# Supplementary material for: Identification of Candidate mRNA Isoforms for Prostate Cancer-Risk SNPs Utilizing Iso-eQTL and sQTL Methods
Source: Int J Mol Sci. 2022 Oct 17;23(20):12406. doi: 10.3390/ijms232012406 (PMC9604153; doi:10.3390/ijms232012406)
Supplement: Supplementary file 1 [file ijms-23-12406-s001.zip]

Archive with 36 entries (35 files):
- Supplementary file S1/
- Supplementary file S1/ENSG00000072840_INT39527_gwas.xlsx
- Supplementary file S1/ENSG00000100376_EX163075_gwas.xlsx
- Supplementary file S1/ENSG00000100376_INT29102_gwas.xlsx
- Supplementary file S1/ENSG00000108557_INT105724_gwas.xlsx
- Supplementary file S1/ENSG00000110514_EX445945_gwas.xlsx
- Supplementary file S1/ENSG00000110514_EX445981_diff.xlsx
- Supplementary file S1/ENSG00000110514_EX445981_gwas.xlsx
- Supplementary file S1/ENSG00000113430_EX63389_gwas.xlsx
- Supplementary file S1/ENSG00000114316_EX172390_diff.xlsx
- Supplementary file S1/ENSG00000115648_EX220465_newevent.xlsx
- Supplementary file S1/ENSG00000118640_INT21303_gwas.xlsx
- Supplementary file S1/ENSG00000125966_INT14637_diff.xlsx
- Supplementary file S1/ENSG00000125991_INT106252_gwas.xlsx
- Supplementary file S1/ENSG00000137177_EX486213_gwas.xlsx
- Supplementary file S1/ENSG00000146477_INT133069_diff.xlsx
- Supplementary file S1/ENSG00000148358_INT107775_gwas.xlsx
- Supplementary file S1/ENSG00000166263_INT46838_diff.xlsx
- Supplementary file S1/ENSG00000167165_INT108555_diff.xlsx
- Supplementary file S1/ENSG00000196586_EX330660_diff.xlsx
- Supplementary file S1/ENSG00000196586_EX330661_diff.xlsx
- Supplementary file S1/ENSG00000196586_EX330704_diff.xlsx
- Supplementary file S1/ENSG00000196586_INT86072_newevent.xlsx
- Supplementary file S1/ENSG00000204619_INT145829_gwas.xlsx
- Supplementary file S1/ENSG00000206341_EX571768_gwas.xlsx
- Supplementary file S1/LMTK2_ENSG00000164715_INT133250_diff.xlsx
- Supplementary Table S1.xlsx
- Supplementary Table S10_DE_Isoform_trans_cancer_vs_control.csv
- Supplementary Table S2.xlsx
- Supplementary Table S3.xlsx
- Supplementary Table S4.xlsx
- Supplementary Table S5_DE_EP_cis.csv
- Supplementary Table S6_DE_EP_trans.csv
- Supplementary Table S7_DE_INT_cis.csv
- Supplementary Table S8_DE_INT_trans.csv
- Supplementary Table S9_DE_Isoform_cis.csv
