# Supplementary material for: Identification of Candidate mRNA Isoforms for Prostate Cancer-Risk SNPs Utilizing Iso-eQTL and sQTL Methods
Source: Int J Mol Sci. 2022 Oct 17;23(20):12406. doi: 10.3390/ijms232012406 (PMC9604153; doi:10.3390/ijms232012406)
Supplement: Supplementary file 1 [file ijms-23-12406-s001.zip › Supplementary Table S1.xlsx]

## Sheet: Cis-intron-retention-sQTL-0.05
SNP	R	A	SNP_pos	splicing_event	Stat	p_value	FDR	beta	MAF	AvgCall	Rsq
rs2153655	A	G	10:93563056	INT132623	-18.6606	2.13098e-55	8.64312e-49	-1.02141	0.48173	0.9957	0.98684
rs4612711	C	T	10:93570826	INT132623	-18.5072	9.41499e-55	8.6998e-49	-1.02137	0.48174	0.99713	0.99198
rs11186696	C	T	10:93573686	INT132623	-18.4782	1.24722e-54	8.6998e-49	-1.02126	0.48147	0.99702	0.99143
rs10881973	G	C	10:93573918	INT132623	-18.4745	1.29231e-54	8.6998e-49	-1.02136	0.4815	0.99694	0.9911
rs10881974	G	A	10:93574359	INT132623	-18.4707	1.34118e-54	8.6998e-49	-1.02147	0.48156	0.99689	0.99091
rs7076687	A	G	10:93575664	INT132623	-18.4612	1.47042e-54	8.6998e-49	-1.02167	0.48167	0.99672	0.99027
rs7901710	A	C	10:93575815	INT132623	-18.459	1.50147e-54	8.6998e-49	-1.02166	0.4817	0.9967	0.9902
rs3802650	A	G	10:93577624	INT132623	-18.4421	1.76929e-54	8.97016e-49	-1.02275	0.48727	0.99476	0.98404
rs397782966	A	ATAAG	10:93567781	INT132623	-18.3268	5.40263e-54	2.43475e-48	-1.02583	0.4813	0.99311	0.97824
rs7917858	C	T	10:93584528	INT132623	-18.2947	7.37336e-54	2.99059e-48	-1.01822	0.48274	0.99644	0.98887
rs10881976	G	C,T	10:93584865	INT132623	-18.2828	8.278e-54	3.05228e-48	-1.0178	0.4828	0.9965	0.98902
rs7079479	T	C	10:93585216	INT132623	-18.2713	9.25066e-54	3.12667e-48	-1.01738	0.48284	0.99656	0.98916
rs10881979	A	G	10:93591781	INT132623	-18.2092	1.68771e-53	4.97518e-48	-1.01365	0.48377	0.99683	0.99005
rs10881978	C	A,G	10:93588683	INT132623	-18.2074	1.7173e-53	4.97518e-48	-1.01532	0.48401	0.99634	0.98821
rs1772179	T	A	10:93594841	INT132623	-18.1937	1.96192e-53	5.30494e-48	-1.01108	0.48445	0.99694	0.9906
rs1770476	A	G	10:93597351	INT132623	-18.1571	2.79549e-53	7.08645e-48	-1.00731	0.48533	0.99711	0.99105
rs1772182	G	C	10:93601285	INT132623	-18.0699	6.49675e-53	1.55002e-47	-0.999608	0.486	0.99856	0.99507
rs1772183	G	A	10:93602605	INT132623	-18.0521	7.72304e-53	1.74023e-47	-0.997927	0.48659	0.99873	0.99555
rs7096581	G	A	10:93609973	INT132623	-17.9904	1.40273e-52	2.99442e-47	-0.996253	0.48688	0.99802	0.99304
rs2259305	G	A	10:93615903	INT132623	-17.9838	1.49463e-52	3.03107e-47	-0.999858	0.48666	0.99641	0.9887
rs1770466	A	G	10:93605405	INT132623	-17.9675	1.7507e-52	3.38129e-47	-0.991045	0.48678	0.99974	0.99914
rs397844747	T	TA	10:93614675	INT132623	-17.9527	2.019e-52	3.72224e-47	-1.00163	0.48987	0.99473	0.98223
rs1539042	C	G	10:93624017	INT132623	-17.8683	4.56966e-52	8.05838e-47	-0.999396	0.48587	0.99571	0.98689
rs1772189	T	A	10:93629499	INT132623	-17.8534	5.27734e-52	8.91857e-47	-0.998095	0.48629	0.99604	0.98723
rs2994393	G	T	10:93630858	INT132623	-17.8246	6.96928e-52	1.13068e-46	-0.996807	0.48637	0.99632	0.9882
rs11186719	A	C	10:93631956	INT132623	-17.7738	1.13877e-51	1.77646e-46	-0.995683	0.4861	0.99628	0.98817
rs34554240	CT	C	10:93564864	INT132623	-17.6267	4.71933e-51	6.83617e-46	-1.06279	0.43641	0.96236	0.87343
rs386372081	G	GT	10:93592229	INT132623	-17.066	1.05186e-48	1.47113e-43	-1.02779	0.13368	0.99549	0.96712
rs4933698	C	A	10:93641102	INT132623	15.9522	4.54031e-44	6.13841e-39	0.933253	0.49956	0.99759	0.99199
rs59599276	CAA	C	10:93632256	INT132623	15.9267	5.78933e-44	7.57457e-39	0.994951	0.49285	0.96446	0.89774
rs1890896	T	C	10:93641757	INT132623	15.8526	1.1724e-43	1.486e-38	0.928793	0.49638	0.99809	0.99365
rs10881987	A	G	10:93641869	INT132623	15.845	1.26059e-43	1.54935e-38	0.92846	0.49636	0.99813	0.99377
rs985762356	C	CA	10:93641908	INT132623	15.8213	1.57936e-43	1.88406e-38	0.927813	0.4961	0.99793	0.99292
rs11186722	C	T	10:93643371	INT132623	15.7079	4.6449e-43	5.38269e-38	0.927118	0.49507	0.9994	0.99828
rs7069232	T	G	10:93642960	INT132623	15.6726	6.49712e-43	7.31997e-38	0.920653	0.49554	0.99938	0.99782
rs4611111	A	C	10:93644660	INT132623	15.1406	9.9814e-41	1.09416e-35	0.917392	0.49686	0.99871	0.99586
rs10881988	A	G	10:93643979	INT132623	15.1229	1.17921e-40	1.25863e-35	0.916993	0.49444	0.99951	0.99841
rs11186723	T	C	10:93645510	INT132623	15.0489	2.36698e-40	2.44953e-35	0.918729	0.49845	0.99487	0.98342
rs12253245	G	A	10:93645581	INT132623	15.0468	2.41575e-40	2.44953e-35	0.919735	0.49765	0.99395	0.9807
rs10785884	C	T	10:82254490	INT66126	-14.1391	1.16084e-36	1.14836e-31	-0.81501	0.46617	0.99914	0.99776
rs882682	G	A	10:82270032	INT66126	-14.0943	1.75755e-36	1.69726e-31	-0.832063	0.46724	0.98283	0.94094
rs397847679	TG	T	10:82262876	INT66126	-14.0291	3.2094e-36	3.02724e-31	-0.810482	0.4743	0.99645	0.98892
rs796081340	AAAG	A	10:82259672	INT66126	-14.0103	3.82004e-36	3.52132e-31	-0.810645	0.47324	0.9959	0.98685
rs1439466	G	A	10:122654969	INT78964	-13.9953	4.38635e-36	3.88488e-31	-0.779341	0.34364	0.99833	0.99468
rs1439467	G	A	10:122654807	INT78964	-13.9948	4.406e-36	3.88488e-31	-0.779359	0.34364	0.99831	0.99464
rs11199631	T	C	10:122654120	INT78964	-13.9886	4.66613e-36	3.99296e-31	-0.779508	0.34366	0.99817	0.99425
rs7901742	T	C	10:122654405	INT78964	-13.9872	4.72811e-36	3.99296e-31	-0.779475	0.34381	0.99807	0.99372
rs11199630	C	A	10:122653107	INT78964	-13.9837	4.87957e-36	3.99296e-31	-0.783639	0.34237	0.9967	0.98937
rs4752473	A	G	10:122653609	INT78964	-13.9828	4.92237e-36	3.99296e-31	-0.779549	0.34367	0.9981	0.99402
rs12777878	C	G	10:122653325	INT78964	-13.9775	5.16987e-36	4.1115e-31	-0.779622	0.34367	0.99803	0.99377
rs10886794	A	G	10:122652817	INT78964	-13.9692	5.58074e-36	4.35291e-31	-0.779502	0.34373	0.99796	0.99348
rs4751807	C	T	10:122677001	INT78964	-13.9588	6.1401e-36	4.62623e-31	-0.781172	0.34611	0.9995	0.99813
rs754869	G	A	10:122655718	INT78964	-13.9585	6.15927e-36	4.62623e-31	-0.778948	0.33262	0.99894	0.99673
rs4752471	A	G	10:122650598	INT78964	-13.9514	6.57437e-36	4.72984e-31	-0.779361	0.3438	0.99782	0.99298
rs35427285	C	CT,CTT	10:122650629	INT78964	-13.9513	6.58134e-36	4.72984e-31	-0.779359	0.34373	0.99789	0.99327
rs4751809	T	A	10:122677256	INT78964	-13.9479	6.79396e-36	4.72984e-31	-0.780686	0.34598	0.99972	0.99885
rs12250736	C	T	10:122676571	INT78964	-13.9473	6.83126e-36	4.72984e-31	-0.781543	0.32107	0.99876	0.99563
rs4751810	C	T	10:122677278	INT78964	-13.945	6.97445e-36	4.72984e-31	-0.780556	0.34592	0.9998	0.99919
rs3813715	T	C	10:122648310	INT78964	-13.9447	6.99691e-36	4.72984e-31	-0.792291	0.33713	0.99235	0.97161
rs11199633	T	C	10:122657094	INT78964	-13.9409	7.24184e-36	4.77782e-31	-0.772772	0.34413	0.99923	0.9974
rs7098264	G	A	10:122649670	INT78964	-13.9396	7.32914e-36	4.77782e-31	-0.77911	0.34375	0.99785	0.99318
rs7097898	A	C,G	10:122649669	INT78964	-13.9376	7.46554e-36	4.77782e-31	-0.779378	0.27745	0.99688	0.98781
rs12250981	C	T	10:122676901	INT78964	-13.9366	7.53908e-36	4.77782e-31	-0.780978	0.321	0.99881	0.9959
rs7093994	G	T	10:122649033	INT78964	-13.9298	8.02456e-36	4.93986e-31	-0.778937	0.34374	0.99783	0.99309
rs34181955	C	CAT	10:122655972	INT78964	-13.9296	8.03836e-36	4.93986e-31	-0.778438	0.33257	0.99849	0.99573
rs7093593	C	T	10:122648864	INT78964	-13.9247	8.41335e-36	5.07957e-31	-0.778729	0.34377	0.99784	0.99317
rs10886796	C	T	10:122657314	INT78964	-13.9234	8.51618e-36	5.07957e-31	-0.771753	0.34445	0.99925	0.99783
rs11199608	C	T	10:122627668	INT78964	-13.9118	9.47255e-36	5.56813e-31	-0.778949	0.34347	0.99896	0.99645
rs370106574	AG	A	10:122628616	INT78964	-13.9092	9.70158e-36	5.58043e-31	-0.780279	0.32038	0.99865	0.99554
rs6585674	C	T	10:122658017	INT78964	-13.9069	9.90885e-36	5.58043e-31	-0.77083	0.34477	0.99961	0.99876
rs61185015	G	GT	10:122624869	INT78964	-13.9046	1.01281e-35	5.58043e-31	-0.84347	0.27813	0.97227	0.89522
rs4274146	A	G	10:122629522	INT78964	-13.9041	1.0173e-35	5.58043e-31	-0.779256	0.32073	0.99844	0.99486
rs6585668	A	G	10:122628674	INT78964	-13.9039	1.01906e-35	5.58043e-31	-0.778664	0.3435	0.99871	0.99578
rs12355674	C	T	10:122629393	INT78964	-13.9025	1.03198e-35	5.58043e-31	-0.779269	0.32065	0.99849	0.99504
rs7082695	C	G	10:122629088	INT78964	-13.901	1.04641e-35	5.58043e-31	-0.778225	0.34358	0.99869	0.99568
rs4620639	C	A	10:122629743	INT78964	-13.8997	1.05942e-35	5.58043e-31	-0.778861	0.32075	0.99845	0.99494
rs4639853	C	T	10:122629423	INT78964	-13.8965	1.09112e-35	5.67375e-31	-0.777849	0.34364	0.99865	0.99562
rs7067877	T	C	10:122646827	INT78964	-13.8939	1.11719e-35	5.73577e-31	-0.777724	0.34379	0.99784	0.99339
rs7067668	T	C	10:122646643	INT78964	-13.889	1.16928e-35	5.92813e-31	-0.777541	0.3438	0.99785	0.99345
rs7067547	T	C	10:122646566	INT78964	-13.8853	1.20897e-35	6.05369e-31	-0.777395	0.3438	0.99787	0.99349
rs10466157	A	T	10:122633086	INT78964	-13.8807	1.26119e-35	6.20299e-31	-0.77682	0.32141	0.99819	0.99398
rs7079830	A	G	10:122646379	INT78964	-13.88	1.26937e-35	6.20299e-31	-0.777191	0.3438	0.99792	0.99356
rs7079527	C	T	10:122646113	INT78964	-13.8718	1.36909e-35	6.61066e-31	-0.776889	0.3438	0.99798	0.99368
rs11199619	G	T	10:122634099	INT78964	-13.8674	1.42649e-35	6.72468e-31	-0.775158	0.32148	0.99858	0.99501
rs11199620	T	A,G	10:122634104	INT78964	-13.867	1.43175e-35	6.72468e-31	-0.775094	0.32149	0.99859	0.99503
rs7903356	A	G	10:122645649	INT78964	-13.8601	1.52496e-35	6.99679e-31	-0.776378	0.34382	0.9981	0.99389
rs6585675	C	T	10:122658334	INT78964	-13.8594	1.53532e-35	6.99679e-31	-0.770292	0.34487	0.99923	0.99737
rs7076911	T	C	10:122624270	INT78964	-13.858	1.55524e-35	7.00882e-31	-0.77564	0.33825	0.99928	0.99741
rs12784249	A	G	10:122634955	INT78964	-13.8567	1.57298e-35	7.01086e-31	-0.773753	0.3217	0.99882	0.99563
rs7092747	C	T	10:122624202	INT78964	-13.8546	1.60436e-35	7.02673e-31	-0.775435	0.33826	0.99929	0.99748
rs12247484	C	G	10:122635088	INT78964	-13.8541	1.61118e-35	7.02673e-31	-0.773289	0.32167	0.99897	0.99621
rs7899928	A	G,T	10:122645376	INT78964	-13.8508	1.66185e-35	7.17057e-31	-0.775939	0.34382	0.99819	0.99407
rs6585672	G	A	10:122645090	INT78964	-13.848	1.70508e-35	7.26556e-31	-0.775813	0.34382	0.99822	0.99413
rs4372362	C	G	10:122644992	INT78964	-13.846	1.73696e-35	7.26556e-31	-0.775904	0.34393	0.99813	0.9937
rs1972858	A	G	10:122635232	INT78964	-13.8459	1.7376e-35	7.26556e-31	-0.772454	0.34436	0.9988	0.99591
rs10886789	G	A,C	10:122624679	INT78964	-13.8434	1.77862e-35	7.36121e-31	-0.776398	0.31715	0.99915	0.99704
rs4408243	C	T	10:122644887	INT78964	-13.8419	1.80329e-35	7.38793e-31	-0.775656	0.34389	0.99819	0.99392
rs4626994	T	C	10:122644850	INT78964	-13.8405	1.82611e-35	7.40659e-31	-0.775475	0.34382	0.99829	0.99427
rs10886792	C	T	10:122636553	INT78964	-13.8367	1.89169e-35	7.574e-31	-0.77122	0.32194	0.99932	0.99742
rs533060898	CAAAAAA	C	10:122678474	INT78964	-13.8352	1.91732e-35	7.574e-31	-0.789986	0.35623	0.9829	0.93975
rs2000378	C	A	10:122636139	INT78964	-13.8349	1.92341e-35	7.574e-31	-0.77109	0.34466	0.9993	0.99738
rs3781247	C	A	10:122658410	INT78964	-13.8302	2.00837e-35	7.83253e-31	-0.769808	0.34494	0.99902	0.99683
rs12263051	C	T	10:122623342	INT78964	-13.8162	2.28345e-35	8.8205e-31	-0.776242	0.31649	0.99861	0.99494
rs12355684	G	A,C	10:122629363	INT78964	-13.8133	2.3467e-35	8.9793e-31	-0.779736	0.30904	0.99795	0.99254
rs3758507	T	C	10:122622838	INT78964	-13.808	2.46335e-35	9.33756e-31	-0.774015	0.3172	0.99935	0.99811
rs4752468	A	G	10:122626953	INT78964	-13.8039	2.55666e-35	9.60153e-31	-0.77915	0.30873	0.99832	0.99386
rs9325569	G	A	10:122631067	INT78964	-13.8017	2.60991e-35	9.71158e-31	-0.777979	0.30925	0.99797	0.99305
rs4752470	G	C	10:122643699	INT78964	-13.7952	2.77005e-35	1.02138e-30	-0.773335	0.34386	0.99868	0.99525
rs4752469	C	A	10:122643597	INT78964	-13.7911	2.87546e-35	1.05069e-30	-0.773149	0.34384	0.99872	0.99541
rs35270762	T	TG	10:122621663	INT78964	-13.7856	3.02684e-35	1.09613e-30	-0.775375	0.32697	0.998	0.99324
rs7907986	T	C	10:122637544	INT78964	-13.7841	3.06648e-35	1.10066e-30	-0.771771	0.31727	0.99875	0.99558
rs7921767	A	G	10:122642950	INT78964	-13.7823	3.11893e-35	1.10966e-30	-0.772913	0.34387	0.99869	0.99514
rs1045179	A	C	10:122668801	INT78964	-13.7802	3.18077e-35	1.12183e-30	-0.775115	0.34669	0.99793	0.99284
rs112718184	T	TAAGA	10:122668353	INT78964	-13.7792	3.21046e-35	1.12254e-30	-0.775021	0.34681	0.99785	0.99268
rs4752474	G	C	10:122669083	INT78964	-13.7774	3.26195e-35	1.12833e-30	-0.775044	0.34662	0.99798	0.99295
rs7077126	G	A	10:122668296	INT78964	-13.7767	3.28266e-35	1.12833e-30	-0.774953	0.34681	0.99784	0.99266
rs10128371	A	C	10:122669315	INT78964	-13.7743	3.35678e-35	1.13597e-30	-0.775014	0.34658	0.998	0.99296
rs139579447	CTCAGG	C	10:122658354	INT78964	-13.7742	3.36091e-35	1.13597e-30	-0.771154	0.3438	0.99823	0.99387
rs11199640	G	A	10:122669503	INT78964	-13.7727	3.40649e-35	1.14186e-30	-0.774915	0.34652	0.99806	0.99316
rs11199641	A	G	10:122669551	INT78964	-13.7702	3.48476e-35	1.15828e-30	-0.774839	0.34648	0.99809	0.99325
rs1045154	G	A	10:122668604	INT78964	-13.7694	3.51259e-35	1.15828e-30	-0.773989	0.32118	0.99917	0.99662
rs10588131	CAGGT	C	10:122658356	INT78964	-13.7668	3.59516e-35	1.17095e-30	-0.771036	0.34382	0.99818	0.99374
rs1045170	G	T	10:122668782	INT78964	-13.7664	3.60876e-35	1.17095e-30	-0.773997	0.32117	0.99911	0.99635
rs10788128	G	A	10:122667844	INT78964	-13.7593	3.85135e-35	1.2386e-30	-0.774598	0.34698	0.99761	0.9916
rs10886791	C	G	10:122635524	INT78964	-13.758	3.89788e-35	1.2386e-30	-0.773502	0.3099	0.99836	0.9944
rs144533860	T	TTTTTA	10:122629297	INT78964	-13.7577	3.90885e-35	1.2386e-30	-0.778313	0.31968	0.99816	0.99362
rs925841300	T	TA	10:122638073	INT78964	-13.7555	3.98839e-35	1.25401e-30	-0.769621	0.32187	0.99935	0.99776
rs34035387	CT	C	10:122669715	INT78964	-13.7495	4.21371e-35	1.31466e-30	-0.773713	0.32097	0.99894	0.99583
rs17101001	C	T	10:122621384	INT78964	-13.746	4.35367e-35	1.33893e-30	-0.77384	0.31697	0.9992	0.99751
rs12247355	G	A	10:122669583	INT78964	-13.7459	4.35752e-35	1.33893e-30	-0.773417	0.30976	0.99952	0.998
rs35688582	GA	G	10:122621303	INT78964	-13.7427	4.48868e-35	1.36886e-30	-0.77378	0.31696	0.99921	0.99752
rs4751806	T	C	10:122641325	INT78964	-13.7306	5.0136e-35	1.51315e-30	-0.76994	0.34385	0.99925	0.9972
rs729704	C	G,T	10:122670338	INT78964	-13.7301	5.03644e-35	1.51315e-30	-0.773096	0.32091	0.99869	0.99512
rs4290146	C	G	10:122670850	INT78964	-13.726	5.22955e-35	1.55961e-30	-0.773392	0.34578	0.99847	0.9945
rs397793216	GT	G	10:122641014	INT78964	-13.7229	5.38181e-35	1.5933e-30	-0.769569	0.34383	0.99929	0.99735
rs398114849	C	CTT	10:122612574	INT78964	-13.7153	5.76869e-35	1.69547e-30	-0.788718	0.33981	0.98975	0.96238
rs11199637	G	A	10:122663950	INT78964	-13.7145	5.81155e-35	1.69578e-30	-0.77517	0.34913	0.99501	0.98401
rs397845693	G	GA	10:122676497	INT78964	-13.7069	6.23294e-35	1.79311e-30	-0.773069	0.34477	0.99791	0.9918
rs7067719	T	G	10:122646738	INT78964	-13.7069	6.23356e-35	1.79311e-30	-0.773198	0.32059	0.99815	0.99355
rs4751805	T	A	10:122640243	INT78964	-13.7042	6.38994e-35	1.82515e-30	-0.768471	0.34385	0.99948	0.99807
rs7079781	G	A	10:122646126	INT78964	-13.6993	6.67949e-35	1.89452e-30	-0.772358	0.32052	0.9984	0.99441
rs11199604	A	C	10:122620616	INT78964	-13.6978	6.77469e-35	1.90817e-30	-0.772712	0.31683	0.99936	0.99793
rs768799	G	A	10:122616604	INT78964	-13.6942	7.00295e-35	1.92699e-30	-0.777559	0.33856	0.99596	0.98345
rs768798	T	C	10:122616358	INT78964	-13.6923	7.12181e-35	1.92699e-30	-0.777945	0.33856	0.99571	0.98251
rs7904153	C	G	10:122616062	INT78964	-13.6916	7.16959e-35	1.92699e-30	-0.778452	0.33857	0.99539	0.98127
rs397804671	A	AT	10:122663086	INT78964	-13.691	7.2088e-35	1.92699e-30	-0.774903	0.34716	0.99573	0.98591
rs4751804	G	A	10:122639901	INT78964	-13.6908	7.22325e-35	1.92699e-30	-0.767727	0.34383	0.99957	0.99844
rs10886787	A	G	10:122615653	INT78964	-13.6905	7.24014e-35	1.92699e-30	-0.779265	0.33859	0.99487	0.97933
rs10886788	G	A	10:122620251	INT78964	-13.6904	7.25038e-35	1.92699e-30	-0.7711	0.33787	0.99994	0.99976
rs570805021	GATTT	G	10:122649699	INT78964	-13.6902	7.26567e-35	1.92699e-30	-0.773228	0.31992	0.99782	0.99268
rs11199635	C	T	10:122660701	INT78964	-13.6895	7.30702e-35	1.92699e-30	-0.774972	0.34759	0.99566	0.98576
rs10886793	A	G	10:122641884	INT78964	-13.6894	7.31658e-35	1.92699e-30	-0.769244	0.32093	0.99922	0.99695
rs1530116	T	G	10:122667022	INT78964	-13.688	7.41304e-35	1.92803e-30	-0.770992	0.30985	0.99999	0.99997
rs4752472	A	C	10:122650655	INT78964	-13.6879	7.41561e-35	1.92803e-30	-0.773211	0.32016	0.99812	0.99371
rs7896567	T	A,G	10:122660077	INT78964	-13.683	7.75866e-35	1.98989e-30	-0.771938	0.34649	0.99708	0.98971
rs3758508	G	A	10:122638836	INT78964	-13.6829	7.76317e-35	1.98989e-30	-0.767046	0.34453	0.99968	0.99888
rs3740306	T	A	10:122665310	INT78964	-13.6824	7.80073e-35	1.98989e-30	-0.772475	0.3222	0.99783	0.99123
rs7094695	A	C	10:122677426	INT78964	-13.6797	7.99937e-35	2.02354e-30	-0.77032	0.34504	0.99953	0.99859
rs4751803	T	C	10:122639741	INT78964	-13.679	8.04629e-35	2.02354e-30	-0.767078	0.34385	0.99969	0.99894
rs12779782	A	G	10:122678440	INT78964	-13.6785	8.08232e-35	2.02354e-30	-0.771365	0.34479	0.9986	0.99469
rs12359633	C	A	10:122618810	INT78964	-13.6767	8.22218e-35	2.03766e-30	-0.774659	0.31687	0.9981	0.99209
rs10886804	G	T	10:122678682	INT78964	-13.6764	8.24354e-35	2.03766e-30	-0.772452	0.34431	0.99777	0.99131
rs11199602	A	T	10:122616895	INT78964	-13.6758	8.28945e-35	2.03766e-30	-0.777445	0.3175	0.99617	0.9842
rs1866517	C	T	10:122661343	INT78964	-13.6745	8.38971e-35	2.03839e-30	-0.774709	0.34783	0.99556	0.98517
rs11199601	C	T	10:122616706	INT78964	-13.6744	8.39293e-35	2.03839e-30	-0.777826	0.31752	0.99592	0.98321
rs7474804	A	G	10:122678990	INT78964	-13.6725	8.54322e-35	2.0615e-30	-0.772822	0.34415	0.99738	0.98981
rs4751802	G	A	10:122639311	INT78964	-13.6718	8.59507e-35	2.0615e-30	-0.766828	0.32112	0.99972	0.99902
rs3758509	G	A	10:122638860	INT78964	-13.671	8.65966e-35	2.0615e-30	-0.76669	0.32179	0.9997	0.99895
rs3816172	G	C	10:122659853	INT78964	-13.6705	8.70263e-35	2.0615e-30	-0.765916	0.34528	0.9989	0.99658
rs3758510	A	C	10:122639170	INT78964	-13.6689	8.83025e-35	2.0615e-30	-0.766515	0.34385	0.99978	0.9993
rs1866518	T	C	10:122661104	INT78964	-13.6682	8.88864e-35	2.0615e-30	-0.774567	0.34804	0.99559	0.9851
rs754870	C	G	10:122655884	INT78964	-13.668	8.90419e-35	2.0615e-30	-0.773622	0.31462	0.9981	0.99394
rs367918882	G	GT,GTTTTGT,GTTTTT	10:122642056	INT78964	-13.6675	8.94019e-35	2.0615e-30	-0.770587	0.31729	0.99863	0.99457
rs7075047	C	T	10:122615258	INT78964	-13.6674	8.94666e-35	2.0615e-30	-0.780117	0.31764	0.99446	0.97748
rs7092977	T	C	10:122615221	INT78964	-13.6668	8.99633e-35	2.0615e-30	-0.780193	0.31764	0.9944	0.97726
rs1866519	C	A,T	10:122660943	INT78964	-13.6646	9.18297e-35	2.08996e-30	-0.774482	0.34816	0.9956	0.9851
rs7092537	T	C	10:122614904	INT78964	-13.6641	9.22358e-35	2.08996e-30	-0.780659	0.31767	0.99404	0.97592
rs552158690	G	T	10:122633708	INT78964	-13.6634	9.28646e-35	2.09252e-30	-0.804625	0.37877	0.97115	0.90534
rs12242204	A	G	10:122614597	INT78964	-13.6624	9.36744e-35	2.09531e-30	-0.780914	0.31768	0.99386	0.97526
rs11199636	T	C	10:122660773	INT78964	-13.662	9.40218e-35	2.09531e-30	-0.774413	0.34825	0.99561	0.98512
rs10788129	G	A	10:122677868	INT78964	-13.647	1.07894e-34	2.39133e-30	-0.77016	0.32026	0.99859	0.9946
rs4548546	C	T	10:122629579	INT78964	-13.6383	1.16823e-34	2.57515e-30	-0.780018	0.31369	0.99429	0.98059
rs2289335	C	T	10:122626038	INT78964	-13.6183	1.40327e-34	3.06231e-30	-0.77964	0.31339	0.9947	0.98186
rs6585673	A	G	10:122657938	INT78964	-13.6182	1.40434e-34	3.06231e-30	-0.764338	0.32085	0.99935	0.99811
rs3781246	A	G	10:122658347	INT78964	-13.6171	1.41907e-34	3.07788e-30	-0.764287	0.32111	0.99918	0.99743
rs11199634	T	C	10:122659078	INT78964	-13.6158	1.43618e-34	3.09844e-30	-0.764299	0.32138	0.99892	0.99664
rs397844912	CT	C	10:122618784	INT78964	-13.566	2.26317e-34	4.85677e-30	-0.773503	0.3324	0.99394	0.97657
rs10886795	T	C	10:122655311	INT78964	-13.5508	2.60077e-34	5.55188e-30	-0.772645	0.30812	0.99833	0.99459
rs7911084	C	T	10:122659968	INT78964	-13.5427	2.80107e-34	5.94815e-30	-0.762791	0.34737	0.99911	0.9969
rs34966373	T	TACAC	10:122617061	INT78964	-13.5415	2.83136e-34	5.98115e-30	-0.768154	0.35186	0.99589	0.98391
rs59083592	AT	A	10:122617645	INT78964	-13.5321	3.08628e-34	6.48589e-30	-0.773956	0.32592	0.99163	0.96999
rs12415091	G	T	10:122656619	INT78964	-13.4722	5.3287e-34	1.11407e-29	-0.762592	0.30849	0.99972	0.99891
rs10886805	C	A	10:122679150	INT78964	-13.4566	6.14583e-34	1.27831e-29	-0.802151	0.29673	0.97797	0.91567
rs10886806	T	C	10:122679154	INT78964	-13.4555	6.20734e-34	1.28082e-29	-0.802154	0.29672	0.97791	0.91549
rs67199607	A	T	10:122667130	INT78964	-13.4553	6.22105e-34	1.28082e-29	-0.76496	0.35094	0.99414	0.97898
rs200367988	G	A	10:122674849	INT78964	-13.4369	7.35255e-34	1.50613e-29	-0.767427	0.31832	0.99682	0.98815
rs10886798	C	G,T	10:122664388	INT78964	-13.4303	7.81246e-34	1.5923e-29	-0.775842	0.33872	0.99143	0.97191
rs2289336	C	T	10:122659490	INT78964	-13.4296	7.85806e-34	1.59359e-29	-0.767839	0.33814	0.99437	0.98193
rs7080550	C	G	10:122633607	INT78964	-13.423	8.35e-34	1.68493e-29	-0.757864	0.35696	0.99835	0.99458
rs10886797	G	A	10:122662381	INT78964	-13.413	9.14318e-34	1.83585e-29	-0.776115	0.34046	0.99108	0.97068
rs11199598	T	A,C	10:122610657	INT78964	-13.4061	9.73585e-34	1.94522e-29	-0.780882	0.30933	0.98803	0.95427
rs1550348	T	C	10:122644794	INT78964	-13.2723	3.28627e-33	6.53377e-29	-0.793455	0.31632	0.97829	0.92205
rs777384312	T	TAC	10:122644796	INT78964	-13.2199	5.28103e-33	1.04485e-28	-0.80129	0.31248	0.97404	0.9065
rs398114850	C	CA	10:122640168	INT78964	-13.1993	6.36409e-33	1.25303e-28	-0.788655	0.34085	0.9656	0.87773
rs10749603	G	A	10:82231851	INT66126	-13.1458	1.03265e-32	2.02337e-28	-0.777324	0.46987	0.99364	0.97976
rs1991643	C	T	10:122687735	INT78964	-13.1341	1.14833e-32	2.23921e-28	-0.759898	0.31077	0.99058	0.96557
rs1870141	T	A	10:82227630	INT66126	-13.1168	1.34282e-32	2.60592e-28	-0.774658	0.4695	0.99435	0.98229
rs2066276	C	T	10:93557619	INT132623	-13.0977	1.59547e-32	3.0815e-28	-0.837987	0.34877	0.99719	0.99031
rs35228634	T	TAC,TACAC	10:122644798	INT78964	-13.0874	1.75095e-32	3.36574e-28	-0.804625	0.32226	0.96808	0.8858
rs10786018	A	G	10:93559751	INT132623	-13.0659	2.12526e-32	4.06599e-28	-0.833398	0.34879	0.99818	0.9941
rs10748568	G	A	10:93561210	INT132623	-13.0472	2.5172e-32	4.79323e-28	-0.831052	0.34891	0.99859	0.99593
rs10748569	A	G	10:93561807	INT132623	-13.0437	2.5981e-32	4.92418e-28	-0.831538	0.34878	0.99843	0.99532
rs11203034	C	T	10:82223291	INT66126	-12.9823	4.51726e-32	8.52174e-28	-0.764962	0.46423	0.99784	0.99227
rs12764886	C	G	10:93566348	INT132623	-12.9732	4.9007e-32	9.20229e-28	-0.833167	0.34751	0.99745	0.99245
rs10887933	A	G	10:82223767	INT66126	-12.9541	5.82263e-32	1.0883e-27	-0.76122	0.46495	0.99925	0.99778
rs7087565	T	C	10:93569285	INT132623	-12.9047	9.07527e-32	1.68847e-27	-0.831197	0.34702	0.99739	0.99244
rs1935030	C	T	10:93572418	INT132623	-12.8576	1.38475e-31	2.56459e-27	-0.828989	0.34709	0.99729	0.99171
rs11186695	T	C	10:93573661	INT132623	-12.8482	1.50664e-31	2.77766e-27	-0.82865	0.34709	0.99724	0.99135
rs10694631	G	GACAA	10:93574851	INT132623	-12.8309	1.75871e-31	3.22769e-27	-0.82795	0.34718	0.9971	0.99063
rs113328802	C	CAAATAT	10:93575243	INT132623	-12.8283	1.8016e-31	3.29151e-27	-0.827787	0.34712	0.99714	0.99077
rs78217363	G	GCTGGCCTCAAACTC	10:93607336	INT132623	-12.8141	2.04603e-31	3.72132e-27	-0.821383	0.34955	0.99688	0.98932
rs397722296	A	AT	10:93599092	INT132623	-12.8113	2.09697e-31	3.79694e-27	-0.830462	0.35921	0.99008	0.96241
rs1770467	G	A	10:93607646	INT132623	-12.8068	2.18255e-31	3.93434e-27	-0.820716	0.349	0.99735	0.99139
rs10736065	T	C	10:93612085	INT132623	-12.7996	2.32793e-31	4.17784e-27	-0.821519	0.34818	0.99711	0.99091
rs1770470	A	T	10:93612654	INT132623	-12.7989	2.34278e-31	4.18598e-27	-0.821515	0.34809	0.99714	0.99099
rs1772185	C	T	10:93603961	INT132623	-12.7967	2.3893e-31	4.24557e-27	-0.819781	0.34884	0.99771	0.99243
rs201407017	A	G	10:93611176	INT132623	-12.7964	2.39707e-31	4.24557e-27	-0.821308	0.34902	0.99671	0.98902
rs7911346	G	A	10:93549691	INT132623	-12.7905	2.52707e-31	4.45636e-27	-0.838295	0.34455	0.99517	0.98379
rs946896	C	T	10:93603470	INT132623	-12.7874	2.59776e-31	4.56119e-27	-0.819731	0.34866	0.99762	0.99187
rs1340420	A	G	10:93617306	INT132623	-12.786	2.63027e-31	4.59836e-27	-0.820866	0.3479	0.99741	0.99197
rs397789731	T	TA	10:93601721	INT132623	-12.7725	2.96915e-31	5.16854e-27	-0.819267	0.34847	0.99759	0.99164
rs1550349	T	C	10:122644792	INT78964	-12.768	3.08948e-31	5.35502e-27	-0.880526	0.24928	0.96445	0.86128
rs1770472	T	C	10:93616830	INT132623	-12.7643	3.19401e-31	5.51265e-27	-0.820792	0.34748	0.99692	0.99
rs3781244	G	A	10:122632086	INT78964	-12.757	3.40851e-31	5.85793e-27	-0.769288	0.37931	0.95803	0.86122
rs1772180	A	G	10:93597161	INT132623	-12.7308	4.30926e-31	7.37473e-27	-0.819707	0.348	0.99695	0.98916
rs2487513	A	G	10:93598728	INT132623	-12.7218	4.67049e-31	7.95933e-27	-0.819164	0.34834	0.99678	0.98848
rs1770475	A	G	10:93595110	INT132623	-12.7153	4.95001e-31	8.40039e-27	-0.819313	0.34778	0.99715	0.98975
rs2259280	A	C	10:93628128	INT132623	-12.7104	5.16898e-31	8.73543e-27	-0.816865	0.34754	0.99845	0.99414
rs11814405	C	T	10:93583824	INT132623	-12.6987	5.74232e-31	9.6641e-27	-0.820783	0.3472	0.99722	0.98946
rs2994394	A	G	10:93631319	INT132623	-12.6953	5.91946e-31	9.92105e-27	-0.814531	0.34697	0.99938	0.99777
rs397732507	T	TA	10:93630502	INT132623	-12.6808	6.73481e-31	1.12411e-26	-0.818716	0.35038	0.99531	0.98167
rs1935031	T	A	10:93589331	INT132623	-12.6564	8.36852e-31	1.39107e-26	-0.817651	0.34745	0.99725	0.98941
rs1572934	G	A,C	10:93588208	INT132623	-12.6458	9.20276e-31	1.5235e-26	-0.817143	0.34729	0.99738	0.98993
rs1572933	G	C	10:93588201	INT132623	-12.645	9.26559e-31	1.52767e-26	-0.81711	0.34729	0.99738	0.98994
rs10881968	A	G	10:93550624	INT132623	-12.6315	1.04504e-30	1.71604e-26	-0.834224	0.3498	0.99282	0.97603
rs2487514	T	G	10:93633062	INT132623	-12.6211	1.14642e-30	1.87493e-26	-0.813858	0.34769	0.99768	0.99118
rs2901509	G	A	10:93583146	INT132623	-12.5646	1.89607e-30	3.07613e-26	-0.859943	0.37698	0.96037	0.86169
rs2421701	G	A	10:93583154	INT132623	-12.5406	2.34676e-30	3.79216e-26	-0.855746	0.37824	0.96164	0.8667
rs2421700	G	C	10:93583166	INT132623	-12.5373	2.41543e-30	3.88763e-26	-0.854372	0.37693	0.96293	0.87141
rs2421699	C	T	10:93583170	INT132623	-12.5363	2.43707e-30	3.90695e-26	-0.8543	0.37693	0.96293	0.87142
rs6583787	C	T	10:93541588	INT132623	-12.5356	2.45307e-30	3.91713e-26	-0.824395	0.34854	0.99628	0.98718
rs2901510	C	T	10:93583119	INT132623	-12.4684	4.45439e-30	7.08498e-26	-0.861588	0.38514	0.95379	0.84017
rs2421703	G	T	10:93583124	INT132623	-12.4676	4.4853e-30	7.10628e-26	-0.861524	0.38514	0.95379	0.84017
rs2421702	G	C	10:93583130	INT132623	-12.4625	4.68962e-30	7.40109e-26	-0.861236	0.38461	0.95432	0.84159
rs2421704	C	T	10:93583115	INT132623	-12.4392	5.76812e-30	9.03287e-26	-0.863335	0.38373	0.95314	0.83816
rs873259	C	T	10:82279927	INT66126	-12.4113	7.38028e-30	1.15131e-25	-0.7913	0.43796	0.96514	0.88643
rs873257	C	T	10:82280140	INT66126	-12.3999	8.16758e-30	1.26924e-25	-0.791854	0.43817	0.96457	0.88461
rs796804532	GA	G	10:93632851	INT132623	-12.181	5.6174e-29	8.63024e-25	-0.889964	0.34634	0.96895	0.89563
rs4403720	T	C	10:93521551	INT132623	-12.1805	5.643e-29	8.63686e-25	-0.811851	0.35217	0.9924	0.9775
rs7092739	C	T	10:93513887	INT132623	-12.0645	1.55867e-28	2.37664e-24	-0.807171	0.35573	0.99051	0.9705
rs796881515	CA	C	10:122663022	INT78964	-12.0272	2.15953e-28	3.28049e-24	-0.741708	0.36393	0.95122	0.84364
rs10786015	A	C,G	10:93509676	INT132623	-11.9772	3.3408e-28	5.056e-24	-0.80115	0.35424	0.99317	0.97907
rs10736064	T	C	10:93509475	INT132623	-11.9662	3.6782e-28	5.54593e-24	-0.800512	0.35435	0.99327	0.9793
rs10881959	G	T	10:93507964	INT132623	-11.9321	4.94889e-28	7.43422e-24	-0.798478	0.35475	0.99357	0.98007
rs7086496	C	T	10:82220514	INT66126	-11.9004	6.52239e-28	9.76177e-24	-0.759311	0.49605	0.98385	0.9539
rs7077236	T	A	10:93450507	INT132623	-11.7806	1.84307e-27	2.72824e-23	-0.776024	0.3574	0.99971	0.99896
rs7916079	G	A	10:93490666	INT132623	-11.7693	2.03124e-27	2.99585e-23	-0.786953	0.36379	0.99647	0.9878
rs7073486	C	T	10:93452141	INT132623	-11.7455	2.49625e-27	3.66834e-23	-0.77532	0.35567	0.99856	0.99514
rs3930831	G	A	10:93466368	INT132623	-11.6601	5.21537e-27	7.63654e-23	-0.774627	0.3564	0.9965	0.98867
rs34096538	T	TTA	10:93449360	INT132623	-11.6448	5.95097e-27	8.68229e-23	-0.780989	0.39677	0.99185	0.97333
rs5017943	T	C	10:122644790	INT78964	-11.6313	6.68391e-27	9.71667e-23	-0.888719	0.20748	0.95464	0.80288
rs7085519	C	T	10:93643195	INT132623	11.6218	7.2501e-27	1.05021e-22	0.755456	0.41575	0.99949	0.99842
rs10786011	G	A	10:93470167	INT132623	-11.6171	7.54988e-27	1.08975e-22	-0.772419	0.35772	0.99689	0.98972
rs12248932	G	C	10:93643485	INT132623	11.6157	7.6381e-27	1.09857e-22	0.758041	0.41568	0.99903	0.99662
rs10748564	A	C	10:93470997	INT132623	-11.6129	7.82872e-27	1.12201e-22	-0.771671	0.35646	0.99689	0.98986
rs10749604	G	A	10:82233540	INT66126	-11.5477	1.37021e-26	1.95686e-22	-0.72222	0.48491	0.9934	0.97809
rs873258	C	T	10:82279960	INT66126	-11.5137	1.83349e-26	2.60931e-22	-0.77362	0.37324	0.96597	0.88273
rs7918126	G	C	10:93478964	INT132623	-11.507	1.94132e-26	2.7531e-22	-0.768656	0.35589	0.99597	0.98542
rs10788639	C	G	10:82233225	INT66126	-11.4735	2.58688e-26	3.65582e-22	-0.828917	0.28857	0.98864	0.95765
rs2138285	G	A	10:82282751	INT66126	-11.4637	2.813e-26	3.96159e-22	-0.777887	0.37582	0.9616	0.86898
rs4934192	G	A	10:82216682	INT66126	-11.4261	3.87849e-26	5.42445e-22	-0.735832	0.49146	0.98644	0.95999
rs10786013	C	T	10:93484186	INT132623	-11.4089	4.48939e-26	6.25727e-22	-0.758026	0.35982	0.99965	0.99872
rs7897784	T	C	10:93483301	INT132623	-11.3948	5.06193e-26	7.00712e-22	-0.75888	0.35973	0.99896	0.99607
rs11191056	T	G	10:103358395	INT46781	11.354	7.16658e-26	9.88679e-22	0.71128	0.19686	0.99152	0.96198
rs4933397	G	T	10:82223158	INT66126	-11.2501	1.73161e-25	2.38078e-21	-0.700316	0.40066	0.99431	0.97937
rs10788640	G	A	10:82233365	INT66126	-11.1963	2.72823e-25	3.73836e-21	-0.691744	0.38736	0.99952	0.9984
rs11186731	A	C,G	10:93650113	INT132623	11.0886	6.76586e-25	9.2397e-21	0.756946	0.39727	0.98809	0.95908
rs11186726	A	C,G	10:93648327	INT132623	11.0817	7.17098e-25	9.76008e-21	0.768843	0.33984	0.98868	0.96025
rs10887914	T	C	10:82215288	INT66126	-11.048	9.51705e-25	1.29099e-20	-0.743088	0.41924	0.99018	0.96945
rs7899178	G	A	10:103359285	INT46781	10.9782	1.70937e-24	2.31103e-20	0.67001	0.20099	0.99849	0.99177
rs11191067	G	T	10:103379882	INT46781	10.9663	1.88859e-24	2.54486e-20	0.655016	0.20454	0.99939	0.99684
rs7874	C	T	10:103361088	INT46781	10.9549	2.07695e-24	2.78939e-20	0.662723	0.20156	0.99961	0.99838
rs11191062	T	C	10:103366645	INT46781	10.9519	2.12899e-24	2.84985e-20	0.663392	0.20172	0.99936	0.99687
rs75972556	G	A	10:103377022	INT46781	10.9503	2.15777e-24	2.87887e-20	0.661045	0.19989	0.99781	0.98936
rs12261004	C	T	10:103382463	INT46781	10.9436	2.28266e-24	3.03551e-20	0.653893	0.20451	0.99947	0.99717
rs10883667	A	T	10:103384849	INT46781	10.931	2.53684e-24	3.3625e-20	0.653203	0.20448	0.99953	0.99748
rs75454639	GA	G	10:103378649	INT46781	10.9301	2.55522e-24	3.37584e-20	0.655224	0.20653	0.99733	0.98502
rs10883664	C	T	10:103368208	INT46781	10.9129	2.9506e-24	3.88553e-20	0.663984	0.20119	0.99882	0.99311
rs12354716	C	A	10:103386775	INT46781	10.9123	2.96448e-24	3.89118e-20	0.652151	0.20444	0.99962	0.99803
rs36008947	CT	C	10:82261042	INT66126	-10.9093	3.03951e-24	3.97679e-20	-0.77612	0.28109	0.956	0.83893
rs3095791	T	C	10:103383836	INT46781	10.8765	3.99668e-24	5.21231e-20	0.651868	0.20676	0.99835	0.9913
rs10883665	G	A,T	10:103374233	INT46781	10.8758	4.01763e-24	5.22283e-20	0.653459	0.20345	0.99818	0.99107
rs11191061	T	C	10:103366069	INT46781	10.8625	4.48963e-24	5.81778e-20	0.659403	0.2049	0.99902	0.99516
rs7079825	C	T	10:93648808	INT132623	10.8359	5.60106e-24	7.23488e-20	0.747363	0.38593	0.98725	0.95679
rs66627345	C	A	10:93648999	INT132623	10.8344	5.67047e-24	7.30128e-20	0.74767	0.38604	0.98693	0.95564
rs11191069	G	T	10:103388129	INT46781	10.8047	7.26128e-24	9.32003e-20	0.64668	0.20242	0.9997	0.99876
rs11257331	G	A	10:11841351	INT68271	10.7516	1.12739e-23	1.44247e-19	1.29912	0.3213	0.97372	0.91026
rs7912355	A	G	10:11841338	INT68271	10.7499	1.14325e-23	1.45816e-19	1.29849	0.32133	0.97398	0.91111
rs12776338	A	G	10:129204943	INT33256	10.6994	1.7365e-23	2.20787e-19	0.546574	0.22315	0.96474	0.84936
rs11202936	C	T	10:82205193	INT66126	-10.6873	1.91912e-23	2.43244e-19	-0.694847	0.48989	0.99719	0.99014
rs4934170	G	A	10:82203683	INT66126	-10.6863	1.93461e-23	2.44444e-19	-0.698636	0.45721	0.99346	0.98011
rs6144053	T	TCAAAAAAAAAAAAC,TCAAAAAAAAAAAC	10:103352766	INT46781	10.6816	2.01175e-23	2.53402e-19	0.668873	0.21907	0.97995	0.91484
rs11202929	A	G	10:82204696	INT66126	-10.6801	2.03597e-23	2.55658e-19	-0.695867	0.49343	0.9953	0.98452
rs59643748	A	G	10:82204226	INT66126	-10.6625	2.35429e-23	2.9381e-19	-0.69671	0.45751	0.99413	0.98172
rs55823231	G	C	10:82204259	INT66126	-10.6582	2.44059e-23	3.03646e-19	-0.696355	0.45758	0.99426	0.98205
rs59028692	A	G	10:82204335	INT66126	-10.6554	2.49734e-23	3.09757e-19	-0.69614	0.45761	0.99432	0.98222
rs10887880	G	A	10:82204580	INT66126	-10.6372	2.90002e-23	3.58607e-19	-0.694683	0.45784	0.99477	0.98346
rs10887881	G	C	10:82204620	INT66126	-10.6349	2.95628e-23	3.64452e-19	-0.694487	0.45787	0.99484	0.98364
rs66506213	CTG	C	10:82204710	INT66126	-10.6327	3.01077e-23	3.70045e-19	-0.694579	0.45853	0.9949	0.98361
rs2125039	G	A	10:82206757	INT66126	-10.6312	3.04822e-23	3.73516e-19	-0.693998	0.48224	0.99562	0.98478
rs10887884	C	T	10:82204664	INT66126	-10.6274	3.1435e-23	3.84031e-19	-0.694093	0.45798	0.99484	0.98349
rs10887898	G	A	10:82210206	INT66126	-10.6188	3.37435e-23	4.10995e-19	-0.692838	0.48079	0.99435	0.98223
rs10887903	G	A	10:82210641	INT66126	-10.6097	3.63759e-23	4.40413e-19	-0.70591	0.43215	0.99765	0.99357
rs1870145	C	A	10:82206348	INT66126	-10.5924	4.19381e-23	5.06245e-19	-0.687415	0.49305	0.99938	0.99804
rs11202934	G	A	10:82205185	INT66126	-10.5824	4.55266e-23	5.47931e-19	-0.690253	0.45846	0.99607	0.98732
rs12771074	G	T	10:129204611	INT33256	10.5816	4.58346e-23	5.50007e-19	0.580201	0.19763	0.96341	0.82964
rs11202935	T	G	10:82205186	INT66126	-10.5797	4.65588e-23	5.57049e-19	-0.690011	0.45849	0.99614	0.98754
rs79819901	A	G	10:82204707	INT66126	-10.5737	4.89111e-23	5.83471e-19	-0.692138	0.45888	0.99435	0.98192
rs34004456	CTTT	C	10:93565799	INT132623	-10.5558	5.66233e-23	6.73491e-19	-0.796349	0.26536	0.99024	0.95945
rs10887890	C	G	10:82205772	INT66126	-10.553	5.798e-23	6.87612e-19	-0.68768	0.45881	0.99678	0.98978
rs3730477	G	A	10:103340056	INT46781	10.5439	6.24593e-23	7.38574e-19	0.652429	0.20287	0.99679	0.98559
rs10788631	G	C	10:82206027	INT66126	-10.543	6.29382e-23	7.42073e-19	-0.686861	0.45891	0.99699	0.99054
rs10788630	C	T	10:82206018	INT66126	-10.5391	6.49768e-23	7.63889e-19	-0.686562	0.46535	0.99675	0.98958
rs398097100	TA	T	10:82206420	INT66126	-10.5248	7.30304e-23	8.56089e-19	-0.685436	0.45926	0.99734	0.99178
rs1539041	T	G	10:93577141	INT132623	-10.4933	9.453e-23	1.10492e-18	-0.785315	0.26376	0.99151	0.96423
rs74926559	G	A	10:103378309	INT46781	10.4843	1.01712e-22	1.18545e-18	0.65016	0.18886	0.99834	0.99197
rs4934189	C	T	10:82214792	INT66126	-10.4824	1.03351e-22	1.2011e-18	-0.711498	0.43245	0.99297	0.9772
rs55790558	C	T	10:11821218	INT68271	10.4165	1.76951e-22	2.05057e-18	1.31667	0.29013	0.97818	0.91909
rs116857892	G	C	10:82214065	INT66126	-10.3556	2.90439e-22	3.35613e-18	-0.69986	0.43489	0.99597	0.98645
rs56305430	G	A,C	10:129204050	INT33256	10.3496	3.04803e-22	3.51211e-18	0.579583	0.18106	0.96473	0.82601
rs56130525	A	G	10:129204092	INT33256	10.3436	3.20155e-22	3.67855e-18	0.57964	0.18112	0.96455	0.82512
rs4933390	A	C	10:82213081	INT66126	-10.3405	3.28317e-22	3.76168e-18	-0.699741	0.43301	0.99605	0.98764
rs11202930	C	G	10:82204700	INT66126	-10.2866	5.07963e-22	5.80356e-18	-0.695496	0.43139	0.99471	0.98299
rs71019800	T	TTTTTGTTTTG	10:122648750	INT78964	-10.2841	5.1825e-22	5.90447e-18	-0.77811	0.13756	0.99671	0.98013
rs7085606	G	A	10:82211290	INT66126	-10.266	5.99981e-22	6.81648e-18	-0.691908	0.43488	0.99753	0.99306
rs10887905	A	T	10:82210855	INT66126	-10.2646	6.06808e-22	6.87478e-18	-0.690316	0.43465	0.9982	0.99463
rs7077373	C	T	10:82211615	INT66126	-10.2608	6.25813e-22	7.07035e-18	-0.69207	0.43499	0.99728	0.99273
rs10887901	G	A	10:82210581	INT66126	-10.2495	6.85549e-22	7.72373e-18	-0.688305	0.43526	0.99794	0.99415
rs10887902	C	T	10:82210616	INT66126	-10.248	6.93992e-22	7.79719e-18	-0.688949	0.43524	0.99793	0.99389
rs2125040	G	C	10:82208422	INT66126	-10.2456	7.07325e-22	7.92504e-18	-0.689715	0.43429	0.99551	0.98778
rs12245180	C	G	10:82211897	INT66126	-10.2382	7.50826e-22	8.38927e-18	-0.691459	0.43545	0.99702	0.99155
rs7075355	G	A	10:82208878	INT66126	-10.2338	7.7831e-22	8.67246e-18	-0.688366	0.43676	0.99596	0.98827
rs7078254	C	T	10:82212193	INT66126	-10.2269	8.23113e-22	9.14304e-18	-0.690418	0.43529	0.99765	0.99337
rs7088877	C	G	10:82208860	INT66126	-10.2266	8.25051e-22	9.14304e-18	-0.688201	0.43548	0.99565	0.98716
rs4038349	T	TTCTG	10:82206440	INT66126	-10.2108	9.36964e-22	1.03549e-17	-0.689491	0.4342	0.99557	0.98526
rs7095954	A	G,T	10:82209232	INT66126	-10.2084	9.55315e-22	1.05291e-17	-0.685699	0.43743	0.99675	0.99031
rs11202957	A	G	10:82209592	INT66126	-10.1975	1.04293e-21	1.14636e-17	-0.68506	0.43482	0.99668	0.99021
rs11202959	A	G	10:82209672	INT66126	-10.192	1.08986e-21	1.1947e-17	-0.68404	0.43561	0.99735	0.99224
rs11202960	G	A	10:82209807	INT66126	-10.1863	1.14169e-21	1.24814e-17	-0.683447	0.43571	0.99752	0.99282
rs10887894	A	G	10:82209952	INT66126	-10.1832	1.17041e-21	1.27611e-17	-0.683129	0.43576	0.99762	0.99313
rs11202963	A	G	10:82210392	INT66126	-10.1823	1.17835e-21	1.28132e-17	-0.682447	0.43578	0.99832	0.99518
rs10887895	A	G	10:82210011	INT66126	-10.1775	1.22527e-21	1.32877e-17	-0.682509	0.43587	0.99783	0.99376
rs10887900	T	C	10:82210265	INT66126	-10.1583	1.42978e-21	1.54642e-17	-0.681036	0.43996	0.99839	0.99537
rs1870147	A	T	10:82212541	INT66126	-10.1487	1.54446e-21	1.6616e-17	-0.685725	0.43609	0.99871	0.99591
rs10887896	A	C	10:82210144	INT66126	-10.1339	1.73909e-21	1.86604e-17	-0.681501	0.43512	0.99713	0.99102
rs79165291	A	G	10:103322738	INT46781	10.1278	1.8264e-21	1.95455e-17	0.674528	0.17557	0.99691	0.98276
rs10887899	G	A	10:82210214	INT66126	-10.1232	1.89471e-21	2.02232e-17	-0.680412	0.43527	0.99744	0.99207
rs1341263	T	C	10:93556855	INT132623	-10.1054	2.18607e-21	2.32719e-17	-0.738032	0.35211	0.99131	0.97151
rs7899673	G	A	10:24809681	INT99373	10.0614	3.10746e-21	3.29939e-17	1.25785	0.12061	0.97186	0.7866
rs3818674	C	T	10:24810603	INT99373	10.0543	3.2908e-21	3.48493e-17	1.26478	0.10912	0.97282	0.77521
rs11014140	G	A	10:24811649	INT99373	10.0514	3.36706e-21	3.5564e-17	1.2903	0.08048	0.99031	0.89977
rs10886800	G	A	10:122668412	INT78964	-10.0211	4.28855e-21	4.51794e-17	-0.768121	0.17384	0.99986	0.99924
rs11191048	C	T	10:103319198	INT46781	10.0122	4.6047e-21	4.83844e-17	0.667711	0.1739	0.99774	0.98713
rs77498974	G	A,T	10:24811131	INT99373	10.0036	4.929e-21	5.16582e-17	1.36891	0.07203	0.98632	0.85903
rs11190970	G	A	10:103128332	INT46781	9.97554	6.16455e-21	6.44407e-17	0.685492	0.17945	0.98814	0.9379
rs10788125	G	C	10:122646070	INT78964	-9.94784	7.6835e-21	8.01125e-17	-0.766276	0.17371	0.99676	0.98331
rs34352032	C	T	10:122634406	INT78964	-9.93626	8.42304e-21	8.75983e-17	-0.765777	0.17371	0.99753	0.98769
rs79931370	A	G	10:103154321	INT46781	9.92279	9.37353e-21	9.72338e-17	0.685588	0.17366	0.98822	0.93631
rs2241846	G	C	10:122618148	INT78964	-9.91872	9.68081e-21	1.00165e-16	-0.773751	0.17285	0.99607	0.97844
rs11190961	G	A	10:103122222	INT46781	9.91301	1.01297e-20	1.04543e-16	0.690137	0.1741	0.98753	0.93289
rs11191050	A	T	10:103331152	INT46781	9.89714	1.14871e-20	1.18251e-16	0.626218	0.19457	0.99692	0.98517
rs10886803	C	T	10:122678080	INT78964	-9.88775	1.2374e-20	1.27059e-16	-0.767421	0.17229	0.99822	0.98923
rs398114692	C	CT	10:103178378	INT46781	9.87877	1.32848e-20	1.36067e-16	0.682817	0.17457	0.98782	0.93453
rs11190987	C	A	10:103152415	INT46781	9.87421	1.37733e-20	1.40714e-16	0.683563	0.17289	0.98823	0.93588
rs11190998	C	T	10:103172950	INT46781	9.86736	1.45402e-20	1.48176e-16	0.680574	0.17346	0.98863	0.93971
rs10788623	G	A	10:82199415	INT66126	-9.8616	1.52176e-20	1.54691e-16	-0.651575	0.4604	0.99593	0.98882
rs12255539	G	A	10:122614377	INT78964	-9.8558	1.59319e-20	1.61547e-16	-0.775006	0.17651	0.99368	0.96597
rs7895779	T	C	10:82202615	INT66126	-9.85189	1.64308e-20	1.6619e-16	-0.665333	0.48292	0.9915	0.97505
rs7917136	C	T	10:82202619	INT66126	-9.85079	1.65744e-20	1.67225e-16	-0.665311	0.48297	0.99144	0.97499
rs7917145	C	T	10:82202633	INT66126	-9.84809	1.69317e-20	1.70407e-16	-0.665124	0.48304	0.99146	0.9751
rs75194243	A	G	10:103218571	INT46781	9.84414	1.74678e-20	1.75367e-16	0.67447	0.17605	0.98984	0.94291
rs11202923	C	G	10:82202177	INT66126	-9.84264	1.76766e-20	1.77025e-16	-0.664255	0.48073	0.99194	0.97626
rs10788627	T	C	10:82203069	INT66126	-9.83522	1.87428e-20	1.8724e-16	-0.664435	0.47698	0.99199	0.97661
rs10788626	G	A	10:82202971	INT66126	-9.83309	1.90605e-20	1.89946e-16	-0.663991	0.48359	0.99168	0.97607
rs4934165	A	C	10:82203293	INT66126	-9.83242	1.91618e-20	1.90488e-16	-0.664289	0.47711	0.99213	0.97669
rs10906019	T	A	10:11839030	INT68271	-9.82909	1.96716e-20	1.95078e-16	-1.0939	0.42978	0.9825	0.94541
rs4934168	G	A	10:82203534	INT66126	-9.82322	2.0605e-20	2.03835e-16	-0.665862	0.48581	0.99036	0.97007
rs75192636	A	C	10:103218567	INT46781	9.82224	2.07651e-20	2.04919e-16	0.67294	0.17548	0.99061	0.94778
rs11190949	G	T	10:103107725	INT46781	9.81045	2.27862e-20	2.24319e-16	0.691823	0.16916	0.99089	0.9471
rs34956170	A	G	10:122681777	INT78964	-9.80254	2.42523e-20	2.38174e-16	-0.766399	0.17056	0.99593	0.97909
rs34950742	C	G	10:122681802	INT78964	-9.79614	2.55057e-20	2.49878e-16	-0.766233	0.17049	0.99578	0.97854
rs11191017	G	A	10:103213564	INT46781	9.78536	2.7765e-20	2.71357e-16	0.671394	0.17574	0.99029	0.94617
rs4934167	G	A	10:82203506	INT66126	-9.7826	2.83747e-20	2.76649e-16	-0.663584	0.47849	0.99108	0.97268
rs7900536	C	A,T	10:82253701	INT66126	-9.77874	2.92499e-20	2.84498e-16	-0.768159	0.16756	0.9999	0.99942
rs1815652	A	G	10:82074820	INT66126	-9.77067	3.11667e-20	3.02416e-16	-0.6628	0.40922	0.99357	0.98063
rs1659597	A	C	10:122610646	INT78964	-9.7632	3.30529e-20	3.19953e-16	-0.586767	0.37066	0.98082	0.93781
rs3217469	AGTT	A	10:122625868	INT78964	-9.75684	3.47471e-20	3.35553e-16	-0.781147	0.16587	0.99304	0.96201
rs7922621	C	A	10:82251544	INT66126	-9.74429	3.83466e-20	3.69433e-16	-0.769284	0.16758	0.99906	0.99381
rs7910643	G	A	10:82251769	INT66126	-9.73942	3.9839e-20	3.82902e-16	-0.76953	0.16634	0.99884	0.99248
rs7097656	T	C	10:82250831	INT66126	-9.72648	4.40984e-20	4.22392e-16	-0.769645	0.16637	0.99859	0.99102
rs9633739	A	G	10:82264813	INT66126	-9.72631	4.41561e-20	4.22392e-16	-0.618345	0.43217	0.99872	0.99606
rs1870138	A	G	10:82269611	INT66126	-9.71926	4.66661e-20	4.45352e-16	-0.788355	0.17003	0.98713	0.92757
rs10785897	C	T	10:82269238	INT66126	-9.71847	4.69533e-20	4.47042e-16	-0.630961	0.44524	0.9848	0.94704
rs11191015	A	G	10:103202440	INT46781	9.71147	4.96015e-20	4.71149e-16	0.667581	0.1765	0.98949	0.94298
rs11185932	G	A	10:82295398	INT66126	-9.7077	5.10914e-20	4.84167e-16	-0.669186	0.32139	0.99876	0.99478
rs2343551	A	C	10:82267945	INT66126	-9.69807	5.50936e-20	5.20877e-16	-0.78092	0.16414	0.99189	0.95036
rs9633740	A	G	10:82265271	INT66126	-9.69305	5.73026e-20	5.40502e-16	-0.771557	0.16507	0.99452	0.96552
rs1902660	G	C	10:82263683	INT66126	-9.69076	5.83354e-20	5.48966e-16	-0.765267	0.16624	0.99602	0.97488
rs10886785	C	G	10:122610391	INT78964	-9.69041	5.84967e-20	5.4921e-16	-0.770156	0.17229	0.991	0.95338
rs10748526	T	C	10:82273079	INT66126	-9.68402	6.14949e-20	5.76026e-16	-0.794014	0.20317	0.97473	0.87486
rs67413850	G	A	10:82255774	INT66126	-9.67023	6.84978e-20	6.38673e-16	-0.616519	0.45441	0.99796	0.99339
rs7080009	T	C	10:82269461	INT66126	-9.66232	7.28644e-20	6.77829e-16	-0.787548	0.16167	0.98934	0.93794
rs10785887	C	G	10:82257120	INT66126	-9.65591	7.66098e-20	7.1104e-16	-0.61599	0.44134	0.99753	0.99253
rs1870137	C	G	10:82269848	INT66126	-9.65357	7.80208e-20	7.22483e-16	-0.789496	0.1613	0.98858	0.93459
rs10881600	T	C	10:82256258	INT66126	-9.63657	8.90895e-20	8.23101e-16	-0.613222	0.45301	0.99965	0.99898
rs11190939	G	A	10:103093456	INT46781	9.63356	9.12091e-20	8.40769e-16	0.689062	0.18024	0.97388	0.86304
rs11191013	C	G	10:103200549	INT46781	9.63007	9.37248e-20	8.62e-16	0.663305	0.17538	0.9895	0.94311
rs7896832	T	C	10:82257570	INT66126	-9.62365	9.85311e-20	9.04153e-16	-0.752758	0.16756	0.99812	0.98831
rs2421737	T	C	10:93447270	INT132623	-9.6231	9.89593e-20	9.06033e-16	-0.738773	0.27303	0.99133	0.96714
rs6560685	A	G	10:133967770	INT36777	-9.61261	1.07388e-19	9.80985e-16	-0.978134	0.25967	0.98735	0.9483
rs10749559	C	T	10:82080397	INT66126	-9.58447	1.33677e-19	1.21839e-15	-0.648587	0.38491	0.99965	0.99886
rs11203116	G	A	10:82243956	INT66126	-9.57559	1.43232e-19	1.30255e-15	-0.626207	0.45773	0.99127	0.97392
rs2085490	A	G	10:82201651	INT66126	-9.57372	1.4533e-19	1.31868e-15	-0.668478	0.44612	0.99297	0.97846
rs373550501	TTTG	T	10:82272627	INT66126	-9.56381	1.56963e-19	1.42105e-15	-0.809904	0.15664	0.98477	0.91506
rs10749610	A	C	10:82250255	INT66126	-9.55908	1.6283e-19	1.47089e-15	-0.618495	0.44396	0.99544	0.98694
rs7087356	T	A	10:82201303	INT66126	-9.54893	1.76177e-19	1.58792e-15	-0.66608	0.45612	0.99197	0.97594
rs6586028	C	T	10:82253984	INT66126	-9.54634	1.79754e-19	1.61656e-15	-0.753303	0.16563	0.99909	0.99511
rs2035807	G	A	10:133984715	INT36777	-9.54003	1.88776e-19	1.69395e-15	-0.972105	0.31878	0.98938	0.96308
rs58777939	CGT	C	10:93595757	INT132623	-9.53093	2.02563e-19	1.81365e-15	-0.744962	0.40735	0.9694	0.89666
rs1080495	T	C	10:93444549	INT132623	-9.50613	2.4546e-19	2.19288e-15	-0.730575	0.27436	0.99077	0.9659
rs566540784	CCTG	C	10:133991005	INT36777	-9.50508	2.47476e-19	2.20604e-15	-0.960304	0.33177	0.99182	0.96997
rs10749609	G	A	10:82249752	INT66126	-9.4938	2.70029e-19	2.4018e-15	-0.754661	0.18826	0.99277	0.96478
rs1935029	G	A	10:93538757	INT132623	-9.48849	2.81356e-19	2.49707e-15	-0.680801	0.37475	0.99762	0.99146
rs12766385	A	G	10:122685062	INT78964	-9.46073	3.4863e-19	3.08065e-15	-0.750345	0.16171	0.99812	0.9893
rs1870143	G	A	10:82182328	INT66126	-9.44725	3.8682e-19	3.41069e-15	-0.638165	0.40674	0.99453	0.98406
rs796888094	G	GT	10:82153195	INT66126	-9.44132	4.04905e-19	3.56241e-15	-0.645722	0.38592	0.99093	0.97005
rs77097749	AC	A	10:103401630	INT46781	9.43895	4.12373e-19	3.62026e-15	0.575866	0.19962	0.99887	0.99472
rs202240941	A	AAAC,AAC,AC	10:24790025	INT99373	9.43311	4.31369e-19	3.77885e-15	1.07725	0.27109	0.99418	0.97498
rs117149306	C	T	10:24789304	INT99373	9.42878	4.46002e-19	3.89861e-15	1.17266	0.08741	0.98856	0.89826
rs78097142	T	C	10:82153502	INT66126	-9.42764	4.49936e-19	3.92454e-15	-0.644972	0.37768	0.99012	0.96706
rs2343306	C	T	10:82230146	INT66126	-9.42435	4.61477e-19	4.01657e-15	-0.762312	0.18707	0.9938	0.97384
rs368061232	A	AT	10:82153160	INT66126	-9.42347	4.64598e-19	4.03507e-15	-0.645031	0.38264	0.98973	0.96562
rs61382490	A	T	10:103454402	INT46781	9.4184	4.83091e-19	4.18672e-15	0.592312	0.18582	0.99777	0.98642
rs10788570	A	C	10:82092467	INT66126	-9.41411	4.99328e-19	4.31822e-15	-0.642687	0.37568	0.99552	0.98473
rs12255642	A	G	10:103456726	INT46781	9.40343	5.42063e-19	4.67782e-15	0.593347	0.18589	0.99685	0.98074
rs11528011	G	T	10:82067055	INT66126	-9.38865	6.07244e-19	5.22918e-15	-0.645857	0.36771	0.99419	0.97882
rs530595449	CA	C	10:82066216	INT66126	-9.38391	6.29775e-19	5.40636e-15	-0.648353	0.37666	0.99075	0.96511
rs66502262	T	C	10:133972648	INT36777	-9.38376	6.30486e-19	5.40636e-15	-0.965134	0.27122	0.9899	0.96083
rs55868847	G	A,C	10:82066219	INT66126	-9.37817	6.58139e-19	5.63158e-15	-0.641485	0.37945	0.99442	0.97966
rs1870144	A	G	10:82182558	INT66126	-9.37386	6.80311e-19	5.80905e-15	-0.633775	0.4064	0.99507	0.98595
rs10788554	T	G	10:82060832	INT66126	-9.37065	6.97244e-19	5.94113e-15	-0.646798	0.36764	0.99247	0.9728
rs35333328	CT	C	10:82097765	INT66126	-9.36106	7.50496e-19	6.38148e-15	-0.639138	0.38375	0.99489	0.98414
rs78079366	T	C	10:103476298	INT46781	9.35289	7.98993e-19	6.77963e-15	0.608722	0.19114	0.98561	0.91939
rs1993484	T	C	10:82222698	INT66126	-9.34639	8.39829e-19	7.11126e-15	-0.756092	0.18864	0.99041	0.9554
rs7100340	T	A	10:93488554	INT132623	-9.34388	8.56091e-19	7.23385e-15	-0.675719	0.3695	0.99713	0.99124
rs869252	C	T	10:133969872	INT36777	-9.33932	8.8653e-19	7.47548e-15	-0.960026	0.2447	0.99043	0.96044
rs10883668	G	A	10:103398834	INT46781	9.33861	8.91336e-19	7.50042e-15	0.569421	0.20242	0.99912	0.99622
rs12358045	C	T	10:103399708	INT46781	9.33741	8.99578e-19	7.5541e-15	0.569193	0.20256	0.99917	0.99649
rs11191070	C	T	10:103396862	INT46781	9.33688	9.0323e-19	7.5691e-15	0.569445	0.20223	0.99905	0.99619
rs10786644	C	T	10:103396646	INT46781	9.33618	9.08133e-19	7.59449e-15	0.569411	0.20218	0.99905	0.99624
rs1878036	T	C,G	10:82280137	INT66126	-9.33548	9.12982e-19	7.61933e-15	-0.819702	0.15369	0.97979	0.8864
rs397831013	A	AG	10:82196677	INT66126	-9.33034	9.4962e-19	7.90882e-15	-0.632087	0.41153	0.99749	0.99146
rs7911545	A	G	10:93489904	INT132623	-9.32929	9.57314e-19	7.95657e-15	-0.676406	0.36977	0.99691	0.9902
rs14073	T	A	10:82196557	INT66126	-9.32235	1.00947e-18	8.37289e-15	-0.631716	0.41157	0.99743	0.99128
rs80229203	AG	A	10:103394779	INT46781	9.31796	1.04393e-18	8.64107e-15	0.573075	0.20321	0.99766	0.98754
rs10887873	T	C	10:82196397	INT66126	-9.31398	1.07625e-18	8.89041e-15	-0.631293	0.41162	0.99736	0.99112
rs10786643	A	G	10:103394041	INT46781	9.31312	1.0833e-18	8.93051e-15	0.572699	0.20311	0.9978	0.98808
rs3195896	C	T	10:82196229	INT66126	-9.31285	1.08554e-18	8.93079e-15	-0.63284	0.41244	0.99649	0.98816
rs3195899	T	C	10:82196293	INT66126	-9.30875	1.1201e-18	9.19647e-15	-0.631186	0.41009	0.99703	0.99
rs7901661	T	C	10:93491061	INT132623	-9.29979	1.19943e-18	9.82792e-15	-0.676297	0.37017	0.9968	0.98958
rs10887871	A	G	10:82196061	INT66126	-9.29654	1.22965e-18	1.00505e-14	-0.631558	0.41219	0.99673	0.98936
rs10786640	A	T	10:103392633	INT46781	9.29633	1.23155e-18	1.00505e-14	0.570145	0.20126	0.9998	0.99892
rs2050913	C	T	10:93533668	INT132623	-9.29307	1.26264e-18	1.02835e-14	-0.675259	0.3653	0.99644	0.98738
rs4934147	A	G	10:82186261	INT66126	-9.29191	1.27388e-18	1.03543e-14	-0.630229	0.40917	0.99558	0.98664
rs10628646	A	ATTTT	10:82279270	INT66126	-9.28896	1.30284e-18	1.05685e-14	-0.80134	0.16104	0.97728	0.87453
rs78968326	G	A,C	10:93486715	INT132623	-9.28705	1.32196e-18	1.07022e-14	-0.667302	0.36879	0.99866	0.99497
rs10788571	G	A	10:82101849	INT66126	-9.28548	1.33795e-18	1.081e-14	-0.63435	0.38309	0.99493	0.98414
rs10788620	G	A	10:82196016	INT66126	-9.28182	1.37583e-18	1.1094e-14	-0.629963	0.40538	0.99766	0.99264
rs11014120	T	C	10:24791909	INT99373	9.28101	1.38438e-18	1.11408e-14	1.06359	0.09741	0.99784	0.9802
rs4933219	G	A	10:93457673	INT132623	-9.2785	1.41113e-18	1.13336e-14	-0.668802	0.36253	0.99643	0.9878
rs10881951	G	A	10:93456823	INT132623	-9.27796	1.41698e-18	1.13574e-14	-0.668853	0.36252	0.99633	0.98764
rs386746537	AGCAGCCAT	ATCTTGCAACCATG	10:93486711	INT132623	-9.27771	1.4197e-18	1.13574e-14	-0.667019	0.36794	0.99844	0.99394
rs12217918	A	G	10:24792818	INT99373	9.27193	1.4836e-18	1.18291e-14	1.06232	0.0973	0.99798	0.9817
rs12221235	C	G	10:24792715	INT99373	9.27185	1.4845e-18	1.18291e-14	1.06231	0.0973	0.99798	0.9817
rs3748217	A	G	10:24807790	INT99373	9.25728	1.65882e-18	1.31923e-14	1.05374	0.09731	0.9998	0.99806
rs1418162	C	T	10:93485377	INT132623	-9.25558	1.68051e-18	1.33386e-14	-0.661449	0.36626	0.99993	0.99972
rs113237683	G	A	10:82196277	INT66126	-9.254	1.70078e-18	1.34731e-14	-0.637132	0.40218	0.99077	0.96766
rs372342340	ATGTTG	A	10:93600297	INT132623	-9.25325	1.71059e-18	1.35245e-14	-0.805692	0.20415	0.99548	0.97812
rs202222396	T	A	10:82196273	INT66126	-9.25093	1.74101e-18	1.37382e-14	-0.636958	0.40219	0.99075	0.96763
rs10883669	A	G	10:103401616	INT46781	9.24913	1.76511e-18	1.39013e-14	0.563897	0.2103	0.99942	0.99782
rs10788621	A	T	10:82196271	INT66126	-9.24786	1.78218e-18	1.40086e-14	-0.636788	0.40221	0.99073	0.96761
rs2261029	G	A	10:93599145	INT132623	-9.24313	1.84749e-18	1.44757e-14	-0.804012	0.20462	0.99563	0.97911
rs10749584	C	T	10:82144070	INT66126	-9.24305	1.84875e-18	1.44757e-14	-0.631325	0.38656	0.98948	0.9654
rs72823170	G	A	10:93655643	INT132623	9.24128	1.87368e-18	1.46427e-14	0.732812	0.27656	0.97689	0.90896
rs12571377	T	A	10:24806575	INT99373	9.2352	1.9625e-18	1.53072e-14	1.05568	0.09621	0.99939	0.99506
rs4748950	T	G	10:24804465	INT99373	9.23334	1.99047e-18	1.54956e-14	1.05612	0.09644	0.99904	0.99119
rs11498776	A	G	10:103458566	INT46781	9.23304	1.9949e-18	1.55003e-14	0.5836	0.20383	0.99097	0.95002
rs10881966	C	G	10:93525987	INT132623	-9.23045	2.03464e-18	1.57642e-14	-0.673453	0.36798	0.99611	0.98712
rs1772187	T	A	10:93610155	INT132623	-9.23032	2.03663e-18	1.57642e-14	-0.806829	0.20335	0.9953	0.97834
rs2343301	A	G	10:82143436	INT66126	-9.22568	2.10972e-18	1.62989e-14	-0.630736	0.38586	0.99052	0.96814
rs2261035	A	G,T	10:93598931	INT132623	-9.22222	2.16595e-18	1.67014e-14	-0.804563	0.20131	0.99565	0.97981
rs2260773	A	G	10:93594861	INT132623	-9.21663	2.2599e-18	1.73928e-14	-0.797829	0.20591	0.99593	0.98087
rs112536332	TC	T	10:93609639	INT132623	-9.21228	2.33589e-18	1.79436e-14	-0.806069	0.20319	0.99533	0.97862
rs74781035	TAAAA	T	10:93552057	INT132623	-9.20929	2.38952e-18	1.83209e-14	-0.682441	0.36634	0.98334	0.94407
rs1870148	G	A	10:82271341	INT66126	-9.2085	2.40382e-18	1.83957e-14	-0.798183	0.16354	0.97709	0.8738
rs3195900	A	C,G,T	10:82196303	INT66126	-9.20504	2.46786e-18	1.88202e-14	-0.632133	0.40196	0.99202	0.97238
rs9420573	A	C	10:93611991	INT132623	-9.205	2.46857e-18	1.88202e-14	-0.806091	0.2031	0.99523	0.97817
rs4748949	G	A	10:24803057	INT99373	9.2005	2.55447e-18	1.94386e-14	1.03604	0.10762	0.99672	0.97307
rs1770474	G	T	10:93593527	INT132623	-9.19775	2.60823e-18	1.98105e-14	-0.796351	0.20485	0.99586	0.98052
rs10881967	A	T	10:93527846	INT132623	-9.1953	2.65729e-18	2.01454e-14	-0.678043	0.36034	0.9913	0.96778
rs1538831	G	A	10:93608035	INT132623	-9.19301	2.70384e-18	2.04601e-14	-0.806307	0.19986	0.99553	0.97968
rs11191092	T	C	10:103449251	INT46781	9.19252	2.71388e-18	2.04978e-14	0.577723	0.18651	0.99919	0.9956
rs200772344	T	G	10:93486719	INT132623	-9.18793	2.8099e-18	2.11457e-14	-0.670724	0.35917	0.99097	0.96564
rs10788579	T	G	10:82108610	INT66126	-9.18792	2.81008e-18	2.11457e-14	-0.62745	0.38247	0.99545	0.98557
rs2259659	C	T	10:93608703	INT132623	-9.18587	2.85427e-18	2.14384e-14	-0.806255	0.19979	0.99546	0.97937
rs1630388	T	C	10:93610771	INT132623	-9.1815	2.95033e-18	2.2119e-14	-0.806328	0.19973	0.9954	0.97898
rs2421692	T	C	10:93472884	INT132623	-9.1798	2.98868e-18	2.23651e-14	-0.667195	0.3614	0.9964	0.98766
rs4934081	C	T	10:82108936	INT66126	-9.17932	2.9995e-18	2.24047e-14	-0.626798	0.38243	0.99549	0.98579
rs11186664	G	A	10:93470933	INT132623	-9.17438	3.11382e-18	2.32159e-14	-0.664873	0.36257	0.99613	0.98666
rs10788588	G	A	10:82128166	INT66126	-9.17342	3.13665e-18	2.33432e-14	-0.624551	0.37808	0.99168	0.97235
rs1770469	A	G	10:93609692	INT132623	-9.17135	3.18621e-18	2.36686e-14	-0.805988	0.1997	0.99537	0.97886
rs11186667	G	A	10:93482577	INT132623	-9.16653	3.30452e-18	2.45026e-14	-0.660166	0.36606	0.99914	0.99688
rs1418160	G	T	10:93484501	INT132623	-9.16412	3.36533e-18	2.4908e-14	-0.659332	0.36576	0.99971	0.99886
rs7918686	G	A	10:93472183	INT132623	-9.15725	3.54495e-18	2.61896e-14	-0.66539	0.3613	0.99642	0.98779
rs397814370	C	CT	10:93475802	INT132623	-9.1555	3.59226e-18	2.64908e-14	-0.739573	0.31859	0.95741	0.85451
rs10887865	C	T	10:82190741	INT66126	-9.1505	3.73081e-18	2.74627e-14	-0.621903	0.41012	0.99778	0.99238
rs2249752	A	G	10:73107786	INT152180	9.14992	3.74708e-18	2.75325e-14	0.824471	0.29347	0.97344	0.89951
rs11202652	T	A	10:82111460	INT66126	-9.14805	3.80065e-18	2.78756e-14	-0.624421	0.3823	0.99567	0.98671
rs11191091	C	A	10:103448649	INT46781	9.14351	3.93338e-18	2.87507e-14	0.573931	0.18661	0.99952	0.99738
rs7897499	C	T	10:93522340	INT132623	-9.14348	3.93415e-18	2.87507e-14	-0.67227	0.36274	0.99434	0.98236
rs780674	G	A	10:73113497	INT152180	9.13891	4.07249e-18	2.96548e-14	0.827425	0.30021	0.97597	0.90929
rs34129911	C	CT	10:82285100	INT66126	-9.13025	4.34775e-18	3.16025e-14	-0.676323	0.31818	0.96327	0.86213
rs8735	T	A	10:82192713	INT66126	-9.12743	4.44141e-18	3.22256e-14	-0.61955	0.41055	0.99855	0.99499
rs780670	C	A,G	10:73112257	INT152180	9.12367	4.56929e-18	3.309e-14	0.825012	0.29443	0.97832	0.91748
rs398014631	TA	T	10:103482029	INT46781	-9.12345	4.57687e-18	3.309e-14	-0.608508	0.18747	0.9843	0.91056
rs7911621	G	A	10:93489719	INT132623	-9.11658	4.82055e-18	3.47898e-14	-0.669294	0.36198	0.99612	0.98755
rs780668	C	T	10:73111408	INT152180	9.11219	4.98278e-18	3.58967e-14	0.824549	0.29926	0.97757	0.91481
rs561180810	CTG	C	10:93613889	INT132623	-9.11015	5.06013e-18	3.63893e-14	-0.804153	0.19931	0.99512	0.97753
rs780667	G	T	10:73111258	INT152180	9.10749	5.16262e-18	3.70606e-14	0.823703	0.29975	0.97737	0.91413
rs9419377	T	C	10:133960832	INT36777	-9.10572	5.23216e-18	3.74935e-14	-0.899495	0.28086	0.99775	0.99007
rs10160056	A	C	10:82119172	INT66126	-9.10544	5.24294e-18	3.75045e-14	-0.615992	0.37745	0.99642	0.98799
rs7083959	T	G	10:93585997	INT132623	-9.10404	5.29859e-18	3.78358e-14	-0.785519	0.20697	0.9967	0.98387
rs16804	C	T	10:122709822	INT78964	-9.10113	5.41642e-18	3.86092e-14	-0.657996	0.22399	0.97131	0.88326
rs780665	C	T	10:73110657	INT152180	9.0887	5.94827e-18	4.22518e-14	0.827803	0.29007	0.97471	0.90399
rs9419380	A	C,G	10:133963466	INT36777	-9.08813	5.97384e-18	4.23593e-14	-0.906816	0.27981	0.99282	0.97086
rs10788625	A	G	10:82201978	INT66126	-9.08584	6.07778e-18	4.30211e-14	-0.626394	0.40246	0.99403	0.9815
rs397967635	A	ACT	10:73109282	INT152180	9.08495	6.1184e-18	4.31761e-14	0.833043	0.27961	0.97279	0.89547
rs1857060	A	C	10:93446072	INT132623	-9.0849	6.12097e-18	4.31761e-14	-0.657897	0.37864	0.99764	0.99262
rs4534498	C	A	10:133960422	INT36777	-9.07802	6.44622e-18	4.53239e-14	-0.890106	0.27915	0.99943	0.99766
rs9419381	T	C	10:133964044	INT36777	-9.07799	6.44781e-18	4.53239e-14	-0.908364	0.28225	0.99141	0.96569
rs780664	T	C	10:73109173	INT152180	9.07733	6.4798e-18	4.547e-14	0.832242	0.27953	0.97265	0.8952
rs397845182	AC	A	10:82197579	INT66126	-9.0691	6.89379e-18	4.82915e-14	-0.618591	0.40508	0.99769	0.99283
rs11186699	T	C	10:93581197	INT132623	-9.06663	7.02276e-18	4.91101e-14	-0.791184	0.2058	0.99485	0.97865
rs2259094	C	A	10:93622323	INT132623	-9.06203	7.27034e-18	5.07539e-14	-0.800231	0.20229	0.9952	0.97706
rs35200595	A	AT	10:93588247	INT132623	-9.05324	7.76687e-18	5.4127e-14	-0.78466	0.2035	0.99678	0.98484
rs11199591	G	A	10:122604051	INT78964	-9.05173	7.85509e-18	5.46479e-14	-0.728136	0.17633	0.99106	0.95324
rs2243485	A	G	10:73106690	INT152180	9.04912	8.01084e-18	5.56361e-14	0.814706	0.27884	0.9732	0.89669
rs6583785	C	T	10:93492022	INT132623	-9.03663	8.79852e-18	6.10021e-14	-0.668125	0.36262	0.99579	0.98629
rs10788622	C	T	10:82198790	INT66126	-9.03369	8.99493e-18	6.22575e-14	-0.615032	0.40381	0.9991	0.99735
rs10881955	G	A	10:93492126	INT132623	-9.03285	9.0516e-18	6.2543e-14	-0.668199	0.36265	0.99572	0.98601
rs12359353	A	G	10:93584079	INT132623	-9.02219	9.80549e-18	6.76368e-14	-0.788042	0.2029	0.99561	0.98019
rs12784581	A	C	10:122722948	INT78964	-9.01239	1.05524e-17	7.26656e-14	-0.600125	0.32123	0.96848	0.89011
rs10887868	G	A	10:82194264	INT66126	-9.01058	1.06969e-17	7.35358e-14	-0.611971	0.41267	0.99985	0.99945
rs1609652	A	G	10:73107212	INT152180	9.00267	1.13492e-17	7.78875e-14	0.822649	0.27117	0.97038	0.88615
rs10781561	T	C	10:133968018	INT36777	-8.99788	1.1764e-17	8.05978e-14	-0.885599	0.35461	0.98226	0.93998
rs780677	C	G	10:73114402	INT152180	8.99715	1.18284e-17	8.09023e-14	0.829159	0.28304	0.9718	0.89221
rs780675	C	T	10:73113790	INT152180	8.99445	1.20699e-17	8.23898e-14	0.82847	0.28284	0.97264	0.89486
rs2249989	C	A,G	10:73105421	INT152180	8.99426	1.20865e-17	8.23898e-14	0.80801	0.27788	0.97365	0.89819
rs780676	C	T	10:73113931	INT152180	8.99261	1.22373e-17	8.31517e-14	0.827684	0.29212	0.97411	0.90182
rs780672	C	T	10:73113246	INT152180	8.99259	1.22392e-17	8.31517e-14	0.827602	0.28259	0.97378	0.89873
rs10881964	A	G	10:93515261	INT132623	-8.99175	1.23161e-17	8.35338e-14	-0.666739	0.36341	0.99376	0.97959
rs2250002	C	G	10:73105097	INT152180	8.98932	1.25423e-17	8.49263e-14	0.809221	0.27257	0.97348	0.89725
rs2249753	C	T	10:73107781	INT152180	8.98891	1.25807e-17	8.50445e-14	0.825002	0.27713	0.97139	0.89023
rs6583788	T	C	10:93575862	INT132623	-8.98588	1.28691e-17	8.6849e-14	-0.789243	0.20476	0.99553	0.98041
rs10509634	T	C	10:93518211	INT132623	-8.9796	1.34877e-17	9.07215e-14	-0.668603	0.35992	0.99017	0.96693
rs7917166	G	A	10:93514335	INT132623	-8.97727	1.37248e-17	9.21639e-14	-0.666106	0.3622	0.99419	0.98079
rs2259287	A	G	10:93627471	INT132623	-8.97257	1.42156e-17	9.52034e-14	-0.794921	0.20185	0.99559	0.97811
rs10883676	C	A	10:103445325	INT46781	8.97248	1.42244e-17	9.52034e-14	0.562337	0.18678	0.99999	0.99995
rs11191088	C	G	10:103437266	INT46781	8.96125	1.5469e-17	1.03249e-13	0.561985	0.18682	0.99983	0.99889
rs10883671	G	T	10:103413862	INT46781	8.96115	1.54813e-17	1.03249e-13	0.562006	0.18686	0.99983	0.99893
rs4244929	T	C	10:93444162	INT132623	-8.96096	1.55029e-17	1.03249e-13	-0.65205	0.35733	0.99663	0.98939
rs75299772	G	A	10:103418987	INT46781	8.95539	1.61616e-17	1.07459e-13	0.561751	0.18678	0.99985	0.99904
rs11202832	T	C	10:82174949	INT66126	-8.94823	1.70478e-17	1.13167e-13	-0.606785	0.40752	0.99899	0.99723
rs2243460	G	C	10:73107258	INT152180	8.9473	1.71665e-17	1.13768e-13	0.821491	0.26959	0.97113	0.88822
rs12356764	C	T	10:103426754	INT46781	8.9446	1.7516e-17	1.15895e-13	0.561388	0.18682	0.99973	0.9983
rs12255825	A	C	10:103422107	INT46781	8.9403	1.80872e-17	1.19479e-13	0.5612	0.1868	0.99975	0.99847
rs10736365	C	A	10:82196910	INT66126	-8.93884	1.82847e-17	1.20588e-13	-0.631198	0.49146	0.99681	0.9916
rs4589199	G	C	10:93510942	INT132623	-8.93153	1.93089e-17	1.27136e-13	-0.67009	0.37179	0.98972	0.96367
rs11186674	C	T	10:93495097	INT132623	-8.9202	2.10093e-17	1.38107e-13	-0.669836	0.35803	0.99172	0.9744
rs55841629	AT	A	10:82283159	INT66126	-8.91841	2.12909e-17	1.39732e-13	-0.765824	0.21083	0.95096	0.77689
rs780666	A	C,G	10:73110977	INT152180	8.90957	2.27381e-17	1.48989e-13	0.821229	0.28835	0.97657	0.90919
rs2249882	T	C	10:73106437	INT152180	8.90544	2.34477e-17	1.53391e-13	0.815223	0.26906	0.97205	0.89113
rs7096909	A	T	10:82284512	INT66126	-8.90173	2.41041e-17	1.57431e-13	-0.837291	0.14999	0.97064	0.83507
rs10881970	G	C	10:93561829	INT132623	-8.90125	2.41892e-17	1.57733e-13	-0.785628	0.20328	0.99648	0.98332
rs11186687	A	G	10:93561823	INT132623	-8.89956	2.44961e-17	1.59478e-13	-0.785546	0.20332	0.99642	0.98298
rs4469794	A	G	10:93511193	INT132623	-8.89555	2.52374e-17	1.64041e-13	-0.66237	0.36179	0.99421	0.9808
rs7100689	C	A	10:82222178	INT66126	-8.89523	2.52975e-17	1.64168e-13	-0.751994	0.17232	0.98582	0.92567
rs35064742	A	ACTC	10:82195326	INT66126	-8.88996	2.6308e-17	1.70453e-13	-0.628247	0.48412	0.99566	0.98733
rs946875	A	C,G	10:73106127	INT152180	8.88948	2.64007e-17	1.70781e-13	0.812586	0.26884	0.97178	0.88901
rs10887872	A	C	10:82196280	INT66126	-8.88844	2.66061e-17	1.71835e-13	-0.63698	0.47414	0.98997	0.96721
rs10886780	C	T	10:122601003	INT78964	-8.88609	2.70738e-17	1.74578e-13	-0.715943	0.17491	0.99233	0.95821
rs10887847	T	C	10:82171525	INT66126	-8.8858	2.71329e-17	1.74681e-13	-0.606938	0.40528	0.99656	0.98875
rs11186673	T	C	10:93495018	INT132623	-8.88334	2.76319e-17	1.77612e-13	-0.666165	0.3629	0.99382	0.98135
rs4636570	G	C	10:93510949	INT132623	-8.88143	2.80272e-17	1.79868e-13	-0.662957	0.36867	0.99233	0.9732
rs78747870	CAA	C	10:103100791	INT46781	8.87331	2.97696e-17	1.90748e-13	0.63072	0.2155	0.9538	0.7818
rs10788563	C	T	10:82072324	INT66126	-8.87302	2.98337e-17	1.90857e-13	-0.599086	0.38795	0.99943	0.99812
rs1417256	A	C,T	10:93649884	INT132623	8.86744	3.10943e-17	1.98296e-13	0.741301	0.22448	0.99683	0.9849
rs2101051	G	T	10:1158791	INT75558	8.86288	3.21635e-17	2.04793e-13	0.652814	0.16619	0.99555	0.97474
rs1856927	G	A	10:93506782	INT132623	-8.86077	3.26717e-17	2.07703e-13	-0.668936	0.36232	0.99055	0.97162
rs57111743	AT	A	10:93631693	INT132623	-8.85286	3.46435e-17	2.19893e-13	-0.788399	0.19795	0.99628	0.98122
rs34104193	GC	G	10:134016784	INT36777	-8.84216	3.75001e-17	2.37653e-13	-0.918706	0.30644	0.96682	0.8763
rs11186694	C	T	10:93572984	INT132623	-8.83869	3.84755e-17	2.43454e-13	-0.784682	0.20065	0.99591	0.98171
rs397847212	CG	C	10:122718108	INT78964	-8.83557	3.93765e-17	2.48767e-13	-0.635036	0.23109	0.97491	0.8991
rs11017908	A	G	10:129205007	INT33256	-8.83403	3.98262e-17	2.51217e-13	-0.507226	0.18222	0.97513	0.87439
rs1609651	G	A	10:73106800	INT152180	8.82295	4.32269e-17	2.71822e-13	0.796397	0.30406	0.97406	0.90534
rs11017906	G	A,T	10:129204815	INT33256	-8.81852	4.46689e-17	2.80456e-13	-0.505858	0.18094	0.97591	0.87769
rs142254971	GT	G	10:1146373	INT75558	8.80243	5.0305e-17	3.15353e-13	0.636431	0.18074	0.99786	0.98948
rs34646391	A	AC	10:82195355	INT66126	-8.79628	5.26409e-17	3.29488e-13	-0.62286	0.49029	0.99606	0.98863
rs61844931	T	C	10:11822578	INT68271	8.79361	5.36901e-17	3.35537e-13	1.20388	0.2223	0.9892	0.95418
rs34034003	G	A	10:1143435	INT75558	8.78945	5.53621e-17	3.45454e-13	0.633672	0.18092	0.99844	0.99197
rs72760943	G	A	10:1143104	INT75558	8.78749	5.61677e-17	3.49942e-13	0.63371	0.18086	0.99839	0.99162
rs72760941	A	G	10:1141244	INT75558	8.78307	5.80283e-17	3.6098e-13	0.634276	0.18085	0.99795	0.98889
rs72783945	C	G	10:11824097	INT68271	8.78124	5.88185e-17	3.65336e-13	1.20192	0.22196	0.98912	0.95411
rs7906747	C	T	10:133967593	INT36777	-8.78047	5.91509e-17	3.66341e-13	-0.867876	0.36093	0.98132	0.93955
rs36051896	T	C	10:1155747	INT75558	8.78045	5.9161e-17	3.66341e-13	0.637533	0.17908	0.99886	0.99434
rs66586255	C	T	10:82189478	INT66126	-8.77632	6.09873e-17	3.77074e-13	-0.610375	0.43774	0.9966	0.98906
rs10881986	T	A,G	10:93636830	INT132623	8.7748	6.16756e-17	3.80749e-13	0.783161	0.2034	0.99461	0.97456
rs12782935	C	T	10:93559670	INT132623	-8.76792	6.48843e-17	3.99949e-13	-0.680852	0.31342	0.99571	0.98445
rs112941338	GC	G	10:133963042	INT36777	-8.76273	6.74091e-17	4.14882e-13	-0.871356	0.30848	0.99015	0.96253
rs2249987	C	T	10:73105532	INT152180	8.76184	6.78517e-17	4.16973e-13	0.80122	0.28182	0.97309	0.89851
rs10881969	G	A	10:93561308	INT132623	-8.75942	6.90718e-17	4.23829e-13	-0.679161	0.31338	0.99628	0.98662
rs72781907	C	T	10:11798669	INT68271	8.7589	6.93366e-17	4.24811e-13	1.19044	0.22353	0.99367	0.9682
rs10748566	G	A	10:93504588	INT132623	-8.75332	7.22455e-17	4.41966e-13	-0.656609	0.3617	0.99513	0.98548
rs56159079	GTCCTGGTCAC	G	10:129204063	INT33256	-8.75066	7.36699e-17	4.5e-13	-0.498858	0.17826	0.97974	0.89353
rs4880763	G	A	10:1147045	INT75558	8.74339	7.77175e-17	4.74011e-13	0.615354	0.18502	0.9922	0.96014
rs17101187	T	G	10:122714701	INT78964	-8.73651	8.17457e-17	4.97831e-13	-0.631389	0.22967	0.97357	0.89466
rs10906020	T	C	10:11846269	INT68271	8.73448	8.29762e-17	5.04567e-13	1.18763	0.27026	0.96743	0.87686
rs398046169	C	CT	10:93561237	INT132623	-8.73077	8.52708e-17	5.17744e-13	-0.690811	0.31468	0.98637	0.94626
rs11186029	T	C	10:82315290	INT66126	-8.7268	8.77903e-17	5.32245e-13	-0.628751	0.29246	0.98728	0.95044
rs61844934	G	T	10:11827126	INT68271	8.72433	8.93975e-17	5.4118e-13	1.19135	0.22112	0.99083	0.95852
rs61844935	G	C	10:11827152	INT68271	8.72293	9.03242e-17	5.45975e-13	1.1911	0.22111	0.99086	0.9586
rs2153654	G	A	10:93502329	INT132623	-8.70869	1.00268e-16	6.05179e-13	-0.654007	0.36158	0.99552	0.98702
rs559015428	AAAC	A	10:93443371	INT132623	-8.67782	1.25708e-16	7.57599e-13	-0.640374	0.39338	0.98513	0.95087
rs61844892	C	T	10:11805152	INT68271	8.67029	1.3283e-16	7.99335e-13	1.18535	0.23354	0.99141	0.95936
rs2243496	C	G	10:73106623	INT152180	8.66785	1.35217e-16	8.12491e-13	0.792644	0.27473	0.96974	0.88342
rs11257309	C	T	10:11804193	INT68271	8.66762	1.35444e-16	8.12653e-13	1.17545	0.22346	0.99526	0.97676
rs11257327	A	C	10:11830905	INT68271	8.65347	1.50199e-16	8.9985e-13	1.17908	0.22041	0.99245	0.96349
rs72781915	C	T	10:11804451	INT68271	8.65283	1.50902e-16	9.02725e-13	1.17362	0.22354	0.99529	0.9767
rs72781916	A	C	10:11805204	INT68271	8.64565	1.59029e-16	9.49946e-13	1.17215	0.23294	0.99481	0.97527
rs61739577	T	C	10:11805249	INT68271	8.64443	1.60443e-16	9.56978e-13	1.17195	0.23296	0.99481	0.97525
rs10881958	C	A	10:93501997	INT132623	-8.62578	1.83831e-16	1.09487e-12	-0.64755	0.36123	0.9959	0.98828
rs35499143	C	CT	10:82179054	INT66126	-8.62154	1.89589e-16	1.12751e-12	-0.623589	0.4291	0.97961	0.93158
rs11202815	G	A	10:82171583	INT66126	-8.62103	1.90308e-16	1.13012e-12	-0.596792	0.42631	0.99505	0.98361
rs10881971	T	C	10:93568680	INT132623	-8.60929	2.07289e-16	1.22917e-12	-0.667835	0.31561	0.99859	0.99595
rs10881928	C	T	10:93371128	INT132623	-8.60881	2.08007e-16	1.23162e-12	-0.642088	0.46765	0.96367	0.89362
rs12267227	A	C	10:82317158	INT66126	-8.60412	2.15237e-16	1.27258e-12	-0.609842	0.29419	0.99135	0.96607
rs12354710	C	T	10:1114020	INT75558	8.60224	2.18205e-16	1.28825e-12	0.635888	0.17597	0.99009	0.95184
rs10786014	C	A	10:93500865	INT132623	-8.59943	2.22707e-16	1.31291e-12	-0.650451	0.36289	0.995	0.986
rs1902659	C	G	10:82315696	INT66126	-8.59681	2.26998e-16	1.33627e-12	-0.613468	0.29055	0.99005	0.96022
rs796844102	AT	A	10:82306282	INT66126	8.59243	2.3433e-16	1.37743e-12	0.656633	0.37676	0.95961	0.86499
rs11257313	G	C	10:11807979	INT68271	8.58017	2.56162e-16	1.50358e-12	1.16263	0.22322	0.99652	0.98248
rs2066275	A	G	10:93564315	INT132623	-8.56093	2.94561e-16	1.72647e-12	-0.664186	0.31643	0.99598	0.98497
rs12221087	G	A	10:93573367	INT132623	-8.55699	3.03102e-16	1.77397e-12	-0.67165	0.31431	0.9966	0.98839
rs11186697	C	T	10:93573840	INT132623	-8.54775	3.24102e-16	1.89415e-12	-0.672031	0.31409	0.99635	0.9876
rs7910742	A	C	10:93638175	INT132623	8.54583	3.28638e-16	1.91789e-12	0.770256	0.19993	0.9963	0.98182
rs2296630	G	T	10:129202729	INT33256	-8.54315	3.35082e-16	1.95269e-12	-0.435718	0.21349	0.99179	0.95749
rs56201968	A	G	10:1141666	INT75558	8.53795	3.47947e-16	2.02475e-12	0.592716	0.23122	0.99714	0.98729
rs36062650	T	C	10:1142571	INT75558	8.5348	3.55958e-16	2.0684e-12	0.592929	0.23455	0.99606	0.9819
rs11017910	T	C	10:129205257	INT33256	-8.52579	3.79937e-16	2.20458e-12	-0.493159	0.18916	0.9709	0.8558
rs4390259	C	G	10:93632142	INT132623	-8.52496	3.82224e-16	2.21468e-12	-0.677126	0.3134	0.99403	0.97771
rs11186047	A	G	10:82318802	INT66126	-8.51944	3.97785e-16	2.30155e-12	-0.603866	0.29078	0.99329	0.97337
rs35188392	AAAAT	A	10:93628206	INT132623	-8.51165	4.20835e-16	2.42855e-12	-0.679412	0.31175	0.99422	0.9786
rs7082350	T	C	10:93628164	INT132623	-8.51162	4.20931e-16	2.42855e-12	-0.679443	0.31174	0.99421	0.97858
rs34562671	CAG	C	10:93627041	INT132623	-8.51013	4.25473e-16	2.45127e-12	-0.679985	0.3116	0.99401	0.97814
rs10887761	G	A	10:82088572	INT66126	-8.50918	4.28424e-16	2.46476e-12	-0.574777	0.49682	0.99432	0.98349
rs34205715	T	C	10:133972482	INT36777	-8.50773	4.32939e-16	2.4867e-12	-0.842362	0.3574	0.97854	0.92986
rs10881985	T	C,G	10:93627158	INT132623	-8.50756	4.33462e-16	2.4867e-12	-0.679943	0.31154	0.99389	0.97749
rs4933379	C	T	10:82147534	INT66126	-8.50616	4.37861e-16	2.50839e-12	-0.569305	0.47922	0.99376	0.9797
rs879928413	CTA	C	10:93634655	INT132623	-8.50501	4.41514e-16	2.52219e-12	-0.676185	0.31256	0.9949	0.98056
rs75991284	T	G	10:93634659	INT132623	-8.50381	4.45345e-16	2.54049e-12	-0.675831	0.31265	0.99502	0.98113
rs61844925	G	A	10:11811220	INT68271	8.50268	4.49005e-16	2.55778e-12	1.1504	0.2229	0.99768	0.98863
rs7913999	G	T	10:93613894	INT132623	-8.50147	4.5296e-16	2.57668e-12	-0.683	0.31051	0.99369	0.97763
rs7087365	T	G	10:93622143	INT132623	-8.49714	4.6732e-16	2.65465e-12	-0.680981	0.31146	0.99373	0.97783
rs1539040	A	T	10:93577103	INT132623	-8.4961	4.70863e-16	2.67104e-12	-0.672686	0.31313	0.99537	0.98458
rs55901776	T	G	10:82089493	INT66126	-8.49555	4.7272e-16	2.67783e-12	-0.57389	0.4968	0.99433	0.9836
rs397717782	A	AG	10:93621249	INT132623	-8.49476	4.75431e-16	2.68943e-12	-0.681277	0.31124	0.99356	0.9771
rs12412538	A	T	10:93619876	INT132623	-8.49087	4.88945e-16	2.76202e-12	-0.680944	0.31128	0.99371	0.97789
rs7091502	C	T	10:1154979	INT75558	8.47933	5.31396e-16	2.99348e-12	0.615999	0.18459	0.99693	0.98366
rs1934697	C	T	10:82112873	INT66126	-8.47627	5.43222e-16	3.05586e-12	-0.56459	0.49234	0.9974	0.99242
rs149837485	A	AT	10:11839169	INT68271	8.47379	5.53026e-16	3.1067e-12	1.17661	0.21349	0.98688	0.93853
rs61846269	T	C	10:11835420	INT68271	8.47259	5.57841e-16	3.12942e-12	1.16374	0.22644	0.98883	0.95008
rs397697652	ATCT	A	10:93616684	INT132623	-8.47146	5.62412e-16	3.14635e-12	-0.680365	0.31109	0.99365	0.97767
rs7905891	G	T	10:82139813	INT66126	-8.46481	5.90001e-16	3.29615e-12	-0.567095	0.48567	0.99254	0.97591
rs3758499	G	A	10:93608142	INT132623	-8.46403	5.93315e-16	3.31011e-12	-0.68031	0.30965	0.9949	0.98189
rs12413090	G	A	10:93608655	INT132623	-8.46269	5.99039e-16	3.33745e-12	-0.680192	0.30961	0.99491	0.982
rs61846270	C	T	10:11837253	INT68271	8.46227	6.00893e-16	3.34319e-12	1.16547	0.22215	0.98895	0.95041
rs7906131	G	A	10:82139955	INT66126	-8.45748	6.21957e-16	3.45564e-12	-0.566883	0.48579	0.99251	0.97575
rs7919191	G	A	10:93639552	INT132623	8.43904	7.1013e-16	3.94014e-12	0.762604	0.19757	0.99681	0.98388
rs10881975	C	T	10:93580644	INT132623	-8.43175	7.48289e-16	4.14619e-12	-0.671675	0.31173	0.99487	0.98295
rs1815653	G	A	10:82143259	INT66126	-8.42989	7.58371e-16	4.19632e-12	-0.566351	0.4829	0.99244	0.97541
rs2297960	A	T	10:93604600	INT132623	-8.42959	7.60002e-16	4.19962e-12	-0.677475	0.30967	0.99573	0.98493
rs397734546	C	CAT	10:93604562	INT132623	-8.42918	7.62247e-16	4.20629e-12	-0.677463	0.30967	0.99572	0.98488
rs10786019	C	G	10:93604133	INT132623	-8.42751	7.71469e-16	4.2514e-12	-0.677406	0.30968	0.99569	0.98469
rs3814628	G	C	10:11783789	INT68271	8.41254	8.58917e-16	4.72688e-12	1.17659	0.22086	0.98168	0.91742
rs10881981	G	T	10:93602457	INT132623	-8.40876	8.82516e-16	4.84972e-12	-0.676483	0.30971	0.99557	0.98391
rs7909792	A	T	10:82118870	INT66126	-8.40858	8.83629e-16	4.84972e-12	-0.562576	0.49864	0.99739	0.9915
rs1538822	C	T	10:82120104	INT66126	-8.40772	8.89098e-16	4.87314e-12	-0.56292	0.49843	0.99634	0.98794
rs1953970	T	C	10:82142176	INT66126	-8.40113	9.32133e-16	5.10212e-12	-0.564739	0.48255	0.99259	0.97573
rs7086627	C	T	10:82220597	INT66126	-8.39866	9.48757e-16	5.18612e-12	-0.682636	0.20769	0.98412	0.93266
rs10736343	G	A	10:82132152	INT66126	-8.39473	9.75842e-16	5.32699e-12	-0.563587	0.49827	0.99134	0.97376
rs61844928	T	C	10:11817944	INT68271	8.39123	1.00063e-15	5.45498e-12	1.1618	0.21735	0.99222	0.96542
rs11197961	C	T	10:119116721	INT59235	8.38233	1.06637e-15	5.79799e-12	0.681469	0.09347	0.99634	0.96424
rs1417254	C	T	10:93606312	INT132623	-8.38233	1.06641e-15	5.79799e-12	-0.674841	0.31048	0.99453	0.98015
rs11191059	C	T	10:103360824	INT46781	8.37946	1.08852e-15	5.91025e-12	0.490974	0.2864	0.99193	0.97313
rs61874730	C	G	10:93638556	INT132623	-8.3774	1.10468e-15	5.98998e-12	-0.67028	0.30426	0.99423	0.97845
rs7090219	G	A	10:119118846	INT59235	8.37582	1.11721e-15	6.04984e-12	0.674617	0.09629	0.99771	0.97693
rs11017876	G	A	10:129200964	INT33256	-8.37249	1.14416e-15	6.18751e-12	-0.415325	0.21426	0.99866	0.9953
rs10787769	C	A	10:119119879	INT59235	8.37089	1.15735e-15	6.25051e-12	0.675306	0.09613	0.99746	0.97445
rs10795884	T	C	10:11781596	INT68271	8.36925	1.17097e-15	6.31566e-12	1.17206	0.25144	0.97924	0.91557
rs200608578	T	A	10:119116979	INT59235	8.36368	1.21846e-15	6.56307e-12	0.675471	0.09632	0.99715	0.97119
rs386748048	ATT	ACTA	10:119116977	INT59235	8.36284	1.22587e-15	6.59422e-12	0.675425	0.09634	0.99713	0.971
rs7101167	T	C	10:11815455	INT68271	-8.36122	1.24009e-15	6.6619e-12	-1.13062	0.24885	0.99974	0.99885
rs4751622	A	G	10:119112805	INT59235	8.36002	1.25076e-15	6.71034e-12	0.679728	0.09374	0.99608	0.96219
rs397796558	T	TA	10:93602528	INT132623	-8.35944	1.25598e-15	6.72944e-12	-0.673069	0.30944	0.99562	0.98403
rs1870140	A	G	10:82246749	INT66126	-8.35791	1.26979e-15	6.79445e-12	-0.75544	0.12672	0.99748	0.98129
rs72847871	T	A	10:103101220	INT46781	8.35733	1.27498e-15	6.81325e-12	0.529919	0.24098	0.99498	0.97952
rs10883614	C	T	10:103100814	INT46781	8.35466	1.29958e-15	6.93555e-12	0.531052	0.24043	0.9942	0.97577
rs4751621	G	A	10:119112218	INT59235	8.35264	1.31843e-15	7.02688e-12	0.680144	0.09378	0.99583	0.95969
rs10883613	G	T	10:103100542	INT46781	8.34867	1.3563e-15	7.21922e-12	0.53322	0.24903	0.98932	0.95392
rs75456113	T	C	10:103363236	INT46781	8.3451	1.39132e-15	7.39593e-12	0.489618	0.28989	0.99155	0.9713
rs6586030	A	G	10:82254047	INT66126	-8.34069	1.43576e-15	7.6222e-12	-0.72477	0.13016	0.99935	0.99589
rs7913826	A	G	10:93583932	INT132623	-8.32869	1.56399e-15	8.2921e-12	-0.667693	0.31082	0.9953	0.98298
rs12573252	G	A	10:119125222	INT59235	8.32709	1.58184e-15	8.37579e-12	0.674948	0.09537	0.99665	0.96795
rs9419385	G	A	10:133979600	INT36777	-8.32607	1.59341e-15	8.42174e-12	-0.77086	0.49482	0.99449	0.98232
rs1340381	T	C	10:82100754	INT66126	-8.32596	1.59467e-15	8.42174e-12	-0.562664	0.49748	0.99507	0.98594
rs11257321	G	A	10:11816955	INT68271	8.32309	1.62758e-15	8.58433e-12	1.14847	0.21686	0.99462	0.97609
rs10082507	T	C	10:119078593	INT59235	8.31527	1.72075e-15	9.06398e-12	0.682116	0.09252	0.99467	0.95293
rs12413256	A	T	10:93597325	INT132623	-8.3143	1.73272e-15	9.1152e-12	-0.669875	0.30917	0.99547	0.98306
rs2296631	G	A	10:129201188	INT33256	-8.30948	1.79314e-15	9.42082e-12	-0.413198	0.21777	0.99899	0.99565
rs12220444	G	A	10:93595853	INT132623	-8.30323	1.87458e-15	9.83125e-12	-0.669037	0.30919	0.99551	0.98321
rs780678	C	T	10:73114486	INT152180	8.30312	1.87611e-15	9.83125e-12	0.781969	0.2552	0.9687	0.87611
rs2035806	G	A	10:133984916	INT36777	-8.3002	1.91549e-15	1.00229e-11	-0.771415	0.49538	0.99465	0.98293
rs9419386	C	T	10:133985312	INT36777	-8.30004	1.91763e-15	1.00229e-11	-0.769362	0.49422	0.99581	0.98717
rs60689981	AGGCAT	A	10:93595641	INT132623	-8.29796	1.94623e-15	1.01593e-11	-0.668596	0.30919	0.99552	0.98324
rs572144262	CGA	C	10:103101062	INT46781	8.29581	1.97612e-15	1.03021e-11	0.53511	0.27429	0.97132	0.88218
rs7906805	T	A	10:93598155	INT132623	-8.29223	2.02707e-15	1.05541e-11	-0.669059	0.30997	0.99468	0.97961
rs59602484	G	A	10:119086159	INT59235	8.29148	2.03783e-15	1.05892e-11	0.668823	0.09834	0.99611	0.96761
rs7921354	C	G,T	10:93598151	INT132623	-8.2914	2.03903e-15	1.05892e-11	-0.669	0.31027	0.99438	0.97838
rs397762918	G	GA	10:93594953	INT132623	-8.28907	2.07301e-15	1.07442e-11	-0.669368	0.30844	0.99475	0.97978
rs10509636	T	A	10:93585497	INT132623	-8.28599	2.11894e-15	1.09621e-11	-0.66553	0.31034	0.99554	0.98358
rs4752052	C	T	10:119102636	INT59235	8.2834	2.15817e-15	1.11508e-11	0.669408	0.09471	0.99644	0.96923
rs12249877	T	G	10:119127794	INT59235	8.28314	2.16225e-15	1.11577e-11	0.679268	0.09195	0.99503	0.95369
rs61876144	C	G	10:93449297	INT132623	-8.28177	2.18327e-15	1.12519e-11	-0.64594	0.29855	0.99496	0.9809
rs7902701	G	A	10:103359558	INT46781	8.28036	2.20526e-15	1.13508e-11	0.48926	0.28945	0.9912	0.96981
rs12571173	G	A,C	10:82326317	INT66126	-8.28	2.21087e-15	1.13533e-11	-0.593246	0.29087	0.99126	0.9645
rs7094598	C	T	10:133988228	INT36777	-8.27997	2.21135e-15	1.13533e-11	-0.766199	0.49489	0.99835	0.99544
rs10787768	A	C,T	10:119104379	INT59235	8.27819	2.23956e-15	1.14836e-11	0.665968	0.09746	0.99814	0.98282
rs796857587	CT	C	10:119086154	INT59235	8.27387	2.30914e-15	1.1824e-11	0.669514	0.0978	0.99566	0.9636
rs4630211	T	A,G	10:122678783	INT78964	-8.27371	2.31177e-15	1.1824e-11	-0.625642	0.23104	0.9911	0.96006
rs72847873	G	T	10:103102855	INT46781	8.27202	2.33969e-15	1.19517e-11	0.525394	0.2508	0.99097	0.9608
rs397976100	T	TA	10:119103048	INT59235	8.27007	2.37233e-15	1.21032e-11	0.662849	0.09772	0.99774	0.98051
rs870552	C	T	10:133970588	INT36777	-8.2688	2.39368e-15	1.21967e-11	-0.778669	0.42746	0.99784	0.99327
rs11197957	T	C	10:119091746	INT59235	8.26723	2.4205e-15	1.23179e-11	0.663601	0.09809	0.99676	0.97292
rs111233578	G	A	10:119092130	INT59235	8.26613	2.43951e-15	1.23991e-11	0.663051	0.09807	0.99683	0.97333
rs10881980	G	A	10:93592461	INT132623	-8.26365	2.48276e-15	1.26032e-11	-0.665666	0.30964	0.99565	0.98386
rs7089122	T	A,C	10:93647412	INT132623	8.26191	2.51358e-15	1.27437e-11	0.743439	0.19645	0.99664	0.98421
rs780679	T	C	10:73114509	INT152180	8.25763	2.59089e-15	1.31192e-11	0.779752	0.24839	0.96897	0.87465
rs887341	C	T	10:119129455	INT59235	8.25298	2.67765e-15	1.35416e-11	0.635984	0.11211	0.99025	0.93531
rs1038804	T	C	10:134026447	INT36777	-8.25239	2.68877e-15	1.35809e-11	-0.876396	0.27011	0.98826	0.95465
rs7914378	T	C	10:103098396	INT46781	8.25074	2.72035e-15	1.37233e-11	0.53132	0.26341	0.98444	0.93868
rs12244411	G	A,C	10:119129132	INT59235	8.24404	2.85252e-15	1.43722e-11	0.636725	0.11109	0.99101	0.93921
rs7912927	C	A	10:93596361	INT132623	-8.24226	2.88863e-15	1.45361e-11	-0.666737	0.30982	0.99451	0.97997
rs11190942	G	A	10:103099726	INT46781	8.23903	2.95553e-15	1.48543e-11	0.528258	0.2633	0.98674	0.94593
rs7897965	G	A	10:103098356	INT46781	8.23845	2.96766e-15	1.48968e-11	0.529959	0.26253	0.98523	0.94119
rs11017874	T	G	10:129200578	INT33256	-8.2373	2.99175e-15	1.49992e-11	-0.414401	0.20968	0.99461	0.97441
rs35505876	A	AG	10:82123267	INT66126	-8.23624	3.01432e-15	1.50937e-11	-0.563496	0.48968	0.98321	0.95026
rs11190944	G	A	10:103103846	INT46781	8.23283	3.08785e-15	1.54428e-11	0.519991	0.24326	0.9956	0.98161
rs7901501	G	A	10:103098642	INT46781	8.22856	3.18241e-15	1.58961e-11	0.529509	0.26276	0.98534	0.94123
rs11186668	A	G	10:93487341	INT132623	-8.22369	3.29395e-15	1.6433e-11	-0.649758	0.29966	0.99401	0.9749
rs7077324	A	G	10:103099357	INT46781	8.2214	3.3477e-15	1.66807e-11	0.528057	0.26279	0.98621	0.94427
rs2172131	T	C	10:133978962	INT36777	-8.21854	3.41606e-15	1.70004e-11	-0.768933	0.44018	0.98741	0.96156
rs11190952	C	G	10:103108333	INT46781	8.21673	3.45976e-15	1.71968e-11	0.515335	0.24421	0.9969	0.98704
rs7081112	C	T	10:103099577	INT46781	8.2123	3.56982e-15	1.77221e-11	0.52733	0.2637	0.9862	0.94405
rs138807451	T	TA	10:103107044	INT46781	8.20669	3.71382e-15	1.84145e-11	0.514435	0.24403	0.99736	0.98923
rs363262	C	T	10:119025967	INT59235	8.20398	3.78568e-15	1.87478e-11	0.686782	0.09594	0.99491	0.95234
rs796861589	CT	C	10:93399202	INT132623	-8.20229	3.83092e-15	1.89488e-11	-0.619614	0.40976	0.97126	0.90882
rs11190946	T	C	10:103106261	INT46781	8.19926	3.91382e-15	1.93352e-11	0.513824	0.24394	0.99763	0.99052
rs2421620	G	A	10:93399313	INT132623	-8.19091	4.15103e-15	2.04821e-11	-0.588442	0.4659	0.98254	0.94457
rs45456394	G	C	10:133981368	INT36777	-8.18836	4.2261e-15	2.08272e-11	-0.776983	0.49364	0.98153	0.93987
rs11197945	G	A	10:119062473	INT59235	8.17956	4.49619e-15	2.21314e-11	0.669772	0.10054	0.99302	0.93435
rs12250377	T	C	10:119068437	INT59235	8.17657	4.59199e-15	2.25756e-11	0.66372	0.09883	0.99539	0.95675
rs72847874	C	G	10:103105124	INT46781	8.17581	4.61648e-15	2.26685e-11	0.516019	0.25311	0.99203	0.96528
rs4880338	G	A	10:133981682	INT36777	-8.17367	4.68645e-15	2.29842e-11	-0.763093	0.4699	0.98936	0.96845
rs542182352	A	ATG	10:119028337	INT59235	8.16644	4.93104e-15	2.41546e-11	0.679763	0.09849	0.99383	0.94255
rs7081220	G	A	10:103099526	INT46781	8.1653	4.97091e-15	2.43205e-11	0.52598	0.26432	0.98549	0.9413
rs12778347	G	T	10:133978806	INT36777	-8.16456	4.99683e-15	2.44178e-11	-0.760853	0.47029	0.98973	0.96872
rs4880339	A	G	10:133989374	INT36777	-8.16161	5.10141e-15	2.48989e-11	-0.76004	0.49546	0.99749	0.99307
rs3924011	G	A	10:103352698	INT46781	8.16082	5.12974e-15	2.50071e-11	0.489036	0.28723	0.99004	0.96549
rs36027465	AT	A	10:93642882	INT132623	8.16053	5.14006e-15	2.50273e-11	0.747001	0.18746	0.99689	0.98209
rs7089088	A	G	10:103349596	INT46781	8.14178	5.86379e-15	2.8517e-11	0.484498	0.28725	0.99053	0.96691
rs11190951	C	T	10:103108128	INT46781	8.13997	5.93847e-15	2.88456e-11	0.511762	0.24287	0.99732	0.98849
rs370485946	AAAAG	A	10:103104441	INT46781	8.13451	6.17029e-15	2.99358e-11	0.514672	0.24124	0.99783	0.9905
rs7096307	C	T	10:133983427	INT36777	-8.13195	6.28206e-15	3.04416e-11	-0.758168	0.48131	0.99357	0.98037
rs7475251	C	T	10:93399130	INT132623	-8.12741	6.4852e-15	3.13885e-11	-0.586581	0.46704	0.98121	0.94075
rs11190934	A	C	10:103088683	INT46781	8.12293	6.69196e-15	3.23506e-11	0.535301	0.23726	0.98279	0.92447
rs7911663	A	G	10:103354672	INT46781	8.12229	6.72213e-15	3.24578e-11	0.487908	0.28799	0.99094	0.96896
rs12263235	G	A	10:103353439	INT46781	8.12186	6.74257e-15	3.25178e-11	0.487785	0.2879	0.99057	0.96746
rs11191055	G	T	10:103354182	INT46781	8.11835	6.91018e-15	3.32865e-11	0.48777	0.28787	0.99092	0.96889
rs11190933	T	A	10:103088305	INT46781	8.11487	7.08057e-15	3.40471e-11	0.535145	0.23724	0.98249	0.9233
rs145975154	G	GTGTATTTTGGCTGCTGGGTTATTA	10:133976260	INT36777	-8.11479	7.08486e-15	3.40471e-11	-0.749131	0.43542	0.99554	0.98468
rs370885969	T	TAGGTTTGGTTTTAGGAAGTGGGG	10:103353935	INT46781	8.10888	7.38372e-15	3.54413e-11	0.487463	0.28786	0.99063	0.96762
rs61545595	T	C	10:81853769	INT55578	-8.10734	7.46401e-15	3.57843e-11	-0.681588	0.08306	0.98903	0.88519
rs149832558	AAAG	A	10:119028431	INT59235	8.10707	7.47799e-15	3.5809e-11	0.673246	0.09851	0.99426	0.94678
rs3127258	T	C	10:103383160	INT46781	8.10551	7.55985e-15	3.61583e-11	0.464332	0.30989	0.99231	0.97174
rs10466137	T	C	10:103352452	INT46781	8.10423	7.62835e-15	3.6443e-11	0.485738	0.28833	0.98966	0.96406
rs10883615	C	T	10:103109066	INT46781	8.10313	7.68684e-15	3.66792e-11	0.509893	0.244	0.99457	0.97635
rs11190947	A	G	10:103106498	INT46781	8.09777	7.98049e-15	3.80357e-11	0.509533	0.24206	0.99836	0.99321
rs139029642	A	T	10:81856915	INT55578	-8.09465	8.1568e-15	3.88304e-11	-0.531162	0.13736	0.99697	0.97913
rs12776458	G	T	10:133976706	INT36777	-8.093	8.25125e-15	3.92339e-11	-0.742858	0.4395	0.9986	0.99473
rs7915260	G	A	10:133977531	INT36777	-8.08451	8.75524e-15	4.15816e-11	-0.740967	0.43968	0.99982	0.99936
rs11146230	G	A	10:133988649	INT36777	-8.08373	8.80323e-15	4.17606e-11	-0.746112	0.44165	0.99502	0.98431
rs10903358	G	A	10:1102386	INT75558	8.07599	9.29186e-15	4.40271e-11	0.583801	0.18892	0.99348	0.96668
rs55882612	A	C	10:81857833	INT55578	-8.07553	9.32212e-15	4.41189e-11	-0.529739	0.14291	0.99726	0.98142
rs59973896	A	T	10:81857485	INT55578	-8.07188	9.56249e-15	4.52038e-11	-0.529642	0.14292	0.99719	0.98096
rs57926494	CTGTTG	C	10:103345940	INT46781	8.07041	9.66064e-15	4.56146e-11	0.475108	0.28705	0.99324	0.97522
rs11250267	T	C	10:1156487	INT75558	8.07023	9.67317e-15	4.56206e-11	0.568147	0.19401	0.99903	0.99577
rs12221325	C	T	10:119050998	INT59235	8.06846	9.79292e-15	4.61318e-11	0.665208	0.10322	0.98985	0.91202
rs7907311	A	G	10:81859487	INT55578	-8.06778	9.83974e-15	4.62986e-11	-0.528599	0.14675	0.99732	0.98228
rs61859019	C	A	10:81856795	INT55578	-8.06341	1.01445e-14	4.76771e-11	-0.529445	0.14294	0.99699	0.97961
rs59307213	C	CTGACTAACA	10:81853403	INT55578	-8.06226	1.02257e-14	4.80034e-11	-0.530409	0.13744	0.99616	0.97377
rs4436490	G	A	10:81858970	INT55578	-8.06058	1.03459e-14	4.85115e-11	-0.528476	0.1468	0.99721	0.98157
rs11146217	G	T	10:133967994	INT36777	-8.0599	1.03953e-14	4.86865e-11	-0.728767	0.48269	0.98263	0.94499
rs2130895	C	T	10:133979373	INT36777	-8.05788	1.05429e-14	4.93211e-11	-0.74162	0.43986	0.99849	0.99432
rs11190945	T	G	10:103105727	INT46781	8.05103	1.1058e-14	5.16373e-11	0.507431	0.24164	0.99897	0.99593
rs35000550	T	C	10:133974900	INT36777	-8.05096	1.10635e-14	5.16373e-11	-0.75911	0.42959	0.98271	0.94296
rs7914167	A	G	10:24804082	INT99372	-8.04997	1.11399e-14	5.1934e-11	-0.560772	0.27385	0.99604	0.98454
rs7924269	G	A	10:133979755	INT36777	-8.04919	1.12005e-14	5.21567e-11	-0.741831	0.43938	0.99775	0.99165
rs7081616	T	C	10:129200087	INT33256	-8.04443	1.15782e-14	5.38538e-11	-0.4131	0.22225	0.98874	0.9443
rs371319427	AGGCCATGGACCCCGGCG	A	10:133982374	INT36777	-8.01876	1.38399e-14	6.43e-11	-0.742801	0.43822	0.99525	0.98401
rs363296	C	G	10:119045730	INT59235	8.01515	1.41917e-14	6.58591e-11	0.662435	0.10406	0.98888	0.90795
rs61859018	T	C	10:81855258	INT55578	-8.01428	1.42772e-14	6.618e-11	-0.527464	0.14697	0.99599	0.97373
rs56317427	T	C	10:81861934	INT55578	-8.01191	1.45143e-14	6.72022e-11	-0.685333	0.07427	0.99795	0.97813
rs4752051	C	T	10:119098751	INT59235	8.01174	1.45311e-14	6.72032e-11	0.634215	0.10551	0.99707	0.97769
rs3095790	T	C,G	10:103386681	INT46781	8.00814	1.4899e-14	6.8826e-11	0.460424	0.30922	0.99136	0.96734
rs7896248	C	T	10:133977569	INT36777	-8.00554	1.51708e-14	7.00022e-11	-0.737998	0.43884	0.99893	0.99712
rs875943	T	G	10:119128368	INT59235	8.00377	1.53573e-14	7.07821e-11	0.666323	0.11054	0.96877	0.76227
rs3730465	A	G	10:103343533	INT46781	7.99939	1.5831e-14	7.28826e-11	0.469288	0.28783	0.99407	0.97817
rs4752055	C	G	10:119143975	INT59235	7.98895	1.7019e-14	7.82629e-11	0.647018	0.10503	0.9854	0.89279
rs4880340	C	G	10:133989641	INT36777	-7.98836	1.70887e-14	7.84946e-11	-0.747507	0.48199	0.9959	0.98889
rs10883670	T	C	10:103401884	INT46781	7.98539	1.74439e-14	8.00356e-11	0.484513	0.22222	0.99532	0.97928
rs2283142	G	C	10:119031450	INT59235	7.98354	1.76692e-14	8.09776e-11	0.662793	0.10235	0.99021	0.91673
rs1046707	C	T	10:81851120	INT55578	-7.98198	1.78612e-14	8.17651e-11	-0.526454	0.14303	0.99553	0.97112
rs76995497	T	G	10:93583079	INT132623	-7.97726	1.84547e-14	8.42919e-11	-0.684813	0.28716	0.97391	0.8965
rs10870267	C	T	10:133968063	INT36777	-7.97495	1.87516e-14	8.55513e-11	-0.732701	0.46639	0.98518	0.95452
rs796475807	GTT	G	10:82050069	INT66126	-7.97416	1.88545e-14	8.59244e-11	-0.565419	0.36522	0.99496	0.98185
rs2993760	C	A,G	10:82017440	INT66126	-7.96886	1.95586e-14	8.90331e-11	-0.578107	0.41286	0.99529	0.98391
rs7919141	C	A	10:93639728	INT132623	-7.96529	2.00476e-14	9.11565e-11	-0.644562	0.30071	0.99452	0.97997
rs1860407	C	T	10:119136488	INT59235	7.95675	2.12657e-14	9.6587e-11	0.599356	0.12351	0.98723	0.92187
rs10887949	A	G	10:82237126	INT66126	-7.95652	2.12998e-14	9.66336e-11	-0.665948	0.22949	0.97525	0.8865
rs12255066	G	A	10:103373593	INT46781	7.95408	2.16626e-14	9.817e-11	0.466499	0.27285	0.99598	0.98481
rs12572369	G	A,C	10:119146889	INT59235	7.94309	2.33693e-14	1.05786e-10	0.637377	0.10903	0.98668	0.90615
rs67205460	C	T	10:1090366	INT75558	7.93133	2.53443e-14	1.14599e-10	0.57149	0.19114	0.99603	0.98113
rs66797613	C	T	10:1090469	INT75558	7.93009	2.55619e-14	1.15454e-10	0.571407	0.19104	0.99612	0.98154
rs11197985	G	A,C	10:119153781	INT59235	7.92525	2.64288e-14	1.19236e-10	0.670103	0.10871	0.97779	0.82305
rs28512382	G	C	10:1092195	INT75558	7.9247	2.65294e-14	1.19557e-10	0.571345	0.19039	0.99637	0.98177
rs767264184	C	CAA	10:81841421	INT55578	-7.92376	2.67018e-14	1.20201e-10	-0.675988	0.08815	0.99035	0.90207
rs35657988	A	G	10:1103590	INT75558	7.92334	2.67796e-14	1.20417e-10	0.552651	0.22182	0.99433	0.9714
rs67696450	C	T	10:1090684	INT75558	7.92279	2.688e-14	1.20735e-10	0.570988	0.19081	0.99634	0.98195
rs11197983	A	G	10:119153418	INT59235	7.92052	2.73045e-14	1.22506e-10	0.668333	0.10652	0.97864	0.82707
rs10787772	T	C	10:119151742	INT59235	7.91982	2.7436e-14	1.2296e-10	0.658023	0.10711	0.98105	0.84988
rs12260782	T	C	10:119154073	INT59235	7.91948	2.75011e-14	1.23116e-10	0.672513	0.10632	0.97764	0.81765
rs61874731	T	C	10:93638620	INT132623	-7.91821	2.7742e-14	1.24057e-10	-0.633852	0.31436	0.99138	0.97002
rs3730472	T	G	10:103340714	INT46781	7.91701	2.79717e-14	1.24946e-10	0.457417	0.28859	0.998	0.99256
rs61859022	G	A	10:81860799	INT55578	-7.9141	2.85387e-14	1.27339e-10	-0.683343	0.07037	0.99812	0.97778
rs11014137	C	T	10:24807097	INT99372	-7.91109	2.91345e-14	1.29855e-10	-0.549433	0.26766	0.99974	0.99917
rs7096511	G	A	10:89819111	INT24874	-7.91075	2.92033e-14	1.30018e-10	-0.688711	0.1446	0.99711	0.9814
rs4917635	T	C	10:114196612	INT17694	-7.90952	2.94529e-14	1.30873e-10	-0.431701	0.30991	0.9758	0.91449
rs397763908	C	CA	10:134029971	INT36777	-7.90945	2.94666e-14	1.30873e-10	-0.74653	0.4711	0.97668	0.92276
rs34159706	C	T	10:1069190	INT75558	7.90932	2.94921e-14	1.30873e-10	0.574749	0.18927	0.99578	0.97718
rs7078849	T	C	10:24806512	INT99372	-7.90814	2.97323e-14	1.31651e-10	-0.549818	0.27585	0.9985	0.99389
rs72825561	A	G	10:119154422	INT59235	7.90578	3.02194e-14	1.33662e-10	0.674781	0.10649	0.97671	0.80961
rs3730474	T	C	10:103340235	INT46781	7.90526	3.03288e-14	1.33882e-10	0.456267	0.28864	0.99829	0.99383
rs12777800	G	A	10:1070361	INT75558	7.90522	3.03353e-14	1.33882e-10	0.574042	0.18928	0.99604	0.97877
rs11257293	C	T	10:11782177	INT68271	-7.90428	3.05324e-14	1.34512e-10	-1.01259	0.27622	0.98728	0.95103
rs77047361	T	TG	10:119150262	INT59235	7.90423	3.05442e-14	1.34512e-10	0.641866	0.11013	0.98444	0.885
rs2249752	A	G	10:73107786	INT152179	7.9038	3.06347e-14	1.34764e-10	0.69971	0.29347	0.97344	0.89951
rs61859977	A	T	10:81883689	INT55578	-7.90357	3.06833e-14	1.34832e-10	-0.68748	0.06995	0.99445	0.93298
rs11014135	G	C	10:24806252	INT99372	-7.90308	3.07869e-14	1.35141e-10	-0.550027	0.27258	0.99845	0.99356
rs7914255	C	T	10:24805730	INT99372	-7.90226	3.09595e-14	1.35751e-10	-0.550567	0.2671	0.99877	0.99472
rs17606361	G	A,C	10:81845411	INT55578	-7.89691	3.21195e-14	1.40685e-10	-0.682528	0.06861	0.99802	0.9726
rs61859016	C	A	10:81852500	INT55578	-7.89597	3.2327e-14	1.41441e-10	-0.682419	0.06853	0.99803	0.97343
rs4565819	G	A	10:93646268	INT132623	7.89534	3.24679e-14	1.41905e-10	0.719933	0.1942	0.99765	0.98787
rs7910985	C	T	10:24805665	INT99372	-7.89245	3.31188e-14	1.44594e-10	-0.550091	0.27173	0.99831	0.99275
rs7895820	A	G	10:24805614	INT99372	-7.89208	3.3204e-14	1.4481e-10	-0.550268	0.27153	0.99826	0.99265
rs2532808	G	A	10:119025561	INT59235	-7.89178	3.32729e-14	1.44955e-10	-0.652595	0.13334	0.99326	0.9527
rs3730476	A	G	10:103340144	INT46781	7.89135	3.33699e-14	1.45221e-10	0.45507	0.28865	0.99854	0.99492
rs7910958	C	A,G	10:24805604	INT99372	-7.88969	3.37542e-14	1.46736e-10	-0.550328	0.18192	0.9955	0.97434
rs56235549	G	A	10:81834948	INT55578	-7.88544	3.47528e-14	1.50916e-10	-0.680719	0.07046	0.99834	0.98101
rs74806890	T	TC	10:103374802	INT46781	7.88424	3.50405e-14	1.52002e-10	0.464289	0.27864	0.99441	0.97773
rs6482396	G	A	10:24808362	INT99372	-7.88363	3.51869e-14	1.52474e-10	-0.551971	0.27299	0.99588	0.98236
rs7894936	A	G	10:24804935	INT99372	-7.88173	3.56498e-14	1.54315e-10	-0.550416	0.27202	0.99764	0.99026
rs61859008	C	G	10:81831711	INT55578	-7.87682	3.68703e-14	1.59428e-10	-0.679538	0.07424	0.99868	0.9844
rs145596012	G	A	10:81871718	INT55578	-7.87649	3.69538e-14	1.59449e-10	-0.67986	0.06873	0.99664	0.95866
rs36036214	T	TG	10:81830113	INT55578	-7.87577	3.71367e-14	1.5985e-10	-0.679398	0.07418	0.9988	0.98618
rs12411407	C	T	10:81828231	INT55578	-7.8757	3.71555e-14	1.5985e-10	-0.679347	0.07416	0.9989	0.98772
rs6583789	C	A	10:93645541	INT132623	7.87566	3.71648e-14	1.5985e-10	0.718652	0.1948	0.99751	0.98716
rs3730475	A	G	10:103340179	INT46781	7.87471	3.74095e-14	1.60731e-10	0.454162	0.28888	0.99878	0.99561
rs1055362	A	G	10:103338733	INT46781	7.87219	3.8061e-14	1.63185e-10	0.454184	0.289	0.99677	0.98818
rs12411408	G	A	10:81871396	INT55578	-7.87202	3.81047e-14	1.632e-10	-0.67913	0.06796	0.99729	0.96621
rs1109614	G	A	10:133991165	INT36777	-7.87136	3.82773e-14	1.63593e-10	-0.747218	0.45863	0.99031	0.97071
rs1055364	C	A,G	10:103338730	INT46781	7.86989	3.86674e-14	1.65087e-10	0.454125	0.28897	0.99672	0.98801
rs7914962	G	A	10:133960517	INT36777	-7.86812	3.91395e-14	1.66927e-10	-0.702284	0.45555	0.99861	0.99612
rs113922934	C	G	10:81819884	INT55578	-7.86576	3.9778e-14	1.69472e-10	-0.678619	0.07506	0.99913	0.99018
rs10883666	T	G	10:103375112	INT46781	7.86283	4.05841e-14	1.72725e-10	0.462361	0.27631	0.99556	0.98309
rs7898307	C	T	10:24804309	INT99372	-7.86059	4.12119e-14	1.75213e-10	-0.550987	0.27098	0.99668	0.98673
rs780665	C	T	10:73110657	INT152179	7.85842	4.18272e-14	1.77643e-10	0.702929	0.29007	0.97471	0.90399
rs7898302	C	T	10:24804292	INT99372	-7.85633	4.24327e-14	1.80025e-10	-0.550843	0.27098	0.99661	0.98643
rs3740307	C	G	10:122665459	INT78964	-7.85572	4.26091e-14	1.80585e-10	-0.750984	0.11843	0.99257	0.9429
rs78131725	C	G	10:81820919	INT55578	-7.85305	4.33949e-14	1.83723e-10	-0.677691	0.07485	0.99899	0.98927
rs111403425	C	T	10:81820542	INT55578	-7.85139	4.38927e-14	1.85637e-10	-0.677547	0.07489	0.99904	0.98967
rs61858982	G	A	10:81820034	INT55578	-7.84898	4.46216e-14	1.88347e-10	-0.67733	0.07496	0.99912	0.99025
rs4933402	C	G	10:82240760	INT66126	-7.84889	4.46481e-14	1.88347e-10	-0.52591	0.46489	0.98797	0.96265
rs2343308	A	G	10:82247139	INT66126	-7.84881	4.46729e-14	1.88347e-10	-0.541015	0.39993	0.99783	0.99375
rs7910958	C	A,G	10:24805604	INT99373	7.84797	4.49299e-14	1.89234e-10	0.800086	0.18192	0.9955	0.97434
rs7917849	T	A	10:24804314	INT99372	-7.84447	4.60202e-14	1.93626e-10	-0.550429	0.26911	0.99561	0.98267
rs7897243	G	T	10:24804262	INT99372	-7.83979	4.75178e-14	1.99719e-10	-0.549737	0.27084	0.99678	0.98739
rs902635	A	T	10:133991946	INT36777	-7.8364	4.86323e-14	2.04192e-10	-0.733756	0.4826	0.9971	0.99111
rs113193500	C	T	10:81816776	INT55578	-7.83537	4.89751e-14	2.05419e-10	-0.67595	0.07533	0.99962	0.99558
rs10883663	T	C	10:103367256	INT46781	7.83454	4.92546e-14	2.06378e-10	0.461918	0.31384	0.98728	0.95556
rs61858979	T	C	10:81815290	INT55578	-7.83207	5.00912e-14	2.09505e-10	-0.675713	0.07549	0.99964	0.99565
rs17098169	T	C	10:81816134	INT55578	-7.83204	5.01043e-14	2.09505e-10	-0.67562	0.07541	0.99973	0.99714
rs780674	G	A	10:73113497	INT152179	7.8296	5.09457e-14	2.12804e-10	0.697244	0.30021	0.97597	0.90929
rs12412927	C	T	10:82311825	INT66126	-7.82931	5.10463e-14	2.13005e-10	-0.587483	0.2672	0.98104	0.93077
rs3730484	G	T	10:103337764	INT46781	7.829	5.11546e-14	2.13237e-10	0.453516	0.28785	0.99706	0.98922
rs2249753	C	T	10:73107781	INT152179	7.82776	5.15905e-14	2.14696e-10	0.704557	0.27713	0.97139	0.89023
rs3730481	G	A	10:103338103	INT46781	7.8277	5.16105e-14	2.14696e-10	0.453967	0.28893	0.99655	0.98664
rs34087799	CA	C	10:122716216	INT78964	-7.82729	5.17565e-14	2.15083e-10	-0.567024	0.28961	0.95378	0.83289
rs56123058	G	A	10:81811072	INT55578	-7.82585	5.22673e-14	2.16983e-10	-0.674707	0.07616	0.99881	0.98532
rs4880241	C	T	10:133977098	INT36777	-7.82435	5.28061e-14	2.18996e-10	-0.725638	0.45377	0.99375	0.98114
rs7072660	C	A	10:24803889	INT99372	-7.82415	5.28785e-14	2.19072e-10	-0.550709	0.26949	0.99605	0.98427
rs77376252	C	T	10:81809382	INT55578	-7.81709	5.54907e-14	2.2966e-10	-0.694219	0.07422	0.99635	0.95156
rs10082463	A	C,G	10:119021407	INT59235	7.81627	5.57993e-14	2.30702e-10	0.647334	0.11553	0.98183	0.85456
rs780670	C	A,G	10:73112257	INT152179	7.81591	5.59369e-14	2.31035e-10	0.695113	0.29443	0.97832	0.91748
rs10887701	C	T	10:82020569	INT66126	-7.81525	5.61897e-14	2.31843e-10	-0.572126	0.43698	0.99192	0.97657
rs11202390	G	T	10:82022859	INT66126	-7.81472	5.63926e-14	2.32444e-10	-0.581984	0.39841	0.97102	0.91258
rs11257330	C	T	10:11840384	INT68271	7.81397	5.66821e-14	2.334e-10	1.13024	0.19887	0.98739	0.93752
rs2152548	G	A	10:81802667	INT55578	-7.81261	5.72116e-14	2.35342e-10	-0.67495	0.07271	0.99721	0.96621
rs12411481	A	G	10:81802456	INT55578	-7.81235	5.73131e-14	2.3552e-10	-0.674983	0.07272	0.99719	0.96588
rs41297151	A	T	10:81807167	INT55578	-7.81172	5.75594e-14	2.36293e-10	-0.673853	0.08093	0.99782	0.97447
rs16924836	A	G	10:24781482	INT99373	7.81067	5.79736e-14	2.37753e-10	0.984407	0.0938	0.99556	0.95449
rs780668	C	T	10:73111408	INT152179	7.80978	5.8325e-14	2.38952e-10	0.69497	0.29926	0.97757	0.91481
rs780667	G	T	10:73111258	INT152179	7.80638	5.96944e-14	2.44316e-10	0.69429	0.29975	0.97737	0.91413
rs17096197	T	C	10:81808184	INT55578	-7.80619	5.97732e-14	2.44392e-10	-0.67332	0.07647	0.99829	0.97857
rs79904324	A	G	10:81804688	INT55578	-7.80545	6.00745e-14	2.45376e-10	-0.673622	0.07677	0.99757	0.97032
rs363279	T	C	10:119036625	INT59235	7.80314	6.10281e-14	2.4902e-10	0.646111	0.1065	0.98715	0.9032
rs12411845	T	C	10:81802479	INT55578	-7.80298	6.10968e-14	2.4905e-10	-0.673853	0.07685	0.99723	0.96655
rs12411479	A	G	10:81802402	INT55578	-7.80275	6.11904e-14	2.49181e-10	-0.673868	0.07685	0.99722	0.96642
rs55835350	A	T	10:81801728	INT55578	-7.80229	6.13818e-14	2.4971e-10	-0.673973	0.07687	0.99712	0.96526
rs728615	G	A	10:81848089	INT55578	-7.80017	6.22766e-14	2.53096e-10	-0.675455	0.07621	0.99747	0.96924
rs4880341	C	T	10:133992689	INT36777	-7.79984	6.24165e-14	2.53411e-10	-0.729968	0.47517	0.99922	0.99781
rs11197938	C	T	10:119036087	INT59235	7.79564	6.42271e-14	2.60376e-10	0.645531	0.10664	0.98702	0.90286
rs143389465	CAATGT	C	10:81847690	INT55578	-7.79557	6.42606e-14	2.60376e-10	-0.675115	0.07621	0.99748	0.96927
rs58187971	G	GTT	10:81848189	INT55578	-7.79446	6.47449e-14	2.62077e-10	-0.675229	0.07616	0.99747	0.96922
rs11250247	T	A,G	10:1112346	INT75558	7.78566	6.87457e-14	2.77994e-10	0.557151	0.23523	0.9656	0.84956
rs149797111	G	A	10:81846546	INT55578	-7.78539	6.88706e-14	2.78222e-10	-0.674323	0.0762	0.9975	0.96945
rs61859014	C	T	10:81849184	INT55578	-7.78512	6.89986e-14	2.78462e-10	-0.678854	0.07972	0.99642	0.95882
rs10670160	C	CAA	10:81848523	INT55578	-7.78312	6.9946e-14	2.82005e-10	-0.675254	0.07787	0.9958	0.94967
rs780664	T	C	10:73109173	INT152179	7.78103	7.09452e-14	2.85623e-10	0.70143	0.27953	0.97265	0.8952
rs61859013	C	T	10:81846062	INT55578	-7.78094	7.09912e-14	2.85623e-10	-0.673983	0.07619	0.99752	0.96957
rs10508678	G	A	10:24780906	INT99373	7.7808	7.10549e-14	2.85623e-10	0.980062	0.09245	0.99648	0.96247
rs397967635	A	ACT	10:73109282	INT152179	7.7804	7.12495e-14	2.86122e-10	0.701574	0.27961	0.97279	0.89547
rs7911520	A	G	10:103354554	INT46781	7.77659	7.3123e-14	2.93355e-10	0.469479	0.28999	0.99147	0.97036
rs57620400	GTTTCA	G	10:81848747	INT55578	-7.77528	7.37759e-14	2.95682e-10	-0.673692	0.08012	0.99682	0.964
rs61333291	A	AAACTTCT	10:24807263	INT99372	-7.76723	7.7923e-14	3.11995e-10	-0.544168	0.26851	0.99748	0.98941
rs728616	G	T	10:81847914	INT55578	-7.76668	7.82146e-14	3.12853e-10	-0.673036	0.08011	0.99685	0.96398
rs11014130	G	A	10:24801661	INT99372	-7.76643	7.83519e-14	3.13094e-10	-0.548895	0.26855	0.99603	0.98418
rs363256	C	G	10:119024225	INT59235	7.7658	7.86854e-14	3.14117e-10	0.635817	0.11079	0.99053	0.92086
rs7094771	C	T	10:89806294	INT24874	-7.7618	8.08536e-14	3.21934e-10	-0.757366	0.12875	0.99769	0.98459
rs12220655	T	C	10:82219066	INT66126	-7.76176	8.0878e-14	3.21934e-10	-0.549325	0.39727	0.97855	0.93721
rs4630211	T	A,G	10:122678783	INT78964	-7.76175	8.08815e-14	3.21934e-10	-0.752063	0.23104	0.9911	0.96006
rs12569963	T	C	10:119125417	INT59235	7.75932	8.22259e-14	3.26641e-10	0.576615	0.13606	0.97597	0.85217
rs57257258	T	C	10:81844020	INT55578	-7.75931	8.22348e-14	3.26641e-10	-0.672216	0.07629	0.99747	0.96936
rs780677	C	G	10:73114402	INT152179	7.75918	8.23058e-14	3.26641e-10	0.702237	0.28304	0.9718	0.89221
rs2243485	A	G	10:73106690	INT152179	7.75822	8.28422e-14	3.28448e-10	0.686667	0.27884	0.9732	0.89669
rs780675	C	T	10:73113790	INT152179	7.75706	8.34979e-14	3.30411e-10	0.701662	0.28284	0.97264	0.89486
rs11186665	T	C	10:93476987	INT132623	-7.75706	8.35002e-14	3.30411e-10	-0.604535	0.32311	0.99342	0.97621
rs12783621	C	T	10:1083304	INT75558	7.75558	8.43387e-14	3.33404e-10	0.541393	0.22378	0.99713	0.98789
rs12784928	A	C	10:1083617	INT75558	7.75348	8.55501e-14	3.37659e-10	0.540939	0.22391	0.99729	0.98821
rs780672	C	T	10:73113246	INT152179	7.75343	8.55815e-14	3.37659e-10	0.700763	0.28259	0.97378	0.89873
rs780676	C	T	10:73113931	INT152179	7.75176	8.65573e-14	3.41177e-10	0.700701	0.29212	0.97411	0.90182
rs12767171	A	G,T	10:1084491	INT75558	7.75074	8.71578e-14	3.4321e-10	0.540641	0.22801	0.99612	0.98293
rs11199605	G	A	10:122623606	INT78964	-7.74967	8.77946e-14	3.45382e-10	-0.745023	0.11683	0.99324	0.94685
rs2250002	C	G	10:73105097	INT152179	7.74539	9.03776e-14	3.55041e-10	0.684792	0.27257	0.97348	0.89725
rs373355812	CA	C	10:24807260	INT99372	-7.74532	9.04247e-14	3.55041e-10	-0.54186	0.26865	0.99789	0.9913
rs12356612	C	T	10:1055055	INT75558	7.74316	9.17576e-14	3.59926e-10	0.566499	0.19378	0.99107	0.95506
rs10787771	G	A	10:119142449	INT59235	7.73599	9.63237e-14	3.77471e-10	0.573451	0.12924	0.99219	0.94574
rs17293608	C	T	10:1056252	INT75558	7.7356	9.65829e-14	3.78122e-10	0.567	0.19322	0.99096	0.95403
rs2901123	A	C	10:119120100	INT59235	7.7301	1.00249e-13	3.92097e-10	0.568037	0.12811	0.99658	0.97286
rs61859012	A	G	10:81844281	INT55578	-7.72963	1.00567e-13	3.92962e-10	-0.670026	0.0801	0.99695	0.96498
rs751280212	A	AAAAT	10:81840835	INT55578	-7.72568	1.03295e-13	4.0323e-10	-0.670173	0.07852	0.99705	0.96623
rs9919401	C	G	10:122570815	INT78964	7.72513	1.03678e-13	4.04339e-10	0.456746	0.49854	0.99791	0.99336
rs12414332	C	T	10:81840955	INT55578	-7.7226	1.05467e-13	4.10728e-10	-0.669003	0.07815	0.99755	0.97181
rs1052152	T	C	10:71392692	INT151244	7.72225	1.05722e-13	4.10728e-10	0.503717	0.31342	0.9998	0.99942
rs1132075	A	G	10:71393025	INT151244	7.72225	1.05722e-13	4.10728e-10	0.503717	0.31419	1	1
rs899022	A	T	10:71393496	INT151244	7.72225	1.05722e-13	4.10728e-10	0.503717	0.31419	1	0.99999
rs10786012	A	G	10:93479949	INT132623	-7.72006	1.073e-13	4.1646e-10	-0.601992	0.32293	0.99372	0.97723
rs11014129	G	A	10:24801059	INT99372	-7.71947	1.07727e-13	4.1772e-10	-0.546516	0.26634	0.99564	0.98356
rs2616088	G	A,C	10:71392501	INT151244	7.71505	1.10997e-13	4.29986e-10	0.504132	0.31431	0.99891	0.99534
rs12220642	T	C	10:82218964	INT66126	-7.71478	1.11201e-13	4.30365e-10	-0.541559	0.40567	0.9791	0.93937
rs17098720	A	G	10:81840236	INT55578	-7.71409	1.11717e-13	4.31951e-10	-0.668236	0.07813	0.99762	0.97284
rs12020	C	T	10:71392557	INT151244	7.7136	1.12091e-13	4.32983e-10	0.504066	0.31433	0.99902	0.9958
rs2249989	C	A,G	10:73105421	INT152179	7.71169	1.13546e-13	4.3819e-10	0.680892	0.27788	0.97365	0.89819
rs7075188	T	G	10:1088746	INT75558	7.71127	1.13867e-13	4.39009e-10	0.534258	0.22514	0.99976	0.99884
rs2616089	T	A	10:71392495	INT151244	7.71093	1.14134e-13	4.39539e-10	0.504284	0.31428	0.99846	0.99335
rs10736063	G	A	10:93361864	INT132623	-7.71081	1.14221e-13	4.39539e-10	-0.63721	0.30633	0.97433	0.91166
rs12252035	T	G	10:24800640	INT99372	-7.7039	1.1969e-13	4.60148e-10	-0.54533	0.26946	0.9965	0.98621
rs112413966	T	C	10:133963348	INT36777	-7.69697	1.2542e-13	4.81718e-10	-0.705151	0.48295	0.98129	0.94118
rs77944554	C	T	10:24777877	INT99373	7.69635	1.25946e-13	4.83041e-10	0.972034	0.09207	0.997	0.96896
rs2616087	G	A	10:71394339	INT151244	7.69629	1.26002e-13	4.83041e-10	0.507204	0.31498	0.9953	0.97938
rs10508677	A	G	10:24776859	INT99373	7.69208	1.29629e-13	4.96475e-10	0.974296	0.09187	0.99678	0.96783
rs3127253	G	A	10:103346315	INT46781	7.68907	1.32292e-13	5.06195e-10	0.455208	0.30984	0.98997	0.96543
rs780654	G	A	10:73119233	INT152180	7.68792	1.33327e-13	5.09674e-10	0.639642	0.38293	0.96483	0.88858
rs2900946	T	C	10:114191550	INT17694	7.6846	1.36339e-13	5.20699e-10	0.410145	0.31977	0.99053	0.96485
rs11595468	G	A	10:24799613	INT99372	-7.68142	1.39295e-13	5.31489e-10	-0.538548	0.27772	0.99875	0.99521
rs10508680	A	G	10:24794251	INT99372	-7.68119	1.39512e-13	5.31814e-10	-0.540686	0.26821	0.99662	0.98652
rs17221491	A	G	10:1065191	INT75558	7.67852	1.42047e-13	5.40676e-10	0.568056	0.18711	0.99166	0.95358
rs7072554	C	T	10:1090988	INT75558	7.67846	1.42103e-13	5.40676e-10	0.532842	0.22381	0.99953	0.99747
rs2616090	G	C	10:71391998	INT151244	7.67826	1.42293e-13	5.40891e-10	0.504963	0.31406	0.99534	0.98076
rs11591516	C	T	10:24794484	INT99372	-7.67463	1.45822e-13	5.53789e-10	-0.539495	0.27478	0.99826	0.9926
rs7097741	G	A	10:82306565	INT66126	7.67387	1.46573e-13	5.56119e-10	0.585716	0.33158	0.99302	0.97155
rs1556405	A	G	10:24791356	INT99372	-7.67228	1.48147e-13	5.61564e-10	-0.540952	0.27626	0.99643	0.98597
rs61865793	C	T	10:134000422	INT36777	-7.66994	1.50502e-13	5.69431e-10	-0.726303	0.49767	0.98949	0.9667
rs56271768	T	G	10:81837051	INT55578	-7.66994	1.50503e-13	5.69431e-10	-0.664056	0.08001	0.99786	0.97705
rs397811598	C	CGT	10:82244956	INT66126	-7.6687	1.51762e-13	5.73659e-10	-0.516375	0.46453	0.9845	0.94915
rs3750695	G	A	10:11797675	INT68271	-7.66802	1.52466e-13	5.75784e-10	-0.98171	0.29253	0.9999	0.99952
rs12242674	C	G	10:24800458	INT99372	-7.66747	1.53032e-13	5.77385e-10	-0.543288	0.2695	0.99671	0.98757
rs371117718	C	CTGGGTAAGACT	10:71391719	INT151244	7.66426	1.56376e-13	5.88906e-10	0.504985	0.31402	0.99419	0.97664
rs7924067	T	C	10:24793574	INT99372	-7.65981	1.61129e-13	6.05679e-10	-0.538698	0.2756	0.99839	0.99306
rs1609652	A	G	10:73107212	INT152179	7.65857	1.62479e-13	6.10188e-10	0.688573	0.27117	0.97038	0.88615
rs7920450	A	G	10:24793316	INT99372	-7.65791	1.63198e-13	6.12321e-10	-0.538538	0.27553	0.99845	0.99339
rs11191117	G	A	10:103558261	INT46781	7.65579	1.65545e-13	6.20458e-10	0.580186	0.16328	0.97171	0.84058
rs2262274	C	T	10:71391707	INT151244	7.65568	1.65672e-13	6.20458e-10	0.506106	0.31238	0.99274	0.97115
rs61002489	A	AAAAACAAAAC,AAAAACAAAACAAAAC	10:81820089	INT55578	-7.65502	1.66399e-13	6.22605e-10	-0.781661	0.05926	0.98816	0.83466
rs7904115	C	T	10:24793167	INT99372	-7.65298	1.68707e-13	6.30247e-10	-0.538296	0.27558	0.99836	0.99305
rs1556894	A	G	10:82024165	INT66126	-7.65294	1.68752e-13	6.30247e-10	-0.556199	0.44568	0.99668	0.99088
rs3814626	T	C	10:11784088	INT68271	-7.64783	1.74651e-13	6.51626e-10	-1.03897	0.25827	0.9941	0.9748
rs7903961	C	G	10:24793004	INT99372	-7.6477	1.74798e-13	6.51626e-10	-0.538176	0.27553	0.9982	0.99232
rs1609651	G	A	10:73106800	INT152179	7.647	1.75626e-13	6.54112e-10	0.676895	0.30406	0.97406	0.90534
rs1538816	C	T	10:82024062	INT66126	-7.64505	1.7794e-13	6.62121e-10	-0.555801	0.44551	0.99666	0.99088
rs61846272	C	A	10:11843045	INT68271	7.64469	1.78378e-13	6.63145e-10	1.11206	0.19928	0.98415	0.92421
rs780666	A	C,G	10:73110977	INT152179	7.64123	1.82563e-13	6.78081e-10	0.691937	0.28835	0.97657	0.90919
rs76134290	G	T	10:103559245	INT46781	7.64027	1.83753e-13	6.81876e-10	0.579076	0.1637	0.97146	0.83874
rs2243460	G	C	10:73107258	INT152179	7.63279	1.93216e-13	7.16337e-10	0.689092	0.26959	0.97113	0.88822
rs8624	T	C	10:114187787	INT17694	7.63161	1.94751e-13	7.21367e-10	0.401429	0.33974	0.99946	0.99827
rs881347	C	T	10:134000130	INT36777	-7.63036	1.96387e-13	7.26765e-10	-0.720988	0.49465	0.99288	0.97695
rs3814627	A	G	10:11783873	INT68271	-7.62469	2.04005e-13	7.54268e-10	-1.03637	0.2439	0.99366	0.97109
rs11277134	GAGGTGACTGA	G	10:82217994	INT66126	-7.62442	2.04374e-13	7.54943e-10	-0.535631	0.40601	0.98009	0.94094
rs2249882	T	C	10:73106437	INT152179	7.62282	2.06586e-13	7.62418e-10	0.685707	0.26906	0.97205	0.89113
rs112539810	T	G	10:133974815	INT36777	-7.6209	2.09259e-13	7.7135e-10	-0.721655	0.42747	0.98852	0.96185
rs7918111	T	C	10:103369601	INT46781	7.62081	2.09386e-13	7.7135e-10	0.445943	0.29363	0.99575	0.98494
rs11146233	G	A	10:134000962	INT36777	-7.61801	2.13352e-13	7.85237e-10	-0.719791	0.49904	0.99372	0.97902
rs10508679	G	A	10:24793880	INT99373	7.61788	2.13543e-13	7.85237e-10	0.730482	0.20417	0.99761	0.98754
rs1556402	C	G	10:24791793	INT99372	-7.61255	2.21307e-13	8.13048e-10	-0.53659	0.27537	0.99737	0.99012
rs2244855	A	G	10:71390682	INT151244	7.61221	2.2182e-13	8.14196e-10	0.507937	0.30992	0.98912	0.95971
rs1556403	C	T	10:24791703	INT99372	-7.61074	2.24005e-13	8.21475e-10	-0.536733	0.27533	0.99724	0.98953
rs946875	A	C,G	10:73106127	INT152179	7.60491	2.32921e-13	8.53399e-10	0.683108	0.26884	0.97178	0.88901
rs77596024	T	A	10:103557095	INT46781	7.60427	2.33925e-13	8.56305e-10	0.591835	0.15911	0.96888	0.81877
rs7899691	C	G,T	10:24792171	INT99373	7.6038	2.34674e-13	8.5827e-10	0.723796	0.20468	0.99953	0.99739
rs1549067	A	G	10:103340918	INT46781	7.60092	2.39234e-13	8.74158e-10	0.441854	0.31123	0.99488	0.98169
rs397847591	C	CA	10:119119501	INT59235	7.59725	2.45182e-13	8.95087e-10	0.562586	0.12874	0.99288	0.94844
rs34884971	G	A,T	10:1069309	INT75558	7.59638	2.46623e-13	8.99537e-10	0.539954	0.21262	0.99765	0.98647
rs72760914	A	G	10:1070952	INT75558	7.59504	2.48844e-13	9.06823e-10	0.539341	0.21222	0.99804	0.98907
rs138928740	CA	C	10:24812600	INT99373	7.59119	2.55323e-13	9.28777e-10	0.97729	0.11402	0.97539	0.81025
rs3095795	T	C	10:103340449	INT46781	7.59119	2.55326e-13	9.28777e-10	0.440745	0.31128	0.99528	0.9832
rs11815896	G	A	10:24763802	INT99373	7.59003	2.57316e-13	9.35177e-10	1.08775	0.07727	0.98888	0.89443
rs12762955	A	C	10:1078782	INT75558	7.58841	2.60123e-13	9.44533e-10	0.538895	0.21894	0.99675	0.98458
rs998766	G	C	10:82023608	INT66126	-7.58759	2.61539e-13	9.48824e-10	-0.55286	0.44593	0.99653	0.99036
rs11250228	A	G	10:1074887	INT75558	7.58575	2.6479e-13	9.59758e-10	0.537456	0.21149	0.99957	0.99749
rs11253558	T	C	10:1043983	INT75558	7.58453	2.66951e-13	9.65067e-10	0.563526	0.18739	0.99361	0.96708
rs10508206	T	G	10:1075777	INT75558	7.58452	2.66968e-13	9.65067e-10	0.537136	0.21144	0.99994	0.99965
rs71491334	G	A	10:1074385	INT75558	7.58304	2.69627e-13	9.73809e-10	0.537467	0.21155	0.99941	0.99655
rs11253559	T	C	10:1044809	INT75558	7.5824	2.70788e-13	9.76481e-10	0.563234	0.18736	0.99384	0.96787
rs7094771	C	T	10:89806294	INT24877	-7.58236	2.70848e-13	9.76481e-10	-0.686289	0.12875	0.99769	0.98459
rs3862533	C	A	10:82023326	INT66126	-7.57685	2.81012e-13	1.01223e-09	-0.552099	0.44281	0.99654	0.99057
rs10886062	T	C	10:119118509	INT59235	7.5733	2.87748e-13	1.03557e-09	0.547462	0.13123	0.99994	0.99951
rs10870269	G	A,T	10:133995310	INT36777	-7.57032	2.93522e-13	1.05541e-09	-0.71321	0.49139	0.99277	0.97897
rs11253560	T	G	10:1047226	INT75558	7.56681	3.00484e-13	1.07949e-09	0.561185	0.18743	0.99479	0.9727
rs7098414	A	C	10:82214586	INT66126	-7.56654	3.01023e-13	1.08047e-09	-0.621896	0.22198	0.98505	0.936
rs1870136	C	T	10:82307117	INT66126	7.5645	3.0515e-13	1.0942e-09	0.575132	0.3303	0.99889	0.9963
rs2249987	C	T	10:73105532	INT152179	7.56439	3.05387e-13	1.0942e-09	0.678514	0.28182	0.97309	0.89851
rs78938895	T	G	10:24772396	INT99373	7.56304	3.08147e-13	1.10311e-09	0.965257	0.09064	0.99764	0.97687
rs11253557	C	T	10:1043667	INT75558	7.56251	3.09224e-13	1.10515e-09	0.563207	0.1872	0.99289	0.96366
rs34588848	A	G,T	10:134005567	INT36777	-7.5625	3.0926e-13	1.10515e-09	-0.72253	0.48307	0.9879	0.9606
rs10829975	G	T	10:129203106	INT33256	-7.5608	3.12781e-13	1.11674e-09	-0.394559	0.2472	0.98059	0.91279
rs12771539	A	G	10:1050653	INT75558	7.56006	3.14322e-13	1.12126e-09	0.561289	0.1871	0.99462	0.97173
rs10828661	G	T	10:24799175	INT99372	-7.55892	3.16715e-13	1.1288e-09	-0.539005	0.26363	0.99547	0.98177
rs12770910	A	G	10:1050318	INT75558	7.55878	3.17022e-13	1.1289e-09	0.560992	0.18715	0.99472	0.97243
rs79529820	A	T	10:81820529	INT55578	-7.5583	3.18038e-13	1.13153e-09	-0.611424	0.09798	0.99377	0.94281
rs1871621	C	T	10:1049596	INT75558	7.55688	3.21066e-13	1.1413e-09	0.560496	0.18723	0.99492	0.97368
rs2616086	T	A,G	10:71395005	INT151244	7.5558	3.23389e-13	1.14855e-09	0.498288	0.31927	0.99016	0.96075
rs1871622	T	G	10:1049309	INT75558	7.55558	3.23867e-13	1.14924e-09	0.56016	0.18729	0.99505	0.97457
rs71511401	T	TAAATC	10:11783276	INT68271	7.55377	3.27788e-13	1.16214e-09	1.01685	0.2931	0.99697	0.98733
rs10887705	A	G	10:82022839	INT66126	-7.55211	3.31433e-13	1.17403e-09	-0.550628	0.44272	0.99654	0.99055
rs11014124	G	T	10:24795748	INT99372	-7.55118	3.33496e-13	1.17949e-09	-0.536689	0.2776	0.99684	0.98781
rs9665686	C	T	10:82302047	INT66126	-7.55115	3.33555e-13	1.17949e-09	-0.553137	0.26783	0.99896	0.9955
rs17523413	C	G,T	10:45948175	INT83498	7.5504	3.35236e-13	1.1844e-09	0.883298	0.05034	0.99362	0.90056
rs10906007	A	G	10:11783198	INT68271	7.54438	3.48947e-13	1.23177e-09	1.0156	0.28962	0.99727	0.98848
rs11257315	T	A,G	10:11809923	INT68271	-7.5381	3.63847e-13	1.28325e-09	-0.978401	0.2929	0.99275	0.97142
rs2153714	T	C	10:119147579	INT59235	7.53561	3.69919e-13	1.30353e-09	0.548517	0.13906	0.99846	0.98808
rs10764475	G	A	10:24799090	INT99372	-7.53498	3.7147e-13	1.30786e-09	-0.536062	0.26836	0.99665	0.98698
rs1411897	C	T	10:24798487	INT99372	-7.53191	3.79144e-13	1.33372e-09	-0.535416	0.27061	0.99763	0.9912
rs7072915	G	T	10:134011293	INT36777	-7.53049	3.82737e-13	1.3452e-09	-0.71818	0.49768	0.98587	0.95599
rs780678	C	T	10:73114486	INT152179	7.53027	3.83291e-13	1.34598e-09	0.689991	0.2552	0.9687	0.87611
rs2812582	G	A	10:71395291	INT151244	7.52845	3.87954e-13	1.36117e-09	0.498863	0.31981	0.98761	0.95183
rs2616085	T	C	10:71395635	INT151244	7.52674	3.9239e-13	1.37555e-09	0.503592	0.31672	0.98526	0.94342
rs375053414	C	T	10:133974951	INT36777	-7.52036	4.09382e-13	1.43388e-09	-0.738803	0.40339	0.96305	0.87866
rs4880344	A	G	10:134005318	INT36777	-7.51792	4.16074e-13	1.45526e-09	-0.730007	0.47203	0.98409	0.94858
rs775766306	AG	A	10:134005569	INT36777	-7.51788	4.16206e-13	1.45526e-09	-0.719594	0.48362	0.98769	0.95965
rs397797113	T	TA	10:129199992	INT33256	-7.51518	4.23718e-13	1.47909e-09	-0.389599	0.24538	0.98142	0.9158
rs780679	T	C	10:73114509	INT152179	7.51517	4.23751e-13	1.47909e-09	0.690033	0.24839	0.96897	0.87465
rs12571779	C	A	10:119109630	INT59235	7.51488	4.24572e-13	1.48068e-09	0.546607	0.13174	0.99745	0.98277
rs1985908	A	G	10:82032240	INT66126	-7.51335	4.28903e-13	1.49451e-09	-0.555383	0.34068	0.99825	0.99349
rs7082528	G	T	10:24769453	INT99373	7.51117	4.35147e-13	1.51496e-09	0.958777	0.09002	0.99879	0.98715
rs2152550	G	A	10:81818509	INT55578	-7.5108	4.36213e-13	1.51637e-09	-0.650219	0.08376	0.99898	0.98914
rs12250462	G	A	10:24797063	INT99372	-7.51077	4.36301e-13	1.51637e-09	-0.517713	0.3467	0.99779	0.99312
rs11257295	C	G	10:11782834	INT68271	7.51022	4.37899e-13	1.51933e-09	1.00964	0.29406	0.99758	0.99032
rs11257294	G	A	10:11782833	INT68271	7.50804	4.44305e-13	1.53892e-09	1.00922	0.29406	0.99762	0.99051
rs4880239	G	A,C	10:133971595	INT36777	-7.50211	4.62118e-13	1.59925e-09	-0.728846	0.46419	0.95838	0.87789
rs1250891	G	C	10:1040159	INT75558	7.5	4.68629e-13	1.6204e-09	0.564033	0.18894	0.99279	0.96659
rs4752056	G	C,T	10:119148641	INT59235	7.49959	4.69904e-13	1.62342e-09	0.544173	0.1395	0.99976	0.99814
rs12777788	G	A	10:1034228	INT75558	7.49698	4.78098e-13	1.65033e-09	0.556493	0.19928	0.98289	0.918
rs11253550	C	G	10:1028288	INT75558	7.49526	4.83603e-13	1.66791e-09	0.559351	0.18527	0.99314	0.96636
rs3829154	A	G	10:11782753	INT68271	7.49371	4.88595e-13	1.68369e-09	1.00446	0.26509	0.99968	0.99858
rs2812584	C	A	10:71396269	INT151244	7.49259	4.92233e-13	1.69479e-09	0.503786	0.31738	0.98234	0.93457
rs10828660	C	G	10:24796153	INT99372	-7.48993	5.00988e-13	1.72347e-09	-0.531046	0.27212	0.99933	0.9976
rs12265713	T	C	10:119086300	INT59235	7.48732	5.09718e-13	1.75202e-09	0.546352	0.13347	0.99514	0.96891
rs9651450	C	T	10:103392145	INT46781	7.48487	5.18051e-13	1.77638e-09	0.430199	0.28715	0.99602	0.9842
rs34480046	A	G	10:1027440	INT75558	7.48485	5.1812e-13	1.77638e-09	0.558638	0.18511	0.99333	0.9669
rs35006325	T	TAA,TAAA	10:93405769	INT132623	-7.48387	5.21496e-13	1.78645e-09	-0.562634	0.37381	0.96784	0.91099
rs17096150	T	C	10:119116978	INT59235	7.47956	5.36572e-13	1.83654e-09	0.829499	0.06363	0.97575	0.72229
rs11253549	G	A	10:1028104	INT75558	7.47841	5.40676e-13	1.84903e-09	0.559195	0.1841	0.99304	0.96581
rs35100267	G	A	10:11782181	INT68271	-7.47429	5.5563e-13	1.89685e-09	-1.01093	0.23847	0.99769	0.9906
rs34428190	GA	G	10:81813407	INT55578	-7.47417	5.56063e-13	1.89685e-09	-0.440917	0.37252	0.99696	0.98921
rs16924825	A	C	10:24768310	INT99373	7.47355	5.58365e-13	1.9031e-09	0.953595	0.09067	0.99945	0.99448
rs7476071	G	C	10:133964741	INT36777	-7.47286	5.60901e-13	1.91014e-09	-0.693672	0.44031	0.9853	0.95618
rs10906006	G	A	10:11781967	INT68271	7.47264	5.61737e-13	1.91138e-09	1.00997	0.29589	0.99628	0.98617
rs780653	C	G	10:73118285	INT152180	7.47208	5.63803e-13	1.91681e-09	0.630401	0.33803	0.96105	0.87022
rs7917710	C	A	10:93644552	INT132623	-7.46931	5.74226e-13	1.94771e-09	-0.598996	0.30898	0.99959	0.99854
rs703256	C	T	10:73119023	INT152180	7.46928	5.74334e-13	1.94771e-09	0.629388	0.33817	0.96117	0.87088
rs10508676	C	T	10:24768275	INT99373	7.46903	5.75282e-13	1.9493e-09	0.95297	0.09065	0.9995	0.99515
rs61858980	G	A	10:81816618	INT55578	-7.46826	5.78228e-13	1.95764e-09	-0.646497	0.08397	0.99935	0.99314
rs10082478	G	A	10:119080409	INT59235	7.46756	5.80916e-13	1.96383e-09	0.544407	0.13427	0.99651	0.976
rs72825515	G	A	10:119073886	INT59235	7.46753	5.81024e-13	1.96383e-09	0.54449	0.13269	0.99682	0.97772
rs809691	A	T	10:73118099	INT152180	7.46732	5.81823e-13	1.96489e-09	0.630548	0.33938	0.96068	0.86939
rs12770173	A	C,G	10:1027108	INT75558	7.46619	5.86188e-13	1.97799e-09	0.558334	0.18387	0.99335	0.96658
rs10508675	A	T	10:24768012	INT99373	7.46536	5.89416e-13	1.98723e-09	0.951354	0.09176	0.99954	0.99688
rs2764382	A	C,T	10:7507575	INT118921	7.4632	5.97909e-13	2.01419e-09	4.4393	0.37221	0.99928	0.99718
rs12775331	G	T	10:11781814	INT68271	-7.46258	6.00342e-13	2.0207e-09	-1.01134	0.23863	0.99731	0.98863
rs55962051	CA	C	10:81812720	INT55578	-7.46212	6.02181e-13	2.02521e-09	-0.514848	0.1864	0.95739	0.79284
rs12414644	C	G	10:119111149	INT59235	7.45972	6.11788e-13	2.05582e-09	0.541775	0.13323	0.99678	0.97864
rs34098462	TG	T	10:5018310	INT61616	7.45919	6.13948e-13	2.06137e-09	0.684931	0.4799	0.99066	0.96959
rs3127255	T	C	10:103370234	INT46781	7.45502	6.31067e-13	2.11709e-09	0.438303	0.29713	0.99521	0.98277
rs1902661	G	C	10:82218106	INT66126	-7.45441	6.33647e-13	2.12318e-09	-0.549094	0.36202	0.97966	0.93674
rs397845628	G	GC	10:11781510	INT68271	7.45434	6.33928e-13	2.12318e-09	1.00811	0.2652	0.99745	0.9904
rs11257290	G	T	10:11780324	INT68271	7.45252	6.41609e-13	2.14713e-09	1.01132	0.27059	0.99643	0.9863
rs17221456	T	C	10:1037234	INT75558	7.45058	6.49871e-13	2.17299e-09	0.559915	0.18379	0.99199	0.96062
rs17221463	T	C	10:1038040	INT75558	7.4479	6.61451e-13	2.20989e-09	0.559117	0.18406	0.99257	0.96384
rs75243177	T	A	10:1037712	INT75558	7.44646	6.67782e-13	2.2292e-09	0.55955	0.18365	0.99223	0.96172
rs12243925	A	C,G	10:119162229	INT59235	7.44413	6.78116e-13	2.26184e-09	0.703011	0.10431	0.96287	0.69135
rs61846271	T	C	10:11838918	INT68271	7.44161	6.89462e-13	2.29779e-09	1.15563	0.18347	0.97635	0.88066
rs12777801	T	A,G	10:1036285	INT75558	7.43506	7.19897e-13	2.39725e-09	0.559327	0.18341	0.99189	0.96016
rs4752048	G	A	10:119069757	INT59235	7.43448	7.2265e-13	2.40445e-09	0.544108	0.13357	0.99553	0.96706
rs10781563	C	T	10:134008812	INT36777	-7.43152	7.36908e-13	2.44988e-09	-0.709441	0.49529	0.98721	0.95906
rs7915723	C	A,T	10:134007008	INT36777	-7.43077	7.40553e-13	2.45998e-09	-0.708783	0.4962	0.98834	0.96233
rs10752227	T	C	10:11780292	INT68271	7.42377	7.7546e-13	2.57172e-09	1.00871	0.28888	0.99719	0.98911
rs10886058	G	C	10:119067684	INT59235	7.42194	7.84891e-13	2.60087e-09	0.544145	0.13432	0.99459	0.95995
rs11009157	G	A	10:33242401	INT107811	7.41897	8.00362e-13	2.64997e-09	0.517149	0.26208	0.99961	0.9984
rs66462130	C	T	10:1022108	INT75558	7.41844	8.03155e-13	2.65705e-09	0.554832	0.18329	0.99406	0.96844
rs10787767	C	T	10:119066942	INT59235	7.41596	8.16358e-13	2.69853e-09	0.544056	0.1345	0.99435	0.95826
rs11257281	C	T	10:11771542	INT68271	-7.41481	8.22552e-13	2.71679e-09	-0.928877	0.27331	0.99894	0.99566
rs12772979	C	T	10:1034412	INT75558	7.41451	8.24225e-13	2.7201e-09	0.558069	0.18262	0.99203	0.96131
rs376275855	CTGTT	C	10:11780070	INT68271	7.41242	8.35605e-13	2.75542e-09	1.00761	0.29086	0.99732	0.98968
rs4933356	A	T	10:82113885	INT66126	-7.41019	8.47927e-13	2.78924e-09	-0.533759	0.46412	0.9856	0.95432
rs7093665	T	A	10:1022322	INT75558	7.40783	8.61197e-13	2.8306e-09	0.553555	0.18323	0.99463	0.97149
rs10881960	C	T	10:93510521	INT132623	-7.40614	8.70799e-13	2.85984e-09	-0.592682	0.32322	0.99148	0.96899
rs12762849	G	A	10:133966268	INT36777	-7.40582	8.72647e-13	2.86359e-09	-0.715665	0.41685	0.97265	0.91421
rs4750115	A	G	10:11834968	INT68271	-7.40517	8.76404e-13	2.87189e-09	-0.948001	0.2659	0.98849	0.95444
rs3927917	C	T	10:5018224	INT61616	7.40514	8.7659e-13	2.87189e-09	0.681477	0.48482	0.98854	0.9618
rs1468973	A	C	10:103391990	INT46781	7.40412	8.8248e-13	2.88885e-09	0.423477	0.302	0.99627	0.98521
rs17293580	T	C	10:1034895	INT75558	7.39986	9.07524e-13	2.96844e-09	0.559497	0.19282	0.99015	0.95277
rs17157798	T	G	10:45942712	INT83498	7.39921	9.11402e-13	2.97872e-09	0.860868	0.06876	0.99329	0.92014
rs11598464	G	C	10:133959835	INT36777	-7.39385	9.44059e-13	3.08048e-09	-0.685531	0.42498	0.98429	0.94855
rs10906002	A	C	10:11769302	INT68271	-7.3885	9.77803e-13	3.18547e-09	-0.975587	0.272	0.98075	0.91799
rs11257322	G	T	10:11817005	INT68271	7.38649	9.90765e-13	3.22511e-09	1.12345	0.18976	0.98451	0.92017
rs11257291	G	T	10:11780578	INT68271	-7.38029	1.03188e-12	3.35625e-09	-1.00546	0.23872	0.99667	0.98516
rs12359796	G	C	10:1021479	INT75558	7.37867	1.04285e-12	3.3892e-09	0.550952	0.18298	0.99527	0.97467
rs4880348	G	A	10:134028767	INT36777	-7.37335	1.07991e-12	3.49844e-09	-0.679396	0.42563	0.99959	0.99848
rs2150651	T	C	10:24789485	INT99372	-7.36839	1.11556e-12	3.61104e-09	-0.523531	0.28117	0.9935	0.97306
rs11592760	C	T	10:133962232	INT36777	-7.36654	1.12912e-12	3.65203e-09	-0.675351	0.45599	0.99334	0.97709
rs10881927	G	A	10:93370960	INT132623	-7.36198	1.16338e-12	3.75983e-09	-0.578305	0.349	0.96681	0.89104
rs72863828	C	T	10:134188043	INT101360	-7.3616	1.16623e-12	3.76434e-09	-0.442777	0.19799	0.99826	0.99003
rs2225460	C	T	10:24764631	INT99373	7.36155	1.16663e-12	3.76434e-09	0.965457	0.08783	0.99684	0.96721
rs56794639	C	CAT	10:134182185	INT101360	-7.36091	1.1715e-12	3.77704e-09	-0.445376	0.19718	0.99686	0.98175
rs55720611	G	A	10:81790299	INT55578	-7.35846	1.19041e-12	3.83497e-09	-0.586369	0.10818	0.99667	0.9708
rs35193855	C	A	10:81788495	INT55578	-7.35802	1.19388e-12	3.84308e-09	-0.586286	0.10525	0.99821	0.98341
rs45626936	C	T	10:134180353	INT101360	-7.35669	1.20428e-12	3.8735e-09	-0.447214	0.19646	0.9959	0.97604
rs10795882	A	G	10:11780297	INT68271	7.35585	1.21095e-12	3.89187e-09	1.00099	0.26507	0.99686	0.98738
rs375770172	CCTCT	C	10:1017954	INT75558	-7.35483	1.21903e-12	3.91475e-09	-0.546045	0.20013	0.99573	0.97955
rs7915778	C	T	10:114199172	INT17694	7.34995	1.25858e-12	4.03537e-09	0.395854	0.32992	0.98438	0.94322
rs3889823	T	C	10:81918362	INT55578	-7.34942	1.26297e-12	4.04624e-09	-0.665995	0.05998	0.99932	0.99075
rs7094031	C	G	10:1019550	INT75558	7.348	1.2747e-12	4.08057e-09	0.548355	0.1829	0.99573	0.97715
rs61860016	G	C	10:81915889	INT55578	-7.3423	1.32306e-12	4.23205e-09	-0.665428	0.06016	0.99916	0.98797
rs61857597	G	A	10:88997561	INT146327	-7.33387	1.39796e-12	4.46811e-09	-0.90249	0.11475	0.9502	0.6145
rs5001362	A	G	10:5018132	INT61616	7.33126	1.42192e-12	4.5411e-09	0.681888	0.36571	0.99061	0.96656
rs5001363	T	A	10:5018146	INT61616	7.3306	1.42805e-12	4.5571e-09	0.681776	0.36578	0.99066	0.96669
rs10128163	A	G	10:5018712	INT61616	7.33015	1.43225e-12	4.56691e-09	0.671806	0.36194	0.9979	0.99335
rs71496604	A	G	10:46007833	INT83498	7.32777	1.45466e-12	4.63108e-09	0.822745	0.05897	0.99472	0.92943
rs10786642	A	G	10:103392926	INT46781	7.32514	1.47986e-12	4.70395e-09	0.417648	0.28827	0.99819	0.99275
rs10786641	G	A	10:103392879	INT46781	7.32496	1.48157e-12	4.70569e-09	0.417645	0.28826	0.99823	0.99287
rs34115136	G	C	10:1018095	INT75558	7.32269	1.50366e-12	4.77209e-09	0.545827	0.18249	0.99646	0.98162
rs6601881	T	G	10:5019601	INT61616	7.32195	1.51097e-12	4.79156e-09	0.6817	0.35819	0.99232	0.97147
rs10886069	G	A	10:119165399	INT59235	7.32143	1.51606e-12	4.80395e-09	0.721322	0.10566	0.9567	0.64783
rs3045781	A	ACTT	10:24771323	INT99373	7.32024	1.5279e-12	4.83767e-09	0.933364	0.10472	0.99716	0.97609
rs111445626	C	T	10:134191501	INT101360	-7.31799	1.55047e-12	4.89999e-09	-0.446536	0.19486	0.99864	0.99217
rs113785416	C	T	10:134191490	INT101360	-7.31792	1.5512e-12	4.89999e-09	-0.44648	0.19479	0.99874	0.99278
rs72863849	G	A	10:134195747	INT101360	-7.31698	1.56068e-12	4.92395e-09	-0.448714	0.19255	0.99783	0.98802
rs72863827	T	C	10:134187582	INT101360	-7.31693	1.56122e-12	4.92395e-09	-0.445552	0.19651	0.99571	0.97627
rs113753369	T	G	10:134194756	INT101360	-7.31651	1.56548e-12	4.93356e-09	-0.447605	0.19331	0.99863	0.99207
rs3927916	A	G	10:5018204	INT61616	7.31624	1.56822e-12	4.93836e-09	0.676626	0.36274	0.99353	0.97715
rs11191072	G	T	10:103400066	INT46781	7.31574	1.57338e-12	4.95077e-09	0.414023	0.2894	0.99822	0.99374
rs4242782	C	T	10:5016142	INT61616	7.31478	1.58327e-12	4.97802e-09	0.675101	0.35997	0.99519	0.98567
rs377665423	G	GCAC,GCAGGCAC,GCGGGCAC	10:134191553	INT101360	-7.31291	1.60268e-12	5.02978e-09	-0.446286	0.1939	0.99882	0.9935
rs1772186	T	C	10:93607425	INT132623	-7.31283	1.60345e-12	5.02978e-09	-0.718642	0.16516	0.99446	0.97144
rs112596106	T	C	10:134191548	INT101360	-7.30905	1.64341e-12	5.15114e-09	-0.445919	0.19409	0.99903	0.99441
rs113488362	C	T	10:134191542	INT101360	-7.30857	1.64858e-12	5.16335e-09	-0.445844	0.19411	0.99906	0.9946
rs72863840	A	G	10:134191975	INT101360	-7.30759	1.65913e-12	5.19238e-09	-0.445991	0.19403	0.99878	0.99339
rs72863844	A	C	10:134192263	INT101360	-7.3071	1.66441e-12	5.20488e-09	-0.446121	0.19377	0.9988	0.99387
rs72863843	G	A	10:134192125	INT101360	-7.30633	1.67277e-12	5.22483e-09	-0.446016	0.19379	0.99885	0.99407
rs111715625	A	G	10:134191889	INT101360	-7.30628	1.67336e-12	5.22483e-09	-0.44577	0.19409	0.9989	0.99393
rs72863838	A	G	10:134191868	INT101360	-7.3061	1.67532e-12	5.22691e-09	-0.445747	0.1941	0.99892	0.99401
rs72863837	C	T	10:134191867	INT101360	-7.30577	1.67896e-12	5.23292e-09	-0.445711	0.19411	0.99894	0.99409
rs72863842	G	A,C,T	10:134191991	INT101360	-7.30569	1.67982e-12	5.23292e-09	-0.445904	0.19383	0.99892	0.99434
rs879061376	AT	A	10:134191899	INT101360	-7.30546	1.68233e-12	5.23672e-09	-0.445777	0.19416	0.99881	0.99338
rs3748215	A	G	10:24762465	INT99373	7.30423	1.69581e-12	5.27058e-09	0.955228	0.08825	0.99626	0.96777
rs10870266	G	A	10:133961826	INT36777	-7.30391	1.69937e-12	5.27759e-09	-0.669836	0.45429	0.99565	0.98429
rs72863833	A	G	10:134191701	INT101360	-7.30355	1.70337e-12	5.28595e-09	-0.445677	0.19434	0.99882	0.99325
rs72863835	T	G	10:134191835	INT101360	-7.30333	1.70578e-12	5.28939e-09	-0.445517	0.19394	0.99913	0.99528
rs72863845	G	A,T	10:134192925	INT101360	-7.30169	1.72412e-12	5.34128e-09	-0.44656	0.19351	0.99859	0.99242
rs4547008	A	G	10:93371406	INT132623	-7.30159	1.72515e-12	5.34128e-09	-0.570894	0.35821	0.96853	0.89954
rs77665023	A	G	10:134190520	INT101360	-7.2975	1.7717e-12	5.48124e-09	-0.44458	0.19422	0.99966	0.99828
rs7093415	G	A	10:81791965	INT55578	-7.29605	1.78849e-12	5.52896e-09	-0.582419	0.10807	0.99495	0.96083
rs4481949	A	C	10:134190734	INT101360	-7.29545	1.79553e-12	5.54408e-09	-0.444411	0.19423	0.99969	0.99845
rs11592988	T	C	10:134014653	INT36777	-7.2954	1.79611e-12	5.54408e-09	-0.693508	0.46204	0.98311	0.94721
rs7476631	A	T	10:134179859	INT101360	-7.2903	1.85661e-12	5.72647e-09	-0.445282	0.19585	0.99502	0.97144
rs72863831	C	T	10:134190150	INT101360	-7.28484	1.92371e-12	5.92891e-09	-0.445775	0.19309	0.99852	0.99206
rs547430649	TAA	T	10:75899209	INT36220	-7.28447	1.92824e-12	5.93835e-09	-0.450612	0.35965	0.95388	0.86943
rs4581339	T	G	10:5020704	INT61616	7.28368	1.93825e-12	5.96465e-09	0.68697	0.35833	0.98677	0.95222
rs2616084	A	G	10:71398944	INT151244	7.28238	1.95459e-12	6.01037e-09	0.496842	0.31828	0.97363	0.90926
rs4603212	T	C	10:93646313	INT132623	-7.28002	1.98476e-12	6.09852e-09	-0.597672	0.30981	0.98975	0.958
rs7100842	A	G	10:5020710	INT61616	7.27902	1.99779e-12	6.13392e-09	0.687383	0.35827	0.98627	0.95071
rs10883679	C	G	10:103465048	INT46781	7.27721	2.0213e-12	6.20142e-09	0.427261	0.28141	0.98821	0.94915
rs7083547	C	A	10:5020711	INT61616	7.27697	2.02449e-12	6.20651e-09	0.687443	0.35825	0.98611	0.95021
rs4934169	A	G	10:82203663	INT66126	-7.27609	2.03604e-12	6.2372e-09	-0.584766	0.22723	0.98943	0.95699
rs10508896	A	G	10:46030643	INT83498	7.27395	2.06451e-12	6.31737e-09	0.753669	0.06937	0.99917	0.99147
rs7100847	A	C	10:24769424	INT99373	7.27389	2.06533e-12	6.31737e-09	0.928428	0.10328	0.99807	0.9824
rs11146213	C	A	10:133960876	INT36777	-7.27004	2.1176e-12	6.47237e-09	-0.670892	0.43857	0.99305	0.97719
rs879882527	C	CG,CGG	10:81928008	INT55578	-7.26715	2.15764e-12	6.58485e-09	-0.69904	0.05967	0.99324	0.89831
rs35824277	C	A,T	10:46030477	INT83498	7.26655	2.16612e-12	6.60574e-09	0.753623	0.06894	0.99887	0.98829
rs34195613	G	C	10:46030374	INT83498	7.26614	2.17179e-12	6.61807e-09	0.753631	0.06901	0.99877	0.98686
rs67047464	G	GTCATCTGTTCC	10:114202652	INT17694	-7.26197	2.23133e-12	6.7893e-09	-0.389326	0.35103	0.99003	0.964
rs10786022	T	A	10:93652429	INT132623	7.26155	2.23745e-12	6.80282e-09	0.667988	0.22382	0.9724	0.87762
rs1411898	A	C	10:24768977	INT99373	7.25813	2.28752e-12	6.94984e-09	0.926206	0.10163	0.99864	0.9877
rs1935169	T	C,G	10:119101940	INT59235	-7.25726	2.30051e-12	6.98407e-09	-0.524676	0.15263	0.99507	0.97353
rs12765244	A	T	10:46032041	INT83498	7.25674	2.30821e-12	7.00222e-09	0.753452	0.06881	0.99881	0.98732
rs201478514	GT	G	10:119089570	INT59235	7.25541	2.32818e-12	7.05752e-09	0.532124	0.1393	0.99151	0.94313
rs71496614	T	A	10:46033862	INT83498	7.25418	2.34679e-12	7.10862e-09	0.755989	0.06833	0.9985	0.98336
rs35356752	G	A	10:45980106	INT83498	7.25313	2.3628e-12	7.15176e-09	0.88886	0.05317	0.99196	0.87628
rs34678066	T	A	10:129201961	INT33256	7.25293	2.36588e-12	7.15181e-09	0.485031	0.14673	0.96735	0.81228
rs10903360	A	G	10:1112421	INT75558	7.2529	2.36634e-12	7.15181e-09	0.469936	0.341	0.97864	0.92257
rs71496612	C	A	10:46032505	INT83498	7.2502	2.40811e-12	7.27264e-09	0.753221	0.0687	0.99877	0.98668
rs61846242	C	T	10:11772548	INT68271	7.24923	2.42327e-12	7.31298e-09	1.12736	0.1789	0.98081	0.89915
rs71496613	A	C	10:46032573	INT83498	7.24871	2.43134e-12	7.33187e-09	0.753155	0.06867	0.99876	0.98657
rs35238918	CT	C	10:45993933	INT83498	7.24756	2.44951e-12	7.38117e-09	0.744957	0.07661	0.99383	0.92058
rs2616083	T	C	10:71399132	INT151244	7.24721	2.45518e-12	7.39275e-09	0.496359	0.31938	0.97331	0.90745
rs61659653	T	G	10:81787031	INT55578	-7.24505	2.48968e-12	7.49108e-09	-0.577906	0.10156	0.99701	0.97271
rs34721484	CA	C	10:45944111	INT83498	7.24472	2.49496e-12	7.50142e-09	0.72576	0.09682	0.97585	0.76247
rs2812588	C	A	10:71399247	INT151244	7.24317	2.5202e-12	7.57168e-09	0.495483	0.31722	0.97417	0.91052
rs3736258	G	A	10:134016396	INT36777	-7.24295	2.52367e-12	7.57651e-09	-0.695656	0.43274	0.98196	0.94249
rs3927915	C	T	10:5018174	INT61616	7.24092	2.55708e-12	7.67111e-09	0.676212	0.37257	0.98885	0.9602
rs5001364	G	A	10:5018178	INT61616	7.24057	2.56296e-12	7.68308e-09	0.676103	0.37262	0.98892	0.96037
rs36037254	GA	G	10:46027052	INT83498	7.23929	2.5842e-12	7.74101e-09	0.75207	0.06814	0.99882	0.98683
rs10883680	C	G	10:103472384	INT46781	-7.23747	2.61483e-12	7.82699e-09	-0.427449	0.28138	0.98568	0.93899
rs72825561	A	G	10:119154422	INT59233	7.23552	2.64786e-12	7.92003e-09	0.740456	0.10649	0.97671	0.80961
rs61860034	C	T	10:81931848	INT55578	-7.234	2.67417e-12	7.99281e-09	-0.657207	0.06073	0.99853	0.97956
rs7086007	A	G	10:24766024	INT99373	7.23359	2.68123e-12	8.00803e-09	0.922287	0.10297	0.99958	0.99642
rs112646383	C	T	10:46034654	INT83498	7.23066	2.73245e-12	8.155e-09	0.756245	0.06799	0.99841	0.98285
rs12260782	T	C	10:119154073	INT59233	7.23025	2.7397e-12	8.17061e-09	0.736402	0.10632	0.97764	0.81765
rs76805415	G	A	10:46026163	INT83498	7.22779	2.7836e-12	8.29543e-09	0.75131	0.06783	0.99905	0.98854
rs398114636	A	AT	10:93597746	INT132623	-7.22699	2.79791e-12	8.33196e-09	-0.754451	0.14207	0.9847	0.90682
rs35932182	G	A	10:46036203	INT83498	7.22679	2.80151e-12	8.33657e-09	0.753309	0.06867	0.99793	0.97642
rs11197985	G	A,C	10:119153781	INT59233	7.22588	2.81806e-12	8.37968e-09	0.732917	0.10871	0.97779	0.82305
rs575403141	C	T	10:1091840	INT75558	7.22361	2.85965e-12	8.49712e-09	0.868327	0.08888	0.95409	0.62977
rs7068578	G	A	10:24790931	INT99372	-7.22056	2.91663e-12	8.66007e-09	-0.516681	0.27169	0.99659	0.98516
rs7090802	T	C	10:24790973	INT99372	-7.21916	2.94297e-12	8.73189e-09	-0.516562	0.27273	0.99654	0.98503
rs55917433	G	A	10:24790803	INT99372	-7.21747	2.97524e-12	8.81475e-09	-0.51708	0.26997	0.99507	0.97892
rs4633405	G	T	10:81927446	INT55578	-7.21723	2.97987e-12	8.82201e-09	-0.655694	0.06079	0.99861	0.98036
rs7089611	T	G	10:24765946	INT99373	7.21711	2.98213e-12	8.82226e-09	0.920396	0.10179	0.99987	0.99873
rs2616082	A	G	10:71399788	INT151244	7.21586	3.00639e-12	8.88108e-09	0.494526	0.31753	0.97303	0.90707
rs35629170	G	A,C	10:46034949	INT83498	7.2149	3.02503e-12	8.92965e-09	0.751366	0.06815	0.99859	0.98558
rs723191	A	G	10:81707920	INT55578	-7.21351	3.05233e-12	9.00255e-09	-0.654793	0.06906	0.99982	0.99718
rs726289	G	A	10:81706951	INT55578	-7.21341	3.05419e-12	9.00255e-09	-0.654686	0.06804	0.99999	0.99987
rs723193	G	T	10:81708155	INT55578	-7.2133	3.05639e-12	9.00255e-09	-0.654798	0.06908	0.99975	0.99623
rs34897497	A	G	10:46024677	INT83498	7.21136	3.09482e-12	9.10914e-09	0.750139	0.06743	0.99933	0.99247
rs77451518	C	T	10:103475895	INT46781	7.21031	3.11592e-12	9.16458e-09	0.428221	0.28163	0.98366	0.93027
rs200608578	T	A	10:119116979	INT59233	7.20822	3.15815e-12	9.28206e-09	0.704246	0.09632	0.99715	0.97119
rs386748048	ATT	ACTA	10:119116977	INT59233	7.2081	3.1607e-12	9.28283e-09	0.704247	0.09634	0.99713	0.971
rs11197983	A	G	10:119153418	INT59233	7.20767	3.16949e-12	9.30193e-09	0.729737	0.10652	0.97864	0.82707
rs35902429	T	C	10:46024335	INT83498	7.20665	3.19028e-12	9.34266e-09	0.74997	0.06739	0.9993	0.99228
rs11558855	C	T	10:11784633	INT68271	7.20634	3.19667e-12	9.35461e-09	1.11189	0.19327	0.97661	0.88634
rs7006	T	C	10:103368654	INT46781	7.20524	3.21951e-12	9.41466e-09	0.421042	0.31206	0.99976	0.99894
rs71496615	C	G	10:46036279	INT83498	7.20427	3.2396e-12	9.46659e-09	0.750663	0.06801	0.99858	0.98583
rs3824624	G	C	10:114206754	INT17694	-7.20412	3.24274e-12	9.46827e-09	-0.386143	0.33612	0.98163	0.92966
rs12775527	G	A	10:46024990	INT83498	7.20402	3.24485e-12	9.46827e-09	0.750238	0.06262	0.99908	0.98853
rs7090219	G	A	10:119118846	INT59233	7.20126	3.30302e-12	9.63108e-09	0.701901	0.09629	0.99771	0.97693
rs7080405	G	C,T	10:81901943	INT55578	-7.20108	3.3069e-12	9.63548e-09	-0.658729	0.06723	0.99649	0.95296
rs4402187	C	T	10:24790492	INT99372	-7.20061	3.31683e-12	9.65745e-09	-0.516477	0.26611	0.99489	0.97806
rs10787769	C	A	10:119119879	INT59233	7.1996	3.33845e-12	9.71344e-09	0.702824	0.09613	0.99746	0.97445
rs73604489	A	G	10:24765486	INT99373	7.19898	3.35188e-12	9.74554e-09	0.9234	0.1005	0.99904	0.99006
rs2366916	G	T	10:24790491	INT99372	-7.19824	3.36792e-12	9.78513e-09	-0.516348	0.26612	0.99485	0.97789
rs34036539	GGTTT	G	10:46023905	INT83498	7.19659	3.40379e-12	9.88229e-09	0.749502	0.06637	0.99879	0.98658
rs2243496	C	G	10:73106623	INT152179	7.19385	3.46438e-12	1.0051e-08	0.648243	0.27473	0.96974	0.88342
rs12764693	A	G	10:46023327	INT83498	7.19292	3.48518e-12	1.01041e-08	0.749274	0.06728	0.99922	0.99198
rs2487066	A	C	10:73121591	INT152180	7.19059	3.53781e-12	1.02494e-08	0.603158	0.37787	0.96636	0.89198
rs2901505	A	G	10:93501469	INT132623	-7.18975	3.55704e-12	1.02977e-08	-0.580048	0.32338	0.99225	0.97373
rs56751911	TCTCCTGAC	T	10:93372442	INT132623	-7.1872	3.61586e-12	1.04606e-08	-0.613802	0.3858	0.95793	0.87094
rs36070535	T	C	10:46022238	INT83498	7.18409	3.68887e-12	1.06642e-08	0.748735	0.06725	0.99923	0.9915
rs902627	G	A	10:134018001	INT36777	-7.18329	3.70805e-12	1.0712e-08	-0.682324	0.47005	0.98649	0.95643
rs1772181	T	C	10:93597326	INT132623	-7.18293	3.71661e-12	1.07291e-08	-0.702422	0.16176	0.99652	0.9816
rs2260780	C	T	10:134156016	INT101360	-7.18232	3.73117e-12	1.07634e-08	-0.430489	0.19527	0.99829	0.99059
rs17157898	C	G	10:46037209	INT83498	7.18199	3.73903e-12	1.07784e-08	0.749028	0.06771	0.99879	0.98703
rs12766550	C	G	10:46011355	INT83498	7.18166	3.74707e-12	1.07939e-08	0.753054	0.06042	0.9989	0.98483
rs397950602	G	GT	10:122581933	INT78964	-7.18023	3.78164e-12	1.08858e-08	-0.461435	0.40541	0.95993	0.8749
rs61860865	A	G	10:81781452	INT55578	-7.17953	3.79879e-12	1.09274e-08	-0.57162	0.11306	0.99183	0.93484
rs77047361	T	TG	10:119150262	INT59233	7.17936	3.80291e-12	1.09315e-08	0.699653	0.11013	0.98444	0.885
rs72863822	G	A,C	10:134181967	INT101360	-7.17921	3.80652e-12	1.09341e-08	-0.435975	0.19256	0.99678	0.98112
rs72863823	G	C	10:134183398	INT101360	-7.17902	3.81114e-12	1.09386e-08	-0.435238	0.19231	0.99729	0.98416
rs56127765	T	C	10:134182601	INT101360	-7.17882	3.81618e-12	1.09386e-08	-0.435474	0.19268	0.99707	0.98291
rs1329656	A	T	10:93352956	INT132623	7.177	3.86095e-12	1.10591e-08	0.534995	0.38664	0.98237	0.94089
rs78603573	G	A	10:24760921	INT99373	7.17641	3.87563e-12	1.10934e-08	0.946449	0.08944	0.99564	0.96275
rs11197961	C	T	10:119116721	INT59233	7.17552	3.89794e-12	1.11494e-08	0.70634	0.09347	0.99634	0.96424
rs202240941	A	AAAC,AAC,AC	10:24790025	INT99372	-7.17368	3.94412e-12	1.12735e-08	-0.514629	0.27109	0.99418	0.97498
rs2487067	C	A	10:73121645	INT152180	7.17338	3.95175e-12	1.12874e-08	0.601319	0.37344	0.96646	0.89149
rs71482774	TAGAG	T	10:82074883	INT66126	-7.17316	3.95731e-12	1.12953e-08	-0.496553	0.47248	0.9957	0.98773
rs10787772	T	C	10:119151742	INT59233	7.17302	3.96094e-12	1.12977e-08	0.715499	0.10711	0.98105	0.84988
rs73604488	C	A	10:24765039	INT99373	7.17247	3.97503e-12	1.13299e-08	0.9234	0.1008	0.99781	0.98047
rs12573252	G	A	10:119125222	INT59233	7.1717	3.99477e-12	1.13782e-08	0.703161	0.09537	0.99665	0.96795
rs4751622	A	G	10:119112805	INT59233	7.17103	4.01183e-12	1.14188e-08	0.705731	0.09374	0.99608	0.96219
rs12572369	G	A,C	10:119146889	INT59233	7.17025	4.032e-12	1.14681e-08	0.691076	0.10903	0.98668	0.90615
rs71496609	C	A	10:46021031	INT83498	7.17005	4.03723e-12	1.1475e-08	0.747764	0.06713	0.99933	0.99208
rs12773961	C	G	10:1013215	INT75558	7.16865	4.07361e-12	1.15621e-08	0.530811	0.1857	0.99939	0.99684
rs36054203	A	G	10:46037861	INT83498	7.16824	4.08434e-12	1.15845e-08	0.747945	0.06754	0.99897	0.98808
rs17886286	C	G,T	10:81703852	INT55578	-7.1653	4.16231e-12	1.17918e-08	-0.683254	0.06642	0.99678	0.95137
rs17157887	G	C	10:46020348	INT83498	7.16524	4.16374e-12	1.17918e-08	0.747405	0.0671	0.99936	0.99218
rs10787768	A	C,T	10:119104379	INT59233	7.16515	4.16616e-12	1.17918e-08	0.696706	0.09746	0.99814	0.98282
rs2255321	T	G	10:119032926	INT59235	-7.16499	4.17066e-12	1.17963e-08	-0.535602	0.14609	0.98612	0.92279
rs17489535	A	G	10:93482423	INT132623	7.1648	4.17567e-12	1.18023e-08	0.848095	0.13755	0.95398	0.72395
rs563174275	AAAAT	A	10:24790012	INT99372	-7.16452	4.18318e-12	1.18153e-08	-0.514098	0.27115	0.99405	0.97443
rs112268347	CACTA	C	10:46021500	INT83498	7.16429	4.18943e-12	1.18247e-08	0.747636	0.06232	0.99922	0.98928
rs115823837	T	C	10:81794193	INT55578	-7.1637	4.20526e-12	1.18611e-08	-0.571468	0.1098	0.99518	0.96049
rs35760223	CT	C	10:81794190	INT55578	-7.16356	4.20897e-12	1.18633e-08	-0.571384	0.10979	0.99522	0.96081
rs4751621	G	A	10:119112218	INT59233	7.1634	4.21324e-12	1.18671e-08	0.706027	0.09378	0.99583	0.95969
rs17157885	G	A	10:46020094	INT83498	7.16275	4.23106e-12	1.1909e-08	0.747232	0.06708	0.99938	0.99225
rs2748393	A	C	10:134157683	INT101360	-7.16163	4.26142e-12	1.19862e-08	-0.428915	0.19562	0.99938	0.99683
rs78913745	A	T	10:46019911	INT83498	7.16104	4.2776e-12	1.20233e-08	0.747118	0.06707	0.99939	0.9923
rs11252859	C	T	10:5023583	INT61616	-7.16012	4.30283e-12	1.20859e-08	-0.689906	0.35069	0.97735	0.92222
rs35200722	C	CT	10:24741018	INT99373	7.15857	4.34586e-12	1.21983e-08	1.15316	0.05993	0.99135	0.8937
rs1010637	G	A	10:134153965	INT101360	-7.15747	4.37656e-12	1.2276e-08	-0.430672	0.19494	0.9975	0.98599
rs201729401	G	GT	10:122633739	INT78964	-7.15608	4.41595e-12	1.23779e-08	-0.457735	0.39452	0.98997	0.96853
rs10082507	T	C	10:119078593	INT59233	7.15525	4.43943e-12	1.24351e-08	0.710046	0.09252	0.99467	0.95293
rs12776291	T	C,G	10:46038507	INT83498	7.15509	4.44406e-12	1.24395e-08	0.746818	0.06739	0.99914	0.98943
rs6584445	G	T	10:103459937	INT46781	-7.15342	4.4918e-12	1.25644e-08	-0.417633	0.29253	0.98859	0.95143
rs2474329	C	T	10:134161517	INT101360	-7.15261	4.51515e-12	1.26211e-08	-0.429455	0.19592	0.99769	0.98908
rs12774453	G	A	10:46038921	INT83498	7.15124	4.55492e-12	1.27235e-08	0.746492	0.06735	0.99919	0.98985
rs12781506	T	C	10:46038702	INT83498	7.15032	4.58199e-12	1.27903e-08	0.746953	0.06398	0.99903	0.98677
rs2698773	C	G	10:134153255	INT101360	-7.14944	4.60799e-12	1.28452e-08	-0.430775	0.19493	0.99712	0.98391
rs34604216	T	C	10:46038984	INT83498	7.14927	4.61289e-12	1.285e-08	0.746315	0.06732	0.99921	0.99007
rs12250377	T	C	10:119068437	INT59233	7.14845	4.63708e-12	1.29085e-08	0.700215	0.09883	0.99539	0.95675
rs4752055	C	G	10:119143975	INT59233	7.14773	4.65851e-12	1.29593e-08	0.696157	0.10503	0.9854	0.89279
rs34309840	A	G	10:46039361	INT83498	7.14455	4.75447e-12	1.3199e-08	0.745901	0.06727	0.99927	0.99064
rs11253540	T	C	10:1011958	INT75558	7.14405	4.76987e-12	1.32289e-08	0.528839	0.18633	0.99996	0.99973
rs56140719	C	T	10:81902245	INT55578	-7.14399	4.77175e-12	1.32289e-08	-0.653651	0.06053	0.99848	0.97715
rs363227	T	A,C	10:119026566	INT59235	-7.14058	4.87681e-12	1.35109e-08	-0.528586	0.15424	0.99786	0.98591
rs36109121	G	A	10:46039511	INT83498	7.14034	4.88439e-12	1.35227e-08	0.745519	0.06722	0.99932	0.99111
rs11253539	G	A	10:1011347	INT75558	7.14022	4.88819e-12	1.3524e-08	0.529014	0.18622	0.99966	0.99781
rs11253538	C	T	10:1011166	INT75558	7.1395	4.91064e-12	1.35735e-08	0.52904	0.1862	0.99961	0.99749
rs78501845	A	T	10:24748698	INT99373	7.13934	4.91579e-12	1.35735e-08	1.14983	0.06045	0.99092	0.88686
rs35034867	T	C	10:46039565	INT83498	7.13933	4.91613e-12	1.35735e-08	0.745426	0.06721	0.99933	0.99124
rs34065729	A	AT	10:32881483	INT107811	7.13761	4.97062e-12	1.37146e-08	0.486757	0.24688	0.99741	0.98772
rs11253537	G	A	10:1010735	INT75558	7.13726	4.98182e-12	1.37362e-08	0.52911	0.18522	0.99945	0.99649
rs2990969	G	A	10:32894336	INT107811	7.13607	5.01992e-12	1.38166e-08	0.484289	0.2469	0.99957	0.99843
rs796555275	AT	A	10:32766142	INT107811	7.13548	5.03863e-12	1.38552e-08	0.615473	0.08003	0.98	0.78567
rs148411418	T	TACAC	10:119028673	INT59235	-7.13516	5.04922e-12	1.38749e-08	-0.531742	0.15849	0.99167	0.94852
rs75595592	A	G	10:46039930	INT83498	7.13347	5.1041e-12	1.39947e-08	0.744893	0.06714	0.99941	0.992
rs2532808	G	A	10:119025561	INT59233	-7.13341	5.10584e-12	1.39947e-08	-0.708297	0.13334	0.99326	0.9527
rs11257323	G	A,T	10:11817045	INT68271	7.1334	5.10615e-12	1.39947e-08	1.2253	0.16109	0.97315	0.85888
rs55763960	G	T	10:134205290	INT101360	-7.13301	5.11901e-12	1.40192e-08	-0.449578	0.21125	0.98127	0.90706
rs58795502	A	ATG,ATGTGTG	10:122492731	INT78964	-7.1313	5.17517e-12	1.41634e-08	-0.708667	0.15532	0.95949	0.77721
rs9422439	C	T	10:46040473	INT83498	7.1294	5.23852e-12	1.43271e-08	0.744526	0.0671	0.99946	0.99254
rs9422655	T	C	10:46051408	INT83498	7.12922	5.2445e-12	1.43338e-08	0.791197	0.06399	0.99719	0.95648
rs35469841	T	C	10:81794192	INT55578	-7.12892	5.25475e-12	1.43521e-08	-0.62143	0.09975	0.98715	0.88482
rs2497640	A	G	10:134152075	INT101360	-7.12811	5.28192e-12	1.44167e-08	-0.429923	0.20215	0.99516	0.97397
rs71496610	C	G	10:46021646	INT83498	7.12788	5.28971e-12	1.44282e-08	0.743909	0.06823	0.99824	0.97913
rs71496608	G	A	10:46017132	INT83498	7.12776	5.29384e-12	1.44298e-08	0.74449	0.06711	0.99933	0.99035
rs71299644	C	CAGTT	10:46040594	INT83498	7.12628	5.3441e-12	1.4557e-08	0.744231	0.06707	0.99949	0.99295
rs363228	C	A	10:119027123	INT59235	-7.12459	5.40211e-12	1.47051e-08	-0.52684	0.15423	0.99838	0.98956
rs796303243	GT	G	10:122654446	INT78964	-7.12044	5.54743e-12	1.50906e-08	-0.452468	0.39255	0.99809	0.99411
rs139029642	A	T	10:81856915	INT55576	-7.12005	5.56138e-12	1.51184e-08	-0.440781	0.13736	0.99697	0.97913
rs6560686	G	A	10:134037106	INT36777	-7.11893	5.60098e-12	1.52056e-08	-0.725411	0.43618	0.95067	0.83329
rs796311663	CT	C	10:71398768	INT151244	7.11784	5.64033e-12	1.53022e-08	0.464381	0.42872	0.956	0.87185
rs35611625	G	GT	10:46014867	INT83498	7.11548	5.72587e-12	1.55135e-08	0.743374	0.06678	0.9996	0.9941
rs71480040	A	C	10:134176329	INT101360	-7.11505	5.74156e-12	1.55457e-08	-0.428224	0.1982	0.99787	0.98822
rs35131026	G	A	10:46014759	INT83498	7.11461	5.75775e-12	1.55791e-08	0.743287	0.06677	0.9996	0.99409
rs12569963	T	C	10:119125417	INT59233	7.11403	5.77918e-12	1.56267e-08	0.633483	0.13606	0.97597	0.85217
rs363271	G	T	10:119027411	INT59235	-7.11094	5.89429e-12	1.59273e-08	-0.524931	0.15706	0.99974	0.99818
rs10751993	G	C	10:4959251	INT61616	7.11061	5.90694e-12	1.59508e-08	0.680783	0.33757	0.98789	0.95977
rs17157880	A	G	10:46014488	INT83498	7.11045	5.91265e-12	1.59557e-08	0.742904	0.06673	0.9996	0.99409
rs796857587	CT	C	10:119086154	INT59233	7.11026	5.91996e-12	1.59647e-08	0.695997	0.0978	0.99566	0.9636
rs72863859	C	T	10:134206375	INT101360	-7.10913	5.96297e-12	1.60701e-08	-0.449394	0.20889	0.98072	0.90285
rs4934279	A	C	10:88639910	INT41126	-7.1089	5.97152e-12	1.60824e-08	-0.344062	0.43737	0.99988	0.9995
rs9422647	A	C	10:46041687	INT83498	7.10857	5.98401e-12	1.61053e-08	0.742564	0.0669	0.99968	0.9952
rs17157928	C	T	10:46048229	INT83498	7.10846	5.98831e-12	1.61062e-08	0.755293	0.06614	0.99948	0.99511
rs2947060	G	A	10:32898690	INT107811	7.10748	6.02583e-12	1.61964e-08	0.484462	0.24744	0.99847	0.99265
rs59602484	G	A	10:119086159	INT59233	7.10729	6.03328e-12	1.62057e-08	0.693775	0.09834	0.99611	0.96761
rs363238	C	A	10:119038759	INT59235	7.10685	6.05028e-12	1.62406e-08	0.527947	0.14263	0.98492	0.91543
rs9422442	C	A	10:46048078	INT83498	7.10479	6.13014e-12	1.64441e-08	0.751448	0.06627	0.99959	0.9956
rs2947062	A	G	10:32901898	INT107811	7.10388	6.16595e-12	1.65292e-08	0.486443	0.24782	0.99719	0.98643
rs12762495	T	C	10:46013615	INT83498	7.1035	6.18086e-12	1.65582e-08	0.742267	0.06666	0.9996	0.9942
rs12779198	G	A	10:46013547	INT83498	7.10287	6.20584e-12	1.66142e-08	0.742211	0.06665	0.9996	0.99422
rs9422441	A	G	10:46048053	INT83498	7.10266	6.21413e-12	1.66254e-08	0.750002	0.06632	0.99965	0.99594
rs363229	T	C	10:119027871	INT59235	-7.10255	6.21827e-12	1.66255e-08	-0.525956	0.15478	0.99697	0.98069
rs12781186	A	G	10:46013438	INT83498	7.10113	6.27511e-12	1.67642e-08	0.742045	0.06664	0.9996	0.99426
rs397976100	T	TA	10:119103048	INT59233	7.10105	6.2784e-12	1.67642e-08	0.688549	0.09772	0.99774	0.98051
rs11008997	T	C	10:32900748	INT107811	7.09977	6.32955e-12	1.68896e-08	0.485147	0.24748	0.99785	0.98951
rs35410535	A	C,G	10:45948000	INT83498	7.09899	6.36114e-12	1.69628e-08	0.74348	0.07967	0.99915	0.99077
rs542182352	A	ATG	10:119028337	INT59233	7.09888	6.36578e-12	1.6964e-08	0.71351	0.09849	0.99383	0.94255
rs2474333	C	T	10:134177749	INT101360	-7.09847	6.3825e-12	1.69886e-08	-0.443891	0.18563	0.98922	0.93751
rs59307213	C	CTGACTAACA	10:81853403	INT55576	-7.09844	6.38341e-12	1.69886e-08	-0.440481	0.13744	0.99616	0.97377
rs9422653	G	A	10:46048918	INT83498	7.09828	6.39023e-12	1.69956e-08	0.761922	0.06576	0.99984	0.99787
rs35304303	C	CTA	10:46049094	INT83498	7.09775	6.41173e-12	1.70286e-08	0.764258	0.06557	0.99962	0.99427
rs9422652	G	A	10:46047934	INT83498	7.0976	6.41775e-12	1.70286e-08	0.746971	0.06753	0.99932	0.9904
rs397779838	G	GC	10:119028094	INT59235	-7.09759	6.41821e-12	1.70286e-08	-0.526747	0.1586	0.9965	0.97703
rs34960345	C	A,T	10:45947416	INT83498	7.09756	6.4194e-12	1.70286e-08	0.743675	0.06688	0.99888	0.98533
rs2812573	A	G	10:71385588	INT151244	7.09718	6.43512e-12	1.70548e-08	0.492983	0.31274	0.97299	0.89952
rs12244411	G	A,C	10:119129132	INT59233	7.09712	6.43769e-12	1.70548e-08	0.662855	0.11109	0.99101	0.93921
rs35750365	A	G	10:46013143	INT83498	7.09695	6.44439e-12	1.70614e-08	0.741702	0.0676	0.9993	0.99017
rs11250245	C	A	10:1110576	INT75558	7.09561	6.49973e-12	1.71854e-08	0.440851	0.38967	0.98393	0.94837
rs7905485	C	T	10:32856405	INT107811	7.09545	6.50652e-12	1.71922e-08	0.484086	0.2484	0.99796	0.98985
rs55882612	A	C	10:81857833	INT55576	-7.09439	6.55033e-12	1.72967e-08	-0.439088	0.14291	0.99726	0.98142
rs2990973	A	G	10:32904826	INT107811	7.09375	6.5774e-12	1.73569e-08	0.486493	0.24767	0.99679	0.98423
rs76493570	G	A	10:45949254	INT83498	7.09271	6.62094e-12	1.74604e-08	0.743356	0.06159	0.99865	0.98072
rs72863854	C	G,T	10:134201323	INT101360	-7.09238	6.63498e-12	1.74861e-08	-0.447512	0.2025	0.9875	0.93711
rs3740109	T	C	10:45951081	INT83498	7.0921	6.64675e-12	1.75057e-08	0.742528	0.07969	0.99926	0.99189
rs77649955	G	A	10:46050689	INT83498	7.09191	6.65498e-12	1.7516e-08	0.779385	0.06432	0.99819	0.97166
rs59973896	A	T	10:81857485	INT55576	-7.0914	6.67647e-12	1.75612e-08	-0.439013	0.14292	0.99719	0.98096
rs59118225	C	CGGAGCTGGCA	10:93558158	INT132623	-7.09106	6.69089e-12	1.75871e-08	-0.70539	0.1663	0.99377	0.96569
rs74874679	A	C	10:46050733	INT83498	7.09096	6.695e-12	1.75871e-08	0.780455	0.06422	0.99808	0.96999
rs2887849	A	T	10:32853729	INT107811	7.09073	6.7052e-12	1.76018e-08	0.483965	0.24815	0.99774	0.9889
rs2947063	G	A	10:32903717	INT107811	7.09063	6.70926e-12	1.76018e-08	0.485901	0.24751	0.99714	0.98598
rs2370782	G	A	10:32846254	INT107811	7.09	6.73631e-12	1.76613e-08	0.483396	0.24735	0.99781	0.9903
rs3740111	G	A	10:45951716	INT83498	7.08889	6.7842e-12	1.77754e-08	0.74231	0.06739	0.9994	0.99129
rs36047811	A	G	10:45948872	INT83498	7.08869	6.79276e-12	1.77863e-08	0.743795	0.07956	0.99906	0.98955
rs9422654	G	A	10:46051401	INT83498	7.08779	6.83155e-12	1.78763e-08	0.786182	0.06375	0.99753	0.96173
rs140065598	CA	C	10:75928294	INT36220	-7.08766	6.83721e-12	1.78773e-08	-0.455033	0.30299	0.96434	0.86617
rs2532809	G	A	10:119028082	INT59235	-7.08758	6.84073e-12	1.78773e-08	-0.524521	0.15826	0.99736	0.9828
rs115391636	C	T	10:46012045	INT83498	7.08656	6.88533e-12	1.79823e-08	0.740713	0.06649	0.99954	0.99412
rs887341	C	T	10:119129455	INT59233	7.08641	6.89217e-12	1.79848e-08	0.660597	0.11211	0.99025	0.93531
rs34093781	CT	C	10:46042502	INT83498	7.08582	6.91802e-12	1.80277e-08	0.740292	0.06665	0.99995	0.99923
rs3824616	T	C	10:45952929	INT83498	7.08576	6.92049e-12	1.80277e-08	0.741708	0.07974	0.99937	0.99286
rs397729886	TA	T	10:32808506	INT107811	7.08523	6.94391e-12	1.80771e-08	0.487376	0.24884	0.99446	0.9724
rs12772485	T	C	10:46011421	INT83498	7.08486	6.96037e-12	1.80927e-08	0.740603	0.0665	0.99949	0.99346
rs17451208	C	G,T	10:46051905	INT83498	7.08482	6.96211e-12	1.80927e-08	0.790151	0.06341	0.99715	0.95607
rs61859019	C	A	10:81856795	INT55576	-7.08479	6.96332e-12	1.80927e-08	-0.438882	0.14294	0.99699	0.97961
rs7099331	C	T	10:82086406	INT66126	-7.08346	7.02253e-12	1.82111e-08	-0.491604	0.47258	0.9952	0.98569
rs3004204	T	C	10:32743863	INT107811	7.0834	7.0252e-12	1.82111e-08	0.484793	0.24934	0.99651	0.98497
rs809367	G	A	10:89741806	INT24877	-7.08332	7.02884e-12	1.82111e-08	-0.58242	0.14183	0.99099	0.9479
rs2291429	A	C,G	10:45958881	INT83498	7.08317	7.03566e-12	1.82111e-08	0.74059	0.06627	0.99968	0.99583
rs35735968	C	T	10:45958275	INT83498	7.08251	7.06539e-12	1.82111e-08	0.740678	0.0663	0.9996	0.99504
rs2279433	A	G	10:45954807	INT83498	7.0825	7.06557e-12	1.82111e-08	0.741394	0.06657	0.99938	0.99091
rs71496607	C	T	10:46010316	INT83498	7.08237	7.07164e-12	1.82111e-08	0.740385	0.06652	0.99943	0.9927
rs35504302	T	C	10:46010505	INT83498	7.08237	7.07164e-12	1.82111e-08	0.740385	0.06651	0.99944	0.99279
rs12769244	G	A	10:45959385	INT83498	7.08224	7.07724e-12	1.82111e-08	0.740359	0.06624	0.99975	0.99659
rs12771275	C	A	10:45959652	INT83498	7.08181	7.09689e-12	1.82111e-08	0.740217	0.06622	0.99979	0.99709
rs363262	C	T	10:119025967	INT59233	7.08174	7.09978e-12	1.82111e-08	0.71655	0.09594	0.99491	0.95234
rs71496606	T	C	10:46010098	INT83498	7.08163	7.1051e-12	1.82111e-08	0.740324	0.06652	0.99942	0.99252
rs10827073	G	A	10:32819509	INT107811	7.08133	7.11869e-12	1.82111e-08	0.484414	0.2472	0.99701	0.98451
rs17157832	T	G	10:45961761	INT83498	7.08127	7.12113e-12	1.82111e-08	0.739826	0.06616	0.99996	0.9994
rs17157836	T	C	10:45963586	INT83498	7.08127	7.12113e-12	1.82111e-08	0.739826	0.0666	1	1
rs71494785	A	G	10:45964553	INT83498	7.08127	7.12113e-12	1.82111e-08	0.739826	0.0666	0.99996	0.9994
rs901682	C	T	10:45965861	INT83498	7.08127	7.12113e-12	1.82111e-08	0.739826	0.06676	0.99976	0.99704
rs901683	G	A	10:45966422	INT83498	7.08127	7.12113e-12	1.82111e-08	0.739826	0.0666	0.9999	0.99854
rs12779976	A	G	10:46042932	INT83498	7.08127	7.12113e-12	1.82111e-08	0.739826	0.0666	1	1
rs17157919	G	T	10:46044092	INT83498	7.08127	7.12113e-12	1.82111e-08	0.739826	0.0666	1	0.99999
rs9422440	C	T	10:46045125	INT83498	7.08127	7.12113e-12	1.82111e-08	0.739826	0.0666	1	0.99998
rs9422650	G	A,T	10:46045761	INT83498	7.08127	7.12113e-12	1.82111e-08	0.739826	0.0666	1	1
rs34138033	T	C	10:46046512	INT83498	7.08127	7.12113e-12	1.82111e-08	0.739826	0.0666	1	0.99997
rs35036712	C	A	10:46046710	INT83498	7.08127	7.12113e-12	1.82111e-08	0.739826	0.0666	1	0.99996
rs9422651	G	A	10:46047456	INT83498	7.08127	7.12113e-12	1.82111e-08	0.739826	0.0666	1	0.99994
rs2947071	T	C	10:32837108	INT107811	7.08102	7.13259e-12	1.82231e-08	0.481466	0.24646	0.99933	0.99653
rs34731408	C	T	10:45961020	INT83498	7.08088	7.13909e-12	1.82231e-08	0.739832	0.06617	0.99993	0.99892
rs71496605	C	A,T	10:46009818	INT83498	7.08087	7.13928e-12	1.82231e-08	0.740267	0.06652	0.99941	0.99243
rs2947069	G	C	10:32835308	INT107811	7.0805	7.15602e-12	1.82543e-08	0.481058	0.24629	0.99965	0.99818
rs901684	G	A	10:45966628	INT83498	7.08006	7.17639e-12	1.82784e-08	0.739718	0.0666	0.9999	0.99847
rs11014142	T	C	10:24815356	INT99373	7.08004	7.17742e-12	1.82784e-08	1.04806	0.08959	0.97097	0.74448
rs74655328	CTCTT	C	10:32829078	INT107811	7.07986	7.18537e-12	1.82832e-08	0.482196	0.24653	0.9988	0.99363
rs768673	G	A	10:45966749	INT83498	7.07945	7.20419e-12	1.83196e-08	0.739664	0.0666	0.99989	0.99843
rs79473829	A	G	10:114140604	INT17694	7.07925	7.21328e-12	1.83312e-08	0.392052	0.2536	0.98433	0.93305
rs2947068	G	T	10:32834106	INT107811	7.07846	7.24988e-12	1.84012e-08	0.480615	0.24612	0.99997	0.99985
rs9422657	G	A	10:46053061	INT83498	7.07632	7.34915e-12	1.86415e-08	0.800875	0.06251	0.99612	0.94128
rs17433251	A	G	10:93610783	INT132623	-7.07593	7.36724e-12	1.86757e-08	-0.731866	0.14141	0.9905	0.94226
rs7907311	A	G	10:81859487	INT55576	-7.07455	7.43217e-12	1.88187e-08	-0.43742	0.14675	0.99732	0.98228
rs76590434	A	G	10:134183112	INT101360	-7.07454	7.43295e-12	1.88187e-08	-0.434691	0.19373	0.99366	0.96457
rs200020717	TA	T	10:46046134	INT83498	7.0742	7.44903e-12	1.88359e-08	0.740298	0.06642	0.99982	0.9972
rs191977823	A	T	10:46046135	INT83498	7.0742	7.44903e-12	1.88359e-08	0.740298	0.06642	0.99982	0.9972
rs565543933	TA	T	10:81815315	INT55578	-7.07327	7.49322e-12	1.89358e-08	-0.624259	0.10036	0.97953	0.81267
rs10508895	C	T	10:45967768	INT83498	7.073	7.50575e-12	1.89557e-08	0.739096	0.0666	0.99987	0.99803
rs17157852	C	G	10:45967801	INT83498	7.07239	7.53488e-12	1.90067e-08	0.739042	0.0666	0.99987	0.99801
rs17157839	T	C	10:45963777	INT83498	7.07238	7.53532e-12	1.90067e-08	0.739034	0.06667	0.99992	0.99871
rs12249877	T	G	10:119127794	INT59233	7.07136	7.5848e-12	1.91196e-08	0.702065	0.09195	0.99503	0.95369
rs35993099	T	A	10:46006967	INT83498	7.07026	7.63792e-12	1.92416e-08	0.739547	0.06657	0.99921	0.98982
rs2947089	G	A	10:32795266	INT107811	7.06951	7.67416e-12	1.93153e-08	0.487027	0.2491	0.99346	0.96963
rs4436490	G	A	10:81858970	INT55576	-7.0691	7.6942e-12	1.93438e-08	-0.437353	0.1468	0.99721	0.98157
rs35294227	G	A	10:46006798	INT83498	7.06903	7.69758e-12	1.93438e-08	0.739437	0.06658	0.99919	0.98962
rs11197945	G	A	10:119062473	INT59233	7.06833	7.73197e-12	1.94182e-08	0.699401	0.10054	0.99302	0.93435
rs4016794	C	G	10:32789798	INT107811	7.06759	7.76852e-12	1.94979e-08	0.486457	0.24886	0.99412	0.97277
rs2370775	G	T	10:32789497	INT107811	7.06697	7.79921e-12	1.95552e-08	0.486367	0.24889	0.9942	0.97299
rs71494802	G	A	10:46005624	INT83498	7.06684	7.8058e-12	1.95552e-08	0.739233	0.06658	0.99916	0.98925
rs71496603	A	T	10:46005649	INT83498	7.06684	7.8058e-12	1.95552e-08	0.739233	0.06658	0.99917	0.98928
rs67123723	GCTCC	G	10:45969060	INT83498	7.06539	7.87809e-12	1.97241e-08	0.738433	0.06662	0.99983	0.99739
rs10509637	A	G	10:93587732	INT132623	-7.06491	7.90188e-12	1.97714e-08	-0.680502	0.16382	0.99855	0.99239
rs35172875	T	G	10:46004160	INT83498	7.06413	7.94139e-12	1.98581e-08	0.739025	0.0666	0.99911	0.98865
rs7094965	T	C	10:122573258	INT78964	7.06335	7.98078e-12	1.99443e-08	0.463116	0.32537	0.99687	0.98809
rs12773463	A	C	10:46003631	INT83498	7.063	7.99856e-12	1.9959e-08	0.738929	0.0666	0.9991	0.9885
rs71494786	A	G	10:45970117	INT83498	7.06294	8.00142e-12	1.9959e-08	0.738227	0.06663	0.99981	0.99707
rs71494800	C	A	10:46002954	INT83498	7.06247	8.02537e-12	2.00064e-08	0.738884	0.06661	0.99909	0.98838
rs9338708	G	A	10:32752511	INT107811	7.06178	8.0606e-12	2.00819e-08	0.482423	0.24918	0.99793	0.99013
rs12764485	G	A	10:46002587	INT83498	7.06124	8.08819e-12	2.01265e-08	0.738774	0.06661	0.99908	0.98824
rs1557152	A	G	10:33177438	INT107811	7.06116	8.09221e-12	2.01265e-08	0.538591	0.17336	0.99682	0.98156
rs12761399	G	A	10:45965085	INT83498	7.06114	8.09341e-12	2.01265e-08	0.738208	0.06715	0.9994	0.9917
rs61867775	T	C	10:119028496	INT59235	-7.06089	8.10603e-12	2.01455e-08	-0.523146	0.1598	0.99561	0.97236
rs4752052	C	T	10:119102636	INT59233	7.06027	8.13804e-12	2.02127e-08	0.690899	0.09471	0.99644	0.96923
rs10827133	C	A	10:33086505	INT107811	7.06015	8.14463e-12	2.02167e-08	0.544072	0.17341	0.99357	0.96011
rs34771643	T	C	10:45970632	INT83498	7.05988	8.15847e-12	2.02387e-08	0.737953	0.06664	0.99978	0.99672
rs1538832	A	G	10:93613430	INT132623	-7.05883	8.2131e-12	2.03608e-08	-0.702815	0.15927	0.99551	0.97637
rs34937315	T	C	10:45970717	INT83498	7.05874	8.21772e-12	2.03608e-08	0.737878	0.06664	0.99978	0.99661
rs2497646	G	A	10:134168741	INT101360	-7.05848	8.23147e-12	2.03824e-08	-0.429655	0.19587	0.99556	0.97678
rs62636308	T	C	10:119028731	INT59235	-7.05761	8.27679e-12	2.0462e-08	-0.525911	0.16267	0.98914	0.93309
rs7894600	T	C	10:122634494	INT78964	-7.0575	8.28238e-12	2.0462e-08	-0.45063	0.38891	0.99639	0.98879
rs35394192	C	T	10:46000761	INT83498	7.05748	8.2835e-12	2.0462e-08	0.738451	0.06663	0.99901	0.98763
rs36074276	T	C	10:46055741	INT83498	7.05748	8.28379e-12	2.0462e-08	0.81727	0.0611	0.99451	0.91958
rs12770367	C	G	10:134149493	INT101360	-7.05621	8.35047e-12	2.06141e-08	-0.429801	0.19861	0.99267	0.96224
rs11201719	A	G	10:81867682	INT55578	-7.05601	8.36122e-12	2.06281e-08	-0.444414	0.15662	0.99669	0.98008
rs71515356	ATATAT	A	10:45999328	INT83498	7.05494	8.4184e-12	2.07565e-08	0.73822	0.06664	0.99897	0.98734
rs34081552	C	T	10:45971156	INT83498	7.05445	8.44473e-12	2.08088e-08	0.737492	0.06665	0.99974	0.99616
rs71494798	G	A	10:45998980	INT83498	7.05371	8.48443e-12	2.08939e-08	0.738109	0.06664	0.99896	0.98725
rs35469686	A	G	10:45998761	INT83498	7.05309	8.51764e-12	2.09597e-08	0.738053	0.06665	0.99895	0.98719
rs796697311	GT	G	10:106009584	INT44834	7.05302	8.52149e-12	2.09597e-08	0.661773	0.06311	0.98534	0.79644
rs35918870	A	G	10:45998278	INT83498	7.05235	8.55802e-12	2.10368e-08	0.73799	0.06665	0.99892	0.98705
rs71494797	G	A	10:45997458	INT83498	7.05101	8.63068e-12	2.11769e-08	0.737868	0.06666	0.99891	0.98697
rs35326978	A	C	10:45997712	INT83498	7.05101	8.63068e-12	2.11769e-08	0.737868	0.06666	0.99891	0.98699
rs34879733	A	G	10:45997761	INT83498	7.05101	8.63068e-12	2.11769e-08	0.737868	0.06666	0.99891	0.987
rs34661476	C	T	10:45971413	INT83498	7.05076	8.64451e-12	2.11981e-08	0.73716	0.06666	0.99972	0.9958
rs71494787	G	A	10:45972247	INT83498	7.04725	8.83928e-12	2.16443e-08	0.736847	0.06667	0.99969	0.99546
rs72863860	C	A	10:134208571	INT101360	-7.04723	8.84037e-12	2.16443e-08	-0.45076	0.20246	0.98102	0.90124
rs35081812	C	G	10:45995789	INT83498	7.04719	8.84249e-12	2.16443e-08	0.73753	0.06667	0.99888	0.98685
rs72863861	C	A	10:134208659	INT101360	-7.04648	8.88217e-12	2.17198e-08	-0.450956	0.20246	0.98087	0.90043
rs77651228	T	C	10:46056129	INT83498	7.04645	8.88406e-12	2.17198e-08	0.824088	0.06049	0.99382	0.91082
rs2698779	G	A	10:134157875	INT101360	-7.04559	8.9327e-12	2.18123e-08	-0.410695	0.21341	0.99988	0.99934
rs12778980	G	A	10:45994211	INT83498	7.04541	8.94316e-12	2.18123e-08	0.737361	0.06668	0.99888	0.98684
rs34081402	C	G	10:45994427	INT83498	7.0454	8.94334e-12	2.18123e-08	0.737364	0.06668	0.99888	0.98684
rs71023113	T	TA	10:45972441	INT83498	7.0454	8.9434e-12	2.18123e-08	0.73668	0.06668	0.99968	0.99526
rs71494789	C	A	10:45972481	INT83498	7.04476	8.97957e-12	2.18874e-08	0.736624	0.06668	0.99968	0.99523
rs2203974	A	C	10:32773119	INT107811	7.04443	8.99857e-12	2.19166e-08	0.482432	0.24911	0.99703	0.98489
rs137983972	CT	C	10:32773250	INT107811	7.04436	9.00238e-12	2.19166e-08	0.482476	0.24911	0.99699	0.98471
rs71494790	A	G	10:45972611	INT83498	7.04353	9.04999e-12	2.20193e-08	0.736513	0.06668	0.99967	0.99513
rs71023121	A	ACCACTGAT	10:46005429	INT83498	7.04263	9.10177e-12	2.21204e-08	0.737076	0.07879	0.99821	0.98043
rs1772188	G	T	10:93616628	INT132623	-7.04262	9.10247e-12	2.21204e-08	-0.701147	0.15923	0.99564	0.97688
rs35464392	C	G	10:45972880	INT83498	7.04175	9.15292e-12	2.22297e-08	0.736353	0.06669	0.99966	0.99497
rs71494796	T	G	10:45991221	INT83498	7.0406	9.22001e-12	2.23793e-08	0.740481	0.0666	0.99835	0.97905
rs61857593	G	A	10:88994848	INT146327	-7.04027	9.23929e-12	2.24127e-08	-0.860969	0.11585	0.95045	0.62052
rs34663276	A	G	10:45971360	INT83498	7.04001	9.25417e-12	2.24353e-08	0.736192	0.06669	0.9997	0.99552
rs76018871	ACTTT	A	10:32771317	INT107811	7.03902	9.31254e-12	2.2555e-08	0.481329	0.24912	0.99771	0.9882
rs34660528	C	CA	10:45992285	INT83498	7.03898	9.31467e-12	2.2555e-08	0.736896	0.06655	0.99873	0.98487
rs12764652	G	A	10:45991978	INT83498	7.03804	9.37057e-12	2.26769e-08	0.736806	0.06655	0.99873	0.98491
rs397824910	C	CTT	10:32757678	INT107811	7.03748	9.40377e-12	2.27436e-08	0.480004	0.24914	0.99887	0.99428
rs34566829	G	T	10:45973598	INT83498	7.03716	9.4231e-12	2.27768e-08	0.735952	0.0667	0.99962	0.99454
rs35488254	A	G,T	10:45990437	INT83498	7.03673	9.44858e-12	2.28248e-08	0.736502	0.06671	0.99888	0.98719
rs35349326	A	G	10:45973624	INT83498	7.03654	9.46006e-12	2.28389e-08	0.735896	0.0667	0.99962	0.99451
rs942530	C	T	10:11843051	INT68271	-7.03561	9.51561e-12	2.29594e-08	-0.912289	0.33256	0.97889	0.93301
rs61857592	G	A	10:88994789	INT146327	-7.03513	9.54492e-12	2.30164e-08	-0.857553	0.1161	0.95057	0.6218
rs71515354	TG	T	10:45974345	INT83498	7.0347	9.57108e-12	2.30358e-08	0.736194	0.06114	0.99888	0.98477
rs7903827	A	G	10:93648533	INT132623	-7.03467	9.57286e-12	2.30358e-08	-0.584622	0.30487	0.99195	0.96711
rs148076154	CT	C	10:103396345	INT46781	7.03466	9.57327e-12	2.30358e-08	0.412783	0.32088	0.97312	0.89592
rs869141896	GAAT	G	10:81672062	INT55578	-7.03462	9.57567e-12	2.30358e-08	-0.652747	0.06945	0.99513	0.93543
rs35303148	G	C	10:45989254	INT83498	7.0344	9.5891e-12	2.30544e-08	0.736248	0.06671	0.99891	0.98739
rs1860407	C	T	10:119136488	INT59233	7.03409	9.60778e-12	2.30856e-08	0.638027	0.12351	0.98723	0.92187
rs61859018	T	C	10:81855258	INT55576	-7.03339	9.65075e-12	2.31751e-08	-0.436709	0.14697	0.99599	0.97373
rs75712637	T	C	10:45988192	INT83498	7.0325	9.70493e-12	2.32777e-08	0.736043	0.06672	0.99893	0.98759
rs78220003	A	T	10:45988348	INT83498	7.0325	9.70493e-12	2.32777e-08	0.736043	0.06672	0.99893	0.98757
rs7476257	C	A	10:88982750	INT146327	-7.03222	9.72218e-12	2.33053e-08	-0.850103	0.11199	0.95685	0.65872
rs1011617258	CTTT	C	10:45987745	INT83498	7.03201	9.73547e-12	2.33234e-08	0.736081	0.0668	0.99887	0.98637
rs145925162	G	GTAGA	10:129074020	INT33245	-7.03182	9.74693e-12	2.33289e-08	-0.273133	0.34397	0.99652	0.98836
rs372757920	T	TTTC	10:45987751	INT83498	7.03178	9.74927e-12	2.33289e-08	0.735974	0.06672	0.99894	0.98766
rs12769314	C	T	10:134148961	INT101360	-7.03151	9.76641e-12	2.33484e-08	-0.428594	0.20198	0.99181	0.95895
rs7358119	A	G	10:32986608	INT107811	7.03146	9.76894e-12	2.33484e-08	0.476117	0.25018	0.99706	0.98641
rs897703521	GCCCTCTCCCTCT	G	10:46006824	INT83498	7.03001	9.85963e-12	2.35512e-08	0.737747	0.07071	0.99608	0.94667
rs35187216	C	T	10:45986620	INT83498	7.02922	9.90868e-12	2.36491e-08	0.73571	0.06682	0.99892	0.98673
rs35079443	A	G	10:45986812	INT83498	7.02916	9.91227e-12	2.36491e-08	0.735794	0.06736	0.99867	0.98421
rs12763205	A	G	10:45986495	INT83498	7.02901	9.92189e-12	2.36582e-08	0.735687	0.06673	0.99901	0.98811
rs35082763	TG	T	10:45983941	INT83498	7.02787	9.99386e-12	2.38158e-08	0.7358	0.06126	0.99877	0.9829
rs871883	G	C,T	10:134013856	INT36777	-7.02702	1.00476e-11	2.39299e-08	-0.689864	0.43406	0.97508	0.92201
rs34415465	A	G	10:45985580	INT83498	7.02658	1.00754e-11	2.39726e-08	0.735402	0.06673	0.99905	0.98839
rs61874701	G	A	10:93582248	INT132623	-7.02655	1.00774e-11	2.39726e-08	-0.689289	0.16217	0.99603	0.98003
rs142423181	A	C,G	10:81876829	INT55578	-7.02644	1.00847e-11	2.3976e-08	-0.655716	0.05905	0.99779	0.96516
rs12243925	A	C,G	10:119162229	INT59233	7.02593	1.01171e-11	2.40188e-08	0.791839	0.10431	0.96287	0.69135
rs71494794	C	T	10:45985284	INT83498	7.02588	1.01205e-11	2.40188e-08	0.735336	0.06673	0.99907	0.98854
rs71515355	C	A	10:45985356	INT83498	7.02588	1.01205e-11	2.40188e-08	0.735336	0.06673	0.99906	0.98849
rs71494793	G	A	10:45985092	INT83498	7.02574	1.01297e-11	2.40265e-08	0.735286	0.06673	0.99908	0.98864
rs12773263	A	G	10:45984346	INT83498	7.02404	1.02392e-11	2.42702e-08	0.735135	0.06675	0.9991	0.98871
rs36070902	T	C	10:45983977	INT83498	7.02396	1.02444e-11	2.42702e-08	0.735109	0.06674	0.99912	0.989
rs149832558	AAAG	A	10:119028431	INT59233	7.0238	1.02542e-11	2.42794e-08	0.704423	0.09851	0.99426	0.94678
rs35632234	G	T	10:45983379	INT83498	7.0224	1.03459e-11	2.44807e-08	0.734937	0.06674	0.99916	0.98929
rs4412669	G	A	10:32989163	INT107811	7.02231	1.03514e-11	2.44807e-08	0.476189	0.25128	0.99562	0.98042
rs2489407	G	C,T	10:129073136	INT33245	-7.02193	1.03764e-11	2.45256e-08	-0.273056	0.34431	0.9961	0.98709
rs35424022	T	C	10:45976540	INT83498	7.02174	1.03888e-11	2.45407e-08	0.734574	0.06674	0.99952	0.99337
rs33999355	C	CT	10:122667320	INT78964	-7.02157	1.04001e-11	2.45531e-08	-0.458431	0.46829	0.96837	0.9018
rs71494792	A	G	10:45983049	INT83498	7.02131	1.04169e-11	2.45784e-08	0.734802	0.06675	0.99918	0.98954
rs11197957	T	C	10:119091746	INT59233	7.021	1.04378e-11	2.46134e-08	0.682667	0.09809	0.99676	0.97292
rs35930786	GA	G	10:45991289	INT83498	7.0198	1.05172e-11	2.47862e-08	0.735154	0.06705	0.99853	0.98205
rs12768131	T	C	10:45986448	INT83498	7.01941	1.0543e-11	2.48325e-08	0.734957	0.06697	0.99878	0.98433
rs2489408	C	T	10:129072979	INT33245	-7.01928	1.05519e-11	2.48392e-08	-0.27301	0.34433	0.99602	0.98692
rs1046707	C	T	10:81851120	INT55576	-7.01905	1.05673e-11	2.48609e-08	-0.43659	0.14303	0.99553	0.97112
rs11008957	C	T	10:32812068	INT107811	7.01849	1.06045e-11	2.49341e-08	0.480126	0.25049	0.99467	0.97414
rs146721805	T	C	10:45976968	INT83498	7.01824	1.06215e-11	2.49596e-08	0.734281	0.06675	0.9995	0.99314
rs74796793	C	T	10:45976928	INT83498	7.01801	1.06368e-11	2.4981e-08	0.734233	0.06675	0.9995	0.99316
rs4752051	C	T	10:119098751	INT59233	7.01728	1.0686e-11	2.50821e-08	0.669757	0.10551	0.99707	0.97769
rs72863853	G	A	10:134201322	INT101360	-7.01667	1.07273e-11	2.51644e-08	-0.436326	0.20435	0.98842	0.94273
rs2002079	G	A	10:32763113	INT107811	7.01631	1.07519e-11	2.52074e-08	0.477504	0.24899	0.99993	0.99965
rs398013367	GA	G	10:45980409	INT83498	7.01421	1.08958e-11	2.55301e-08	0.734019	0.06681	0.9993	0.9906
rs2474340	C	T	10:134173133	INT101360	-7.01365	1.09343e-11	2.56055e-08	-0.421209	0.19242	0.99933	0.99686
rs34285816	G	A	10:45976851	INT83498	7.01348	1.09462e-11	2.56185e-08	0.735234	0.06709	0.99797	0.96936
rs111233578	G	A	10:119092130	INT59233	7.01302	1.09777e-11	2.56775e-08	0.681493	0.09807	0.99683	0.97333
rs1439468	T	C	10:122636778	INT78964	-7.01253	1.10114e-11	2.57285e-08	-0.459977	0.37647	0.99637	0.98881
rs56149376	C	T	10:82002867	INT55578	-7.01252	1.10122e-11	2.57285e-08	-0.660785	0.06156	0.99673	0.95469
rs10763894	T	C	10:33048458	INT107811	7.00938	1.12332e-11	2.62297e-08	0.485276	0.25268	0.98793	0.94285
rs363272	G	A,C,T	10:119029744	INT59235	-7.00787	1.13404e-11	2.64649e-08	-0.519454	0.16224	0.99291	0.95946
rs10886069	G	A	10:119165399	INT59233	7.00702	1.14018e-11	2.65928e-08	0.822374	0.10566	0.9567	0.64783
rs10883677	A	T	10:103445459	INT46781	-7.00612	1.14667e-11	2.67289e-08	-0.402378	0.28373	0.99982	0.99917
rs71493126	C	T	10:32715709	INT107811	7.0001	1.19105e-11	2.77474e-08	0.554563	0.16053	0.99793	0.98621
rs71499565	T	C	10:45977715	INT83498	6.99949	1.19566e-11	2.78265e-08	0.732569	0.06678	0.99945	0.9926
rs12779281	T	C	10:45977447	INT83498	6.99947	1.19582e-11	2.78265e-08	0.732581	0.06679	0.99946	0.99262
rs2990970	G	T	10:32894440	INT107811	6.99819	1.20553e-11	2.80363e-08	0.478856	0.24745	0.99932	0.99752
rs2947074	T	C	10:32841183	INT107811	6.99799	1.20705e-11	2.80556e-08	0.563826	0.15998	0.99644	0.9788
rs7905807	C	G	10:88661199	INT41126	-6.99789	1.2078e-11	2.8057e-08	-0.342601	0.43783	0.99654	0.98716
rs2229136	A	G	10:45939617	INT83498	6.99779	1.20854e-11	2.80582e-08	0.744624	0.08083	0.99624	0.95665
rs150293880	T	TA	10:32743505	INT107811	6.99733	1.21205e-11	2.81236e-08	0.59418	0.14656	0.98587	0.90616
rs72821233	G	T	10:93349867	INT132623	6.99692	1.21523e-11	2.81812e-08	0.566119	0.24305	0.99168	0.96335
rs881034	A	G	10:33154910	INT107811	6.99498	1.23018e-11	2.84874e-08	0.532672	0.17263	0.99821	0.98935
rs2812571	G	T	10:71383757	INT151244	6.99496	1.23033e-11	2.84874e-08	0.492734	0.31478	0.96515	0.872
rs1972859	G	A	10:122635117	INT78964	-6.99493	1.23054e-11	2.84874e-08	-0.459104	0.37624	0.99639	0.98861
rs4381299	C	A	10:134212024	INT101360	-6.99466	1.23267e-11	2.85205e-08	-0.476818	0.1881	0.97285	0.85444
rs7099831	T	C	10:134146811	INT101360	-6.99429	1.23557e-11	2.85711e-08	-0.428224	0.19854	0.99083	0.95497
rs9422658	T	C	10:46059667	INT83498	6.99123	1.25965e-11	2.91115e-08	0.849641	0.05809	0.99108	0.87975
rs536915870	ATTTT	A	10:76117218	INT36220	-6.98931	1.27496e-11	2.94486e-08	-0.461435	0.3221	0.9705	0.8928
rs34011467	T	C	10:46059758	INT83498	6.98888	1.2784e-11	2.95112e-08	0.852764	0.05369	0.99123	0.87278
rs537728056	TTTTC	T	10:1028036	INT75558	-6.98874	1.27956e-11	2.9521e-08	-0.517635	0.22896	0.9773	0.90528
rs2474342	A	T	10:134171239	INT101360	-6.98824	1.28361e-11	2.95809e-08	-0.427602	0.19598	0.99527	0.97486
rs12220681	C	G,T	10:33180959	INT107811	6.98569	1.30441e-11	3.00432e-08	0.539299	0.16967	0.99832	0.9895
rs12220680	C	T	10:33180956	INT107811	6.9855	1.3059e-11	3.00605e-08	0.5393	0.16967	0.99831	0.98943
rs35934513	C	A,T	10:46059781	INT83498	6.98517	1.30865e-11	3.01067e-08	0.851988	0.05786	0.99082	0.8771
rs34305316	CT	C	10:134146254	INT101360	-6.98506	1.30953e-11	3.01098e-08	-0.427348	0.20191	0.99046	0.95406
rs3758559	T	C,G	10:103445232	INT46781	-6.98431	1.31577e-11	3.02232e-08	-0.400995	0.28379	1	0.99998
rs11009128	G	A	10:33181548	INT107811	6.98429	1.31595e-11	3.02232e-08	0.539094	0.16958	0.99846	0.99043
rs6584438	C	T	10:103415434	INT46781	-6.98396	1.31868e-11	3.02688e-08	-0.400979	0.28475	1	0.99998
rs71023127	C	CA	10:46059794	INT83498	6.98358	1.32184e-11	3.0307e-08	0.852485	0.05782	0.99077	0.87658
rs71515358	A	ATAATAG	10:46032318	INT83498	6.98243	1.33145e-11	3.051e-08	0.788872	0.0637	0.9953	0.94595
rs398013366	GA	G	10:45975926	INT83498	6.9817	1.33761e-11	3.06338e-08	0.738714	0.06543	0.99683	0.95436
rs1998860	A	G	10:11234859	INT96585	-6.97909	1.3597e-11	3.11223e-08	-0.642964	0.28944	0.95462	0.82326
rs11009043	C	A,G	10:32994897	INT107811	6.97868	1.36329e-11	3.11869e-08	0.548897	0.16412	0.99615	0.9771
rs2990962	G	A	10:32863587	INT107811	6.97826	1.36691e-11	3.12519e-08	0.546577	0.16146	0.99944	0.99685
rs35670857	T	G	10:1006421	INT75558	6.97766	1.37207e-11	3.13522e-08	0.522925	0.18609	0.99635	0.97951
rs7920812	T	G	10:32838668	INT107811	6.97755	1.37303e-11	3.13566e-08	0.562001	0.15815	0.99815	0.99049
rs11008972	T	C	10:32838109	INT107811	6.97714	1.37654e-11	3.14189e-08	0.562216	0.15808	0.99821	0.99079
rs2947076	A	C,G	10:32843259	INT107811	6.97696	1.37809e-11	3.14366e-08	0.559908	0.1587	0.9979	0.98895
rs2498950	G	C	10:129074522	INT33245	-6.97643	1.38272e-11	3.15247e-08	-0.269629	0.34189	0.99917	0.9974
rs2947070	G	A	10:32836572	INT107811	6.9762	1.38467e-11	3.15514e-08	0.56279	0.1579	0.99836	0.99164
rs2990987	C	G,T	10:32836249	INT107811	6.97588	1.38752e-11	3.15945e-08	0.562858	0.15786	0.99838	0.99181
rs2947077	T	C	10:32844802	INT107811	6.9758	1.38816e-11	3.15945e-08	0.558955	0.15891	0.99786	0.98872
rs2947078	A	G	10:32845134	INT107811	6.97572	1.3889e-11	3.15945e-08	0.558824	0.15894	0.99786	0.9887
rs71493135	A	G	10:32922143	INT107811	6.97544	1.39138e-11	3.16332e-08	0.564631	0.18641	0.97563	0.86345
rs3006745	C	T	10:32834043	INT107811	6.97485	1.39651e-11	3.1732e-08	0.563968	0.15751	0.9987	0.99385
rs7069810	C	T	10:103474157	INT46781	-6.97405	1.40354e-11	3.18738e-08	-0.412485	0.29165	0.98073	0.92187
rs2947066	C	T	10:32831685	INT107811	6.97358	1.40772e-11	3.19508e-08	0.564233	0.15764	0.99833	0.9911
rs11594390	T	C	10:103417575	INT46781	-6.9734	1.40931e-11	3.1969e-08	-0.400569	0.28482	0.99987	0.99937
rs2947081	C	A	10:32848002	INT107811	6.97111	1.42974e-11	3.24145e-08	0.556024	0.15948	0.99786	0.9891
rs71023128	C	CAAT	10:46060197	INT83498	6.97049	1.43541e-11	3.25247e-08	0.856455	0.0574	0.99031	0.87174
rs10827076	C	A	10:32828888	INT107811	6.96932	1.446e-11	3.27464e-08	0.564457	0.15774	0.9979	0.98801
rs2990985	G	A	10:32827265	INT107811	6.96881	1.45058e-11	3.28318e-08	0.564734	0.15783	0.9976	0.98585
rs969616995	TAA	T	10:11232579	INT96585	6.9678	1.4599e-11	3.30243e-08	0.644449	0.28182	0.95418	0.81463
rs3006720	A	G	10:32826760	INT107811	6.96769	1.46091e-11	3.30286e-08	0.564695	0.15784	0.99756	0.98559
rs3004210	T	C	10:32719429	INT107811	6.96741	1.46342e-11	3.30672e-08	0.552272	0.16099	0.99734	0.98241
rs10788126	A	G	10:122657199	INT78964	-6.96674	1.46962e-11	3.31558e-08	-0.455812	0.38135	0.99961	0.99879
rs61862380	T	G	10:82002681	INT55578	-6.96673	1.46971e-11	3.31558e-08	-0.657513	0.06281	0.99547	0.93646
rs3006744	G	T	10:32831922	INT107811	6.96672	1.4698e-11	3.31558e-08	0.56433	0.15797	0.99777	0.987
rs11527640	C	A	10:32850655	INT107811	6.96605	1.47599e-11	3.32769e-08	0.553232	0.15995	0.99836	0.99056
rs2996574	G	C	10:129068975	INT33245	-6.96417	1.49353e-11	3.36538e-08	-0.272281	0.34877	0.99392	0.97831
rs3006715	T	A	10:32725588	INT107811	6.96345	1.50031e-11	3.37877e-08	0.55252	0.16096	0.9972	0.98211
rs56387205	T	C,G	10:93351723	INT132623	6.96322	1.50255e-11	3.38193e-08	0.562514	0.24775	0.9882	0.95039
rs11195937	T	G	10:114141245	INT17694	6.96208	1.51329e-11	3.40423e-08	0.370665	0.29896	0.99539	0.98258
rs11008963	G	A	10:32819882	INT107811	6.96162	1.51773e-11	3.41232e-08	0.564995	0.15809	0.9968	0.98013
rs3006721	G	A	10:32713289	INT107811	6.96126	1.52109e-11	3.41617e-08	0.551655	0.16082	0.99787	0.98619
rs10827098	G	A	10:32959844	INT107811	6.96126	1.52113e-11	3.41617e-08	0.482781	0.24632	0.99624	0.98566
rs12358659	G	T	10:32819760	INT107811	6.96108	1.52289e-11	3.41824e-08	0.56496	0.1581	0.99677	0.97996
rs35222059	TCATA	T	10:32819297	INT107811	6.96078	1.52571e-11	3.42267e-08	0.56499	0.15812	0.99671	0.97953
rs780685	C	T	10:73124765	INT152180	6.95997	1.53351e-11	3.43826e-08	0.54818	0.44429	0.98374	0.94685
rs61860039	G	A	10:81939906	INT55578	-6.95899	1.54299e-11	3.4576e-08	-0.648364	0.06007	0.99901	0.98696
rs55925306	A	C	10:134145439	INT101360	-6.95884	1.54447e-11	3.45851e-08	-0.427094	0.19694	0.99004	0.95252
rs3901642	T	C,G	10:103428898	INT46781	-6.95877	1.5451e-11	3.45851e-08	-0.400051	0.28401	0.99958	0.998
rs4747781	G	T	10:32817244	INT107811	6.95755	1.55703e-11	3.48329e-08	0.564925	0.15822	0.99645	0.97773
rs1983776	C	T	10:81663695	INT55578	-6.9554	1.57818e-11	3.52711e-08	-0.652747	0.07067	0.99296	0.91072
rs2283142	G	C	10:119031450	INT59233	6.95538	1.57836e-11	3.52711e-08	0.696566	0.10235	0.99021	0.91673
rs141526805	G	GA	10:103426682	INT46781	6.95485	1.58366e-11	3.53701e-08	0.399902	0.28388	0.99939	0.99713
rs2997514	G	A	10:32728268	INT107811	6.95428	1.5893e-11	3.54766e-08	0.551943	0.16106	0.99706	0.98164
rs10827071	T	C	10:32815921	INT107811	6.95404	1.59176e-11	3.5512e-08	0.565445	0.15795	0.99596	0.97429
rs10827072	G	A	10:32815956	INT107811	6.95385	1.59362e-11	3.55178e-08	0.565415	0.15794	0.99597	0.97438
rs113383875	G	A,C	10:88965845	INT146327	-6.95382	1.59394e-11	3.55178e-08	-0.804102	0.11699	0.96089	0.6983
rs1983775	G	A	10:81663575	INT55578	-6.95375	1.59465e-11	3.55178e-08	-0.652719	0.07068	0.99293	0.91049
rs2904802	T	C	10:5009364	INT61616	6.9534	1.59812e-11	3.55755e-08	0.651342	0.34992	0.99825	0.99371
rs2990963	T	G	10:32869474	INT107811	6.95292	1.60294e-11	3.56634e-08	0.544825	0.16096	0.99927	0.9959
rs10883674	A	G,T	10:103425568	INT46781	-6.95227	1.60952e-11	3.579e-08	-0.399736	0.28373	0.99929	0.99697
rs2498946	G	A	10:129070313	INT33245	-6.95188	1.61349e-11	3.58588e-08	-0.271105	0.35054	0.9952	0.98256
rs7075843	G	A	10:32885096	INT107811	6.95134	1.61896e-11	3.59605e-08	0.546091	0.16055	0.99889	0.9924
rs10883673	C	T	10:103424712	INT46781	-6.9507	1.62549e-11	3.60814e-08	-0.399692	0.28501	0.99953	0.99784
rs61859763	A	T	10:81671615	INT55578	-6.95063	1.62618e-11	3.60814e-08	-0.646485	0.07081	0.99373	0.92001
rs9417067	A	G	10:32887683	INT107811	6.95044	1.62815e-11	3.61054e-08	0.545784	0.1606	0.99904	0.99338
rs4919572	G	A	10:103423924	INT46781	-6.94924	1.64043e-11	3.63579e-08	-0.399598	0.28496	0.99958	0.9981
rs12571642	A	G	10:32724165	INT107811	6.94905	1.64242e-11	3.6382e-08	0.551288	0.16129	0.99689	0.97985
rs10788549	G	A	10:82057988	INT66126	-6.94874	1.64555e-11	3.64316e-08	-0.493182	0.41843	0.99997	0.99989
rs4749738	C	T	10:32892622	INT107811	6.94846	1.64848e-11	3.64764e-08	0.546037	0.16045	0.99897	0.99275
rs2947084	C	T	10:32860061	INT107811	6.94736	1.65985e-11	3.66995e-08	0.544338	0.16124	0.99991	0.99934
rs3006708	G	A	10:32807550	INT107811	6.94723	1.66124e-11	3.66995e-08	0.564588	0.15866	0.9955	0.97153
rs11009059	T	A	10:33032480	INT107811	6.94723	1.66128e-11	3.66995e-08	0.477624	0.25362	0.99078	0.9568
rs142002402	G	T	10:32883369	INT107811	6.94696	1.66408e-11	3.67094e-08	0.545396	0.16056	0.9991	0.99408
rs148937698	G	A	10:32883690	INT107811	6.94695	1.66411e-11	3.67094e-08	0.545425	0.16058	0.99908	0.99389
rs2947058	C	T	10:32880622	INT107811	6.94692	1.66444e-11	3.67094e-08	0.545209	0.16083	0.9989	0.9935
rs2947051	C	T	10:32806294	INT107811	6.94636	1.67036e-11	3.68017e-08	0.564567	0.15863	0.99542	0.97112
rs11008989	G	A	10:32885556	INT107811	6.94635	1.67044e-11	3.68017e-08	0.545827	0.16065	0.99878	0.99159
rs2947082	G	C	10:32859932	INT107811	6.94605	1.67359e-11	3.68511e-08	0.544238	0.16123	0.99993	0.99947
rs4539219	T	A	10:33027669	INT107811	6.94534	1.68104e-11	3.69951e-08	0.476668	0.25341	0.99129	0.95939
rs3006718	C	T	10:32731006	INT107811	6.94514	1.68321e-11	3.69978e-08	0.551306	0.16117	0.99705	0.98148
rs2997515	G	C	10:32730826	INT107811	6.94507	1.68386e-11	3.69978e-08	0.551304	0.16116	0.99705	0.98148
rs11009082	C	A	10:33073386	INT107811	-6.94507	1.6839e-11	3.69978e-08	-0.485458	0.29168	0.98146	0.92039
rs3006739	T	G	10:32871805	INT107811	6.94473	1.68751e-11	3.7057e-08	0.544137	0.16057	0.99963	0.99815
rs1998859	C	T	10:11234850	INT96585	-6.9445	1.68989e-11	3.70893e-08	-0.638455	0.29753	0.95532	0.82946
rs2990965	T	C	10:32878325	INT107811	6.94404	1.69485e-11	3.7178e-08	0.545009	0.16045	0.99923	0.99517
rs56365235	C	T	10:81894739	INT55578	-6.94256	1.71063e-11	3.74836e-08	-0.580328	0.09124	0.98874	0.89344
rs12778987	C	A	10:134145288	INT101360	-6.94226	1.71386e-11	3.75341e-08	-0.42651	0.19852	0.98938	0.95022
rs2399658	G	A	10:11236544	INT96585	-6.9417	1.71988e-11	3.76278e-08	-0.626731	0.29738	0.96068	0.85131
rs397845136	GT	G	10:122658313	INT78964	-6.94157	1.7213e-11	3.76278e-08	-0.455159	0.38131	0.99915	0.9969
rs9338799	G	A	10:32898962	INT107811	6.9415	1.72204e-11	3.76278e-08	0.546093	0.16108	0.99859	0.99008
rs3006743	C	T	10:32859492	INT107811	6.94148	1.72226e-11	3.76278e-08	0.543887	0.1612	1	0.99996
rs2947085	A	G	10:32873056	INT107811	6.94118	1.72547e-11	3.76663e-08	0.543864	0.16047	0.99976	0.99883
rs11009027	G	A	10:32960793	INT107811	6.94097	1.72779e-11	3.76967e-08	0.543843	0.16166	0.99998	0.99985
rs11009028	C	A	10:32962997	INT107811	6.94018	1.73635e-11	3.7863e-08	0.543318	0.16175	0.99967	0.99795
rs61060798	C	CTT	10:33027401	INT107811	6.93977	1.74081e-11	3.79398e-08	0.576935	0.16201	0.98188	0.88677
rs1969353	A	G	10:32799532	INT107811	6.93946	1.74422e-11	3.79938e-08	0.563918	0.15892	0.99495	0.96833
rs4747786	C	A	10:33012218	INT107811	6.93886	1.75077e-11	3.81161e-08	0.545193	0.16134	0.99867	0.99124
rs139910630	G	GT	10:32902055	INT107811	6.93807	1.75945e-11	3.82843e-08	0.546468	0.1612	0.99825	0.98757
rs11009085	T	C	10:33083526	INT107811	6.9375	1.76581e-11	3.84022e-08	0.548806	0.1685	0.99425	0.96333
rs12221325	C	T	10:119050998	INT59233	6.93722	1.76891e-11	3.8449e-08	0.691219	0.10322	0.98985	0.91202
rs2370776	G	A	10:32797857	INT107811	6.9366	1.77579e-11	3.85779e-08	0.563625	0.159	0.99486	0.96785
rs11008942	G	T	10:32734864	INT107811	6.9363	1.77906e-11	3.86281e-08	0.55119	0.16115	0.99695	0.98089
rs7084916	A	G	10:11235174	INT96585	-6.93574	1.78538e-11	3.87256e-08	-0.636368	0.29159	0.95618	0.83073
rs7902075	T	C	10:81780241	INT55578	6.93573	1.78545e-11	3.87256e-08	0.653461	0.06418	0.99406	0.91735
rs10827112	A	G	10:33007841	INT107811	6.93548	1.78824e-11	3.87652e-08	0.545265	0.1615	0.99828	0.9886
rs11009052	G	T	10:33006880	INT107811	6.93506	1.793e-11	3.88477e-08	0.54528	0.16153	0.99819	0.98804
rs71030007	ATCATTGACTGCTCTCACTCTCG	A	10:32998793	INT107811	6.93479	1.79604e-11	3.88929e-08	0.545084	0.16193	0.99782	0.98586
rs2990971	G	C	10:32904267	INT107811	6.93428	1.80182e-11	3.89972e-08	0.546485	0.16126	0.99808	0.98636
rs2990972	A	G	10:32904682	INT107811	6.93386	1.8065e-11	3.90777e-08	0.546515	0.16127	0.99806	0.98623
rs9732856	G	A	10:32965701	INT107811	6.93371	1.80817e-11	3.90929e-08	0.542128	0.16178	0.99913	0.99577
rs144676204	ATGTC	A	10:88962555	INT146327	-6.93336	1.81225e-11	3.91601e-08	-0.782847	0.11726	0.96391	0.72234
rs148583799	A	ACTTT	10:129076189	INT33245	-6.93317	1.81431e-11	3.91839e-08	-0.277757	0.33872	0.9891	0.95879
rs3006714	T	C	10:32796153	INT107811	6.93308	1.81534e-11	3.91853e-08	0.563157	0.1591	0.99475	0.96736
rs2288619	C	T	10:45939818	INT83498	6.93297	1.81659e-11	3.91914e-08	0.73905	0.07919	0.99634	0.95636
rs11009051	G	A	10:33003333	INT107811	6.93275	1.81908e-11	3.92224e-08	0.545638	0.16149	0.99776	0.98525
rs10787771	G	A	10:119142449	INT59233	6.93268	1.81996e-11	3.92224e-08	0.617396	0.12924	0.99219	0.94574
rs12761206	G	A	10:32735735	INT107811	6.93257	1.82124e-11	3.9229e-08	0.551044	0.16117	0.99692	0.98075
rs363303	A	C,T	10:119049993	INT59235	6.93244	1.82269e-11	3.92394e-08	0.510887	0.16063	0.9874	0.93352
rs4145862	G	A	10:33016633	INT107811	6.93221	1.82533e-11	3.92568e-08	0.54469	0.16162	0.99868	0.99126
rs4749750	C	T	10:33001314	INT107811	6.9322	1.82543e-11	3.92568e-08	0.545185	0.1617	0.99782	0.98573
rs7915146	C	A	10:33001038	INT107811	6.9321	1.82651e-11	3.92592e-08	0.545188	0.16171	0.9978	0.9856
rs11009048	G	T	10:32998607	INT107811	6.93131	1.83561e-11	3.94238e-08	0.545093	0.16181	0.99766	0.98478
rs11009047	T	C	10:32998606	INT107811	6.93127	1.83611e-11	3.94238e-08	0.545088	0.16181	0.99766	0.98476
rs4749749	T	C	10:32999513	INT107811	6.93103	1.83884e-11	3.94452e-08	0.545093	0.16178	0.9977	0.98498
rs78154805	G	T	10:32998274	INT107811	6.93101	1.83906e-11	3.94452e-08	0.545044	0.16182	0.99764	0.98467
rs11527561	A	T	10:32996619	INT107811	6.93034	1.84682e-11	3.95908e-08	0.544841	0.16191	0.99756	0.98431
rs71493142	G	C	10:32997032	INT107811	6.9302	1.84844e-11	3.96046e-08	0.54487	0.16189	0.99758	0.98437
rs11527560	T	C	10:32996266	INT107811	6.9295	1.85657e-11	3.97579e-08	0.544736	0.16193	0.99755	0.98427
rs622672	A	G	10:11231282	INT96585	6.92923	1.85974e-11	3.98046e-08	0.64902	0.30454	0.95139	0.81168
rs11009046	A	T	10:32998466	INT107811	6.92838	1.86961e-11	3.99949e-08	0.545002	0.16192	0.99755	0.984
rs143852405	T	C	10:32957415	INT107811	6.92812	1.87267e-11	4.00286e-08	0.542496	0.16161	0.99852	0.99187
rs2997516	T	C	10:32733168	INT107811	6.92808	1.87316e-11	4.00286e-08	0.550013	0.1614	0.99679	0.97976
rs3006748	G	T	10:32908366	INT107811	6.9275	1.87997e-11	4.01529e-08	0.546561	0.1614	0.99777	0.98417
rs1591155	A	T	10:32908699	INT107811	6.92659	1.89066e-11	4.03601e-08	0.548478	0.16077	0.99712	0.97952
rs16915634	C	A	10:32968539	INT107811	6.9264	1.89292e-11	4.03658e-08	0.540121	0.16217	0.99929	0.99644
rs12357337	A	G	10:33057739	INT107811	6.9264	1.89292e-11	4.03658e-08	0.545037	0.16224	0.99835	0.98887
rs369411348	TTTATCTCA	T	10:81893929	INT55578	-6.92626	1.89463e-11	4.03809e-08	-0.579875	0.09115	0.9887	0.89336
rs112473102	AT	A	10:88666168	INT41126	-6.92617	1.89566e-11	4.03817e-08	-0.340265	0.43813	0.99607	0.98515
rs3006719	C	T	10:32733938	INT107811	6.926	1.89769e-11	4.03825e-08	0.55001	0.1615	0.99664	0.9788
rs17157884	C	T	10:46015942	INT83498	6.92496	1.91005e-11	4.05998e-08	0.721989	0.06943	0.99783	0.97402
rs10763888	G	A	10:32969466	INT107811	6.92495	1.91018e-11	4.05998e-08	0.539816	0.16223	0.99934	0.99668
rs10827125	C	T	10:33051346	INT107811	6.92478	1.91218e-11	4.05998e-08	0.543525	0.16207	0.99939	0.9964
rs3006728	T	C	10:32746567	INT107811	6.92478	1.91221e-11	4.05998e-08	0.553163	0.16072	0.99619	0.97631
rs4399239	G	A	10:32991466	INT107811	6.92472	1.9129e-11	4.05998e-08	0.543561	0.16367	0.99645	0.97726
rs624964	A	G	10:11231831	INT96585	6.92464	1.91396e-11	4.06009e-08	0.647728	0.30525	0.95166	0.81357
rs10827058	T	C	10:32734409	INT107811	6.92421	1.91902e-11	4.0687e-08	0.54997	0.16138	0.99673	0.97946
rs7901257	C	T	10:32791799	INT107811	6.92381	1.92385e-11	4.07605e-08	0.56164	0.15941	0.99454	0.96687
rs17347260	G	A	10:93571961	INT132623	-6.92376	1.9245e-11	4.07605e-08	-0.713802	0.14673	0.99183	0.94834
rs10827103	A	C,T	10:32986733	INT107811	6.92251	1.93955e-11	4.10578e-08	0.542267	0.16259	0.99804	0.9874
rs35789260	TA	T	10:81861388	INT55578	-6.92238	1.94114e-11	4.10702e-08	-0.454785	0.152	0.99427	0.96379
rs6602481	C	T	10:11237032	INT96585	-6.92133	1.95402e-11	4.13093e-08	-0.623518	0.28931	0.96135	0.85277
rs2095161	A	G	10:32789961	INT107811	6.92129	1.95448e-11	4.13093e-08	0.561158	0.15949	0.99456	0.967
rs2101613	G	A	10:134002767	INT36777	-6.92103	1.95761e-11	4.13538e-08	-0.648288	0.44684	0.99984	0.99937
rs2901123	A	C	10:119120100	INT59233	6.92068	1.96197e-11	4.141e-08	0.61103	0.12811	0.99658	0.97286
rs56354422	G	C	10:81797031	INT55578	-6.92063	1.96261e-11	4.141e-08	-0.554092	0.10603	0.99331	0.94679
rs10827117	G	A,T	10:33020840	INT107811	6.92057	1.96333e-11	4.141e-08	0.544022	0.16177	0.99856	0.99062
rs11009030	C	T	10:32971090	INT107811	6.91938	1.978e-11	4.16976e-08	0.538764	0.16242	0.99971	0.99819
rs2370774	C	T	10:32789306	INT107811	6.91904	1.98212e-11	4.1763e-08	0.56068	0.1596	0.99461	0.96717
rs3006750	C	G	10:32736611	INT107811	6.91816	1.99307e-11	4.19718e-08	0.549862	0.1614	0.99668	0.97921
rs140418452	TTG	T	10:32978666	INT107811	6.91791	1.99629e-11	4.1996e-08	0.539982	0.16255	0.99908	0.99385
rs11009033	C	T	10:32978725	INT107811	6.91763	1.99979e-11	4.20373e-08	0.540064	0.16271	0.9989	0.99255
rs201321596	T	TTTTA	10:32794096	INT107811	6.91746	2.00192e-11	4.20373e-08	0.562763	0.17251	0.99258	0.95652
rs955671	A	T	10:33050317	INT107811	6.91744	2.00216e-11	4.20373e-08	0.543057	0.16212	0.99923	0.9957
rs2139663	C	A	10:32914694	INT107811	6.91742	2.0024e-11	4.20373e-08	0.546721	0.16142	0.99733	0.9812
rs4749748	C	T	10:32972005	INT107811	6.91727	2.00431e-11	4.20556e-08	0.538375	0.16249	0.99984	0.999
rs1356892	C	A,G	10:32912171	INT107811	6.9168	2.01017e-11	4.21567e-08	0.546419	0.16167	0.99738	0.98151
rs10827086	A	G	10:32916583	INT107811	6.91612	2.0187e-11	4.23137e-08	0.546407	0.16158	0.99738	0.98164
rs397749587	A	AAT	10:32745948	INT107811	6.91547	2.02689e-11	4.24416e-08	0.551336	0.16154	0.99644	0.97712
rs34671880	CA	C	10:32788768	INT107811	6.91513	2.03124e-11	4.24929e-08	0.560149	0.15963	0.99468	0.96749
rs55690691	G	T	10:81658942	INT55578	-6.91512	2.03143e-11	4.24929e-08	-0.651523	0.07085	0.99242	0.90594
rs3006707	T	G	10:32738687	INT107811	6.9149	2.03418e-11	4.25284e-08	0.549829	0.16137	0.99669	0.97913
rs3004205	A	G	10:32744158	INT107811	6.91377	2.04858e-11	4.28073e-08	0.550524	0.16109	0.99699	0.98102
rs61857576	G	A	10:88963144	INT146327	-6.91281	2.06093e-11	4.30211e-08	-0.797372	0.11409	0.9603	0.69397
rs7071501	A	G	10:33180310	INT107811	6.91231	2.0674e-11	4.3134e-08	0.54287	0.16382	0.99781	0.98689
rs11009005	A	G	10:32921816	INT107811	6.91005	2.09675e-11	4.37239e-08	0.546165	0.16167	0.99724	0.98081
rs10827127	A	C	10:33071623	INT107811	6.90992	2.09849e-11	4.37377e-08	0.546816	0.16254	0.99607	0.97364
rs2419621	C	T	10:114135013	INT17694	6.90927	2.10701e-11	4.38871e-08	0.384291	0.241	0.99134	0.9661
rs10715324	A	T	10:33049686	INT107811	6.90921	2.10783e-11	4.38871e-08	0.542937	0.1638	0.99805	0.98801
rs879573463	TGG	TG,TT	10:33231625	INT107811	6.90894	2.11141e-11	4.39392e-08	0.554544	0.16242	0.99511	0.96861
rs7893536	G	A	10:33048822	INT107811	6.90845	2.11793e-11	4.40522e-08	0.542435	0.16218	0.99905	0.99512
rs7180	G	A,C	10:88687556	INT41126	-6.90794	2.12469e-11	4.41701e-08	-0.362461	0.43483	0.9643	0.88518
rs1577580	A	G	10:33076151	INT107811	6.90541	2.15851e-11	4.48503e-08	0.547098	0.16259	0.99559	0.9706
rs67130177	CTAAGTATAA	C	10:32781492	INT107811	6.90491	2.1652e-11	4.49663e-08	0.557922	0.15996	0.99511	0.96953
rs2990982	C	T	10:32781030	INT107811	6.90386	2.17944e-11	4.52338e-08	0.557717	0.16044	0.99502	0.96899
rs10827149	G	A,T	10:33162341	INT107811	6.9038	2.18031e-11	4.52338e-08	0.543986	0.16165	0.99615	0.97944
rs12355065	T	G	10:33026074	INT107811	6.90358	2.18334e-11	4.52735e-08	0.542767	0.16196	0.99848	0.99074
rs116884206	A	G	10:81990546	INT55578	-6.90343	2.18531e-11	4.52912e-08	-0.653596	0.05993	0.99717	0.95678
rs2990979	A	G	10:32780054	INT107811	6.90262	2.19641e-11	4.5498e-08	0.557356	0.16	0.99524	0.97031
rs12359774	G	A,T	10:32722577	INT107811	6.90248	2.19833e-11	4.5501e-08	0.548622	0.16239	0.99643	0.97754
rs11009008	G	C	10:32926459	INT107811	6.90245	2.1988e-11	4.5501e-08	0.545723	0.16177	0.99716	0.98052
rs11009009	G	A	10:32926476	INT107811	6.90208	2.20385e-11	4.55822e-08	0.545693	0.16177	0.99715	0.98052
rs56227445	A	G	10:81991401	INT55578	-6.89866	2.25141e-11	4.65422e-08	-0.653251	0.05966	0.99745	0.96159
rs10827128	G	A	10:33082173	INT107811	6.89774	2.26438e-11	4.67865e-08	0.547469	0.16252	0.99491	0.96662
rs6585670	T	C	10:122629161	INT78964	-6.89744	2.26868e-11	4.68514e-08	-0.453107	0.37547	0.9971	0.99109
rs951342	T	G	10:33028135	INT107811	6.89628	2.2852e-11	4.71686e-08	0.542153	0.16205	0.9985	0.99114
rs11525260	C	T	10:33046656	INT107811	6.89517	2.30095e-11	4.74455e-08	0.54142	0.16225	0.99904	0.99486
rs12778143	T	C	10:46063540	INT83498	6.89446	2.31131e-11	4.76347e-08	0.8773	0.05121	0.98901	0.84587
rs951343	G	C	10:33028524	INT107811	6.89437	2.31248e-11	4.76347e-08	0.542008	0.16206	0.99852	0.99127
rs35553433	C	T	10:33088176	INT107811	6.89411	2.31624e-11	4.76449e-08	0.548141	0.16323	0.99374	0.95947
rs10827131	G	A	10:33085784	INT107811	6.89408	2.31679e-11	4.76449e-08	0.547522	0.16257	0.99461	0.96505
rs4615926	G	C	10:33085870	INT107811	6.89405	2.31718e-11	4.76449e-08	0.547521	0.16257	0.99461	0.96503
rs2258946	G	A	10:93624672	INT132623	-6.89394	2.3187e-11	4.76449e-08	-0.690923	0.15865	0.99586	0.97504
rs3006730	G	A	10:32777499	INT107811	6.89393	2.31885e-11	4.76449e-08	0.556042	0.1601	0.99548	0.97167
rs534835187	G	GTA	10:33086109	INT107811	6.89369	2.32235e-11	4.76927e-08	0.547782	0.16248	0.99449	0.96424
rs7091133	G	C	10:33029090	INT107811	6.89311	2.33086e-11	4.78431e-08	0.541888	0.16208	0.99854	0.99142
rs3006729	G	A	10:32777042	INT107811	6.8924	2.34119e-11	4.80309e-08	0.555573	0.16014	0.99558	0.97231
rs11009067	G	A	10:33045997	INT107811	6.89155	2.35359e-11	4.82609e-08	0.541125	0.16227	0.99905	0.99489
rs200508387	AT	A	10:24760400	INT99373	6.8909	2.36316e-11	4.84327e-08	0.910603	0.12321	0.9799	0.84782
rs67671072	T	TA	10:5014545	INT61616	6.89068	2.36636e-11	4.84738e-08	0.656803	0.42394	0.96491	0.89911
rs58171268	A	AC	10:88667327	INT41126	-6.89015	2.37421e-11	4.86101e-08	-0.339546	0.43801	0.9956	0.9833
rs11009012	T	C	10:32929465	INT107811	6.89006	2.37558e-11	4.86135e-08	0.544647	0.16188	0.9972	0.98111
rs35310850	G	A	10:33087660	INT107811	6.88985	2.37871e-11	4.86531e-08	0.547404	0.16261	0.99438	0.96386
rs1374471	C	A	10:103659601	INT46781	6.88792	2.40752e-11	4.91928e-08	0.516764	0.16034	0.98581	0.90719
rs11191191	G	A,C	10:103800979	INT46781	6.88638	2.43067e-11	4.96406e-08	0.486024	0.16076	0.99827	0.98924
rs74354440	A	C	10:32930339	INT107811	6.88616	2.43401e-11	4.96838e-08	0.544273	0.16191	0.99725	0.98143
rs71493144	G	T	10:33045441	INT107811	6.88586	2.43858e-11	4.97522e-08	0.540649	0.1623	0.99906	0.995
rs12414877	A	G	10:81780708	INT55578	-6.88572	2.44069e-11	4.97701e-08	-0.649099	0.06136	0.99676	0.95388
rs2095554	G	A	10:33092173	INT107811	6.88554	2.44351e-11	4.98026e-08	0.547305	0.16268	0.99411	0.9627
rs10734004	C	A	10:32945984	INT107811	6.88511	2.45007e-11	4.99112e-08	0.481247	0.24585	0.99547	0.98046
rs143110100	C	CA	10:81989464	INT55578	-6.88499	2.45187e-11	4.99229e-08	-0.650948	0.05961	0.99761	0.96389
rs12572405	A	C,G	10:32771797	INT107811	6.88431	2.46222e-11	5.00953e-08	0.552492	0.1605	0.99643	0.97794
rs74143168	C	T	10:82295855	INT66126	6.88428	2.46281e-11	5.00953e-08	0.887	0.1218	0.96951	0.77338
rs56193002	A	T	10:82026640	INT66126	-6.88397	2.46744e-11	5.01642e-08	-0.520634	0.3973	0.96727	0.89995
rs7901041	C	T	10:33093357	INT107811	6.88384	2.46952e-11	5.01815e-08	0.547225	0.16271	0.99403	0.96231
rs12569929	G	C	10:32771519	INT107811	6.88369	2.47178e-11	5.02021e-08	0.552293	0.16052	0.9965	0.97836
rs397847591	C	CA	10:119119501	INT59233	6.88319	2.47951e-11	5.0334e-08	0.611349	0.12874	0.99288	0.94844
rs7086237	A	T	10:33176314	INT107811	6.88171	2.50244e-11	5.07487e-08	0.541461	0.1629	0.99731	0.98449
rs3006716	A	G	10:32757176	INT107811	6.88147	2.50623e-11	5.08002e-08	0.548526	0.161	0.99752	0.98497
rs61860452	C	T	10:81754807	INT55578	-6.88112	2.51179e-11	5.0868e-08	-0.647194	0.0598	0.99841	0.97682
rs7901284	C	A	10:33093493	INT107811	6.8811	2.51208e-11	5.0868e-08	0.547178	0.16413	0.99361	0.9596
rs12243602	T	C	10:24790765	INT99372	-6.88041	2.52289e-11	5.10612e-08	-0.477368	0.34217	0.9959	0.98499
rs118134654	G	A	10:81744381	INT55578	-6.8783	2.55625e-11	5.16849e-08	-0.646338	0.0619	0.99816	0.97358
rs11009092	G	A	10:33100436	INT107811	6.8774	2.57069e-11	5.19343e-08	0.5471	0.16291	0.99351	0.96007
rs2184090	C	G	10:32768522	INT107811	6.87737	2.57115e-11	5.19343e-08	0.550527	0.16067	0.99697	0.98151
rs10827162	A	G	10:33215672	INT107811	6.87707	2.57594e-11	5.19864e-08	0.546818	0.15937	0.99934	0.99546
rs7069132	C	A	10:33104001	INT107811	6.87705	2.57629e-11	5.19864e-08	0.547268	0.16452	0.99276	0.95597
rs11009126	T	C	10:33175080	INT107811	6.87687	2.57907e-11	5.20166e-08	0.541111	0.16297	0.99709	0.98377
rs11009151	A	T	10:33219109	INT107811	6.87664	2.58287e-11	5.20674e-08	0.547305	0.15926	0.99911	0.99371
rs11009152	G	C	10:33219274	INT107811	6.87649	2.58521e-11	5.20886e-08	0.547284	0.16024	0.99912	0.99382
rs398096878	TG	T	10:33219877	INT107811	6.87627	2.58878e-11	5.21346e-08	0.547253	0.15929	0.99911	0.99387
rs7087288	T	C	10:33104083	INT107811	6.87615	2.59075e-11	5.21484e-08	0.547021	0.16303	0.99322	0.95907
rs3004209	T	C	10:32710337	INT107811	6.87603	2.59268e-11	5.21493e-08	0.546757	0.16876	0.99645	0.97915
rs2298141	A	G	10:33214802	INT107811	6.87599	2.59336e-11	5.21493e-08	0.546767	0.1604	0.9993	0.99511
rs1866520	G	T	10:122660887	INT78964	-6.87584	2.59574e-11	5.21667e-08	-0.442954	0.39307	0.9962	0.98671
rs2947067	T	A	10:32759523	INT107811	6.87577	2.5968e-11	5.21667e-08	0.548065	0.16099	0.99763	0.98585
rs12782586	G	A	10:122720568	INT78964	-6.87496	2.60995e-11	5.23959e-08	-0.55373	0.1904	0.9742	0.87661
rs4534464	C	A	10:33105329	INT107811	6.87491	2.61079e-11	5.23959e-08	0.546972	0.16291	0.99329	0.95993
rs10827163	G	A	10:33226552	INT107811	6.87356	2.63286e-11	5.28126e-08	0.545994	0.16076	0.99977	0.99833
rs3004208	A	G,T	10:32760619	INT107811	6.87285	2.64455e-11	5.30017e-08	0.547824	0.16098	0.99771	0.9864
rs12220874	C	G,T	10:32932973	INT107811	6.87283	2.6449e-11	5.30017e-08	0.542865	0.162	0.99751	0.98321
rs16933819	T	C	10:33227477	INT107811	6.8727	2.64701e-11	5.30041e-08	0.545851	0.16071	0.99999	0.99993
rs11009123	G	A	10:33172245	INT107811	6.87266	2.64763e-11	5.30041e-08	0.540752	0.163	0.99689	0.98346
rs61860421	C	T	10:81743399	INT55578	-6.87215	2.65602e-11	5.31457e-08	-0.645915	0.06185	0.99814	0.97305
rs2275747	A	G	10:33171950	INT107811	6.872	2.65849e-11	5.31689e-08	0.540707	0.16298	0.99688	0.98358
rs12776336	G	A,C	10:46063911	INT83498	6.87186	2.66086e-11	5.31902e-08	0.881612	0.05071	0.98867	0.84148
rs3006725	T	C	10:32766685	INT107811	6.87164	2.66453e-11	5.32373e-08	0.54938	0.16076	0.99727	0.98354
rs2990974	C	T	10:32766420	INT107811	6.87136	2.66907e-11	5.33017e-08	0.549124	0.16078	0.99736	0.98412
rs10827119	C	T	10:33035187	INT107811	6.87122	2.67145e-11	5.33229e-08	0.539746	0.16229	0.99894	0.99382
rs10827142	A	T	10:33133053	INT107811	6.87098	2.6755e-11	5.33775e-08	0.547156	0.16154	0.99428	0.96321
rs10763887	G	T	10:32933822	INT107811	6.87088	2.67706e-11	5.33825e-08	0.542628	0.16202	0.99758	0.98368
rs71515562	ACTG	A	10:32765514	INT107811	6.8704	2.68519e-11	5.35183e-08	0.548409	0.16085	0.9976	0.98572
rs10827151	A	G	10:33170770	INT107811	6.8703	2.68673e-11	5.35226e-08	0.540693	0.16294	0.99672	0.98319
rs61858951	C	T	10:88952997	INT146327	-6.86959	2.69873e-11	5.37352e-08	-0.76048	0.11883	0.96709	0.74871
rs11286397	CT	C	10:103391386	INT46781	6.86931	2.70349e-11	5.38036e-08	0.408879	0.36438	0.96551	0.88051
rs363296	C	G	10:119045730	INT59233	6.86888	2.71072e-11	5.39212e-08	0.686188	0.10406	0.98888	0.90795
rs10827124	G	A,C	10:33044102	INT107811	6.86762	2.73203e-11	5.42717e-08	0.53906	0.16239	0.99924	0.99585
rs4391739	C	G,T	10:32931287	INT107811	6.8676	2.73236e-11	5.42717e-08	0.543509	0.16174	0.99713	0.98069
rs922698058	CTA	C	10:93544327	INT132623	-6.86716	2.73978e-11	5.43925e-08	-0.802184	0.14918	0.96439	0.78888
rs7924198	C	T	10:32935836	INT107811	6.86593	2.76094e-11	5.47857e-08	0.542053	0.16209	0.99769	0.98428
rs11516740	G	A	10:33116442	INT107811	6.8658	2.76317e-11	5.48031e-08	0.545824	0.16301	0.99373	0.96168
rs370040230	ACTGTGATGCTT	A	10:32937185	INT107811	6.86225	2.82471e-11	5.59963e-08	0.541516	0.16209	0.99785	0.98539
rs12217414	G	A	10:33165422	INT107811	6.86083	2.84992e-11	5.64383e-08	0.539665	0.163	0.99682	0.9841
rs11009061	G	T	10:33033890	INT107811	6.86075	2.85118e-11	5.64383e-08	0.541969	0.16079	0.99762	0.9857
rs10827120	G	A	10:33038410	INT107811	6.85967	2.87041e-11	5.67912e-08	0.538729	0.16229	0.99911	0.99488
rs4520539	C	G	10:81740529	INT55578	-6.85724	2.91413e-11	5.7628e-08	-0.644934	0.06173	0.9981	0.97222
rs34702647	C	T	10:33163478	INT107811	6.85568	2.94253e-11	5.81613e-08	0.539078	0.16301	0.9971	0.98499
rs12779204	A	G	10:46064255	INT83498	6.85505	2.95407e-11	5.83326e-08	0.88267	0.0544	0.98784	0.84439
rs35230147	G	A	10:114130127	INT17694	6.85488	2.95722e-11	5.83665e-08	0.382288	0.24404	0.9922	0.96927
rs11009111	G	A	10:33131081	INT107811	6.85439	2.9662e-11	5.85151e-08	0.542677	0.16328	0.99527	0.96998
rs143830229	CAG	C	10:81775197	INT55578	-6.85338	2.98482e-11	5.88394e-08	-0.646008	0.06032	0.99781	0.96691
rs10827089	A	G	10:32940996	INT107811	6.85335	2.98554e-11	5.88394e-08	0.540254	0.16214	0.9982	0.98772
rs10827090	A	G	10:32941264	INT107811	6.85278	2.99601e-11	5.90171e-08	0.540168	0.16214	0.99823	0.98792
rs75447386	G	A	10:81739647	INT55578	-6.85242	3.00284e-11	5.9123e-08	-0.644587	0.06169	0.99809	0.9721
rs200967318	C	T	10:88950554	INT146327	-6.85139	3.02195e-11	5.94703e-08	-0.758858	0.11673	0.96807	0.75284
rs12777172	G	A	10:46064289	INT83498	6.85098	3.02971e-11	5.95924e-08	0.883273	0.05431	0.98778	0.84374
rs397715205	C	CA	10:75876444	INT36220	-6.85091	3.03109e-11	5.95924e-08	-0.401488	0.37159	0.97708	0.92565
rs61860420	G	A	10:81739379	INT55578	-6.85036	3.04144e-11	5.97669e-08	-0.644432	0.06167	0.99809	0.97206
rs10827091	C	G	10:32942951	INT107811	6.84864	3.07409e-11	6.03792e-08	0.539621	0.16214	0.99837	0.98885
rs3006749	C	T	10:32910716	INT107811	6.84804	3.08563e-11	6.05765e-08	0.482084	0.23841	0.99543	0.9778
rs11009064	A	T	10:33041560	INT107811	6.84723	3.10111e-11	6.0851e-08	0.53717	0.16229	0.99966	0.99809
rs12359061	C	G	10:33054854	INT107811	6.84629	3.11936e-11	6.11796e-08	0.539759	0.16015	0.99908	0.99388
rs1112284	A	G	10:24790393	INT99372	-6.84528	3.13881e-11	6.15016e-08	-0.475691	0.34351	0.99507	0.98202
rs116994688	G	C	10:81738137	INT55578	-6.84509	3.14257e-11	6.15455e-08	-0.644083	0.06163	0.99807	0.9719
rs281847	C	A,G,T	10:12985281	INT122594	6.84463	3.15155e-11	6.16915e-08	29.3637	0.38856	0.99551	0.98475
rs117833443	A	C	10:81738136	INT55578	-6.8445	3.15417e-11	6.17131e-08	-0.644036	0.06162	0.99807	0.9719
rs67002318	AAAAG	A	10:33183391	INT107811	6.8431	3.18158e-11	6.21894e-08	0.547679	0.15869	0.99775	0.98494
rs12220061	T	C	10:33140267	INT107811	6.84284	3.18669e-11	6.22593e-08	0.54028	0.16316	0.99625	0.97612
rs11009118	C	T	10:33159363	INT107811	6.84276	3.18827e-11	6.22602e-08	0.537496	0.16306	0.99787	0.98804
rs529718851	ATT	A	10:81887790	INT55578	-6.84026	3.23823e-11	6.31619e-08	-0.573075	0.1102	0.98176	0.85329
rs76416966	C	T	10:46008203	INT83498	6.84021	3.23912e-11	6.31619e-08	0.749473	0.06371	0.99689	0.95437
rs7901143	T	A	10:33142019	INT107811	6.83998	3.24389e-11	6.32245e-08	0.539494	0.16338	0.99678	0.9793
rs4387301	C	T	10:81736399	INT55578	-6.83822	3.27951e-11	6.38879e-08	-0.643596	0.06155	0.99808	0.97211
rs4934830	G	A	10:33144969	INT107811	6.8374	3.29607e-11	6.41798e-08	0.538561	0.16336	0.99727	0.98239
rs78734698	G	A	10:81756449	INT55578	-6.8369	3.30635e-11	6.43491e-08	-0.643638	0.05966	0.99855	0.97838
rs1577370	G	A	10:32954411	INT107811	6.83647	3.31532e-11	6.44926e-08	0.476749	0.24564	0.99605	0.9845
rs12777235	C	T	10:33145386	INT107811	6.83589	3.3272e-11	6.46928e-08	0.538389	0.16355	0.99719	0.98176
rs10824137	T	C	10:76033154	INT36220	-6.83544	3.3365e-11	6.48425e-08	-0.40823	0.43751	0.97097	0.90486
rs7477372	G	A	10:32946579	INT107811	6.83428	3.36062e-11	6.52799e-08	0.537571	0.16219	0.99895	0.99291
rs11009117	T	A	10:33148725	INT107811	6.83373	3.37203e-11	6.54702e-08	0.537447	0.16331	0.99785	0.98614
rs11009116	G	A	10:33148711	INT107811	6.83331	3.38075e-11	6.56081e-08	0.537518	0.16366	0.99749	0.98369
[truncated: 444,794+ more rows]

## Sheet: Cis-cassette-exon-sQTL-0.05
SNP	R	A	SNP_pos	splicing_event	Stat	p_value	FDR	beta	MAF	AvgCall	Rsq
rs3740490	G	C	10:102756743	EX342488	16.8011	1.34424e-47	2.3412e-42	1.03679	0.22261	0.99877	0.9941
rs12571302	C	A	10:102742763	EX342488	16.7606	1.98367e-47	2.3412e-42	1.05342	0.22121	0.99639	0.98172
rs2863095	C	T	10:102746503	EX342488	16.7363	2.50682e-47	2.3412e-42	1.04656	0.22136	0.99777	0.98809
rs67692077	T	C	10:102740271	EX342488	16.7304	2.65133e-47	2.3412e-42	1.05551	0.22121	0.99561	0.97853
rs11190786	A	G	10:102757442	EX342488	16.7174	3.0033e-47	2.3412e-42	1.03414	0.22206	0.99881	0.99462
rs2295716	T	C	10:102744214	EX342488	16.7098	3.23032e-47	2.3412e-42	1.04823	0.22366	0.99689	0.98399
rs112309064	G	A	10:102751706	EX342488	16.7063	3.34273e-47	2.3412e-42	1.03348	0.22393	0.99935	0.99666
rs3740489	A	G	10:102754238	EX342488	16.7009	3.51915e-47	2.3412e-42	1.03062	0.22255	0.99932	0.99693
rs3824783	G	A	10:102750851	EX342488	16.697	3.65504e-47	2.3412e-42	1.03329	0.22926	0.99998	0.99988
rs3740487	C	A,T	10:102750783	EX342488	16.6963	3.67925e-47	2.3412e-42	1.03367	0.22927	0.99987	0.99928
rs3740486	T	C	10:102750623	EX342488	16.696	3.68773e-47	2.3412e-42	1.03407	0.22929	0.99976	0.99868
rs775011325	CGT	C	10:102750621	EX342488	16.6957	3.7018e-47	2.3412e-42	1.03422	0.22929	0.99973	0.99849
rs111545834	C	T	10:102752162	EX342488	16.6883	3.97168e-47	2.3412e-42	1.03168	0.22934	0.99985	0.99929
rs4919511	G	A	10:102752745	EX342488	16.6771	4.42159e-47	2.3412e-42	1.03054	0.22369	0.99955	0.99792
rs722435	G	T	10:102745062	EX342488	16.6668	4.88219e-47	2.3412e-42	1.04601	0.22376	0.99704	0.98462
rs7903239	G	T	10:102758337	EX342488	16.6606	5.18421e-47	2.3412e-42	1.03105	0.22198	0.99884	0.99493
rs11190787	G	T	10:102758625	EX342488	16.6576	5.33415e-47	2.3412e-42	1.03064	0.22877	0.99849	0.99309
rs3740488	A	T	10:102754033	EX342488	16.6555	5.44285e-47	2.3412e-42	1.02771	0.2294	0.99967	0.99884
rs7902510	C	T	10:102757934	EX342488	16.6465	5.93528e-47	2.41865e-42	1.03641	0.22143	0.99879	0.99477
rs67813203	A	G	10:102738551	EX342488	16.6141	8.09706e-47	3.1346e-42	1.05296	0.22413	0.9947	0.97507
rs701835	A	G	10:102762127	EX342488	16.565	1.29698e-46	4.78188e-42	1.02132	0.22138	0.99977	0.99885
rs55646950	C	T	10:102760996	EX342488	16.5077	2.24564e-46	7.90318e-42	1.02839	0.22131	0.99934	0.99687
rs735137	C	G,T	10:102735835	EX342488	16.4912	2.63001e-46	8.85351e-42	1.05154	0.22626	0.99347	0.97041
rs750866	A	G	10:102761458	EX342488	16.4782	2.97903e-46	9.61056e-42	1.02699	0.22123	0.99935	0.99691
rs701834	C	T	10:102761801	EX342488	16.4543	3.74683e-46	1.1604e-41	1.0253	0.22129	0.99955	0.99804
rs12253241	T	C	10:102733779	EX342488	16.318	1.38175e-45	4.11472e-41	1.05824	0.22043	0.99406	0.97319
rs41291462	C	A	10:102733407	EX342488	16.3116	1.46923e-45	4.21318e-41	1.05817	0.22012	0.99402	0.97301
rs41291460	A	C	10:102732813	EX342488	16.2997	1.64487e-45	4.54839e-41	1.05812	0.22042	0.99394	0.97295
rs7098749	G	A	10:134157220	EX420957	16.2635	2.3272e-45	6.21328e-41	1.17724	0.11548	0.99905	0.99227
rs2295273	T	G	10:134150920	EX420957	16.2167	3.63747e-45	9.38779e-41	1.22069	0.11391	0.99334	0.93974
rs4919510	C	G	10:102734778	EX342488	16.1928	4.57241e-45	1.14201e-40	1.0555	0.22376	0.99279	0.9673
rs111981433	C	T	10:102733776	EX342488	16.176	5.36908e-45	1.29908e-40	1.05318	0.22409	0.99311	0.96932
rs11190773	G	A,C	10:102722428	EX342488	16.1611	6.19234e-45	1.45287e-40	1.05933	0.22094	0.99312	0.968
rs4919509	C	T	10:102714887	EX342488	16.1532	6.67316e-45	1.51963e-40	1.0636	0.22007	0.99198	0.96333
rs11146339	G	A	10:134158448	EX420957	16.1461	7.14026e-45	1.57954e-40	1.1695	0.12187	0.99846	0.98912
rs1570171	T	A	10:102731759	EX342488	16.1367	7.81738e-45	1.68129e-40	1.0525	0.22428	0.99299	0.96947
rs1056295	T	C	10:102715183	EX342488	16.1265	8.61677e-45	1.80313e-40	1.06141	0.22131	0.9922	0.96445
rs3923974	C	T	10:134146084	EX420957	16.0927	1.18898e-44	2.42257e-40	1.25573	0.11266	0.98809	0.89672
rs71013522	C	CT	10:134145441	EX420957	16.0613	1.60534e-44	3.17175e-40	1.26264	0.11454	0.98641	0.8847
rs529524127	A	AC	10:134145440	EX420957	16.0591	1.6386e-44	3.17175e-40	1.26278	0.11453	0.98637	0.88439
rs10883565	T	C	10:102703434	EX342488	16.0091	2.6408e-44	4.98697e-40	1.05505	0.22009	0.99195	0.96548
rs376955104	TCCTTCCCTC	T	10:102700479	EX342488	15.9571	4.33589e-44	7.99307e-40	1.05087	0.22006	0.99275	0.96923
rs76805118	G	A	10:134144739	EX420957	15.9396	5.12116e-44	9.22116e-40	1.28761	0.1105	0.98392	0.86459
rs397781122	A	AT	10:102705058	EX342488	15.8981	7.60559e-44	1.33834e-39	1.05249	0.22462	0.99092	0.96257
rs7090409	C	T	10:134164622	EX420957	15.8898	8.23319e-44	1.41658e-39	1.16618	0.11616	0.99644	0.97217
rs56678407	C	A	10:134167502	EX420957	15.8437	1.27642e-43	2.14842e-39	1.17197	0.11559	0.99505	0.95856
rs2863094	C	T	10:102695909	EX342488	15.8109	1.74474e-43	2.87421e-39	1.03816	0.22068	0.99488	0.97803
rs796567987	GA	G	10:102679269	EX342488	15.796	2.01063e-43	3.24322e-39	1.02855	0.22074	0.9951	0.9782
rs56317403	T	G	10:102670196	EX342488	15.7372	3.51616e-43	5.55595e-39	1.01332	0.21886	0.99866	0.99372
rs12241232	T	C	10:102692604	EX342488	15.7214	4.08693e-43	6.32867e-39	1.02911	0.22092	0.99631	0.98551
rs55942016	G	A	10:102692643	EX342488	15.7109	4.51268e-43	6.75641e-39	1.02851	0.22096	0.99641	0.98593
rs3802724	T	C	10:102672718	EX342488	15.7103	4.53768e-43	6.75641e-39	1.01265	0.21887	0.99948	0.99739
rs4917916	G	A	10:102673292	EX342488	15.691	5.45342e-43	7.9667e-39	1.01152	0.21909	0.99957	0.99816
rs7911957	A	G	10:102692970	EX342488	15.6751	6.34509e-43	9.09765e-39	1.02637	0.22109	0.99669	0.98716
rs57214420	G	A	10:102664608	EX342488	15.6416	8.72198e-43	1.22783e-38	1.00576	0.2186	0.99732	0.98714
rs927302	G	C,T	10:102722916	EX342488	15.5454	2.17267e-42	3.00394e-38	1.06881	0.21431	0.99193	0.96134
rs756243931	A	AG	10:134139068	EX420957	15.5414	2.25474e-42	3.06271e-38	1.33202	0.11245	0.9756	0.80923
rs35576258	CA	C	10:102751612	EX342488	15.4635	4.71839e-42	6.2987e-38	0.986122	0.25926	0.97099	0.88111
rs7085852	T	C	10:134144005	EX420957	15.3329	1.62455e-41	2.13189e-37	1.05361	0.17832	0.9795	0.88517
rs928264937	CTTTTTTT	C	10:134152214	EX420957	15.2868	2.51046e-41	3.23957e-37	1.33653	0.10611	0.97844	0.82481
rs4612718	T	C	10:134158940	EX420957	15.0281	2.87899e-40	3.65423e-36	1.2404	0.11558	0.97532	0.80254
rs12269628	C	T	10:134130159	EX420957	14.5474	2.60706e-38	3.20403e-34	1.335	0.11062	0.96607	0.74069
rs55813610	T	G	10:134163693	EX420957	14.4925	4.35218e-38	5.26517e-34	1.05104	0.13977	0.99737	0.98237
rs10786611	G	A,T	10:102646342	EX342488	14.4297	7.81002e-38	9.30302e-34	1.00367	0.18504	0.99963	0.99839
rs1408342	G	A	10:102648752	EX342488	14.26	3.78289e-37	4.43777e-33	0.998433	0.18453	0.9989	0.99396
rs4919506	T	A,G	10:102652974	EX342488	14.1047	1.59539e-36	1.84364e-32	0.992398	0.18575	0.99768	0.98692
rs807025	C	T	10:102764821	EX342488	14.0787	2.0298e-36	2.2868e-32	0.898219	0.25573	0.98315	0.92635
rs807027	T	A	10:102764607	EX342488	14.0781	2.04112e-36	2.2868e-32	0.896016	0.25635	0.98372	0.92891
rs10786612	A	G	10:102653765	EX342488	14.0767	2.06748e-36	2.2868e-32	0.991365	0.18578	0.9975	0.98594
rs3740490	G	C	10:102756743	EX342493	13.9971	4.31429e-36	4.70475e-32	0.923338	0.22261	0.99877	0.9941
rs12571302	C	A	10:102742763	EX342493	13.9799	5.05733e-36	5.43843e-32	0.938688	0.22121	0.99639	0.98172
rs67692077	T	C	10:102740271	EX342493	13.9593	6.11682e-36	6.48766e-32	0.940608	0.22121	0.99561	0.97853
rs807024	A	G	10:102766574	EX342488	13.9526	6.50114e-36	6.8021e-32	0.916042	0.25678	0.97409	0.89037
rs2295716	T	C	10:102744214	EX342493	13.9378	7.45584e-36	7.60306e-32	0.933834	0.22366	0.99689	0.98399
rs2863095	C	T	10:102746503	EX342493	13.9377	7.46305e-36	7.60306e-32	0.931493	0.22136	0.99777	0.98809
rs11190786	A	G	10:102757442	EX342493	13.9294	8.05218e-36	8.0967e-32	0.920672	0.22206	0.99881	0.99462
rs112309064	G	A	10:102751706	EX342493	13.9263	8.29069e-36	8.22965e-32	0.920303	0.22393	0.99935	0.99666
rs3824783	G	A	10:102750851	EX342493	13.9187	8.88635e-36	8.35255e-32	0.920095	0.22926	0.99998	0.99988
rs3740489	A	G	10:102754238	EX342493	13.9185	8.90889e-36	8.35255e-32	0.917587	0.22255	0.99932	0.99693
rs3740487	C	A,T	10:102750783	EX342493	13.9183	8.92035e-36	8.35255e-32	0.920435	0.22927	0.99987	0.99928
rs3740486	T	C	10:102750623	EX342493	13.9182	8.93519e-36	8.35255e-32	0.920791	0.22929	0.99976	0.99868
rs775011325	CGT	C	10:102750621	EX342493	13.9179	8.9539e-36	8.35255e-32	0.920932	0.22929	0.99973	0.99849
rs111545834	C	T	10:102752162	EX342493	13.9099	9.6396e-36	8.88516e-32	0.91855	0.22934	0.99985	0.99929
rs4919511	G	A	10:102752745	EX342493	13.8999	1.05714e-35	9.62937e-32	0.917453	0.22369	0.99955	0.99792
rs722435	G	T	10:102745062	EX342493	13.885	1.21288e-35	1.09196e-31	0.930894	0.22376	0.99704	0.98462
rs7903239	G	T	10:102758337	EX342493	13.8825	1.24078e-35	1.09722e-31	0.917675	0.22198	0.99884	0.99493
rs3740488	A	T	10:102754033	EX342493	13.882	1.24707e-35	1.09722e-31	0.914841	0.2294	0.99967	0.99884
rs11190787	G	T	10:102758625	EX342493	13.879	1.28117e-35	1.11456e-31	0.917253	0.22877	0.99849	0.99309
rs67813203	A	G	10:102738551	EX342493	13.8703	1.38839e-35	1.19255e-31	0.93814	0.22413	0.9947	0.97507
rs7902510	C	T	10:102757934	EX342493	13.8693	1.40163e-35	1.19255e-31	0.922313	0.22143	0.99879	0.99477
rs701835	A	G	10:102762127	EX342493	13.8079	2.46498e-35	2.07449e-31	0.90879	0.22138	0.99977	0.99885
rs735137	C	G,T	10:102735835	EX342493	13.7772	3.26848e-35	2.72113e-31	0.936705	0.22626	0.99347	0.97041
rs55646950	C	T	10:102760996	EX342493	13.7577	3.90895e-35	3.21971e-31	0.914699	0.22131	0.99934	0.99687
rs750866	A	G	10:102761458	EX342493	13.7339	4.86396e-35	3.96416e-31	0.91335	0.22123	0.99935	0.99691
rs701834	C	T	10:102761801	EX342493	13.7151	5.77756e-35	4.6597e-31	0.911782	0.22129	0.99955	0.99804
rs12253241	T	C	10:102733779	EX342493	13.6432	1.1168e-34	8.9143e-31	0.942333	0.22043	0.99406	0.97319
rs41291462	C	A	10:102733407	EX342493	13.6413	1.13638e-34	8.97804e-31	0.942407	0.22012	0.99402	0.97301
rs6560691	A	G	10:134140245	EX420957	13.6375	1.17653e-34	9.20137e-31	1.14587	0.13547	0.97319	0.82094
rs41291460	A	C	10:102732813	EX342493	13.6311	1.24818e-34	9.66415e-31	0.94228	0.22042	0.99394	0.97295
rs807029	C	T	10:102764047	EX342488	13.6178	1.4103e-34	1.08112e-30	0.869047	0.30004	0.96701	0.87406
rs4919509	C	T	10:102714887	EX342493	13.5675	2.23349e-34	1.69538e-30	0.949218	0.22007	0.99198	0.96333
rs11190773	G	A,C	10:102722428	EX342493	13.5489	2.64645e-34	1.98935e-30	0.944271	0.22094	0.99312	0.968
rs1056295	T	C	10:102715183	EX342493	13.5446	2.75178e-34	2.04864e-30	0.947122	0.22131	0.9922	0.96445
rs4919510	C	G	10:102734778	EX342493	13.5426	2.80351e-34	2.06727e-30	0.939477	0.22376	0.99279	0.9673
rs10883565	T	C	10:102703434	EX342493	13.5339	3.03672e-34	2.21811e-30	0.945024	0.22009	0.99195	0.96548
rs111981433	C	T	10:102733776	EX342493	13.5317	3.09778e-34	2.24157e-30	0.937477	0.22409	0.99311	0.96932
rs376955104	TCCTTCCCTC	T	10:102700479	EX342493	13.5118	3.71413e-34	2.66268e-30	0.942061	0.22006	0.99275	0.96923
rs1570171	T	A	10:102731759	EX342493	13.5049	3.95659e-34	2.81048e-30	0.936967	0.22428	0.99299	0.96947
rs2863094	C	T	10:102695909	EX342493	13.4296	7.85708e-34	5.53036e-30	0.931965	0.22068	0.99488	0.97803
rs397781122	A	AT	10:102705058	EX342493	13.4086	9.5193e-34	6.63999e-30	0.940726	0.22462	0.99092	0.96257
rs796567987	GA	G	10:102679269	EX342493	13.4016	1.01398e-33	7.00966e-30	0.92256	0.22074	0.9951	0.9782
rs12241232	T	C	10:102692604	EX342493	13.3778	1.25942e-33	8.62931e-30	0.924581	0.22092	0.99631	0.98551
rs55942016	G	A	10:102692643	EX342493	13.3708	1.34236e-33	9.11696e-30	0.924079	0.22096	0.99641	0.98593
rs7911957	A	G	10:102692970	EX342493	13.3457	1.68646e-33	1.13544e-29	0.922254	0.22109	0.99669	0.98716
rs56317403	T	G	10:102670196	EX342493	13.3281	1.97902e-33	1.32092e-29	0.907553	0.21886	0.99866	0.99372
rs14177	C	G	10:102767155	EX342488	13.3135	2.25932e-33	1.49513e-29	0.888142	0.24846	0.97461	0.89133
rs3802724	T	C	10:102672718	EX342493	13.3113	2.30495e-33	1.5124e-29	0.90711	0.21887	0.99948	0.99739
rs4917916	G	A	10:102673292	EX342493	13.2982	2.59721e-33	1.68984e-29	0.906165	0.21909	0.99957	0.99816
rs701836	C	A	10:102767117	EX342488	13.2614	3.62755e-33	2.34055e-29	0.885813	0.24994	0.97421	0.88899
rs57214420	G	A	10:102664608	EX342493	13.2455	4.18772e-33	2.67965e-29	0.900289	0.2186	0.99732	0.98714
rs35576258	CA	C	10:102751612	EX342493	13.1541	9.5832e-33	6.08185e-29	0.884678	0.25926	0.97099	0.88111
rs927302	G	C,T	10:102722916	EX342493	13.0908	1.69786e-32	1.06876e-28	0.952637	0.21431	0.99193	0.96134
rs10786611	G	A,T	10:102646342	EX342493	12.3498	1.27091e-29	7.87208e-26	0.899834	0.18504	0.99963	0.99839
rs1408342	G	A	10:102648752	EX342493	12.2131	4.23938e-29	2.60506e-25	0.89487	0.18453	0.9989	0.99396
rs4919506	T	A,G	10:102652974	EX342493	12.0932	1.21365e-28	7.39905e-25	0.889503	0.18575	0.99768	0.98692
rs10786612	A	G	10:102653765	EX342493	12.068	1.51255e-28	9.14922e-25	0.888399	0.18578	0.9975	0.98594
rs807020	G	A	10:102771573	EX342488	12.0215	2.27044e-28	1.36272e-24	0.873799	0.25693	0.95809	0.83661
rs807025	C	T	10:102764821	EX342493	12.0128	2.44874e-28	1.45843e-24	0.802201	0.25573	0.98315	0.92635
rs807027	T	A	10:102764607	EX342493	12.0104	2.50221e-28	1.4789e-24	0.800137	0.25635	0.98372	0.92891
rs807024	A	G	10:102766574	EX342493	11.9218	5.41332e-28	3.17523e-24	0.818442	0.25678	0.97409	0.89037
rs7901791	C	G	10:102645384	EX342488	-11.645	5.93778e-27	3.45667e-23	-0.754772	0.27565	0.99438	0.9767
rs807029	C	T	10:102764047	EX342493	11.6435	6.01695e-27	3.47662e-23	0.775587	0.30004	0.96701	0.87406
rs14177	C	G	10:102767155	EX342493	11.4174	4.17628e-26	2.3952e-22	0.793223	0.24846	0.97461	0.89133
rs1781819	T	C	10:79625253	EX384809	11.3891	5.31717e-26	3.0271e-22	0.963122	0.30141	0.99131	0.96444
rs701836	C	A	10:102767117	EX342493	11.3704	6.23471e-26	3.52355e-22	0.79083	0.24994	0.97421	0.88899
rs61855797	A	G	10:79632791	EX384809	11.3503	7.39689e-26	4.15007e-22	1.02653	0.33106	0.96731	0.87424
rs1268514	A	C	10:79578292	EX384809	11.2491	1.74658e-25	9.72877e-22	0.94018	0.30491	0.99708	0.98996
rs1248638	A	G	10:79575879	EX384809	11.2404	1.88021e-25	1.03984e-21	0.936638	0.30551	0.99719	0.99049
rs1248623	T	C	10:79573513	EX384809	11.2118	2.39384e-25	1.3145e-21	0.930852	0.31397	0.99947	0.99815
rs1659389	A	G	10:79623901	EX384809	11.1794	3.14905e-25	1.71703e-21	0.947605	0.29957	0.99292	0.96985
rs1248639	T	C	10:79575220	EX384809	11.1769	3.21641e-25	1.74149e-21	0.933502	0.29698	0.99747	0.98991
rs1270912	A	G	10:79597888	EX384809	11.1646	3.56629e-25	1.91752e-21	0.932675	0.30709	0.99968	0.99883
rs1615211	A	G	10:79630207	EX384809	11.1631	3.61156e-25	1.92846e-21	0.950829	0.31878	0.98853	0.95465
rs1248667	T	C	10:79598584	EX384809	11.1566	3.81636e-25	2.02386e-21	0.935429	0.31137	0.99869	0.99499
rs2579137	T	C,G	10:79619523	EX384809	11.1432	4.27439e-25	2.25134e-21	0.941238	0.29682	0.9954	0.98023
rs3740484	G	T	10:102747363	EX342488	11.1372	4.49631e-25	2.35223e-21	0.677326	0.3354	0.98885	0.96084
rs1248655	A	G	10:79628875	EX384809	11.1358	4.54865e-25	2.36364e-21	0.947855	0.30161	0.98984	0.95837
rs1248668	A	G	10:79599546	EX384809	11.1324	4.6801e-25	2.41573e-21	0.931833	0.30283	0.99845	0.99443
rs1248669	A	G	10:79599848	EX384809	11.129	4.81721e-25	2.47004e-21	0.931644	0.30097	0.99844	0.99459
rs1248642	T	C	10:79620892	EX384809	11.125	4.97927e-25	2.53634e-21	0.942019	0.29972	0.99421	0.97567
rs2801825	T	C	10:79619340	EX384809	11.123	5.06549e-25	2.55789e-21	0.940635	0.29926	0.99509	0.97936
rs1248644	A	G	10:79622927	EX384809	11.1225	5.08765e-25	2.55789e-21	0.944284	0.30035	0.99226	0.96777
rs2559657	A	C	10:79639176	EX384809	11.1062	5.83567e-25	2.91504e-21	0.95389	0.30298	0.9854	0.94297
rs1248666	T	C	10:79594504	EX384809	11.0844	7.0099e-25	3.47156e-21	0.928756	0.31211	0.99899	0.99607
rs1781826	G	T	10:79657328	EX384809	11.0839	7.03946e-25	3.47156e-21	0.969849	0.30556	0.97901	0.92508
rs1248663	C	G	10:79590726	EX384809	11.0788	7.34745e-25	3.60051e-21	0.931716	0.30063	0.99836	0.9933
rs1248664	A	G	10:79591910	EX384809	11.07	7.91492e-25	3.8542e-21	0.931016	0.29997	0.99872	0.9948
rs1261993	A	G	10:79593051	EX384809	11.0636	8.34844e-25	4.03584e-21	0.924169	0.30681	0.99986	0.99951
rs397759707	T	TA	10:79593113	EX384809	11.063	8.39218e-25	4.03584e-21	0.924158	0.30683	0.99984	0.99943
rs1248665	T	A	10:79592316	EX384809	11.0442	9.82803e-25	4.69717e-21	0.926203	0.31094	0.99892	0.99573
rs1248661	C	T	10:79595417	EX384809	11.0412	1.00817e-24	4.78886e-21	0.923764	0.30147	0.99906	0.99642
rs1149720	A	G	10:79643121	EX384809	11.0343	1.06772e-24	5.04079e-21	0.950155	0.31277	0.9842	0.94003
rs1248679	T	C	10:79607777	EX384809	11.0301	1.10584e-24	5.18911e-21	0.925825	0.30327	0.99969	0.99886
rs11594686	A	C	10:102759756	EX342488	11.0223	1.18148e-24	5.51065e-21	0.666314	0.34951	0.99094	0.968
rs1272013	T	C	10:79610605	EX384809	11.0126	1.28134e-24	5.94064e-21	0.92195	0.29954	0.99978	0.99926
rs1248694	T	C	10:79616278	EX384809	11.0048	1.36739e-24	6.30184e-21	0.934121	0.3016	0.99358	0.97651
rs1248674	A	C	10:79605096	EX384809	10.9901	1.5475e-24	7.08972e-21	0.919376	0.30015	0.99911	0.99642
rs2579173	C	T	10:79530408	EX384809	10.9884	1.56876e-24	7.14485e-21	0.915297	0.37999	0.99904	0.99651
rs1248671	T	C	10:79603826	EX384809	10.9867	1.59204e-24	7.20848e-21	0.918422	0.31119	0.99973	0.99913
rs1248692	A	G	10:79614189	EX384809	10.9811	1.66748e-24	7.50613e-21	0.932288	0.3003	0.99431	0.97834
rs1248687	C	A	10:79610974	EX384809	10.8874	3.64989e-24	1.6335e-20	0.925133	0.30076	0.99449	0.98014
rs2579143	C	T	10:79562601	EX384809	10.8675	4.30512e-24	1.91567e-20	0.915988	0.31872	0.99768	0.99167
rs2579180	A	T	10:79528858	EX384809	10.8263	6.06756e-24	2.68449e-20	0.910748	0.31996	0.9989	0.99586
rs2812410	A	C	10:79563319	EX384809	10.8227	6.25161e-24	2.7502e-20	0.912009	0.31832	0.99777	0.99198
rs1248686	T	C	10:79610926	EX384809	10.8219	6.294e-24	2.75321e-20	0.919267	0.30317	0.99529	0.98106
rs1058202	T	C,G	10:79552151	EX384809	10.8088	7.01389e-24	3.05087e-20	0.909545	0.31484	0.99928	0.99759
rs2579147	T	C	10:79560861	EX384809	10.8005	7.51524e-24	3.25069e-20	0.908552	0.30355	0.99856	0.9943
rs1248635	A	G	10:79579047	EX384809	10.7981	7.67027e-24	3.29931e-20	0.894013	0.3242	0.99586	0.98642
rs72856785	T	C	10:134133739	EX420957	10.7941	7.9275e-24	3.39112e-20	0.909265	0.18885	0.95459	0.77236
rs2579175	T	C	10:79529533	EX384809	10.7814	8.80857e-24	3.74731e-20	0.913866	0.33402	0.99987	0.99943
rs1248658	C	G	10:79629436	EX384809	10.7734	9.40862e-24	3.96006e-20	0.907776	0.32474	0.98915	0.95748
rs1248659	A	G	10:79629953	EX384809	10.7734	9.41097e-24	3.96006e-20	0.90807	0.32479	0.98899	0.9569
rs1248643	A	G	10:79622520	EX384809	10.7673	9.89724e-24	4.12427e-20	0.903633	0.30512	0.99335	0.97193
rs2579179	C	G,T	10:79528964	EX384809	10.7672	9.90774e-24	4.12427e-20	0.907282	0.30264	0.99908	0.9969
rs2812425	T	C	10:79553673	EX384809	10.7642	1.01609e-23	4.20703e-20	0.905138	0.30423	0.99934	0.99738
rs1248640	G	T	10:79620056	EX384809	10.7566	1.08152e-23	4.4541e-20	0.899188	0.30317	0.99547	0.98077
rs2579170	A	G	10:79531976	EX384809	10.7439	1.20196e-23	4.92393e-20	0.903091	0.30405	0.99999	0.99995
rs796326599	CTT	C	10:79583288	EX384809	10.7396	1.2452e-23	5.05835e-20	0.893574	0.31787	0.996	0.98694
rs1248629	G	C	10:79584178	EX384809	10.7394	1.24783e-23	5.05835e-20	0.891685	0.31186	0.99709	0.99032
rs1617018	C	T	10:79655482	EX384809	10.7326	1.32003e-23	5.32315e-20	0.928568	0.32374	0.97827	0.92609
rs1248651	C	T	10:79635614	EX384809	10.7302	1.34664e-23	5.4023e-20	0.910121	0.31685	0.98714	0.95035
rs1781825	T	C	10:79655832	EX384809	10.7256	1.39807e-23	5.55671e-20	0.928212	0.32479	0.97813	0.92619
rs2579168	A	G	10:79533244	EX384809	10.7255	1.39948e-23	5.55671e-20	0.903382	0.30406	0.99966	0.99847
rs1272601	C	T	10:79653899	EX384809	10.7173	1.49753e-23	5.91569e-20	0.927375	0.32935	0.97757	0.92337
rs4880368	C	T	10:134170505	EX420957	10.7095	1.5969e-23	6.25026e-20	0.846899	0.16384	0.96355	0.79437
rs2579171	G	A	10:79531561	EX384809	10.7094	1.59837e-23	6.25026e-20	0.877364	0.42278	0.99997	0.99989
rs1248646	G	T	10:79641112	EX384809	10.7087	1.60826e-23	6.25733e-20	0.912629	0.31774	0.98515	0.94403
rs2559667	C	A,T	10:79656629	EX384809	10.7013	1.70981e-23	6.61915e-20	0.927319	0.32482	0.97822	0.92567
rs796693412	AT	A	10:79536081	EX384809	10.6969	1.77237e-23	6.82722e-20	0.903663	0.31557	0.99891	0.99585
rs2579166	C	T	10:79536402	EX384809	10.6933	1.826e-23	6.99897e-20	0.903577	0.31558	0.99888	0.99578
rs2579167	G	A	10:79535938	EX384809	10.6909	1.86259e-23	7.10406e-20	0.903034	0.3006	0.99942	0.99766
rs2801826	A	G	10:79646904	EX384809	10.6842	1.9692e-23	7.47387e-20	0.913393	0.31703	0.9838	0.94045
rs2579174	C	T	10:79530213	EX384809	10.6808	2.02536e-23	7.64949e-20	0.873744	0.42722	0.99988	0.9996
rs2579163	C	A	10:79538857	EX384809	10.6587	2.42949e-23	9.13131e-20	0.902812	0.31587	0.99847	0.995
rs1248672	C	T	10:79604579	EX384809	10.6368	2.90983e-23	1.08838e-19	0.882245	0.30971	0.99864	0.99497
rs1248677	G	A	10:79607092	EX384809	10.632	3.0281e-23	1.12718e-19	0.888726	0.30887	0.99546	0.98295
rs2812439	T	C	10:79541022	EX384809	10.6011	3.90382e-23	1.43931e-19	0.900131	0.33385	0.99829	0.99431
rs1248670	A	C,G	10:79602404	EX384809	10.5937	4.14789e-23	1.52205e-19	0.919447	0.294	0.98526	0.94088
rs2812433	C	T	10:79547943	EX384809	10.5857	4.42968e-23	1.61779e-19	0.897891	0.2993	0.99888	0.99587
rs1262002	T	C	10:79652154	EX384809	10.5807	4.61831e-23	1.67876e-19	0.906082	0.36534	0.97779	0.92792
rs2579154	C	A,T	10:79546978	EX384809	10.5693	5.06827e-23	1.83371e-19	0.896123	0.31951	0.99784	0.99174
rs2812434	T	C	10:79546974	EX384809	10.5634	5.32255e-23	1.91623e-19	0.89796	0.30037	0.99888	0.9952
rs807020	G	A	10:102771573	EX342493	10.5629	5.34585e-23	1.91623e-19	0.790355	0.25693	0.95809	0.83661
rs11595160	G	A	10:102643010	EX342488	-10.5608	5.43834e-23	1.9404e-19	-0.691463	0.29098	0.99382	0.9777
rs906215361	G	GA	10:79541760	EX384809	10.5596	5.48963e-23	1.94972e-19	0.897107	0.31616	0.99877	0.99598
rs2812435	A	G	10:79546895	EX384809	10.5588	5.52785e-23	1.95433e-19	0.894134	0.32	0.99839	0.99417
rs2812442	T	C	10:79530664	EX384809	10.5516	5.86142e-23	2.06284e-19	0.90195	0.30112	0.99839	0.99515
rs2579153	C	T	10:79548266	EX384809	10.5456	6.1581e-23	2.15744e-19	0.873238	0.38537	0.99516	0.9858
rs2579156	A	G	10:79545366	EX384809	10.5342	6.76381e-23	2.35897e-19	0.90566	0.31696	0.99496	0.97995
rs1408343	A	G	10:102648765	EX342488	10.5233	7.39279e-23	2.56678e-19	0.691223	0.28623	0.99993	0.99966
rs2812436	T	C	10:79545354	EX384809	10.5186	7.68232e-23	2.6554e-19	0.896994	0.29964	0.99866	0.99381
rs2579159	G	A	10:79543077	EX384809	10.5121	8.10306e-23	2.78838e-19	0.893755	0.30069	0.99986	0.99935
rs2918624	C	T	10:79541428	EX384809	10.5112	8.16356e-23	2.79677e-19	0.89472	0.29872	0.99878	0.99533
rs943896737	G	GTA	10:79544258	EX384809	10.5106	8.20425e-23	2.79833e-19	0.893724	0.31629	0.99914	0.99713
rs2812409	C	A	10:79564513	EX384809	10.5093	8.2924e-23	2.81599e-19	0.877993	0.32635	0.99746	0.99137
rs2579158	T	C	10:79544182	EX384809	10.4909	9.63576e-23	3.25789e-19	0.892369	0.29913	0.99944	0.9979
rs2812437	A	G	10:79544075	EX384809	10.4877	9.89417e-23	3.33071e-19	0.892009	0.30069	0.99998	0.99991
rs796298742	AT	A	10:79578541	EX384809	10.4668	1.17356e-22	3.93348e-19	0.896178	0.32047	0.98453	0.94191
rs2579161	G	A	10:79541641	EX384809	10.4603	1.23801e-22	4.13163e-19	0.868882	0.39092	0.99609	0.98699
rs7901791	C	G	10:102645384	EX342493	-10.4105	1.85823e-22	6.17487e-19	-0.690882	0.27565	0.99438	0.9767
rs2812428	G	A	10:79552694	EX384809	10.3797	2.38632e-22	7.89585e-19	0.864707	0.31095	0.99984	0.99933
rs2918625	A	C,T	10:79541324	EX384809	10.3156	4.01609e-22	1.32318e-18	0.886894	0.298	0.99782	0.99166
rs2579155	T	C	10:79545994	EX384809	10.2657	6.01594e-22	1.97368e-18	0.853618	0.35781	0.99761	0.9914
rs10821944	G	T	10:63785089	EX342152	10.2522	6.7078e-22	2.19137e-18	0.76178	0.31595	0.9991	0.99668
rs3740484	G	T	10:102747363	EX342493	9.77541	3.00258e-20	9.72707e-17	0.609928	0.3354	0.98885	0.96084
rs779927587	ATT	A	10:79563644	EX384809	9.72406	4.49423e-20	1.44987e-16	0.888889	0.27912	0.97942	0.91804
rs11594686	A	C	10:102759756	EX342493	9.65546	7.68784e-20	2.46986e-16	0.598782	0.34951	0.99094	0.968
rs10740058	T	G	10:63795446	EX342152	9.54499	1.81642e-19	5.78755e-16	0.741936	0.30621	0.98454	0.95287
rs1408343	A	G	10:102648765	EX342493	9.28761	1.31639e-18	4.16008e-15	0.623673	0.28623	0.99993	0.99966
rs11595160	G	A	10:102643010	EX342493	-9.27103	1.49388e-18	4.7018e-15	-0.62128	0.29098	0.99382	0.9777
rs2559662	A	T	10:79676052	EX384809	9.17451	3.11089e-18	9.75154e-15	0.797134	0.36833	0.99032	0.96537
rs1265749	G	C	10:79670555	EX384809	9.13984	4.04383e-18	1.26249e-14	0.794086	0.34947	0.98961	0.9612
rs2559663	T	G	10:79671986	EX384809	9.07256	6.71663e-18	2.08851e-14	0.788399	0.36046	0.9904	0.96466
rs1467616	G	A	10:102641691	EX342488	-8.89116	2.6074e-17	8.0752e-14	-0.555358	0.38796	0.99833	0.99503
rs1248893	A	G	10:79678716	EX384809	8.81213	4.68279e-17	1.44449e-13	0.764947	0.36072	0.99331	0.97651
rs1650146	A	G	10:79688208	EX384809	8.77019	6.3805e-17	1.96038e-13	0.760993	0.35178	0.99168	0.97149
rs2801820	T	C	10:79683786	EX384809	8.73418	8.31601e-17	2.54495e-13	0.757767	0.3511	0.99334	0.97662
rs1248898	T	C	10:79681227	EX384809	8.7267	8.78577e-17	2.67813e-13	0.757131	0.35067	0.99391	0.97878
rs1781799	C	T	10:79697211	EX384809	8.69962	1.0716e-16	3.25371e-13	0.746166	0.38326	0.99615	0.98636
rs7902725	C	T	10:102667751	EX342488	-8.69437	1.11366e-16	3.36821e-13	-0.527284	0.39938	0.99695	0.98934
rs754465	C	A	10:79680514	EX384809	8.65084	1.53118e-16	4.61295e-13	0.74678	0.45083	0.99825	0.99492
rs1248899	T	C	10:79681483	EX384809	8.59196	2.35137e-16	7.0292e-13	0.748841	0.35179	0.9936	0.97755
rs1248889	G	A	10:79699288	EX384809	8.54116	3.39937e-16	1.0123e-12	0.729945	0.37788	0.99993	0.99971
rs6480871	A	C	10:79693159	EX384809	8.50203	4.51105e-16	1.33821e-12	0.73478	0.35768	0.993	0.97592
rs4948293	G	A,C	10:63789018	EX342152	-8.48453	5.11841e-16	1.51258e-12	-0.695357	0.21879	0.99958	0.99793
rs11593907	T	C	10:63786554	EX342152	-8.44926	6.59819e-16	1.94247e-12	-0.693373	0.22183	0.99764	0.98883
rs35892992	C	T	10:63781258	EX342152	-8.4026	9.22355e-16	2.70507e-12	-0.703322	0.22341	0.98975	0.94861
rs67527161	T	C	10:63781824	EX342152	-8.40203	9.26131e-16	2.7059e-12	-0.701025	0.22709	0.99155	0.95715
rs12781780	A	T	10:63790794	EX342152	-8.29165	2.03546e-15	5.9247e-12	-0.691197	0.22082	0.9953	0.97679
rs80140716	A	C	10:102694271	EX342488	8.28093	2.19635e-15	6.36905e-12	1.04882	0.06077	0.98998	0.86368
rs142231133	A	AAAAAAAAC,AAAAC,AAAACAAAC	10:79545933	EX384809	8.24471	2.8391e-15	8.20221e-12	0.746044	0.40024	0.95232	0.85367
rs7902146	C	T	10:63801030	EX342152	8.24046	2.92562e-15	8.42074e-12	0.675746	0.28105	0.9877	0.9545
rs2260876	A	C	10:134158316	EX420957	8.23319	3.08013e-15	8.83264e-12	0.493657	0.37352	0.99954	0.99865
rs5786312	ATTT	A	10:79703977	EX384809	8.22987	3.15318e-15	9.00875e-12	0.757193	0.33714	0.9709	0.89285
rs796546923	CAAAA	C	10:63788715	EX342152	-8.12871	6.42656e-15	1.82934e-11	-0.69959	0.27712	0.95335	0.81769
rs2497642	G	A	10:134152450	EX420957	8.12742	6.48463e-15	1.83911e-11	0.492937	0.37983	0.99282	0.97118
rs2497643	C	T	10:134160040	EX420957	8.10468	7.60389e-15	2.14867e-11	0.487719	0.37468	0.99731	0.99053
rs11190760	T	G	10:102695603	EX342488	-8.09697	8.02528e-15	2.2595e-11	-0.49144	0.48882	0.98631	0.95596
rs2474336	A	G,T	10:134151752	EX420957	8.09609	8.07507e-15	2.26528e-11	0.493192	0.37956	0.99082	0.96371
rs2259594	A	G	10:134151034	EX420957	8.07712	9.21882e-15	2.5768e-11	0.49326	0.3794	0.98963	0.95941
rs2474331	A	G	10:134161009	EX420957	8.05052	1.10975e-14	3.09075e-11	0.48463	0.37796	0.99683	0.99027
rs397846109	GT	G	10:134151343	EX420957	8.04485	1.1544e-14	3.20359e-11	0.491269	0.37909	0.98988	0.96039
rs2259600	A	G	10:134151288	EX420957	8.04276	1.17132e-14	3.23895e-11	0.491314	0.37906	0.98972	0.95982
rs4522089	T	C	10:134150055	EX420957	8.03697	1.21952e-14	3.36021e-11	0.493172	0.37909	0.98736	0.95145
rs10509748	T	G	10:102691412	EX342488	-8.02762	1.30144e-14	3.57323e-11	-0.48105	0.49857	0.99311	0.97985
rs397698778	TA	T	10:102692014	EX342488	-7.99953	1.58164e-14	4.3272e-11	-0.484385	0.49856	0.98821	0.96231
rs2748392	G	T	10:134157687	EX420957	7.99361	1.64785e-14	4.49247e-11	0.476461	0.39856	0.9996	0.99856
rs35960350	TC	T	10:134149109	EX420957	7.94978	2.23149e-14	6.06226e-11	0.490772	0.37829	0.98453	0.94207
rs12767143	G	C	10:134147723	EX420957	7.9457	2.29521e-14	6.21357e-11	0.492185	0.37842	0.98261	0.93603
rs2698780	A	G	10:134158542	EX420957	7.93335	2.4993e-14	6.74173e-11	0.47348	0.39876	0.99769	0.99174
rs72479351	A	G	10:134166273	EX420957	7.93287	2.50772e-14	6.74173e-11	0.482431	0.38962	0.99437	0.97916
rs7084379	C	T	10:134145923	EX420957	7.93158	2.53013e-14	6.77844e-11	0.495559	0.38217	0.97411	0.9099
rs7902725	C	T	10:102667751	EX342493	-7.9263	2.62377e-14	7.00509e-11	-0.48581	0.39938	0.99695	0.98934
rs397751165	A	AT	10:134159809	EX420957	7.91784	2.78129e-14	7.40013e-11	0.473236	0.39427	0.99818	0.99374
rs2863093	T	C	10:102688415	EX342488	-7.9166	2.80518e-14	7.43813e-11	-0.470967	0.49668	0.9963	0.98863
rs2748396	G	A	10:134153405	EX420957	7.90733	2.98991e-14	7.90088e-11	0.47619	0.39841	0.99452	0.97809
rs10786614	G	A	10:102689504	EX342488	-7.90582	3.02117e-14	7.95634e-11	-0.471134	0.49612	0.99512	0.98587
rs2698774	A	G	10:134153082	EX420957	7.90454	3.0479e-14	7.99952e-11	0.476656	0.39484	0.99358	0.97474
rs1467616	G	A	10:102641691	EX342493	-7.9019	3.10361e-14	8.11821e-11	-0.500948	0.38796	0.99833	0.99503
rs13882	T	C	10:134145166	EX420957	7.89561	3.24074e-14	8.44837e-11	0.493891	0.37141	0.97755	0.92081
rs2748397	G	A	10:134152857	EX420957	7.88873	3.39769e-14	8.82781e-11	0.476339	0.3983	0.9933	0.97345
rs2748387	C	G	10:134160659	EX420957	7.88674	3.44448e-14	8.91944e-11	0.471385	0.39261	0.99814	0.99431
rs12784321	G	T	10:134145336	EX420957	7.88209	3.5561e-14	9.1778e-11	0.492277	0.37588	0.97753	0.92054
rs12784130	G	T	10:134145293	EX420957	7.8665	3.95764e-14	1.01465e-10	0.491745	0.37572	0.97711	0.91949
rs2698772	A	G	10:134160490	EX420957	7.86024	4.13102e-14	1.0556e-10	0.470677	0.39943	0.99806	0.99359
rs2748388	T	C	10:134160576	EX420957	7.84618	4.54839e-14	1.15843e-10	0.469276	0.39959	0.99858	0.99551
rs12770334	C	G,T	10:102702495	EX342488	-7.84233	4.66997e-14	1.18549e-10	-0.470432	0.49658	0.99201	0.97609
rs2497645	T	C	10:134168475	EX420957	7.8405	4.72869e-14	1.19648e-10	0.476415	0.39377	0.99146	0.97005
rs556164456	CTTT	C	10:102695616	EX342488	-7.83842	4.79633e-14	1.20964e-10	-0.482814	0.48712	0.97888	0.93283
rs71508903	C	T	10:63779871	EX342152	-7.83241	4.99772e-14	1.25634e-10	-0.693266	0.19197	0.98341	0.91606
rs2474327	G	A	10:134167836	EX420957	7.82621	5.21379e-14	1.30641e-10	0.474317	0.39378	0.99261	0.97395
rs7080014	C	A,G	10:134145138	EX420957	7.82334	5.31693e-14	1.32796e-10	0.490856	0.37263	0.97622	0.91693
rs7086691	A	G	10:134145136	EX420957	7.82102	5.40199e-14	1.34486e-10	0.49078	0.37262	0.97615	0.91674
rs527684190	AGGGGAGGGTCAGGTGCGCCCGGTGGTGCCTGC	A	10:134161165	EX420957	7.79375	6.50587e-14	1.61449e-10	0.468525	0.41329	0.99363	0.97891
rs2748385	A	G	10:134167061	EX420957	7.79175	6.59532e-14	1.63146e-10	0.47115	0.39809	0.99367	0.9774
rs4554798	G	A	10:134149946	EX420957	7.7842	6.94322e-14	1.71205e-10	0.476498	0.39792	0.98682	0.95044
rs1535348	G	A	10:102687826	EX342488	-7.78341	6.98041e-14	1.71576e-10	-0.463962	0.49385	0.99562	0.98577
rs10509747	C	A	10:102668856	EX342488	-7.76624	7.84496e-14	1.92216e-10	-0.465109	0.49505	0.99849	0.99523
rs11190749	C	G	10:102665261	EX342488	-7.76329	8.004e-14	1.95494e-10	-0.462929	0.49179	0.99995	0.99982
rs7082370	A	G	10:134144468	EX420957	7.71715	1.09432e-13	2.66441e-10	0.488587	0.37482	0.97142	0.90144
rs2497644	T	G	10:134164341	EX420957	7.70651	1.17592e-13	2.85412e-10	0.462036	0.40389	0.99914	0.99755
rs10883567	T	C	10:102755779	EX342488	-7.69538	1.26779e-13	3.06749e-10	-0.461058	0.43027	0.99897	0.99725
rs7079161	C	G	10:134144575	EX420957	7.69274	1.29054e-13	3.1128e-10	0.485038	0.36956	0.9749	0.91311
rs12416634	T	A,G	10:134147341	EX420957	7.6888	1.32536e-13	3.18685e-10	0.475215	0.39742	0.98191	0.93502
rs7096166	G	T	10:134144466	EX420957	7.68426	1.36658e-13	3.2758e-10	0.484758	0.36984	0.97458	0.91212
rs1132164	C	T	10:134143986	EX420957	7.68324	1.376e-13	3.2882e-10	0.485395	0.37466	0.97271	0.90806
rs1132165	G	T	10:134143985	EX420957	7.68148	1.39243e-13	3.31722e-10	0.485323	0.37465	0.97266	0.9079
rs7082379	A	G	10:134144484	EX420957	7.67785	1.42692e-13	3.38897e-10	0.484326	0.37022	0.97448	0.9122
rs7071002	G	C	10:134145835	EX420957	7.67052	1.49917e-13	3.54966e-10	0.476135	0.39084	0.97914	0.92672
rs11190745	A	G	10:102663545	EX342488	-7.66641	1.54128e-13	3.63826e-10	-0.460008	0.49523	0.99645	0.98977
rs68012888	AT	A	10:102666605	EX342488	-7.65806	1.63031e-13	3.83673e-10	-0.457532	0.49003	0.99918	0.99702
rs10883562	G	T	10:102677765	EX342488	-7.65468	1.6679e-13	3.90293e-10	-0.458254	0.49356	0.99789	0.99396
rs10883559	A	T	10:102667278	EX342488	-7.65462	1.66853e-13	3.90293e-10	-0.458277	0.48971	0.99861	0.99518
rs796823643	AT	A	10:102674106	EX342488	-7.64876	1.73563e-13	4.04767e-10	-0.458502	0.49356	0.99788	0.99335
rs11593444	C	A	10:102675467	EX342488	-7.64503	1.77967e-13	4.13791e-10	-0.457693	0.49378	0.99811	0.99471
rs1980632	G	C	10:102686901	EX342488	-7.63728	1.87476e-13	4.34594e-10	-0.457357	0.49543	0.99806	0.99322
rs34706825	TG	T	10:102674068	EX342488	-7.63013	1.96697e-13	4.54608e-10	-0.458255	0.49312	0.99742	0.9917
rs10883563	C	A	10:102684380	EX342488	-7.62662	2.01388e-13	4.64066e-10	-0.455652	0.49219	0.99903	0.99689
rs7922627	C	T	10:134142321	EX420957	7.6199	2.10672e-13	4.84018e-10	0.482308	0.37391	0.97169	0.9058
rs12219858	G	A	10:102685584	EX342488	-7.6135	2.19903e-13	5.03087e-10	-0.454685	0.49221	0.99954	0.9987
rs1980633	C	T	10:102686591	EX342488	-7.61325	2.20271e-13	5.03087e-10	-0.455293	0.49194	0.99881	0.99602
rs371589380	CTG	C	10:102687068	EX342488	-7.61238	2.21567e-13	5.04559e-10	-0.455681	0.49171	0.99831	0.99425
rs34295144	A	T	10:134146503	EX420957	7.60971	2.25562e-13	5.1215e-10	0.473146	0.39261	0.97885	0.925
rs11190760	T	G	10:102695603	EX342493	-7.57177	2.90698e-13	6.58114e-10	-0.46215	0.48882	0.98631	0.95596
rs11190746	G	A	10:102663565	EX342488	-7.56745	2.99214e-13	6.75419e-10	-0.454621	0.48962	0.99633	0.98868
rs7086152	T	A	10:134144197	EX420957	7.56617	3.01777e-13	6.79224e-10	0.480087	0.36783	0.96947	0.89634
rs796895490	CTG	C	10:79547817	EX384809	7.52429	3.98829e-13	8.9506e-10	0.675284	0.34456	0.99571	0.98578
rs1886274	C	G	10:102651076	EX342488	-7.50492	4.53575e-13	1.01498e-09	-0.457187	0.49776	0.99652	0.98907
rs11002297	G	A	10:79546968	EX384809	7.49039	4.99467e-13	1.11445e-09	0.6729	0.34558	0.99525	0.98332
rs11591349	A	T	10:102744331	EX342488	-7.48201	5.27939e-13	1.1746e-09	-0.461134	0.38599	0.98523	0.95435
rs10430530	T	C	10:79582812	EX384809	7.47848	5.40421e-13	1.19892e-09	0.675963	0.3563	0.99551	0.98509
rs10509748	T	G	10:102691412	EX342493	-7.47351	5.58507e-13	1.23551e-09	-0.450566	0.49857	0.99311	0.97985
rs10430528	G	A	10:79582179	EX384809	7.47015	5.71054e-13	1.25966e-09	0.676083	0.35638	0.99445	0.98137
rs10430529	C	A	10:79582623	EX384809	7.46743	5.81421e-13	1.27889e-09	0.675234	0.34168	0.99592	0.98587
rs12357670	T	C	10:79558180	EX384809	7.44835	6.59478e-13	1.44647e-09	0.668655	0.34476	0.99553	0.98577
rs2289308	G	A	10:79579251	EX384809	7.44138	6.90513e-13	1.51027e-09	0.672912	0.34503	0.99449	0.98024
rs58116353	CT	C	10:79566480	EX384809	7.43897	7.016e-13	1.53019e-09	0.667739	0.34582	0.99564	0.98456
rs56317427	T	C	10:81861934	EX242530	-7.43667	7.12313e-13	1.54919e-09	-0.570372	0.07427	0.99795	0.97813
rs2289311	G	A	10:79565655	EX384809	7.42721	7.58103e-13	1.64416e-09	0.666276	0.36351	0.99569	0.98525
rs1058198	G	A	10:79566632	EX384809	7.42551	7.66625e-13	1.65423e-09	0.666417	0.36387	0.99544	0.98406
rs397698778	TA	T	10:102692014	EX342493	-7.42544	7.67019e-13	1.65423e-09	-0.4525	0.49856	0.98821	0.96231
rs10824575	A	G	10:79549047	EX384809	7.42378	7.75431e-13	1.66773e-09	0.665139	0.3615	0.99528	0.985
rs7895188	C	G	10:79623378	EX384809	7.41093	8.43846e-13	1.80984e-09	0.680887	0.34791	0.99575	0.98323
rs1052281	C	G,T	10:134143942	EX420957	7.4104	8.46751e-13	1.81106e-09	0.466717	0.39752	0.97206	0.90806
rs10762765	T	C	10:79566407	EX384809	7.39984	9.07657e-13	1.93598e-09	0.663906	0.36391	0.9958	0.98532
rs397708683	G	GC	10:134143486	EX420957	7.39593	9.31215e-13	1.98077e-09	0.466049	0.39721	0.97183	0.9075
rs7905222	T	C	10:134142783	EX420957	7.39104	9.6164e-13	2.03988e-09	0.465939	0.39704	0.97156	0.90716
rs17098169	T	C	10:81816134	EX242530	-7.38053	1.03024e-12	2.17942e-09	-0.569552	0.07541	0.99973	0.99714
rs113193500	C	T	10:81816776	EX242530	-7.37533	1.06596e-12	2.24453e-09	-0.569272	0.07533	0.99962	0.99558
rs11815015	C	A,T	10:79625482	EX384809	7.37521	1.06681e-12	2.24453e-09	0.679172	0.3485	0.99565	0.98197
rs56138814	T	C	10:79625795	EX384809	7.37097	1.09681e-12	2.3014e-09	0.679297	0.34835	0.99535	0.98083
rs10824573	T	C	10:79540969	EX384809	7.36998	1.10398e-12	2.31017e-09	0.659159	0.34731	0.9963	0.98787
rs113922934	C	G	10:81819884	EX242530	-7.36936	1.10845e-12	2.31328e-09	-0.569221	0.07506	0.99913	0.99018
rs56402185	G	A	10:79585848	EX384809	7.36871	1.11323e-12	2.317e-09	0.665003	0.35541	0.99664	0.98783
rs10824584	G	A	10:79625947	EX384809	7.36799	1.11848e-12	2.3217e-09	0.679252	0.34819	0.99528	0.98063
rs10824577	G	C	10:79577408	EX384809	7.36307	1.15508e-12	2.38694e-09	0.661868	0.36446	0.9949	0.98152
rs3740250	C	T	10:79580101	EX384809	7.36294	1.15608e-12	2.38694e-09	0.663784	0.36505	0.9941	0.97869
rs61858979	T	C	10:81815290	EX242530	-7.36179	1.16479e-12	2.39853e-09	-0.568365	0.07549	0.99964	0.99565
rs12764378	G	A	10:63800004	EX342152	-7.35978	1.18018e-12	2.42377e-09	-0.661013	0.20316	0.99436	0.97495
rs2863093	T	C	10:102688415	EX342493	-7.35737	1.199e-12	2.4559e-09	-0.44035	0.49668	0.9963	0.98863
rs11002294	T	C	10:79540588	EX384809	7.3557	1.21216e-12	2.47632e-09	0.657605	0.34805	0.99616	0.98726
rs61858982	G	A	10:81820034	EX242530	-7.35258	1.23712e-12	2.52066e-09	-0.568049	0.07496	0.99912	0.99025
rs10786614	G	A	10:102689504	EX342493	-7.35177	1.24371e-12	2.52743e-09	-0.440728	0.49612	0.99512	0.98587
rs111403425	C	T	10:81820542	EX242530	-7.34889	1.26734e-12	2.5687e-09	-0.567833	0.07489	0.99904	0.98967
rs55854323	C	T	10:79589904	EX384809	7.3482	1.27305e-12	2.57354e-09	0.663421	0.34089	0.99822	0.99358
rs78131725	C	G	10:81820919	EX242530	-7.34555	1.29532e-12	2.61175e-09	-0.567624	0.07485	0.99899	0.98927
rs11002306	A	T	10:79591519	EX384809	7.34406	1.30794e-12	2.63035e-09	0.662267	0.35566	0.99952	0.99886
rs2289309	C	T	10:79571108	EX384809	7.34326	1.31478e-12	2.63724e-09	0.657759	0.36447	0.99525	0.9833
rs139029642	A	T	10:81856915	EX242530	-7.3378	1.36255e-12	2.726e-09	-0.43312	0.13736	0.99697	0.97913
rs11002301	G	A	10:79574078	EX384809	7.3368	1.37144e-12	2.73673e-09	0.65825	0.36488	0.99487	0.98156
rs59307213	C	CTGACTAACA	10:81853403	EX242530	-7.3355	1.38317e-12	2.75303e-09	-0.433866	0.13744	0.99616	0.97377
rs61545595	T	C	10:81853769	EX242530	-7.32875	1.44539e-12	2.8695e-09	-0.554442	0.08306	0.98903	0.88519
rs61859022	G	A	10:81860799	EX242530	-7.32268	1.50381e-12	2.97784e-09	-0.567023	0.07037	0.99812	0.97778
rs12356063	G	C	10:79558131	EX384809	7.32024	1.52795e-12	3.01793e-09	0.655468	0.36296	0.99541	0.98565
rs34428190	GA	G	10:81813407	EX242530	-7.30996	1.63378e-12	3.20808e-09	-0.383798	0.37252	0.99696	0.98921
rs10883555	C	T	10:102657908	EX342488	-7.30903	1.64361e-12	3.20808e-09	-0.445603	0.49302	0.99803	0.99374
rs10824576	G	C	10:79566040	EX384809	7.30901	1.64384e-12	3.20808e-09	0.651726	0.36788	0.99608	0.98606
rs17606361	G	A,C	10:81845411	EX242530	-7.30886	1.64544e-12	3.20808e-09	-0.566466	0.06861	0.99802	0.9726
rs10824583	A	G	10:79619402	EX384809	7.30852	1.64909e-12	3.20808e-09	0.663436	0.34995	0.99992	0.99965
rs56235549	G	A	10:81834948	EX242530	-7.30508	1.68647e-12	3.2644e-09	-0.565412	0.07046	0.99834	0.98101
rs61859016	C	A	10:81852500	EX242530	-7.30265	1.71331e-12	3.30809e-09	-0.566012	0.06853	0.99803	0.97343
rs1054608	T	A,G	10:79543308	EX384809	7.30127	1.72884e-12	3.32977e-09	0.653169	0.36967	0.99539	0.98488
rs55882612	A	C	10:81857833	EX242530	-7.29827	1.76285e-12	3.38684e-09	-0.43079	0.14291	0.99726	0.98142
rs36102159	A	AC	10:79574263	EX384809	7.29749	1.77183e-12	3.39568e-09	0.65617	0.36841	0.99434	0.97996
rs59973896	A	T	10:81857485	EX242530	-7.29611	1.7878e-12	3.41783e-09	-0.430765	0.14292	0.99719	0.98096
rs12411407	C	T	10:81828231	EX242530	-7.29367	1.81634e-12	3.46383e-09	-0.564099	0.07416	0.9989	0.98772
rs61859008	C	G	10:81831711	EX242530	-7.29263	1.82872e-12	3.47205e-09	-0.564119	0.07424	0.99868	0.9844
rs61859019	C	A	10:81856795	EX242530	-7.29255	1.82962e-12	3.47205e-09	-0.430806	0.14294	0.99699	0.97961
rs36036214	T	TG	10:81830113	EX242530	-7.29182	1.83832e-12	3.48003e-09	-0.564012	0.07418	0.9988	0.98618
rs556164456	CTTT	C	10:102695616	EX342493	-7.29133	1.84417e-12	3.48258e-09	-0.45171	0.48712	0.97888	0.93283
rs148155886	GATGGCA	G	10:102749933	EX342488	-7.28984	1.86213e-12	3.50795e-09	-0.443335	0.42864	0.99517	0.98385
rs1248897	C	T	10:79680991	EX384809	7.2871	1.89561e-12	3.56236e-09	0.653631	0.49376	0.9963	0.98857
rs10509746	T	C,G	10:102656897	EX342488	-7.28382	1.93649e-12	3.63037e-09	-0.445965	0.49778	0.99802	0.99411
rs12770334	C	G,T	10:102702495	EX342493	-7.28174	1.96282e-12	3.67084e-09	-0.439431	0.49658	0.99201	0.97609
rs12356375	C	A,T	10:79594514	EX384809	7.28043	1.97951e-12	3.69314e-09	0.658863	0.35422	0.99817	0.99478
rs10824578	G	C	10:79578244	EX384809	7.27937	1.99326e-12	3.70984e-09	0.650881	0.36919	0.99432	0.97957
rs11002293	C	T	10:79537965	EX384809	7.27387	2.06559e-12	3.83525e-09	0.650947	0.34713	0.9964	0.9886
rs7907311	A	G	10:81859487	EX242530	-7.27049	2.11137e-12	3.91087e-09	-0.42878	0.14675	0.99732	0.98228
rs12411408	G	A	10:81871396	EX242530	-7.26854	2.13826e-12	3.95122e-09	-0.562442	0.06796	0.99729	0.96621
rs1344966	T	C	10:79534527	EX384809	7.26786	2.14774e-12	3.95928e-09	0.647875	0.34926	0.99793	0.99228
rs11002318	G	A	10:79633807	EX384809	7.26718	2.15729e-12	3.96255e-09	0.677699	0.34219	0.99033	0.96291
rs4436490	G	A	10:81858970	EX242530	-7.267	2.15974e-12	3.96255e-09	-0.428825	0.1468	0.99721	0.98157
rs11002317	G	A	10:79617648	EX384809	7.26661	2.16517e-12	3.96311e-09	0.66112	0.34931	0.99855	0.9943
rs55678010	T	TCACCAC	10:79594754	EX384809	7.26482	2.19045e-12	3.99994e-09	0.668661	0.33268	0.9932	0.97548
rs11002315	T	A,G	10:79617385	EX384809	7.26254	2.22306e-12	4.04993e-09	0.660847	0.34926	0.99844	0.99392
rs145596012	G	A	10:81871718	EX242530	-7.26177	2.23417e-12	4.06061e-09	-0.562314	0.06873	0.99664	0.95866
rs11002316	C	G	10:79617511	EX384809	7.25887	2.27662e-12	4.12807e-09	0.660699	0.34534	0.99802	0.99251
rs11002308	A	T	10:79594796	EX384809	7.25269	2.36957e-12	4.27905e-09	0.656606	0.34791	0.99835	0.99549
rs1046707	C	T	10:81851120	EX242530	-7.2526	2.37093e-12	4.27905e-09	-0.430023	0.14303	0.99553	0.97112
rs59479695	GAGA	G	10:79635268	EX384809	7.25153	2.38744e-12	4.29191e-09	0.677791	0.34576	0.98975	0.96125
rs10824582	T	C	10:79603688	EX384809	7.25142	2.38915e-12	4.29191e-09	0.657563	0.34775	0.99692	0.99007
rs1535348	G	A	10:102687826	EX342493	-7.24986	2.4134e-12	4.32544e-09	-0.434532	0.49385	0.99562	0.98577
rs61859018	T	C	10:81855258	EX242530	-7.24875	2.43078e-12	4.34654e-09	-0.429165	0.14697	0.99599	0.97373
rs61859977	A	T	10:81883689	EX242530	-7.24399	2.50689e-12	4.4723e-09	-0.565728	0.06995	0.99445	0.93298
rs55893027	C	T	10:79588209	EX384809	7.24107	2.55454e-12	4.54683e-09	0.636242	0.39752	0.99572	0.98472
rs6560692	C	G	10:134141319	EX420957	7.24023	2.56854e-12	4.56126e-09	0.459745	0.39549	0.96871	0.89881
rs11002319	C	T	10:79636161	EX384809	7.2396	2.57894e-12	4.56924e-09	0.677584	0.34564	0.98919	0.95948
rs7184	C	T	10:102746231	EX342488	-7.23895	2.58993e-12	4.57825e-09	-0.446044	0.37994	0.98715	0.95995
rs55962051	CA	C	10:81812720	EX242530	-7.23534	2.65099e-12	4.6755e-09	-0.444766	0.1864	0.95739	0.79284
rs112191456	C	T	10:102759655	EX342488	-7.23244	2.70125e-12	4.75332e-09	-0.438074	0.42704	0.99774	0.99321
rs11002289	G	A	10:79532580	EX384809	7.22713	2.79544e-12	4.89681e-09	0.642943	0.34563	0.99921	0.99717
rs10824581	A	G	10:79599501	EX384809	7.22568	2.82176e-12	4.92259e-09	0.654663	0.3394	0.99815	0.99327
rs10883556	G	A	10:102658935	EX342488	-7.22562	2.82288e-12	4.92259e-09	-0.440173	0.493	0.99814	0.99395
rs11002309	C	T	10:79594931	EX384809	7.22163	2.89657e-12	5.03976e-09	0.655824	0.34669	0.99733	0.99077
rs56123058	G	A	10:81811072	EX242530	-7.2204	2.91952e-12	5.0683e-09	-0.558346	0.07616	0.99881	0.98532
rs11818687	C	T	10:79637709	EX384809	7.21985	2.92995e-12	5.07412e-09	0.677086	0.34137	0.9881	0.95595
rs61860459	C	T	10:81758307	EX242530	-7.21953	2.93598e-12	5.07412e-09	-0.424734	0.13391	0.99696	0.97892
rs11813532	T	C	10:79637991	EX384809	7.21834	2.95871e-12	5.102e-09	0.677309	0.34553	0.98813	0.95628
rs10824571	G	A	10:79531931	EX384809	7.21484	3.02612e-12	5.20666e-09	0.641448	0.34595	0.99946	0.99813
rs12411481	A	G	10:81802456	EX242530	-7.21392	3.04416e-12	5.22137e-09	-0.558963	0.07272	0.99719	0.96588
rs397689159	C	CTA	10:79539318	EX384809	7.21368	3.04889e-12	5.22137e-09	0.642568	0.36582	0.99632	0.98869
rs2152548	G	A	10:81802667	EX242530	-7.21338	3.0549e-12	5.22137e-09	-0.558882	0.07271	0.99721	0.96621
rs77376252	C	T	10:81809382	EX242530	-7.21106	3.10082e-12	5.28817e-09	-0.574393	0.07422	0.99635	0.95156
rs980273959	AC	A	10:79529350	EX384809	7.205	3.22432e-12	5.47468e-09	0.639816	0.34616	0.99938	0.9984
rs67607593	A	G	10:79649050	EX384809	7.20325	3.26101e-12	5.52485e-09	0.687821	0.351	0.98054	0.93542
rs17096197	T	C	10:81808184	EX242530	-7.2019	3.28943e-12	5.56084e-09	-0.557148	0.07647	0.99829	0.97857
rs41297151	A	T	10:81807167	EX242530	-7.20102	3.30812e-12	5.58026e-09	-0.557189	0.08093	0.99782	0.97447
rs79904324	A	G	10:81804688	EX242530	-7.19991	3.33199e-12	5.60481e-09	-0.557307	0.07677	0.99757	0.97032
rs12411845	T	C	10:81802479	EX242530	-7.19933	3.34433e-12	5.60481e-09	-0.557611	0.07685	0.99723	0.96655
rs55835350	A	T	10:81801728	EX242530	-7.19901	3.35121e-12	5.60481e-09	-0.557731	0.07687	0.99712	0.96526
rs12411479	A	G	10:81802402	EX242530	-7.19899	3.35163e-12	5.60481e-09	-0.557614	0.07685	0.99722	0.96642
rs397686766	CT	C	10:102656064	EX342488	-7.18565	3.65213e-12	6.09261e-09	-0.458446	0.49875	0.97612	0.92277
rs80140716	A	C	10:102694271	EX342493	7.18536	3.65907e-12	6.09261e-09	0.92445	0.06077	0.98998	0.86368
rs10509747	C	A	10:102668856	EX342493	-7.18345	3.7042e-12	6.15451e-09	-0.432924	0.49505	0.99849	0.99523
rs11190743	A	G	10:102659337	EX342488	-7.18014	3.78394e-12	6.27354e-09	-0.437112	0.49906	0.99824	0.99471
rs11190744	C	G,T	10:102659564	EX342488	-7.1767	3.86851e-12	6.40004e-09	-0.436815	0.49941	0.99789	0.99354
rs11190749	C	G	10:102665261	EX342493	-7.17533	3.90261e-12	6.42945e-09	-0.430608	0.49179	0.99995	0.99982
rs2579178	G	A	10:79529215	EX384809	7.17532	3.90293e-12	6.42945e-09	0.635312	0.34614	0.9999	0.99965
rs12355322	T	C	10:102659441	EX342488	-7.17499	3.91119e-12	6.42945e-09	-0.436766	0.49906	0.99823	0.99476
rs12354903	T	C	10:79536465	EX384809	7.17439	3.92631e-12	6.44062e-09	0.638304	0.36637	0.99722	0.99085
rs61859014	C	T	10:81849184	EX242530	-7.17101	4.01246e-12	6.56368e-09	-0.560911	0.07972	0.99642	0.95882
rs728615	G	A	10:81848089	EX242530	-7.17078	4.01828e-12	6.56368e-09	-0.557161	0.07621	0.99747	0.96924
rs11002322	G	T	10:79649653	EX384809	7.1684	4.08033e-12	6.651e-09	0.685037	0.34336	0.9815	0.93748
rs58187971	G	GTT	10:81848189	EX242530	-7.16593	4.14552e-12	6.73116e-09	-0.556993	0.07616	0.99747	0.96922
rs143389465	CAATGT	C	10:81847690	EX242530	-7.16588	4.14689e-12	6.73116e-09	-0.556828	0.07621	0.99748	0.96927
rs10670160	C	CAA	10:81848523	EX242530	-7.15499	4.44694e-12	7.19449e-09	-0.556964	0.07787	0.9958	0.94967
rs10786613	G	T	10:102659773	EX342488	-7.15485	4.45093e-12	7.19449e-09	-0.435391	0.49905	0.99831	0.99497
rs149797111	G	A	10:81846546	EX242530	-7.15447	4.4616e-12	7.19672e-09	-0.556021	0.0762	0.9975	0.96945
rs11002310	T	G	10:79596030	EX384809	7.15402	4.47459e-12	7.20266e-09	0.648354	0.34733	0.9994	0.99802
rs61859013	C	T	10:81846062	EX242530	-7.14964	4.60208e-12	7.39252e-09	-0.555684	0.07619	0.99752	0.96957
rs10883567	T	C	10:102755779	EX342493	-7.1493	4.612e-12	7.39312e-09	-0.43075	0.43027	0.99897	0.99725
rs11002342	C	T	10:79702230	EX384809	7.14576	4.71783e-12	7.54713e-09	0.64032	0.49872	0.99485	0.9822
rs57620400	GTTTCA	G	10:81848747	EX242530	-7.14447	4.75683e-12	7.59383e-09	-0.555439	0.08012	0.99682	0.964
rs2004382	G	C	10:79650351	EX384809	7.14136	4.85275e-12	7.73102e-09	0.682807	0.34334	0.98149	0.93713
rs728616	G	T	10:81847914	EX242530	-7.13562	5.03429e-12	8.00377e-09	-0.55482	0.08011	0.99685	0.96398
rs10762767	C	A	10:79645070	EX384809	7.13032	5.20787e-12	8.26276e-09	0.673386	0.34407	0.98531	0.94877
rs57257258	T	C	10:81844020	EX242530	-7.12496	5.38956e-12	8.53355e-09	-0.553869	0.07629	0.99747	0.96936
rs55738779	C	T	10:79652395	EX384809	7.11689	5.67463e-12	8.94831e-09	0.680839	0.3383	0.98147	0.9367
rs61859012	A	G	10:81844281	EX242530	-7.09925	6.35058e-12	9.97359e-09	-0.55213	0.0801	0.99695	0.96498
rs67382505	GA	G	10:79636506	EX384809	7.09409	6.56315e-12	1.02866e-08	1.81742	0.06968	0.95239	0.43882
rs751280212	A	AAAAT	10:81840835	EX242530	-7.08962	6.7524e-12	1.05618e-08	-0.551834	0.07852	0.99705	0.96623
rs61002489	A	AAAAACAAAAC,AAAAACAAAACAAAAC	10:81820089	EX242530	-7.08814	6.81653e-12	1.06221e-08	-0.648642	0.05926	0.98816	0.83466
rs10883562	G	T	10:102677765	EX342493	-7.0881	6.8184e-12	1.06221e-08	-0.426852	0.49356	0.99789	0.99396
rs796823643	AT	A	10:102674106	EX342493	-7.08711	6.86126e-12	1.06674e-08	-0.427316	0.49356	0.99788	0.99335
rs68012888	AT	A	10:102666605	EX342493	-7.08458	6.97289e-12	1.08025e-08	-0.42583	0.49003	0.99918	0.99702
rs10883559	A	T	10:102667278	EX342493	-7.08451	6.97604e-12	1.08025e-08	-0.426686	0.48971	0.99861	0.99518
rs12414332	C	T	10:81840955	EX242530	-7.08234	7.07294e-12	1.09307e-08	-0.550561	0.07815	0.99755	0.97181
rs1980632	G	C	10:102686901	EX342493	-7.08154	7.10917e-12	1.0952e-08	-0.426507	0.49543	0.99806	0.99322
rs11593444	C	A	10:102675467	EX342493	-7.08141	7.115e-12	1.0952e-08	-0.426439	0.49378	0.99811	0.99471
rs11190745	A	G	10:102663545	EX342493	-7.07969	7.19301e-12	1.10501e-08	-0.427472	0.49523	0.99645	0.98977
rs11591262	C	T	10:102660674	EX342488	-7.07659	7.33657e-12	1.12483e-08	-0.429939	0.49903	0.99884	0.99626
rs11591286	G	A	10:102660666	EX342488	-7.07567	7.37958e-12	1.12919e-08	-0.430367	0.49928	0.99856	0.9952
rs60230870	ATT	A	10:79702143	EX384809	7.07357	7.47888e-12	1.14212e-08	0.644251	0.44206	0.96913	0.89691
rs17098720	A	G	10:81840236	EX242530	-7.07318	7.49749e-12	1.14271e-08	-0.549825	0.07813	0.99762	0.97284
rs34706825	TG	T	10:102674068	EX342493	-7.07121	7.59182e-12	1.15482e-08	-0.427141	0.49312	0.99742	0.9917
rs1248890	G	T	10:79700054	EX384809	7.06851	7.72305e-12	1.17248e-08	0.629392	0.49706	0.99952	0.99864
rs10883563	C	A	10:102684380	EX342493	-7.06815	7.74106e-12	1.17291e-08	-0.424721	0.49219	0.99903	0.99689
rs371589380	CTG	C	10:102687068	EX342493	-7.05633	8.34459e-12	1.26189e-08	-0.424809	0.49171	0.99831	0.99425
rs1980633	C	T	10:102686591	EX342493	-7.05567	8.37953e-12	1.2647e-08	-0.424369	0.49194	0.99881	0.99602
rs2902407	A	C	10:102660904	EX342488	-7.05518	8.40574e-12	1.26619e-08	-0.428409	0.49903	0.99899	0.99673
rs12219858	G	A	10:102685584	EX342493	-7.05361	8.48956e-12	1.27633e-08	-0.423682	0.49221	0.99954	0.9987
rs767264184	C	CAA	10:81841421	EX242530	-7.05308	8.51817e-12	1.27815e-08	-0.542167	0.08815	0.99035	0.90207
rs3889823	T	C	10:81918362	EX242530	-7.03849	9.3439e-12	1.39934e-08	-0.569041	0.05998	0.99932	0.99075
rs61860016	G	C	10:81915889	EX242530	-7.03579	9.50501e-12	1.42072e-08	-0.568846	0.06016	0.99916	0.98797
rs7084705	A	G	10:79596675	EX384809	7.02533	1.01555e-11	1.51503e-08	0.631886	0.39888	0.99611	0.98701
rs2181834	G	T	10:102661251	EX342488	-7.02379	1.0255e-11	1.52692e-08	-0.425961	0.49894	0.99935	0.99792
rs56271768	T	G	10:81837051	EX242530	-7.02082	1.04495e-11	1.5529e-08	-0.54551	0.08001	0.99786	0.97705
rs11190746	G	A	10:102663565	EX342493	-6.99428	1.2356e-11	1.83271e-08	-0.42269	0.48962	0.99633	0.98868
rs723193	G	T	10:81708155	EX242530	-6.99233	1.2509e-11	1.84906e-08	-0.565413	0.06908	0.99975	0.99623
rs723191	A	G	10:81707920	EX242530	-6.99227	1.2514e-11	1.84906e-08	-0.56539	0.06906	0.99982	0.99718
rs726289	G	A	10:81706951	EX242530	-6.99129	1.25911e-11	1.85691e-08	-0.565234	0.06804	0.99999	0.99987
rs1866437	T	C	10:79526766	EX384809	6.99068	1.264e-11	1.86058e-08	0.61949	0.3524	0.99986	0.99943
rs11591349	A	T	10:102744331	EX342493	-6.96988	1.44092e-11	2.11696e-08	-0.431657	0.38599	0.98523	0.95435
rs10762763	C	G	10:79560803	EX384809	6.9469	1.66471e-11	2.44113e-08	0.615851	0.40206	0.99996	0.99984
rs565543933	TA	T	10:81815315	EX242530	-6.94649	1.66901e-11	2.4428e-08	-0.545239	0.10036	0.97953	0.81267
rs17886286	C	G,T	10:81703852	EX242530	-6.94113	1.72608e-11	2.52156e-08	-0.589607	0.06642	0.99678	0.95137
rs2579177	C	T	10:79529245	EX384809	6.93964	1.74222e-11	2.54035e-08	0.617772	0.34716	0.99983	0.99938
rs2152550	G	A	10:81818509	EX242530	-6.93693	1.77213e-11	2.57911e-08	-0.538181	0.08376	0.99898	0.98914
rs56140719	C	T	10:81902245	EX242530	-6.92959	1.85554e-11	2.69542e-08	-0.564709	0.06053	0.99848	0.97715
rs7080405	G	C,T	10:81901943	EX242530	-6.92405	1.92104e-11	2.78535e-08	-0.564727	0.06723	0.99649	0.95296
rs61858980	G	A	10:81816618	EX242530	-6.92032	1.96633e-11	2.84569e-08	-0.53661	0.08397	0.99935	0.99314
rs1366047	C	T	10:79704394	EX384809	6.91972	1.97378e-11	2.85114e-08	0.6141	0.43889	0.98881	0.96473
rs752974	C	T	10:102762256	EX342488	-6.91887	1.98428e-11	2.86097e-08	-0.418425	0.42528	0.99931	0.99774
rs1886274	C	G	10:102651076	EX342493	-6.91097	2.08478e-11	3.00028e-08	-0.423628	0.49776	0.99652	0.98907
rs61860034	C	T	10:81931848	EX242530	-6.90664	2.14192e-11	3.07681e-08	-0.559921	0.06073	0.99853	0.97956
rs79529820	A	T	10:81820529	EX242530	-6.90291	2.19249e-11	3.14362e-08	-0.50112	0.09798	0.99377	0.94281
rs77509998	G	T	10:63813790	EX342152	-6.89496	2.30403e-11	3.29743e-08	-0.664838	0.18104	0.97765	0.88943
rs4633405	G	T	10:81927446	EX242530	-6.85806	2.89941e-11	4.12992e-08	-0.556273	0.06079	0.99861	0.98036
rs879882527	C	CG,CGG	10:81928008	EX242530	-6.85793	2.90172e-11	4.12992e-08	-0.589463	0.05967	0.99324	0.89831
rs2474334	A	C	10:134157039	EX420957	6.85677	2.92269e-11	4.15213e-08	0.433969	0.31759	0.99996	0.99981
rs10762764	T	G	10:79566365	EX384809	6.85586	2.93928e-11	4.16806e-08	0.597835	0.44248	0.99714	0.99206
rs56365235	C	T	10:81894739	EX242530	-6.85275	2.99664e-11	4.24163e-08	-0.509121	0.09124	0.98874	0.89344
rs12261440	G	A	10:134158884	EX420957	6.84506	3.14319e-11	4.43286e-08	1.1324	0.06559	0.97083	0.6589
rs4526701	G	A	10:134146006	EX420957	6.84465	3.15122e-11	4.4361e-08	0.459316	0.30278	0.9768	0.90899
rs369411348	TTTATCTCA	T	10:81893929	EX242530	-6.83346	3.37779e-11	4.74641e-08	-0.508509	0.09115	0.9887	0.89336
rs796520237	TA	T	10:79538276	EX384809	6.83238	3.40032e-11	4.76942e-08	0.625904	0.38281	0.98067	0.93152
rs397845275	A	AT	10:102733707	EX342488	-6.79579	4.26418e-11	5.97029e-08	-0.422118	0.38103	0.98826	0.96138
rs1919717	G	T	10:134135270	EX420957	6.79188	4.36847e-11	6.10526e-08	0.431209	0.40237	0.9621	0.87923
rs148155886	GATGGCA	G	10:102749933	EX342493	-6.7836	4.59731e-11	6.41351e-08	-0.414439	0.42864	0.99517	0.98385
rs7184	C	T	10:102746231	EX342493	-6.76759	5.07364e-11	7.06529e-08	-0.418658	0.37994	0.98715	0.95995
rs142423181	A	C,G	10:81876829	EX242530	-6.76227	5.24253e-11	7.28737e-08	-0.56249	0.05905	0.99779	0.96516
rs869141896	GAAT	G	10:81672062	EX242530	-6.75865	5.36073e-11	7.43832e-08	-0.5591	0.06945	0.99513	0.93543
rs2165046	C	T	10:79552092	EX384809	6.74989	5.65708e-11	7.83548e-08	0.582852	0.43447	0.99963	0.99876
rs56149376	C	T	10:82002867	EX242530	-6.74214	5.93305e-11	8.20305e-08	-0.566323	0.06156	0.99673	0.95469
rs2497641	A	G	10:134152090	EX420957	6.73481	6.20582e-11	8.56488e-08	0.434496	0.31656	0.99249	0.96737
rs61859763	A	T	10:81671615	EX242530	-6.73091	6.35617e-11	8.75678e-08	-0.557602	0.07081	0.99373	0.92001
rs61862380	T	G	10:82002681	EX242530	-6.72413	6.62584e-11	9.10497e-08	-0.565444	0.06281	0.99547	0.93646
rs10883555	C	T	10:102657908	EX342493	-6.72396	6.63242e-11	9.10497e-08	-0.412344	0.49302	0.99803	0.99374
rs1983776	C	T	10:81663695	EX242530	-6.70957	7.24326e-11	9.92592e-08	-0.561069	0.07067	0.99296	0.91072
rs1983775	G	A	10:81663575	EX242530	-6.70862	7.28563e-11	9.96635e-08	-0.561092	0.07068	0.99293	0.91049
rs112191456	C	T	10:102759655	EX342493	-6.70652	7.37972e-11	1.00772e-07	-0.408189	0.42704	0.99774	0.99321
rs10509746	T	C,G	10:102656897	EX342493	-6.69433	7.95007e-11	1.0837e-07	-0.412301	0.49778	0.99802	0.99411
rs55690691	G	T	10:81658942	EX242530	-6.68383	8.47611e-11	1.15337e-07	-0.560978	0.07085	0.99242	0.90594
rs61860452	C	T	10:81754807	EX242530	-6.67598	8.89154e-11	1.20778e-07	-0.559106	0.0598	0.99841	0.97682
rs118134654	G	A	10:81744381	EX242530	-6.67521	8.93346e-11	1.21135e-07	-0.558511	0.0619	0.99816	0.97358
rs61860421	C	T	10:81743399	EX242530	-6.66971	9.23787e-11	1.25043e-07	-0.558178	0.06185	0.99814	0.97305
rs61860417	C	T	10:81734727	EX242530	-6.66836	9.31389e-11	1.25852e-07	-0.558111	0.0739	0.99723	0.96783
rs116884206	A	G	10:81990546	EX242530	-6.66038	9.77742e-11	1.31886e-07	-0.56184	0.05993	0.99717	0.95678
rs4520539	C	G	10:81740529	EX242530	-6.65637	1.00189e-10	1.34908e-07	-0.557407	0.06173	0.9981	0.97222
rs56227445	A	G	10:81991401	EX242530	-6.65473	1.01192e-10	1.36022e-07	-0.561461	0.05966	0.99745	0.96159
rs75447386	G	A	10:81739647	EX242530	-6.65274	1.02424e-10	1.37201e-07	-0.557184	0.06169	0.99809	0.9721
rs61860420	G	A	10:81739379	EX242530	-6.65093	1.03554e-10	1.38476e-07	-0.557063	0.06167	0.99809	0.97206
rs143110100	C	CA	10:81989464	EX242530	-6.64918	1.04662e-10	1.39716e-07	-0.56005	0.05961	0.99761	0.96389
rs10883556	G	A	10:102658935	EX342493	-6.64827	1.05243e-10	1.4025e-07	-0.407297	0.493	0.99814	0.99395
rs116994688	G	C	10:81738137	EX242530	-6.64651	1.06374e-10	1.41514e-07	-0.556811	0.06163	0.99807	0.9719
rs117833443	A	C	10:81738136	EX242530	-6.64599	1.06709e-10	1.41716e-07	-0.556774	0.06162	0.99807	0.9719
rs397686766	CT	C	10:102656064	EX342493	-6.64461	1.07606e-10	1.42662e-07	-0.426066	0.49875	0.97612	0.92277
rs61659653	T	G	10:81787031	EX242530	-6.64044	1.10365e-10	1.4582e-07	-0.474783	0.10156	0.99701	0.97271
rs4387301	C	T	10:81736399	EX242530	-6.64006	1.1062e-10	1.45908e-07	-0.556404	0.06155	0.99808	0.97211
rs12769108	G	A	10:81727783	EX242530	-6.63463	1.14329e-10	1.50544e-07	-0.410218	0.14568	0.98301	0.88348
rs12412226	C	T	10:81735288	EX242530	-6.6334	1.15184e-10	1.51412e-07	-0.556057	0.06148	0.99807	0.97228
rs12416493	G	A	10:81734921	EX242530	-6.63068	1.17099e-10	1.53669e-07	-0.555881	0.06146	0.99807	0.97232
rs7093415	G	A	10:81791965	EX242530	-6.63027	1.17387e-10	1.53786e-07	-0.474907	0.10807	0.99495	0.96083
rs200104573	T	TG	10:81734810	EX242530	-6.62848	1.18672e-10	1.55207e-07	-0.555744	0.06145	0.99806	0.97225
rs61860039	G	A	10:81939906	EX242530	-6.62615	1.20358e-10	1.56984e-07	-0.550853	0.06007	0.99901	0.98696
rs12412257	C	A,T	10:81729603	EX242530	-6.62604	1.20436e-10	1.56984e-07	-0.556047	0.06355	0.99782	0.97071
rs35193855	C	A	10:81788495	EX242530	-6.62401	1.21929e-10	1.58663e-07	-0.474136	0.10525	0.99821	0.98341
rs78734698	G	A	10:81756449	EX242530	-6.62121	1.2401e-10	1.611e-07	-0.555121	0.05966	0.99855	0.97838
rs117139504	C	A	10:81734207	EX242530	-6.62054	1.24517e-10	1.61488e-07	-0.555288	0.0595	0.99866	0.97824
rs55720611	G	A	10:81790299	EX242530	-6.6187	1.25913e-10	1.63026e-07	-0.473838	0.10818	0.99667	0.9708
rs34116354	T	C	10:134148383	EX420957	6.61764	1.26725e-10	1.63803e-07	0.436805	0.31861	0.98128	0.92756
rs61860399	C	A,T	10:81720665	EX242530	-6.61213	1.31021e-10	1.69074e-07	-0.554441	0.07391	0.99716	0.96596
rs11190766	T	C	10:102719902	EX342488	-6.60866	1.33794e-10	1.72364e-07	-0.408281	0.37962	0.99297	0.97535
rs11190743	A	G	10:102659337	EX342493	-6.60665	1.35431e-10	1.74183e-07	-0.404435	0.49906	0.99824	0.99471
rs12355322	T	C	10:102659441	EX342493	-6.60188	1.39396e-10	1.78985e-07	-0.404107	0.49906	0.99823	0.99476
rs11190744	C	G,T	10:102659564	EX342493	-6.60138	1.39817e-10	1.79226e-07	-0.404041	0.49941	0.99789	0.99354
rs34588176	A	G	10:81728993	EX242530	-6.60111	1.40046e-10	1.79226e-07	-0.554054	0.06201	0.99803	0.97255
rs55808803	A	T	10:81732262	EX242530	-6.6008	1.40306e-10	1.79262e-07	-0.555498	0.06104	0.99787	0.96997
rs55712842	T	C	10:81981050	EX242530	-6.59925	1.41629e-10	1.80654e-07	-0.5556	0.05851	0.99824	0.97143
rs61860412	G	A	10:81728486	EX242530	-6.59836	1.42391e-10	1.81328e-07	-0.553867	0.06196	0.99808	0.97283
rs12765046	G	A	10:102717733	EX342488	-6.59496	1.45341e-10	1.84781e-07	-0.407065	0.37936	0.99365	0.97746
rs12784434	T	A	10:102717089	EX342488	-6.5917	1.48233e-10	1.88149e-07	-0.406763	0.3793	0.99383	0.97804
rs76239460	C	T	10:81723227	EX242530	-6.58763	1.51914e-10	1.92505e-07	-0.552941	0.06174	0.99832	0.97525
rs61860400	T	C	10:81723427	EX242530	-6.58644	1.53012e-10	1.93579e-07	-0.552844	0.05935	0.99881	0.98054
rs10786613	G	T	10:102659773	EX342493	-6.58328	1.55958e-10	1.96984e-07	-0.402813	0.49905	0.99831	0.99497
rs28881015	T	C	10:81719395	EX242530	-6.58211	1.57059e-10	1.98052e-07	-0.552363	0.06159	0.9985	0.97785
rs796837553	TA	T	10:81617626	EX242530	-6.57926	1.59784e-10	2.01049e-07	-0.560016	0.08387	0.98124	0.80025
rs3124973	C	G,T	10:81616336	EX242530	-6.57908	1.59955e-10	2.01049e-07	-0.563615	0.08379	0.98039	0.79032
rs61858844	G	A	10:81717524	EX242530	-6.57878	1.60248e-10	2.01091e-07	-0.552009	0.0615	0.99862	0.97974
rs11815538	G	A	10:81616952	EX242530	-6.57838	1.60629e-10	2.01243e-07	-0.561524	0.08404	0.98076	0.79472
rs55798571	T	C	10:81617563	EX242530	-6.57761	1.61379e-10	2.01856e-07	-0.560245	0.0839	0.98114	0.79912
rs11817001	C	T	10:81616584	EX242530	-6.57711	1.61861e-10	2.02132e-07	-0.562417	0.08412	0.98047	0.79136
rs12774701	G	A	10:134149084	EX420957	6.57428	1.64651e-10	2.05286e-07	0.431096	0.31507	0.98587	0.94218
rs17107449	C	T	10:81715696	EX242530	-6.57373	1.6519e-10	2.05626e-07	-0.551532	0.06138	0.99884	0.98248
rs12414877	A	G	10:81780708	EX242530	-6.56966	1.69295e-10	2.10398e-07	-0.552423	0.06136	0.99676	0.95388
rs12414096	A	G	10:81713629	EX242530	-6.56733	1.7168e-10	2.1302e-07	-0.550889	0.05932	0.99908	0.98575
rs143830229	CAG	C	10:81775197	EX242530	-6.56686	1.72172e-10	2.13289e-07	-0.551884	0.06032	0.99781	0.96691
rs7099526	C	G	10:79657705	EX384809	6.56532	1.73776e-10	2.14932e-07	0.659549	0.30266	0.98004	0.92615
rs12412412	A	G	10:81975334	EX242530	-6.56335	1.75848e-10	2.17148e-07	-0.551967	0.05835	0.99847	0.97661
rs373448624	C	T	10:81726912	EX242530	-6.56265	1.76583e-10	2.17648e-07	-0.551823	0.0626	0.99744	0.96207
rs181607144	C	G	10:81726892	EX242530	-6.56244	1.76816e-10	2.17648e-07	-0.551805	0.0626	0.99745	0.9621
rs1923534	A	G	10:81710485	EX242530	-6.56103	1.78316e-10	2.19147e-07	-0.549849	0.06105	0.99944	0.99102
rs61860411	T	C	10:81726671	EX242530	-6.55941	1.80057e-10	2.2063e-07	-0.551628	0.06264	0.99741	0.96143
rs115823837	T	C	10:81794193	EX242530	-6.55938	1.80093e-10	2.2063e-07	-0.468984	0.1098	0.99518	0.96049
rs35760223	CT	C	10:81794190	EX242530	-6.55898	1.80524e-10	2.20808e-07	-0.468898	0.10979	0.99522	0.96081
rs61860410	A	G	10:81726640	EX242530	-6.55695	1.82744e-10	2.23171e-07	-0.551461	0.06015	0.99799	0.96672
rs146509037	T	G	10:81713762	EX242530	-6.5558	1.8401e-10	2.24364e-07	-0.553185	0.05876	0.99891	0.98199
rs1248696	T	C	10:79616605	EX384809	6.55129	1.89071e-10	2.30172e-07	1.39775	0.0743	0.95604	0.52468
rs7902075	T	C	10:81780241	EX242530	6.54801	1.92829e-10	2.34379e-07	0.550944	0.06418	0.99406	0.91735
rs529718851	ATT	A	10:81887790	EX242530	-6.5466	1.94468e-10	2.36001e-07	-0.489055	0.1102	0.98176	0.85329
rs12355141	G	T	10:102703133	EX342488	-6.53866	2.0396e-10	2.46747e-07	-0.401121	0.38634	0.99289	0.97826
rs28365998	C	A	10:81965436	EX242530	-6.5382	2.04524e-10	2.47042e-07	-0.549397	0.05899	0.99846	0.97893
rs55737604	A	C	10:134145452	EX420957	6.53153	2.12864e-10	2.56716e-07	0.433354	0.31199	0.9804	0.92299
rs17880086	G	A	10:81703490	EX242530	-6.52457	2.21932e-10	2.67235e-07	-0.54733	0.05882	0.99955	0.99221
rs397847522	AG	A	10:102692630	EX342488	-6.51884	2.29677e-10	2.76133e-07	-0.399862	0.38479	0.9923	0.97687
rs2273654	T	C	10:102689217	EX342488	-6.51308	2.37734e-10	2.85376e-07	-0.399274	0.38537	0.99298	0.97832
rs11591262	C	T	10:102660674	EX342493	-6.51101	2.40691e-10	2.88477e-07	-0.397683	0.49903	0.99884	0.99626
rs11591286	G	A	10:102660666	EX342493	-6.50531	2.49035e-10	2.98017e-07	-0.397811	0.49928	0.99856	0.9952
rs56065493	A	T	10:81584251	EX242530	-6.50147	2.5481e-10	3.04458e-07	-0.669091	0.0782	0.96077	0.54878
rs10883566	G	A	10:102709376	EX342488	-6.49863	2.59175e-10	3.09195e-07	-0.397741	0.37813	0.99865	0.99446
rs56354422	G	C	10:81797031	EX242530	-6.49636	2.62715e-10	3.12434e-07	-0.464751	0.10603	0.99331	0.94679
rs146936375	TC	T	10:81946463	EX242530	-6.4962	2.62968e-10	3.12434e-07	-0.545021	0.05946	0.99884	0.98477
rs61860043	G	A	10:81946398	EX242530	-6.49599	2.63288e-10	3.12434e-07	-0.544977	0.0595	0.99883	0.98445
rs61860044	C	G	10:81946538	EX242530	-6.49585	2.63504e-10	3.12434e-07	-0.544981	0.05945	0.99883	0.98475
rs61860051	C	T	10:81957596	EX242530	-6.49163	2.70231e-10	3.19921e-07	-0.546	0.05875	0.99874	0.98282
rs2902407	A	C	10:102660904	EX342493	-6.49125	2.70851e-10	3.20087e-07	-0.396244	0.49903	0.99899	0.99673
rs796384297	AC	A	10:134145420	EX420957	6.49103	2.71198e-10	3.20087e-07	0.435242	0.30734	0.97974	0.92036
rs12414521	G	C	10:81949534	EX242530	-6.48914	2.74275e-10	3.23225e-07	-0.544253	0.05923	0.99885	0.98541
rs61860041	G	A	10:81944331	EX242530	-6.48685	2.7805e-10	3.26752e-07	-0.54407	0.05981	0.99897	0.98577
rs17879726	G	A	10:81698723	EX242530	-6.48681	2.78111e-10	3.26752e-07	-0.545095	0.0594	0.99893	0.98225
rs61860042	G	A	10:81946238	EX242530	-6.48471	2.81624e-10	3.30377e-07	-0.543812	0.05968	0.9989	0.98507
rs3885273	G	A	10:102708148	EX342488	-6.48259	2.85203e-10	3.3407e-07	-0.396084	0.37798	0.99942	0.99758
rs34870056	G	A	10:81948055	EX242530	-6.48223	2.85808e-10	3.34273e-07	-0.543486	0.06118	0.99817	0.97782
rs3088308	A	T	10:81697868	EX242530	-6.47814	2.92852e-10	3.41995e-07	-0.544488	0.05952	0.9988	0.98041
rs12415870	A	G	10:81949470	EX242530	-6.477	2.94849e-10	3.43808e-07	-0.542988	0.05941	0.99894	0.9859
rs61862216	G	A	10:81643020	EX242530	-6.47671	2.9537e-10	3.43898e-07	-0.559945	0.07261	0.98741	0.85513
rs1122556	A	G	10:102706598	EX342488	-6.47181	3.04113e-10	3.53546e-07	-0.394992	0.37793	0.99992	0.99966
rs4353212	A	G	10:81652072	EX242530	-6.46709	3.12778e-10	3.63075e-07	-0.555213	0.06188	0.99269	0.90281
rs56008106	T	C	10:81953776	EX242530	-6.46625	3.14345e-10	3.64347e-07	-0.542028	0.05877	0.99926	0.99143
rs2181834	G	T	10:102661251	EX342493	-6.4632	3.20087e-10	3.70448e-07	-0.393998	0.49894	0.99935	0.99792
rs113030473	G	T	10:81649031	EX242530	-6.46282	3.20825e-10	3.70748e-07	-0.556701	0.07155	0.98962	0.8764
rs3928266	A	G	10:81633654	EX242530	-6.46243	3.2156e-10	3.71044e-07	-0.582523	0.07023	0.98204	0.79187
rs17885031	G	A	10:81696091	EX242530	-6.46104	3.24231e-10	3.73569e-07	-0.543268	0.05972	0.99859	0.97758
rs17881828	G	A	10:81695924	EX242530	-6.45808	3.2999e-10	3.79639e-07	-0.543031	0.05975	0.99855	0.97712
rs55666905	C	T	10:81953639	EX242530	-6.45414	3.37804e-10	3.88052e-07	-0.540714	0.05895	0.99938	0.99223
rs56000427	A	G	10:81986946	EX242530	-6.44945	3.47337e-10	3.98412e-07	-0.544724	0.06182	0.99559	0.9379
rs7893241	G	A	10:81954338	EX242530	-6.44876	3.48765e-10	3.99458e-07	-0.540113	0.06639	0.99933	0.99288
rs372479436	CCACA	C	10:102730302	EX342488	-6.447	3.5244e-10	4.02855e-07	-0.424827	0.35629	0.96921	0.89291
rs17883671	C	T	10:81695193	EX242530	-6.44684	3.52772e-10	4.02855e-07	-0.542194	0.05988	0.99842	0.97541
rs75385771	T	C	10:81692779	EX242530	-6.43501	3.78399e-10	4.31485e-07	-0.541222	0.06005	0.99823	0.97331
rs61860865	A	G	10:81781452	EX242530	-6.43404	3.8058e-10	4.33334e-07	-0.460153	0.11306	0.99183	0.93484
rs61859762	C	A	10:81664598	EX242530	-6.43241	3.8428e-10	4.36904e-07	-0.548565	0.06163	0.995	0.92723
rs12415523	T	C	10:81691976	EX242530	-6.42631	3.98419e-10	4.52315e-07	-0.540415	0.06017	0.99811	0.97232
rs55999120	T	C	10:81617703	EX242530	-6.41556	4.24575e-10	4.806e-07	-0.560206	0.07587	0.98275	0.80926
rs12414891	G	C	10:81690385	EX242530	-6.41307	4.30882e-10	4.87027e-07	-0.539177	0.06033	0.99795	0.97104
rs35469841	T	C	10:81794192	EX242530	-6.40522	4.51338e-10	5.08663e-07	-0.50134	0.09975	0.98715	0.88482
rs796199169	CA	C	10:81655045	EX242530	-6.40025	4.64775e-10	5.23045e-07	-0.710964	0.05633	0.98091	0.72692
rs397845275	A	AT	10:102733707	EX342493	-6.39507	4.79202e-10	5.38498e-07	-0.398219	0.38103	0.98826	0.96138
rs985670027	G	A	10:81688047	EX242530	-6.39246	4.86638e-10	5.45286e-07	-0.537339	0.0605	0.99774	0.96952
rs73297466	T	A	10:81886934	EX242530	-6.39246	4.8665e-10	5.45286e-07	-0.480696	0.0885	0.98893	0.8895
rs12413715	G	T	10:81687360	EX242530	-6.38441	5.10273e-10	5.70928e-07	-0.536369	0.06079	0.99753	0.96656
rs41309986	G	A	10:81682448	EX242530	-6.38244	5.16232e-10	5.76762e-07	-0.538182	0.06043	0.9975	0.96378
rs17884637	G	C	10:81687922	EX242530	-6.38132	5.19654e-10	5.79749e-07	-0.536312	0.06076	0.99752	0.96625
rs55665833	A	G	10:81613714	EX242530	-6.37937	5.25657e-10	5.85603e-07	-0.574323	0.06877	0.98117	0.77102
rs752974	C	T	10:102762256	EX342493	-6.37895	5.26956e-10	5.86206e-07	-0.387608	0.42528	0.99931	0.99774
rs61862175	G	T	10:81612628	EX242530	-6.37795	5.30063e-10	5.88817e-07	-0.576715	0.0689	0.98062	0.76329
rs61859980	T	C	10:81888694	EX242530	-6.37584	5.36688e-10	5.95322e-07	-0.476569	0.08789	0.98933	0.89478
rs200698974	TA	T	10:81761332	EX242530	-6.37481	5.39957e-10	5.98091e-07	-0.534953	0.07054	0.99426	0.92078
rs61862764	A	G	10:81592616	EX242530	-6.3738	5.43171e-10	6.00126e-07	-0.6289	0.07632	0.96674	0.61148
rs61859766	G	A,T	10:81683040	EX242530	-6.37375	5.43345e-10	6.00126e-07	-0.53615	0.06038	0.99782	0.96913
rs41298231	C	T	10:81682461	EX242530	-6.37181	5.49576e-10	6.05635e-07	-0.538004	0.06234	0.9956	0.93762
rs61862762	G	A	10:81590586	EX242530	-6.37171	5.49897e-10	6.05635e-07	-0.637929	0.07067	0.96922	0.60829
rs61862767	G	A	10:81595137	EX242530	-6.36985	5.55955e-10	6.11252e-07	-0.621236	0.06961	0.97255	0.64973
rs61862763	T	C	10:81590590	EX242530	-6.36966	5.56576e-10	6.11252e-07	-0.63394	0.07658	0.96569	0.5995
rs61862761	T	C	10:81590007	EX242530	-6.36934	5.57604e-10	6.11514e-07	-0.636368	0.07663	0.96528	0.59459
rs1054054	C	T	10:81682728	EX242530	-6.36887	5.59151e-10	6.12e-07	-0.536264	0.06044	0.99763	0.96593
rs61862766	G	C	10:81594208	EX242530	-6.36873	5.59628e-10	6.12e-07	-0.624782	0.0696	0.97203	0.64237
rs56198874	C	T	10:81686488	EX242530	-6.36675	5.66177e-10	6.18288e-07	-0.534587	0.06071	0.99765	0.96865
rs55729226	G	A	10:81613249	EX242530	-6.36467	5.73125e-10	6.24994e-07	-0.574722	0.0714	0.98008	0.76298
rs12416666	C	T	10:81627277	EX242530	-6.34675	6.3673e-10	6.9329e-07	-0.501338	0.08145	0.98849	0.89606
rs61861444	C	A	10:81582730	EX242530	-6.34653	6.37544e-10	6.9329e-07	-0.668676	0.07003	0.96547	0.55573
rs61861434	T	C	10:81571649	EX242530	-6.28577	9.09309e-10	9.86049e-07	-0.710178	0.07738	0.95476	0.47212
rs367991244	C	T	10:81631742	EX242530	-6.28481	9.14413e-10	9.90197e-07	-0.431646	0.14544	0.96718	0.79545
rs71481530	A	C	10:81643234	EX242530	-6.28422	9.17561e-10	9.92218e-07	-0.42975	0.11333	0.98504	0.88527
rs12763012	T	C	10:81641198	EX242530	-6.28192	9.29912e-10	1.00417e-06	-0.429859	0.11406	0.98408	0.87889
rs61861430	A	G	10:81569653	EX242530	-6.28028	9.38808e-10	1.01237e-06	-0.716074	0.07763	0.95382	0.46279
rs61861398	A	T	10:81562081	EX242530	-6.27249	9.82297e-10	1.05779e-06	-0.750862	0.07121	0.95444	0.42643
rs61860606	C	T	10:81557997	EX242530	-6.26531	1.02417e-09	1.10135e-06	-0.762379	0.07147	0.95301	0.4117
rs2753658	T	C	10:81560155	EX242530	-6.26416	1.03101e-09	1.10717e-06	-0.748437	0.07793	0.95004	0.42224
rs150303838	T	G	10:81635391	EX242530	-6.24936	1.12347e-09	1.20479e-06	-0.540848	0.06878	0.98677	0.84633
rs11190766	T	C	10:102719902	EX342493	-6.24216	1.1713e-09	1.25434e-06	-0.386347	0.37962	0.99297	0.97535
rs372096578	T	A	10:81638450	EX242530	-6.2325	1.23869e-09	1.32285e-06	-0.428188	0.11122	0.98338	0.87361
rs12765046	G	A	10:102717733	EX342493	-6.23026	1.25481e-09	1.33821e-06	-0.385246	0.37936	0.99365	0.97746
rs12784434	T	A	10:102717089	EX342493	-6.22767	1.27374e-09	1.35653e-06	-0.384986	0.3793	0.99383	0.97804
rs35789260	TA	T	10:81861388	EX242530	-6.22397	1.30128e-09	1.38397e-06	-0.36691	0.152	0.99427	0.96379
rs2475735	C	G	10:81628355	EX242530	-6.21045	1.40694e-09	1.49224e-06	-0.386267	0.13044	0.99642	0.97207
rs369457505	T	TA	10:81750237	EX242530	-6.20684	1.43652e-09	1.52152e-06	-0.408555	0.12384	0.996	0.96803
rs12355141	G	T	10:102703133	EX342493	-6.20454	1.45573e-09	1.53977e-06	-0.381118	0.38634	0.99289	0.97826
rs397847522	AG	A	10:102692630	EX342493	-6.20034	1.49138e-09	1.57532e-06	-0.380725	0.38479	0.9923	0.97687
rs4039343	A	G	10:81633145	EX242530	-6.19316	1.55435e-09	1.6396e-06	-0.444007	0.14067	0.96296	0.76366
rs2273654	T	C	10:102689217	EX342493	-6.19215	1.5634e-09	1.6469e-06	-0.380012	0.38537	0.99298	0.97832
rs71481529	A	G	10:81627553	EX242530	-6.17496	1.72581e-09	1.81552e-06	-0.382053	0.13133	0.99802	0.9835
rs56122289	G	A	10:81746027	EX242530	-6.17157	1.75974e-09	1.8487e-06	-0.515229	0.07341	0.98965	0.87198
rs796485003	GT	G	10:102686838	EX342488	-6.171	1.76551e-09	1.85224e-06	-0.378608	0.38056	0.99521	0.98465
rs12761779	C	G	10:63782043	EX342152	-6.15502	1.93488e-09	2.02719e-06	-0.507548	0.37896	0.95609	0.85557
rs61862199	C	T	10:81630912	EX242530	-6.15369	1.94975e-09	2.04001e-06	-0.407676	0.13933	0.97617	0.84432
rs10883566	G	A	10:102709376	EX342493	-6.14636	2.03323e-09	2.12449e-06	-0.376762	0.37813	0.99865	0.99446
rs4934238	A	T	10:81628030	EX242530	-6.14594	2.03819e-09	2.1268e-06	-0.387207	0.12832	0.99496	0.95984
rs71305557	A	ACGTG	10:101904149	EX420507	6.14525	2.04627e-09	2.13235e-06	0.169131	0.35893	0.98135	0.93675
rs61862196	G	A	10:81628022	EX242530	-6.14421	2.05846e-09	2.14218e-06	-0.387014	0.12834	0.99501	0.96023
rs11190751	C	A	10:102674637	EX342488	-6.14237	2.08017e-09	2.15919e-06	-0.377886	0.38157	0.99472	0.98339
rs61857094	T	C	10:81626617	EX242530	-6.14235	2.08039e-09	2.15919e-06	-0.377371	0.13001	0.99842	0.98757
rs10883561	T	A	10:102674636	EX342488	-6.14184	2.08655e-09	2.16268e-06	-0.377852	0.38158	0.99473	0.98342
rs11597119	A	G	10:102674348	EX342488	-6.13964	2.11294e-09	2.18711e-06	-0.377683	0.38162	0.99482	0.98369
rs61862195	C	G	10:81627071	EX242530	-6.13923	2.11793e-09	2.18935e-06	-0.375966	0.13221	0.99942	0.99506
rs10883560	C	G	10:102673707	EX342488	-6.13807	2.13198e-09	2.20094e-06	-0.377571	0.38194	0.99493	0.9838
rs3895291	T	C	10:81626662	EX242530	-6.13649	2.15132e-09	2.21794e-06	-0.375141	0.13229	0.9997	0.99752
rs3802725	G	T	10:102673063	EX342488	-6.13582	2.15954e-09	2.22345e-06	-0.377422	0.3818	0.99508	0.98413
rs3885273	G	A	10:102708148	EX342493	-6.13216	2.20521e-09	2.26747e-06	-0.375237	0.37798	0.99942	0.99758
rs2497647	A	G	10:134169646	EX420957	6.12804	2.25774e-09	2.31839e-06	0.394625	0.44837	0.95913	0.87308
rs12784542	A	G	10:102769710	EX342488	-6.12699	2.27124e-09	2.32917e-06	-0.428096	0.44959	0.95422	0.86381
rs68156080	A	G	10:63781673	EX342152	-6.1266	2.27641e-09	2.33138e-06	-0.497798	0.2881	0.97554	0.90635
rs1122556	A	G	10:102706598	EX342493	-6.12301	2.32342e-09	2.37638e-06	-0.374256	0.37793	0.99992	0.99966
rs12412999	C	T	10:82008141	EX242530	-6.12237	2.33193e-09	2.38195e-06	-0.494469	0.0689	0.99652	0.95679
rs12416438	A	G	10:81750323	EX242530	-6.12022	2.36083e-09	2.40828e-06	-0.397014	0.12411	0.99927	0.99471
rs12416455	A	G	10:81750400	EX242530	-6.11801	2.39064e-09	2.43549e-06	-0.396672	0.12393	0.99949	0.99682
rs143999778	AG	A	10:81749992	EX242530	-6.11545	2.42586e-09	2.46812e-06	-0.396791	0.12393	0.9993	0.99484
rs78448013	T	A	10:81749696	EX242530	-6.11439	2.44052e-09	2.46937e-06	-0.396944	0.12396	0.99912	0.99325
rs78401838	A	G	10:81749617	EX242530	-6.11434	2.44121e-09	2.46937e-06	-0.396977	0.12397	0.9991	0.99307
rs35210159	A	G	10:81749806	EX242530	-6.11425	2.44246e-09	2.46937e-06	-0.396877	0.12395	0.99918	0.99377
rs34817075	A	G	10:81749740	EX242530	-6.11415	2.44396e-09	2.46937e-06	-0.396885	0.12396	0.99916	0.9936
rs61860438	A	G	10:81749916	EX242530	-6.11412	2.44436e-09	2.46937e-06	-0.396783	0.12394	0.99924	0.9943
rs12415564	C	T	10:81749444	EX242530	-6.11398	2.44623e-09	2.46937e-06	-0.397064	0.12399	0.99899	0.99203
rs12414764	G	T	10:81749492	EX242530	-6.1137	2.45021e-09	2.47017e-06	-0.396998	0.12399	0.99903	0.99245
rs12416075	A	G	10:81749129	EX242530	-6.11322	2.45684e-09	2.47363e-06	-0.39724	0.12401	0.99881	0.99051
rs12416084	A	G	10:81749215	EX242530	-6.11243	2.46793e-09	2.48157e-06	-0.397144	0.12402	0.99884	0.99068
rs12416060	A	G	10:81748958	EX242530	-6.11214	2.47207e-09	2.48251e-06	-0.397272	0.12403	0.99872	0.98968
rs61860423	A	C	10:81748604	EX242530	-6.11064	2.49326e-09	2.50048e-06	-0.397383	0.12405	0.99857	0.98837
rs78530535	C	G	10:81748624	EX242530	-6.11005	2.50165e-09	2.50048e-06	-0.397325	0.12405	0.99859	0.98853
rs12416068	T	C	10:81748388	EX242530	-6.11001	2.50222e-09	2.50048e-06	-0.397453	0.12406	0.99849	0.98773
rs61860424	G	A	10:81748695	EX242530	-6.10965	2.50743e-09	2.50048e-06	-0.397259	0.12404	0.99862	0.98886
rs12415702	A	T	10:81748283	EX242530	-6.10962	2.50783e-09	2.50048e-06	-0.397543	0.12408	0.9984	0.98694
rs12415714	A	G	10:81748286	EX242530	-6.10951	2.50934e-09	2.50048e-06	-0.397515	0.12407	0.99842	0.9871
rs7091280	T	C	10:81748040	EX242530	-6.10913	2.51484e-09	2.50274e-06	-0.39764	0.12443	0.99794	0.98295
rs7091430	T	C	10:81748151	EX242530	-6.10838	2.52554e-09	2.51017e-06	-0.397599	0.12409	0.99829	0.98601
rs12411344	A	G	10:81750796	EX242530	-6.10476	2.57822e-09	2.55923e-06	-0.396342	0.12388	0.99945	0.99625
rs12411711	T	C	10:81750889	EX242530	-6.09844	2.67258e-09	2.6495e-06	-0.396167	0.12388	0.99942	0.99594
rs12411713	T	C	10:81750933	EX242530	-6.08942	2.81313e-09	2.78527e-06	-0.395922	0.12387	0.99937	0.99547
rs12416268	C	A,T	10:81751053	EX242530	-6.08582	2.87137e-09	2.8393e-06	-0.395807	0.12387	0.99935	0.9953
rs12411372	A	C,T	10:81751082	EX242530	-6.08321	2.91413e-09	2.87791e-06	-0.395746	0.12387	0.99933	0.99513
rs3122544	A	G	10:81630828	EX242530	-6.07702	3.01832e-09	2.97701e-06	-0.402555	0.15149	0.97101	0.82223
rs61862200	C	G	10:81631028	EX242530	-6.07511	3.05124e-09	3.00566e-06	-0.402588	0.15134	0.97102	0.8224
rs12570944	A	G	10:134139057	EX420957	6.07435	3.06449e-09	3.01487e-06	0.415393	0.29498	0.96711	0.87939
rs7908634	C	T	10:134138703	EX420957	6.07257	3.09553e-09	3.04154e-06	0.41525	0.29511	0.96708	0.87932
rs76243486	C	A	10:81751382	EX242530	-6.06738	3.18797e-09	3.1284e-06	-0.395285	0.12387	0.99923	0.99431
rs75106959	G	C,T	10:81751444	EX242530	-6.06104	3.30455e-09	3.23869e-06	-0.395095	0.12387	0.99919	0.99399
rs533439155	C	CA	10:81749463	EX242530	-6.05242	3.46961e-09	3.39617e-06	-0.397124	0.32737	0.98516	0.94206
rs954042	G	C	10:134137455	EX420957	6.04005	3.72087e-09	3.63751e-06	0.41318	0.2923	0.96751	0.8805
rs55731932	C	T	10:134139482	EX420957	6.03746	3.77568e-09	3.68644e-06	0.413005	0.29383	0.96808	0.88269
rs372479436	CCACA	C	10:102730302	EX342493	-6.03476	3.83367e-09	3.73835e-06	-0.398616	0.35629	0.96921	0.89291
rs397934420	C	CA	10:81639136	EX242530	-6.02999	3.93807e-09	3.83532e-06	-0.417333	0.1128	0.9777	0.82929
rs56413304	A	G	10:81752229	EX242530	-6.02919	3.95602e-09	3.84796e-06	-0.394115	0.12388	0.999	0.99256
rs4934236	C	A	10:81627988	EX242530	-6.02072	4.14939e-09	4.03098e-06	-0.382283	0.12652	0.99438	0.95648
rs2758576	A	G	10:81625851	EX242530	-6.01639	4.25176e-09	4.12526e-06	-0.3727	0.13202	0.99827	0.98566
rs56038414	G	T	10:81752426	EX242530	-6.01028	4.40044e-09	4.26417e-06	-0.393528	0.12388	0.99889	0.9918
rs56044675	G	A	10:79557402	EX384809	-5.99992	4.66445e-09	4.51436e-06	-1.34283	0.0676	0.9601	0.5245
rs61860444	C	A	10:81752920	EX242530	-5.99887	4.69199e-09	4.53533e-06	-0.395079	0.12348	0.99815	0.98595
rs55803802	A	G	10:81752664	EX242530	-5.99473	4.80223e-09	4.63611e-06	-0.39314	0.12422	0.9985	0.98864
rs80349961	C	T	10:81752774	EX242530	-5.99092	4.90614e-09	4.73052e-06	-0.392891	0.12389	0.99877	0.99112
rs78909708	T	G	10:81752778	EX242530	-5.98785	4.99118e-09	4.80654e-06	-0.392792	0.12389	0.99875	0.99102
rs61862193	G	T	10:81626368	EX242530	-5.96479	5.67939e-09	5.45572e-06	-0.384274	0.11953	0.99637	0.96974
rs61860445	A	T	10:81752969	EX242530	-5.96196	5.76986e-09	5.53576e-06	-0.391916	0.12389	0.9986	0.99025
rs61860446	T	G	10:81753143	EX242530	-5.95829	5.88924e-09	5.6433e-06	-0.391784	0.12389	0.99859	0.99017
rs61860447	C	T	10:81753231	EX242530	-5.95155	6.1153e-09	5.85268e-06	-0.391548	0.12389	0.99855	0.99
rs61862203	A	G	10:81632809	EX242530	-5.949	6.20287e-09	5.92916e-06	-0.473294	0.11282	0.96148	0.70992
rs61862202	T	A	10:81632807	EX242530	-5.94856	6.21813e-09	5.93641e-06	-0.473214	0.11284	0.96147	0.70993
rs56208201	T	A	10:81753390	EX242530	-5.94175	6.45883e-09	6.15861e-06	-0.391202	0.12389	0.99849	0.98977
rs17668357	G	C	10:102003906	EX420507	5.9314	6.84217e-09	6.51611e-06	0.158411	0.3868	0.98799	0.96009
rs55953743	A	G	10:81753631	EX242530	-5.92407	7.12691e-09	6.77895e-06	-0.390547	0.12389	0.99844	0.98943
rs17668255	C	T	10:102000701	EX420507	5.91672	7.42413e-09	7.05298e-06	0.158352	0.38699	0.98759	0.95876
rs115413199	G	A	10:81754100	EX242530	-5.91344	7.56101e-09	7.17423e-06	-0.391709	0.12463	0.99757	0.9828
rs17729876	G	A	10:101999746	EX420507	5.91178	7.63088e-09	7.23166e-06	0.158303	0.38706	0.9875	0.95855
rs12570033	G	A	10:134134703	EX420957	5.90027	8.13403e-09	7.69906e-06	0.405029	0.29297	0.96646	0.8777
rs182611932	A	G	10:81753956	EX242530	-5.89547	8.35338e-09	7.89702e-06	-0.38978	0.12447	0.99778	0.98391
rs3904036	T	C	10:101998414	EX420507	5.89397	8.42327e-09	7.95339e-06	0.15798	0.38717	0.98727	0.95808
rs118147446	G	A	10:81753947	EX242530	-5.8937	8.4357e-09	7.95542e-06	-0.389415	0.12389	0.99836	0.98895
rs56361737	T	G	10:81639271	EX242530	-5.89162	8.53334e-09	8.03771e-06	-0.370595	0.15816	0.97728	0.86216
rs142445971	A	G	10:81754057	EX242530	-5.87341	9.43764e-09	8.87869e-06	-0.38864	0.1239	0.99831	0.98874
rs35823982	CAG	C	10:101993561	EX420507	5.87313	9.45218e-09	8.88158e-06	0.157676	0.38683	0.98683	0.95759
rs2434087	C	G	10:79705093	EX384809	5.87262	9.47895e-09	8.89594e-06	0.516031	0.38714	0.9886	0.96662
rs11201719	A	G	10:81867682	EX242530	-5.86999	9.61763e-09	9.01516e-06	-0.334219	0.15662	0.99669	0.98008
rs113718252	C	G	10:81635449	EX242530	-5.86659	9.79989e-09	9.17489e-06	-0.374328	0.16088	0.95857	0.7596
rs12411614	G	A	10:81636165	EX242530	-5.8632	9.98491e-09	9.3256e-06	-0.373957	0.16092	0.9587	0.75985
rs4620667	C	A,T	10:81754331	EX242530	-5.85935	1.01994e-08	9.51445e-06	-0.388084	0.1239	0.99828	0.98864
rs7923782	G	A,T	10:81805799	EX242530	-5.85564	1.04098e-08	9.69899e-06	-0.435801	0.3862	0.99373	0.97982
rs796485003	GT	G	10:102686838	EX342493	-5.85396	1.05068e-08	9.77762e-06	-0.359449	0.38056	0.99521	0.98465
rs41302709	G	A	10:81807278	EX242530	-5.85217	1.0611e-08	9.86273e-06	-0.435338	0.09734	0.99705	0.97159
rs398075334	C	CA	10:79705677	EX384809	5.84379	1.11121e-08	1.03161e-05	0.512689	0.38701	0.9894	0.96839
rs61860451	A	G	10:81754537	EX242530	-5.84087	1.12918e-08	1.04704e-05	-0.387348	0.1239	0.9982	0.98825
rs17885645	T	C	10:101987467	EX420507	5.8393	1.13898e-08	1.05486e-05	0.157072	0.38608	0.98677	0.95757
rs11190751	C	A	10:102674637	EX342493	-5.82868	1.20743e-08	1.11613e-05	-0.358855	0.38157	0.99472	0.98339
rs116434658	G	A	10:81754626	EX242530	-5.8286	1.20802e-08	1.11613e-05	-0.386833	0.1239	0.99813	0.98791
rs10883561	T	A	10:102674636	EX342493	-5.82819	1.21071e-08	1.11728e-05	-0.358823	0.38158	0.99473	0.98342
rs11597119	A	G	10:102674348	EX342493	-5.82583	1.2265e-08	1.13051e-05	-0.358646	0.38162	0.99482	0.98369
rs144707094	C	T	10:81754653	EX242530	-5.82461	1.23477e-08	1.13613e-05	-0.386677	0.1239	0.99811	0.98781
rs10883560	C	G	10:102673707	EX342493	-5.82449	1.23554e-08	1.13613e-05	-0.358547	0.38194	0.99493	0.9838
rs3802725	G	T	10:102673063	EX342493	-5.82197	1.25279e-08	1.15063e-05	-0.358383	0.3818	0.99508	0.98413
rs11596950	C	T	10:101996360	EX420507	5.81209	1.32253e-08	1.21325e-05	0.156117	0.39068	0.98562	0.95355
rs200896335	T	TGCG,TGCGGCT,TGCTGCG,TGCTGCGGCTGCG	10:102770293	EX342488	-5.81046	1.33439e-08	1.22267e-05	-0.396073	0.40599	0.95536	0.86214
rs34027394	G	A	10:101983816	EX420507	5.79699	1.43649e-08	1.31467e-05	0.155556	0.38909	0.98849	0.96378
rs17882802	G	A	10:101983413	EX420507	5.79583	1.44559e-08	1.32144e-05	0.155522	0.38908	0.98854	0.96395
rs7076338	G	A,C	10:134140082	EX420957	5.79105	1.48386e-08	1.35483e-05	0.394657	0.31918	0.96589	0.88031
rs61860453	G	A	10:81755181	EX242530	-5.78981	1.49391e-08	1.36239e-05	-0.38525	0.1239	0.99796	0.98689
rs2497652	T	A,C	10:134176985	EX420957	5.78868	1.50316e-08	1.36922e-05	25.6118	0.22361	0.96798	0.85802
rs61860454	T	C	10:81755416	EX242530	-5.77812	1.59236e-08	1.44811e-05	-0.384763	0.1239	0.99792	0.9866
rs17882431	C	T	10:101981153	EX420507	5.77799	1.59351e-08	1.44811e-05	0.154999	0.38899	0.98895	0.96551
rs5787375	CT	C	10:102004782	EX420507	5.77692	1.60287e-08	1.45491e-05	0.157698	0.41463	0.96887	0.89328
rs55907858	A	C	10:134139339	EX420957	5.76751	1.68717e-08	1.52963e-05	0.393274	0.31905	0.96572	0.87988
rs4271318	T	C	10:134097091	EX420957	-5.7667	1.69463e-08	1.53459e-05	-0.593699	0.14176	0.95993	0.75585
rs7906286	T	C	10:81834035	EX242530	-5.76061	1.75173e-08	1.58445e-05	-0.428115	0.09838	0.99845	0.98566
rs34015795	G	A	10:81749395	EX242530	-5.75864	1.77066e-08	1.59971e-05	-0.38265	0.11662	0.99862	0.98834
rs1537835	C	G	10:81830152	EX242530	-5.75776	1.77918e-08	1.60553e-05	-0.427724	0.09813	0.99863	0.98794
rs61860456	A	G	10:81755781	EX242530	-5.74967	1.85911e-08	1.67571e-05	-0.383514	0.12392	0.99781	0.98575
rs61860457	G	T	10:81755885	EX242530	-5.74541	1.90264e-08	1.71294e-05	-0.383325	0.1239	0.99783	0.98591
rs2039015	G	A,C	10:102026559	EX420507	5.74012	1.95805e-08	1.76078e-05	0.154824	0.38543	0.98413	0.93946
rs34762508	C	T	10:102024258	EX420507	5.7394	1.96572e-08	1.76563e-05	0.15163	0.38905	0.99135	0.96688
rs61860439	C	G	10:81751714	EX242530	-5.73416	2.02243e-08	1.81236e-05	-0.381442	0.11651	0.99894	0.99158
rs7914257	T	C	10:134137627	EX420957	5.73242	2.04159e-08	1.82742e-05	0.389927	0.31936	0.96415	0.8751
rs11591741	G	C	10:101976501	EX420507	5.73189	2.04751e-08	1.8306e-05	0.153988	0.38804	0.98961	0.96735
rs17886630	A	T	10:81699309	EX242530	-5.73146	2.05227e-08	1.83274e-05	-0.402392	0.12799	0.99416	0.96053
rs61859979	C	T	10:81886741	EX242530	-5.727	2.10244e-08	1.87538e-05	-0.350375	0.18159	0.97646	0.87652
rs56364919	C	G	10:81752283	EX242530	-5.72628	2.1106e-08	1.88049e-05	-0.381198	0.11654	0.99885	0.99094
rs66622864	C	T	10:81886874	EX242530	-5.72387	2.13838e-08	1.90305e-05	-0.349994	0.18164	0.97646	0.87648
rs12784396	C	T	10:102027407	EX420507	5.7205	2.17776e-08	1.93587e-05	0.157379	0.38208	0.97837	0.91912
rs113406577	GC	G	10:81886991	EX242530	-5.71766	2.21145e-08	1.96132e-05	-0.349567	0.18159	0.97649	0.8766
rs1051246	A	G	10:81697818	EX242530	-5.71685	2.2212e-08	1.96771e-05	-0.401295	0.12775	0.9947	0.96331
rs28550367	C	T	10:81887677	EX242530	-5.71493	2.24434e-08	1.98594e-05	-0.348812	0.1818	0.97647	0.8765
rs28538009	G	A	10:81887759	EX242530	-5.71373	2.25901e-08	1.99664e-05	-0.3487	0.18181	0.97647	0.87653
rs28539798	T	A	10:81887371	EX242530	-5.71198	2.28049e-08	2.01332e-05	-0.348871	0.18173	0.97649	0.87666
rs28539411	A	T	10:81887410	EX242530	-5.71164	2.28461e-08	2.01466e-05	-0.348816	0.18175	0.97648	0.87664
rs11597086	A	C	10:101953705	EX420507	5.69945	2.44015e-08	2.14938e-05	0.153851	0.3858	0.98684	0.95717
rs61859978	C	A,T	10:81886241	EX242530	-5.69753	2.46555e-08	2.16928e-05	-0.352044	0.16929	0.97565	0.86585
rs1327578	G	A	10:101967410	EX420507	5.6973	2.46851e-08	2.16942e-05	0.153854	0.38417	0.98932	0.96401
rs35614792	C	T	10:101934235	EX420507	5.68203	2.68024e-08	2.35097e-05	0.152744	0.38717	0.98586	0.95316
rs397714985	T	TA	10:101895895	EX420507	5.68197	2.68116e-08	2.35097e-05	0.16003	0.34951	0.97818	0.91983
rs61860450	G	C	10:81754507	EX242530	-5.65374	3.12022e-08	2.73287e-05	-0.378668	0.11674	0.99831	0.98807
rs7087125	C	T	10:63773039	EX342152	-5.64024	3.35418e-08	2.93446e-05	-0.395583	0.40727	0.99933	0.99756
rs12767072	G	A	10:79712045	EX384809	5.62863	3.56909e-08	3.11895e-05	0.500028	0.38056	0.98613	0.94645
rs1408344	C	A	10:102648784	EX342488	-5.62715	3.59753e-08	3.14026e-05	-0.34685	0.3846	0.99958	0.99856
rs12784542	A	G	10:102769710	EX342493	-5.62328	3.67249e-08	3.20209e-05	-0.394243	0.44959	0.95422	0.86381
rs10883448	G	A	10:101904344	EX420507	5.62244	3.68901e-08	3.21287e-05	0.153863	0.41481	0.97869	0.93231
rs7924262	C	T	10:81672659	EX242530	-5.61013	3.93945e-08	3.42328e-05	-0.261715	0.33193	0.99412	0.97935
rs56887465	A	AAG	10:81781608	EX242530	-5.60585	4.03032e-08	3.4944e-05	-0.362389	0.15477	0.98777	0.92842
rs11200145	A	G	10:81674382	EX242530	-5.60061	4.14429e-08	3.5892e-05	-0.30196	0.19115	0.99262	0.95924
rs56196124	A	T	10:81902655	EX242530	-5.60002	4.15728e-08	3.59642e-05	-0.397773	0.0997	0.99451	0.94878
rs10883447	T	G	10:101903906	EX420507	5.58962	4.39379e-08	3.79679e-05	0.152953	0.42133	0.97882	0.93267
rs11190788	G	T	10:102769661	EX342488	-5.58385	4.5304e-08	3.91047e-05	-0.380589	0.41374	0.95703	0.86812
rs7901746	A	C	10:81685476	EX242530	-5.57613	4.71996e-08	4.06955e-05	-0.256542	0.33913	0.99824	0.99439
rs11369357	T	TA	10:102018662	EX420507	5.56557	4.99152e-08	4.29891e-05	0.161907	0.38063	0.95423	0.8504
rs397743451	A	AT	10:81669892	EX242530	-5.56298	5.06043e-08	4.3532e-05	-0.259951	0.33175	0.9939	0.979
rs12781812	G	T	10:101891222	EX420507	5.56278	5.0658e-08	4.3532e-05	0.152582	0.34894	0.99043	0.96595
rs12413678	G	A	10:81687099	EX242530	-5.55963	5.15117e-08	4.42165e-05	-0.433483	0.07257	0.99301	0.93163
rs4919036	T	C	10:98344851	EX342447	-5.55479	5.28478e-08	4.53131e-05	-0.371841	0.4357	0.97902	0.93459
rs11598495	T	C	10:101889417	EX420507	5.55179	5.36921e-08	4.59353e-05	0.151946	0.34896	0.99136	0.96937
rs7898596	G	A	10:81676906	EX242530	-5.53938	5.73268e-08	4.89368e-05	-0.259821	0.3289	0.99453	0.98012
rs1324693	A	G	10:101890617	EX420507	5.53199	5.96047e-08	5.08252e-05	0.151611	0.34931	0.99005	0.96476
rs398054651	GGAGA	G	10:101885270	EX420507	5.52641	6.13843e-08	5.22852e-05	0.150449	0.34878	0.99369	0.97779
rs7915046	G	C	10:98285951	EX342447	-5.52344	6.23509e-08	5.30502e-05	-0.359405	0.44187	0.99789	0.99351
rs7908551	T	A,G	10:81668471	EX242530	-5.51924	6.37437e-08	5.41162e-05	-0.258176	0.33161	0.99399	0.97928
rs59307213	C	CTGACTAACA	10:81853403	EX242511	-5.50823	6.75419e-08	5.7278e-05	-0.353805	0.13744	0.99616	0.97377
rs34061907	A	T	10:79711833	EX384809	5.50595	6.83568e-08	5.79056e-05	0.492323	0.39521	0.98503	0.94519
rs139029642	A	T	10:81856915	EX242511	-5.50327	6.93261e-08	5.86626e-05	-0.352805	0.13736	0.99697	0.97913
rs61860860	G	A	10:81758572	EX242530	-5.49368	7.29028e-08	6.15545e-05	-0.371307	0.11714	0.99761	0.98206
rs76278280	A	G	10:81758735	EX242530	-5.49288	7.32084e-08	6.17453e-05	-0.371282	0.11707	0.9977	0.9828
rs12217775	A	G,T	10:102646010	EX342488	-5.48908	7.46789e-08	6.2917e-05	-0.34725	0.40326	0.99569	0.98472
rs10748681	T	C	10:98271878	EX342447	-5.48639	7.57402e-08	6.37417e-05	-0.352531	0.46738	0.99945	0.99828
rs376180213	C	T	10:81614534	EX242530	-5.47539	8.02248e-08	6.74426e-05	-0.479933	0.10425	0.95175	0.58308
rs2894177	T	C,G	10:73896056	EX420253	5.47506	8.03649e-08	6.7487e-05	0.329944	0.38763	0.98055	0.9385
rs10509711	C	A	10:98284894	EX342447	-5.47053	8.22886e-08	6.90276e-05	-0.356839	0.44106	0.99904	0.99685
rs55882612	A	C	10:81857833	EX242511	-5.46657	8.40093e-08	7.03788e-05	-0.350392	0.14291	0.99726	0.98142
rs10882819	G	C	10:98317161	EX342447	-5.46641	8.40811e-08	7.03788e-05	-0.363027	0.43975	0.98612	0.95393
rs59973896	A	T	10:81857485	EX242511	-5.46514	8.46372e-08	7.07678e-05	-0.350378	0.14292	0.99719	0.98096
rs61859019	C	A	10:81856795	EX242511	-5.46323	8.54881e-08	7.14021e-05	-0.350448	0.14294	0.99699	0.97961
rs1781807	A	G	10:79708718	EX384809	5.46274	8.57075e-08	7.15082e-05	0.471916	0.37902	0.99971	0.9988
rs2902406	G	C	10:102660281	EX342488	-5.45299	9.01777e-08	7.50761e-05	-0.34212	0.38123	0.99583	0.98472
rs7072068	T	C	10:81683837	EX242530	-5.45033	9.14316e-08	7.60382e-05	-0.254679	0.27101	0.99899	0.99645
rs11190741	T	C	10:102655313	EX342488	-5.44675	9.31521e-08	7.73859e-05	-0.341998	0.38192	0.99552	0.98408
rs398114664	C	CA	10:98295941	EX342447	-5.44308	9.49513e-08	7.87961e-05	-0.356679	0.44102	0.99325	0.9771
rs1046707	C	T	10:81851120	EX242511	-5.44204	9.54675e-08	7.91396e-05	-0.350235	0.14303	0.99553	0.97112
rs7907311	A	G	10:81859487	EX242511	-5.43829	9.73444e-08	8.06092e-05	-0.348247	0.14675	0.99732	0.98228
rs4436490	G	A	10:81858970	EX242511	-5.43592	9.85515e-08	8.14616e-05	-0.34829	0.1468	0.99721	0.98157
rs4342971	C	T	10:81664796	EX242530	-5.43586	9.85842e-08	8.14616e-05	-0.254646	0.33118	0.9947	0.98081
rs35395602	A	G	10:81906770	EX242530	-5.43219	1.0048e-07	8.29397e-05	-0.370423	0.09965	0.99935	0.99313
rs61859018	T	C	10:81855258	EX242511	-5.42772	1.02842e-07	8.46183e-05	-0.348847	0.14697	0.99599	0.97373
rs36023925	T	C	10:81906846	EX242530	-5.42734	1.03043e-07	8.46937e-05	-0.369845	0.09968	0.99946	0.99423
rs144788367	CG	C	10:81665962	EX242530	-5.42488	1.04368e-07	8.56921e-05	-0.292668	0.20078	0.98893	0.94394
rs2862954	T	C	10:101912064	EX420507	5.42228	1.05789e-07	8.67666e-05	0.153483	0.4174	0.96497	0.8881
rs1408579	C	T	10:101912194	EX420507	5.4217	1.06103e-07	8.68893e-05	0.153538	0.41837	0.96454	0.88678
rs1668157	A	G	10:73906150	EX420253	5.42159	1.06163e-07	8.68893e-05	0.327069	0.47287	0.97457	0.91933
rs12412762	C	T	10:81907470	EX242530	-5.40874	1.13473e-07	9.27743e-05	-0.367608	0.09981	0.99988	0.99877
rs372737484	G	A	10:81907985	EX242530	-5.40519	1.15582e-07	9.43989e-05	-0.367758	0.09976	0.99974	0.99743
rs35420115	A	G	10:81908188	EX242530	-5.40326	1.16738e-07	9.52425e-05	-0.367778	0.09976	0.99966	0.99672
rs1271933	T	A,C	10:73902875	EX420253	5.40116	1.18012e-07	9.6181e-05	0.323718	0.46813	0.97754	0.93004
rs61860459	C	T	10:81758307	EX242511	-5.39972	1.18897e-07	9.67998e-05	-0.344812	0.13391	0.99696	0.97892
rs1886276	A	G	10:102647181	EX342488	-5.39859	1.19595e-07	9.72661e-05	-0.339624	0.38964	0.99926	0.99773
rs3780948	A	G	10:73886306	EX420253	5.39577	1.21348e-07	9.85886e-05	0.323856	0.3852	0.98467	0.94781
rs4522114	C	G	10:81665444	EX242530	-5.39428	1.22283e-07	9.92437e-05	-0.293499	0.19246	0.98788	0.9372
rs7894504	C	T	10:63769839	EX342152	-5.39202	1.23724e-07	0.000100308	-0.405949	0.46656	0.95485	0.85825
rs3889823	T	C	10:81918362	EX242511	-5.38759	1.26583e-07	0.000102411	-0.471426	0.05998	0.99932	0.99075
rs61860016	G	C	10:81915889	EX242511	-5.38415	1.28852e-07	0.000104138	-0.471144	0.06016	0.99916	0.98797
rs1245515	C	T	10:73899093	EX420253	5.37609	1.34319e-07	0.000108443	0.328156	0.35844	0.97854	0.92912
rs56317427	T	C	10:81861934	EX242511	-5.37551	1.34721e-07	0.000108655	-0.449323	0.07427	0.99795	0.97813
rs11199535	G	T	10:81664177	EX242530	-5.37066	1.38127e-07	0.000111179	-0.290726	0.1989	0.98771	0.93773
rs723191	A	G	10:81707920	EX242511	-5.3705	1.38242e-07	0.000111179	-0.469749	0.06906	0.99982	0.99718
rs723193	G	T	10:81708155	EX242511	-5.37041	1.38307e-07	0.000111179	-0.469757	0.06908	0.99975	0.99623
rs726289	G	A	10:81706951	EX242511	-5.36936	1.39053e-07	0.000111567	-0.469585	0.06804	0.99999	0.99987
rs10883451	T	C	10:101924418	EX420507	5.36872	1.39515e-07	0.000111822	0.151242	0.42157	0.96741	0.89519
rs200896335	T	TGCG,TGCGGCT,TGCTGCG,TGCTGCGGCTGCG	10:102770293	EX342493	-5.35828	1.47207e-07	0.000117865	-0.366126	0.40599	0.95536	0.86214
rs35014047	A	C	10:81912397	EX242530	-5.35773	1.47625e-07	0.000117985	-0.366049	0.0994	0.99906	0.99284
rs12784395	G	A	10:73891149	EX420253	5.35768	1.47661e-07	0.000117985	0.322404	0.42387	0.97324	0.9155
rs7086876	A	T	10:81747896	EX242530	-5.35085	1.52934e-07	0.000122073	-0.320691	0.1619	0.99526	0.97305
rs36073865	C	T	10:81916055	EX242530	-5.34553	1.57163e-07	0.000125205	-0.365451	0.09895	0.99925	0.99324
rs2278308	G	T	10:63778606	EX342152	-5.34551	1.57182e-07	0.000125205	-0.402615	0.48717	0.95552	0.86262
rs12413653	G	T	10:81747124	EX242530	-5.34004	1.61651e-07	0.000128633	-0.321013	0.1596	0.99478	0.96959
rs17886286	C	G,T	10:81703852	EX242511	-5.33972	1.61918e-07	0.000128713	-0.490437	0.06642	0.99678	0.95137
rs3862518	T	C	10:81917957	EX242530	-5.33898	1.62529e-07	0.000129065	-0.364265	0.09893	0.99953	0.99657
rs12769764	C	G,T	10:81917113	EX242530	-5.33785	1.63476e-07	0.000129685	-0.364453	0.10069	0.99871	0.98978
rs17100316	A	G	10:81913337	EX242530	-5.33565	1.65325e-07	0.000131017	-0.36461	0.09931	0.99911	0.99308
rs12781912	G	T	10:81918128	EX242530	-5.33443	1.66363e-07	0.000131437	-0.364211	0.09899	0.99942	0.99529
rs1408344	C	A	10:102648784	EX342493	-5.33362	1.67054e-07	0.000131794	-0.328805	0.3846	0.99958	0.99856
rs3890076	C	T	10:81918129	EX242530	-5.3335	1.67156e-07	0.000131794	-0.364179	0.09901	0.9994	0.99507
rs12779139	T	C	10:81916355	EX242530	-5.32561	1.7404e-07	0.000137082	-0.363836	0.1128	0.99777	0.98227
rs12768613	C	T	10:81916566	EX242530	-5.32181	1.77456e-07	0.000139631	-0.363527	0.11172	0.9979	0.98327
rs4880367	G	A	10:134154887	EX420957	-5.31832	1.80653e-07	0.000142002	-0.365858	0.32822	0.97557	0.90525
rs56140719	C	T	10:81902245	EX242511	-5.31464	1.84082e-07	0.00014455	-0.468366	0.06053	0.99848	0.97715
rs9093	A	G	10:98279053	EX342447	-5.31028	1.8822e-07	0.00014765	-0.344097	0.44362	0.99942	0.99848
rs7080405	G	C,T	10:81901943	EX242511	-5.30023	1.98115e-07	0.000155255	-0.467531	0.06723	0.99649	0.95296
rs9888058	G	A	10:101859205	EX420507	5.29831	2.00063e-07	0.000156623	0.142932	0.3657	0.99964	0.99905
rs17098169	T	C	10:81816134	EX242511	-5.29622	2.02203e-07	0.000158138	-0.445458	0.07541	0.99973	0.99714
rs3780949	C	T	10:73886307	EX420253	5.29388	2.04628e-07	0.000159873	0.316728	0.46212	0.98149	0.94107
rs113193500	C	T	10:81816776	EX242511	-5.2923	2.06271e-07	0.000160995	-0.445207	0.07533	0.99962	0.99558
rs34816332	G	A,T	10:81907967	EX242530	-5.2905	2.08173e-07	0.000162315	-0.357235	0.10085	0.99897	0.99105
rs61860034	C	T	10:81931848	EX242511	-5.2892	2.09551e-07	0.000163074	-0.463688	0.06073	0.99853	0.97956
rs12413812	A	G	10:101899866	EX420507	5.28919	2.09567e-07	0.000163074	0.155148	0.30589	0.9701	0.88782
rs113922934	C	G	10:81819884	EX242511	-5.28799	2.10845e-07	0.000163904	-0.445144	0.07506	0.99913	0.99018
rs61858979	T	C	10:81815290	EX242511	-5.28117	2.18283e-07	0.000169515	-0.444339	0.07549	0.99964	0.99565
rs7903371	G	A	10:73914407	EX420253	5.27773	2.22124e-07	0.000172326	0.317008	0.41576	0.98084	0.9338
rs879882527	C	CG,CGG	10:81928008	EX242511	-5.27583	2.24279e-07	0.000173717	-0.490074	0.05967	0.99324	0.89831
rs12354860	T	C	10:101902958	EX420507	5.27563	2.24508e-07	0.000173717	0.147447	0.41489	0.96581	0.88991
rs61858982	G	A	10:81820034	EX242511	-5.27548	2.24679e-07	0.000173717	-0.444133	0.07496	0.99912	0.99025
rs59238311	G	A	10:134160326	EX420957	-5.27536	2.24815e-07	0.000173717	-0.415679	0.2221	0.95941	0.81575
rs1245579	C	T	10:73883550	EX420253	5.27356	2.26875e-07	0.000175134	0.31491	0.46126	0.98275	0.9438
rs111403425	C	T	10:81820542	EX242511	-5.27273	2.27836e-07	0.000175701	-0.443943	0.07489	0.99904	0.98967
rs12411408	G	A	10:81871396	EX242511	-5.27205	2.2862e-07	0.00017613	-0.443926	0.06796	0.99729	0.96621
rs78131725	C	G	10:81820919	EX242511	-5.27024	2.30733e-07	0.000177405	-0.443761	0.07485	0.99899	0.98927
rs1678614	G	A	10:73875062	EX420253	5.26996	2.31059e-07	0.000177479	0.312528	0.38266	0.99229	0.97068
rs61859977	A	T	10:81883689	EX242511	-5.26896	2.32234e-07	0.000178205	-0.447601	0.06995	0.99445	0.93298
rs145596012	G	A	10:81871718	EX242511	-5.26837	2.32936e-07	0.000178567	-0.443898	0.06873	0.99664	0.95866
rs1271352	A	C	10:73880674	EX420253	5.26423	2.37864e-07	0.000182164	0.318117	0.35482	0.98704	0.95202
rs1668156	T	C	10:73858549	EX420253	5.26128	2.41452e-07	0.000184729	0.308613	0.34433	0.99967	0.99891
rs4880366	T	A	10:134154742	EX420957	-5.25228	2.527e-07	0.000193144	-0.418924	0.21859	0.95621	0.79777
rs1245578	G	A,T	10:73883196	EX420253	5.25001	2.55622e-07	0.000195185	0.31851	0.34473	0.98621	0.94898
rs4633405	G	T	10:81927446	EX242511	-5.24938	2.56433e-07	0.000195611	-0.460314	0.06079	0.99861	0.98036
rs7911063	G	A	10:134227183	EX420957	5.249	2.56933e-07	0.000195799	0.897626	0.05258	0.97053	0.55868
rs12354859	T	G	10:101902957	EX420507	5.24458	2.62728e-07	0.00019993	0.14705	0.41406	0.96501	0.88724
rs772699446	T	TAC	10:101898598	EX420507	5.24447	2.6287e-07	0.00019993	0.144087	0.36541	0.98496	0.94634
rs56235549	G	A	10:81834948	EX242511	-5.24377	2.63812e-07	0.00020045	-0.442095	0.07046	0.99834	0.98101
rs4880248	C	A	10:134160195	EX420957	-5.24331	2.64423e-07	0.000200717	-0.359068	0.32538	0.97948	0.9206
rs61859022	G	A	10:81860799	EX242511	-5.23892	2.70352e-07	0.000204616	-0.44204	0.07037	0.99812	0.97778
rs17606361	G	A,C	10:81845411	EX242511	-5.23836	2.71111e-07	0.000204962	-0.442292	0.06861	0.99802	0.9726
rs61545595	T	C	10:81853769	EX242511	-5.23819	2.71339e-07	0.000204962	-0.431864	0.08306	0.98903	0.88519
rs7086521	C	T	10:73898422	EX420253	5.23659	2.73541e-07	0.000206424	0.325358	0.41038	0.9665	0.89079
rs11284441	CA	C	10:134160321	EX420957	-5.23464	2.76245e-07	0.000208262	-0.357603	0.3267	0.98057	0.92443
rs61859008	C	G	10:81831711	EX242511	-5.23318	2.78284e-07	0.000209595	-0.440912	0.07424	0.99868	0.9844
rs12411407	C	T	10:81828231	EX242511	-5.23277	2.7886e-07	0.000209824	-0.440809	0.07416	0.9989	0.98772
rs36036214	T	TG	10:81830113	EX242511	-5.23159	2.80524e-07	0.000210872	-0.440746	0.07418	0.9988	0.98618
rs61859016	C	A	10:81852500	EX242511	-5.22996	2.82837e-07	0.000212198	-0.441606	0.06853	0.99803	0.97343
rs912841630	CT	C	10:81915055	EX242530	-5.22257	2.93569e-07	0.000220037	-0.360505	0.10133	0.99608	0.96218
rs12416199	A	T	10:81920010	EX242530	-5.21593	3.03536e-07	0.000227166	-0.323553	0.13356	0.98687	0.90746
rs11597390	G	A	10:101861435	EX420507	5.21585	3.03668e-07	0.000227166	0.138342	0.35096	0.9984	0.99474
rs11000195	A	G	10:73920631	EX420253	5.21214	3.09384e-07	0.000231219	0.317452	0.41299	0.97703	0.92354
rs11146335	A	G	10:134145314	EX420957	-5.20395	3.22376e-07	0.000240696	-0.361441	0.36827	0.96098	0.86065
rs4244323	C	T	10:99336477	EX499794	5.19039	3.45055e-07	0.000257381	0.445481	0.09703	0.97819	0.80199
rs17516020	G	A	10:79538734	EX384809	5.18829	3.48706e-07	0.000259854	0.524278	0.25458	0.99923	0.99733
rs2025197	G	A	10:81677893	EX242530	-5.17981	3.63825e-07	0.00027086	-0.285973	0.17452	0.99301	0.95834
rs45558131	G	A	10:81679949	EX242530	-5.17822	3.66725e-07	0.000272757	-0.334895	0.13038	0.99497	0.96156
rs1668154	C	T	10:73862032	EX420253	5.17545	3.71847e-07	0.0002763	0.298626	0.38406	0.99966	0.99881
rs11818980	C	T	10:73872574	EX420253	5.17396	3.74623e-07	0.000278096	0.303663	0.48794	0.99023	0.96587
rs34428190	GA	G	10:81813407	EX242511	-5.16912	3.83784e-07	0.000284624	-0.295933	0.37252	0.99696	0.98921
rs56123058	G	A	10:81811072	EX242511	-5.16708	3.87711e-07	0.000287261	-0.435036	0.07616	0.99881	0.98532
rs12217775	A	G,T	10:102646010	EX342493	-5.16629	3.89244e-07	0.000288121	-0.326972	0.40326	0.99569	0.98472
rs12411481	A	G	10:81802456	EX242511	-5.16515	3.91463e-07	0.000289487	-0.435708	0.07272	0.99719	0.96588
rs56365235	C	T	10:81894739	EX242511	-5.16482	3.9211e-07	0.000289609	-0.41525	0.09124	0.98874	0.89344
rs2152548	G	A	10:81802667	EX242511	-5.16468	3.92376e-07	0.000289609	-0.435638	0.07271	0.99721	0.96621
rs10670160	C	CAA	10:81848523	EX242511	-5.16356	3.94573e-07	0.000290954	-0.437165	0.07787	0.9958	0.94967
rs4244323	C	T	10:99336477	EX499785	5.15703	4.07649e-07	0.000300309	0.437141	0.09703	0.97819	0.80199
rs17096197	T	C	10:81808184	EX242511	-5.15461	4.12586e-07	0.000303657	-0.434101	0.07647	0.99829	0.97857
rs79904324	A	G	10:81804688	EX242511	-5.1531	4.15699e-07	0.00030488	-0.434212	0.07677	0.99757	0.97032
rs41297151	A	T	10:81807167	EX242511	-5.15308	4.15752e-07	0.00030488	-0.434059	0.08093	0.99782	0.97447
rs61862380	T	G	10:82002681	EX242511	-5.15302	4.15868e-07	0.00030488	-0.468033	0.06281	0.99547	0.93646
rs369411348	TTTATCTCA	T	10:81893929	EX242511	-5.15292	4.16071e-07	0.00030488	-0.414897	0.09115	0.9887	0.89336
rs12411845	T	C	10:81802479	EX242511	-5.15278	4.16369e-07	0.00030488	-0.434454	0.07685	0.99723	0.96655
rs55835350	A	T	10:81801728	EX242511	-5.15251	4.16916e-07	0.00030488	-0.434544	0.07687	0.99712	0.96526
rs12411479	A	G	10:81802402	EX242511	-5.15247	4.17003e-07	0.00030488	-0.43445	0.07685	0.99722	0.96642
rs56149376	C	T	10:82002867	EX242511	-5.15177	4.18464e-07	0.000305659	-0.467538	0.06156	0.99673	0.95469
rs77376252	C	T	10:81809382	EX242511	-5.15072	4.2066e-07	0.000306974	-0.446723	0.07422	0.99635	0.95156
rs7903025	A	G	10:73914353	EX420253	5.14964	4.2292e-07	0.000308332	0.309463	0.4933	0.97705	0.92381
rs1668155	T	C	10:73858139	EX420253	5.14518	4.3242e-07	0.000314962	0.297079	0.49408	0.99476	0.9823
rs11190788	G	T	10:102769661	EX342493	-5.14464	4.33583e-07	0.000315512	-0.351359	0.41374	0.95703	0.86812
rs142423181	A	C,G	10:81876829	EX242511	-5.14295	4.37237e-07	0.000317735	-0.4624	0.05905	0.99779	0.96516
rs139438175	C	CT	10:28820853	EX556317	-5.14285	4.37459e-07	0.000317735	-0.309684	0.21716	0.99551	0.9754
rs11190741	T	C	10:102655313	EX342493	-5.14256	4.3808e-07	0.000317888	-0.322954	0.38192	0.99552	0.98408
rs369457505	T	TA	10:81750237	EX242511	-5.14222	4.38837e-07	0.000318139	-0.36271	0.12384	0.996	0.96803
rs10781565	T	C	10:134079092	EX420957	-5.13992	4.43864e-07	0.000321483	-0.41843	0.21704	0.98057	0.90346
rs34236122	C	T	10:101845547	EX420507	5.13202	4.61635e-07	0.000334041	0.132859	0.40758	0.99888	0.99657
rs61855849	G	A	10:79659934	EX384809	5.13152	4.62773e-07	0.000334552	0.551596	0.24759	0.98446	0.93451
rs869141896	GAAT	G	10:81672062	EX242511	-5.12998	4.6634e-07	0.000336816	-0.458749	0.06945	0.99513	0.93543
rs2902406	G	C	10:102660281	EX342493	-5.12946	4.67538e-07	0.000337331	-0.321958	0.38123	0.99583	0.98472
rs55836366	G	A	10:81661547	EX242530	-5.12929	4.67925e-07	0.000337331	-0.284204	0.18941	0.98709	0.93279
rs61859014	C	T	10:81849184	EX242511	-5.12142	4.86566e-07	0.000350444	-0.436048	0.07972	0.99642	0.95882
rs728615	G	A	10:81848089	EX242511	-5.11855	4.93526e-07	0.000355126	-0.432918	0.07621	0.99747	0.96924
rs58187971	G	GTT	10:81848189	EX242511	-5.11726	4.96682e-07	0.000357065	-0.432944	0.07616	0.99747	0.96922
rs10430531	T	C	10:79660125	EX384809	5.11682	4.97772e-07	0.000357517	0.550213	0.24769	0.98438	0.93406
rs143389465	CAATGT	C	10:81847690	EX242511	-5.11472	5.02963e-07	0.000360618	-0.432617	0.07621	0.99748	0.96927
rs149797111	G	A	10:81846546	EX242511	-5.10688	5.22856e-07	0.000374145	-0.431976	0.0762	0.9975	0.96945
rs61859013	C	T	10:81846062	EX242511	-5.10358	5.3147e-07	0.000379958	-0.43171	0.07619	0.99752	0.96957
rs61848475	G	A,C	10:28821444	EX556317	-5.09964	5.41909e-07	0.000386707	-0.313605	0.2047	0.99326	0.96558
rs57620400	GTTTCA	G	10:81848747	EX242511	-5.09493	5.54649e-07	0.00039507	-0.431109	0.08012	0.99682	0.964
rs57819080	C	A,T	10:28807985	EX556317	-5.09116	5.65064e-07	0.000401749	-0.309772	0.21644	0.98913	0.9467
rs61859763	A	T	10:81671615	EX242511	-5.0903	5.67472e-07	0.000403091	-0.45588	0.07081	0.99373	0.92001
rs728616	G	T	10:81847914	EX242511	-5.08877	5.71777e-07	0.000405777	-0.430612	0.08011	0.99685	0.96398
rs61860417	C	T	10:81734727	EX242511	-5.08851	5.72517e-07	0.00040593	-0.459964	0.0739	0.99723	0.96783
rs61860452	C	T	10:81754807	EX242511	-5.08794	5.74114e-07	0.00040669	-0.460266	0.0598	0.99841	0.97682
rs1983776	C	T	10:81663695	EX242511	-5.08718	5.76276e-07	0.000407848	-0.459753	0.07067	0.99296	0.91072
rs1983775	G	A	10:81663575	EX242511	-5.08646	5.78307e-07	0.000408686	-0.459769	0.07068	0.99293	0.91049
rs57257258	T	C	10:81844020	EX242511	-5.08639	5.78515e-07	0.000408686	-0.430252	0.07629	0.99747	0.96936
rs1886276	A	G	10:102647181	EX342493	-5.08537	5.8144e-07	0.000410006	-0.320001	0.38964	0.99926	0.99773
rs118134654	G	A	10:81744381	EX242511	-5.08483	5.82994e-07	0.000410352	-0.459561	0.0619	0.99816	0.97358
rs7072441	T	G	10:81684075	EX242530	-5.08388	5.85723e-07	0.000411898	-0.241592	0.26479	0.99677	0.9874
rs12416455	A	G	10:81750400	EX242511	-5.08134	5.93088e-07	0.000416321	-0.352849	0.12393	0.99949	0.99682
rs61860421	C	T	10:81743399	EX242511	-5.08016	5.96546e-07	0.00041837	-0.459231	0.06185	0.99814	0.97305
rs12416438	A	G	10:81750323	EX242511	-5.07962	5.98142e-07	0.000419013	-0.352926	0.12411	0.99927	0.99471
rs7477551	G	A	10:101827619	EX420507	5.07938	5.98841e-07	0.000419013	0.133573	0.40914	0.98889	0.96462
rs143999778	AG	A	10:81749992	EX242511	-5.0793	5.99088e-07	0.000419013	-0.352956	0.12393	0.9993	0.99484
rs116884206	A	G	10:81990546	EX242511	-5.07907	5.99769e-07	0.000419111	-0.462729	0.05993	0.99717	0.95678
rs78448013	T	A	10:81749696	EX242511	-5.07847	6.01526e-07	0.000419213	-0.353095	0.12396	0.99912	0.99325
rs78401838	A	G	10:81749617	EX242511	-5.07838	6.01782e-07	0.000419213	-0.353121	0.12397	0.9991	0.99307
rs35210159	A	G	10:81749806	EX242511	-5.07799	6.0295e-07	0.000419213	-0.353011	0.12395	0.99918	0.99377
rs34817075	A	G	10:81749740	EX242511	-5.07796	6.03052e-07	0.000419213	-0.353022	0.12396	0.99916	0.9936
rs12415564	C	T	10:81749444	EX242511	-5.07792	6.03163e-07	0.000419213	-0.353186	0.12399	0.99899	0.99203
rs61860438	A	G	10:81749916	EX242511	-5.07792	6.03163e-07	0.000419213	-0.35293	0.12394	0.99924	0.9943
rs12414764	G	T	10:81749492	EX242511	-5.0777	6.03803e-07	0.000419281	-0.353129	0.12399	0.99903	0.99245
rs12416075	A	G	10:81749129	EX242511	-5.07751	6.04368e-07	0.000419298	-0.353357	0.12401	0.99881	0.99051
rs12416084	A	G	10:81749215	EX242511	-5.0767	6.068e-07	0.000420608	-0.35326	0.12402	0.99884	0.99068
rs12416060	A	G	10:81748958	EX242511	-5.07647	6.07485e-07	0.000420706	-0.353374	0.12403	0.99872	0.98968
rs7091280	T	C	10:81748040	EX242511	-5.07617	6.08389e-07	0.000420955	-0.35384	0.12443	0.99794	0.98295
rs11596076	T	C	10:101845434	EX420507	5.07563	6.09984e-07	0.000421683	0.13146	0.41218	0.99997	0.99989
rs61860423	A	C	10:81748604	EX242511	-5.07476	6.12598e-07	0.000422532	-0.353441	0.12405	0.99857	0.98837
rs56227445	A	G	10:81991401	EX242511	-5.0744	6.13685e-07	0.000422532	-0.462371	0.05966	0.99745	0.96159
rs78530535	C	G	10:81748624	EX242511	-5.07433	6.139e-07	0.000422532	-0.353392	0.12405	0.99859	0.98853
rs16916945	C	T	10:63830189	EX342152	-5.07417	6.1438e-07	0.000422532	-0.670985	0.10791	0.98087	0.84916
rs12416068	T	C	10:81748388	EX242511	-5.07415	6.14448e-07	0.000422532	-0.353497	0.12406	0.99849	0.98773
rs61860424	G	A	10:81748695	EX242511	-5.074	6.14921e-07	0.000422532	-0.353332	0.12404	0.99862	0.98886
rs12415702	A	T	10:81748283	EX242511	-5.07391	6.15175e-07	0.000422532	-0.353581	0.12408	0.9984	0.98694
rs12415714	A	G	10:81748286	EX242511	-5.07378	6.15579e-07	0.000422532	-0.353553	0.12407	0.99842	0.9871
rs55910200	T	C	10:79665173	EX384809	5.0733	6.17024e-07	0.000423149	0.543029	0.24151	0.99063	0.95556
rs7091430	T	C	10:81748151	EX242511	-5.07262	6.19087e-07	0.000424188	-0.353612	0.12409	0.99829	0.98601
rs12411344	A	G	10:81750796	EX242511	-5.07072	6.24918e-07	0.000427805	-0.352561	0.12388	0.99945	0.99625
rs4520539	C	G	10:81740529	EX242511	-5.06886	6.30641e-07	0.000431341	-0.458462	0.06173	0.9981	0.97222
rs11593131	G	A	10:101843608	EX420507	5.06712	6.36046e-07	0.000434654	0.13145	0.41205	0.99882	0.9954
rs75447386	G	A	10:81739647	EX242511	-5.06618	6.38995e-07	0.000436284	-0.458275	0.06169	0.99809	0.9721
rs12411711	T	C	10:81750889	EX242511	-5.06557	6.40914e-07	0.000437209	-0.352402	0.12388	0.99942	0.99594
rs143110100	C	CA	10:81989464	EX242511	-5.06521	6.42061e-07	0.000437606	-0.46077	0.05961	0.99761	0.96389
rs61860420	G	A	10:81739379	EX242511	-5.06491	6.43004e-07	0.000437863	-0.45818	0.06167	0.99809	0.97206
rs55690691	G	T	10:81658942	EX242511	-5.06421	6.45233e-07	0.000438888	-0.459309	0.07085	0.99242	0.90594
rs61859012	A	G	10:81844281	EX242511	-5.06408	6.45642e-07	0.000438888	-0.428502	0.0801	0.99695	0.96498
rs565543933	TA	T	10:81815315	EX242511	-5.06248	6.50725e-07	0.000441955	-0.431238	0.10036	0.97953	0.81267
rs116994688	G	C	10:81738137	EX242511	-5.06138	6.54232e-07	0.000443947	-0.457946	0.06163	0.99807	0.9719
rs117833443	A	C	10:81738136	EX242511	-5.06093	6.55691e-07	0.000444548	-0.45791	0.06162	0.99807	0.9719
rs61860399	C	A,T	10:81720665	EX242511	-5.06038	6.5745e-07	0.00044535	-0.458034	0.07391	0.99716	0.96596
rs937674328	TAA	T	10:28805472	EX556317	-5.0599	6.59024e-07	0.000446026	-0.3087	0.20751	0.98923	0.94834
rs751280212	A	AAAAT	10:81840835	EX242511	-5.05946	6.60451e-07	0.000446602	-0.428419	0.07852	0.99705	0.96623
rs12411713	T	C	10:81750933	EX242511	-5.05842	6.63832e-07	0.000448496	-0.352192	0.12387	0.99937	0.99547
rs4387301	C	T	10:81736399	EX242511	-5.05613	6.7132e-07	0.00045316	-0.457564	0.06155	0.99808	0.97211
rs12414332	C	T	10:81840955	EX242511	-5.0557	6.72728e-07	0.000453667	-0.427521	0.07815	0.99755	0.97181
rs12416268	C	A,T	10:81751053	EX242511	-5.05555	6.73243e-07	0.000453667	-0.352093	0.12387	0.99935	0.9953
rs78734698	G	A	10:81756449	EX242511	-5.0553	6.74043e-07	0.000453811	-0.457602	0.05966	0.99855	0.97838
rs12774352	A	G	10:101840960	EX420507	5.05476	6.75827e-07	0.000454289	0.131375	0.41175	0.99762	0.99147
rs11007136	T	C	10:28801273	EX556317	-5.05474	6.75926e-07	0.000454289	-0.308771	0.21501	0.98799	0.94446
rs12412257	C	A,T	10:81729603	EX242511	-5.05378	6.79099e-07	0.000456025	-0.457937	0.06355	0.99782	0.97071
rs12411372	A	C,T	10:81751082	EX242511	-5.05351	6.80005e-07	0.000456238	-0.352043	0.12387	0.99933	0.99513
rs12412226	C	T	10:81735288	EX242511	-5.05148	6.86808e-07	0.000460403	-0.457295	0.06148	0.99807	0.97228
rs12416493	G	A	10:81734921	EX242511	-5.04926	6.943e-07	0.000464977	-0.457131	0.06146	0.99807	0.97232
rs17098720	A	G	10:81840236	EX242511	-5.04911	6.94832e-07	0.000464977	-0.426915	0.07813	0.99762	0.97284
rs61860863	A	G	10:81768909	EX242530	-5.04892	6.95466e-07	0.000464999	-0.364415	0.10579	0.98985	0.92113
rs10882816	G	A,T	10:98311190	EX342447	5.0487	6.96231e-07	0.000465109	0.379678	0.29124	0.96841	0.88052
rs200104573	T	TG	10:81734810	EX242511	-5.04737	7.00778e-07	0.000467743	-0.456993	0.06145	0.99806	0.97225
rs55962051	CA	C	10:81812720	EX242511	-5.04436	7.11189e-07	0.000474283	-0.338226	0.1864	0.95739	0.79284
rs61860039	G	A	10:81939906	EX242511	-5.04253	7.17585e-07	0.000478137	-0.452706	0.06007	0.99901	0.98696
rs117139504	C	A	10:81734207	EX242511	-5.04132	7.21828e-07	0.000480533	-0.456595	0.0595	0.99866	0.97824
rs76243486	C	A	10:81751382	EX242511	-5.04115	7.22422e-07	0.000480533	-0.351661	0.12387	0.99923	0.99431
rs767264184	C	CAA	10:81841421	EX242511	-5.04025	7.2564e-07	0.000482259	-0.421334	0.08815	0.99035	0.90207
rs12261801	A	G	10:81656819	EX242530	-5.03904	7.29947e-07	0.000484706	-0.279668	0.18918	0.98705	0.93268
rs75106959	G	C,T	10:81751444	EX242511	-5.03612	7.40431e-07	0.000490826	-0.351498	0.12387	0.99919	0.99399
rs10882829	A	G,T	10:98381645	EX342447	-5.03181	7.56208e-07	0.000500855	-0.344144	0.40844	0.98549	0.95563
rs55808803	A	T	10:81732262	EX242511	-5.02959	7.64429e-07	0.000505867	-0.456993	0.06104	0.99787	0.96997
rs7906355	A	C	10:101838267	EX420507	5.02868	7.67839e-07	0.000506952	0.130953	0.41118	0.99626	0.98764
rs34572672	T	C	10:81684457	EX242530	-5.02867	7.6788e-07	0.000506952	-0.238571	0.25812	0.99747	0.98973
rs34588176	A	G	10:81728993	EX242511	-5.02863	7.68032e-07	0.000506952	-0.455704	0.06201	0.99803	0.97255
rs11007134	T	C	10:28800202	EX556317	-5.02723	7.73278e-07	0.00050998	-0.305704	0.21645	0.98681	0.93973
rs61860412	G	A	10:81728486	EX242511	-5.02638	7.76524e-07	0.000511684	-0.455529	0.06196	0.99808	0.97283
rs12416667	G	A	10:134168470	EX420957	-5.02259	7.91006e-07	0.000520784	-0.342736	0.32223	0.98351	0.93479
rs11596883	T	C	10:101861622	EX420507	5.02157	7.94947e-07	0.000522934	0.137641	0.34113	0.99672	0.98735
rs55712842	T	C	10:81981050	EX242511	-5.01889	8.05392e-07	0.000529355	-0.456262	0.05851	0.99824	0.97143
rs76239460	C	T	10:81723227	EX242511	-5.01865	8.06357e-07	0.00052954	-0.454774	0.06174	0.99832	0.97525
rs61860400	T	C	10:81723427	EX242511	-5.0176	8.10503e-07	0.000531812	-0.454679	0.05935	0.99881	0.98054
rs397814000	T	TA	10:101884381	EX420507	5.0173	8.11658e-07	0.000532119	0.141222	0.3802	0.978	0.92754
rs28881015	T	C	10:81719395	EX242511	-5.01521	8.19969e-07	0.000537112	-0.454349	0.06159	0.9985	0.97785
rs61858844	G	A	10:81717524	EX242511	-5.01262	8.30392e-07	0.00054348	-0.454044	0.0615	0.99862	0.97974
rs56271768	T	G	10:81837051	EX242511	-5.012	8.32917e-07	0.000544672	-0.423416	0.08001	0.99786	0.97705
rs61002489	A	AAAAACAAAAC,AAAAACAAAACAAAAC	10:81820089	EX242511	-5.01173	8.34009e-07	0.000544926	-0.499218	0.05926	0.98816	0.83466
rs56413304	A	G	10:81752229	EX242511	-5.01132	8.35679e-07	0.000545557	-0.350687	0.12388	0.999	0.99256
rs533439155	C	CA	10:81749463	EX242511	-5.01106	8.36735e-07	0.000545786	-0.352111	0.32737	0.98516	0.94206
rs2862946	G	A	10:101862648	EX420507	5.00995	8.41279e-07	0.000548288	0.13014	0.39437	0.99786	0.99313
rs12413682	G	A	10:81747320	EX242530	-5.00923	8.4421e-07	0.000549415	-0.306301	0.15412	0.99487	0.96947
rs17107449	C	T	10:81715696	EX242511	-5.00918	8.44428e-07	0.000549415	-0.453672	0.06138	0.99884	0.98248
rs373448624	C	T	10:81726912	EX242511	-5.00715	8.52829e-07	0.000554416	-0.454425	0.0626	0.99744	0.96207
rs181607144	C	G	10:81726892	EX242511	-5.00692	8.53746e-07	0.000554546	-0.454405	0.0626	0.99745	0.9621
rs10735664	C	G	10:134077858	EX420957	-5.00518	8.61036e-07	0.00055827	-0.40105	0.21334	0.98721	0.93354
rs61860411	T	C	10:81726671	EX242511	-5.00503	8.61643e-07	0.00055827	-0.454286	0.06264	0.99741	0.96143
rs12414096	A	G	10:81713629	EX242511	-5.00461	8.63403e-07	0.000558943	-0.453151	0.05932	0.99908	0.98575
rs7083964	C	A	10:81781851	EX242530	-5.00349	8.68116e-07	0.000561524	-0.304854	0.1811	0.99921	0.99583
rs61860410	A	G	10:81726640	EX242511	-5.00306	8.69966e-07	0.000562251	-0.454134	0.06015	0.99799	0.96672
rs1923534	A	G	10:81710485	EX242511	-5.00013	8.82425e-07	0.000569828	-0.452306	0.06105	0.99944	0.99102
rs12414727	C	T	10:82017587	EX242530	-4.99958	8.84773e-07	0.000570868	-0.321937	0.10857	0.99861	0.98974
rs10882812	C	T	10:98292461	EX342447	-4.99909	8.86918e-07	0.000571775	-0.354427	0.32634	0.98791	0.95218
rs146509037	T	G	10:81713762	EX242511	-4.99832	8.90223e-07	0.000573429	-0.45522	0.05876	0.99891	0.98199
rs11000174	T	C	10:73865131	EX420253	4.99784	8.92302e-07	0.00057429	0.296498	0.3551	0.99706	0.99006
rs56038414	G	T	10:81752426	EX242511	-4.99638	8.98649e-07	0.000577596	-0.350188	0.12388	0.99889	0.9918
rs529718851	ATT	A	10:81887790	EX242511	-4.99632	8.9893e-07	0.000577596	-0.402804	0.1102	0.98176	0.85329
rs56184245	C	T	10:82018556	EX242530	-4.99515	9.04064e-07	0.000580413	-0.322135	0.1085	0.99852	0.98934
rs12412412	A	G	10:81975334	EX242511	-4.99385	9.09788e-07	0.000583604	-0.453369	0.05835	0.99847	0.97661
rs61862387	T	C	10:82017116	EX242530	-4.991	9.22458e-07	0.000591241	-0.321594	0.10564	0.99847	0.98785
rs79529820	A	T	10:81820529	EX242511	-4.99004	9.26769e-07	0.000593513	-0.393216	0.09798	0.99377	0.94281
rs143830229	CAG	C	10:81775197	EX242511	-4.98543	9.47707e-07	0.00060642	-0.452368	0.06032	0.99781	0.96691
rs61860444	C	A	10:81752920	EX242511	-4.98269	9.60403e-07	0.00061353	-0.351272	0.12348	0.99815	0.98595
rs56065493	A	T	10:81584251	EX242511	-4.98156	9.65673e-07	0.000616388	-0.552985	0.0782	0.96077	0.54878
rs80349961	C	T	10:81752774	EX242511	-4.98098	9.68386e-07	0.000617611	-0.349638	0.12389	0.99877	0.99112
rs78909708	T	G	10:81752778	EX242511	-4.97855	9.79863e-07	0.000624416	-0.349553	0.12389	0.99875	0.99102
rs3124973	C	G,T	10:81616336	EX242511	-4.9782	9.81495e-07	0.000624942	-0.460587	0.08379	0.98039	0.79032
rs796837553	TA	T	10:81617626	EX242511	-4.97782	9.83321e-07	0.00062559	-0.457602	0.08387	0.98124	0.80025
rs11815538	G	A	10:81616952	EX242511	-4.97755	9.8458e-07	0.000625877	-0.458866	0.08404	0.98076	0.79472
rs55798571	T	C	10:81617563	EX242511	-4.97684	9.87976e-07	0.000627267	-0.457807	0.0839	0.98114	0.79912
rs55803802	A	G	10:81752664	EX242511	-4.97667	9.8883e-07	0.000627267	-0.349372	0.12422	0.9985	0.98864
rs11817001	C	T	10:81616584	EX242511	-4.97659	9.89198e-07	0.000627267	-0.459591	0.08412	0.98047	0.79136
rs11595928	C	T	10:101888640	EX420507	4.97634	9.90406e-07	0.00062752	0.13505	0.39828	0.99127	0.9686
rs28365998	C	A	10:81965436	EX242511	-4.97495	9.97067e-07	0.000631223	-0.451208	0.05899	0.99846	0.97893
rs75574090	G	T	10:63831817	EX342152	-4.97327	1.00522e-06	0.000635867	-0.653725	0.10987	0.9805	0.85018
rs150687636	C	T	10:82017244	EX242530	-4.97297	1.00669e-06	0.000636272	-0.320786	0.10559	0.99847	0.98787
rs2862952	G	A	10:101888307	EX420507	4.97153	1.01374e-06	0.000640208	0.134802	0.39831	0.99168	0.9701
rs7068215	A	G	10:101859870	EX420507	4.97125	1.0151e-06	0.000640546	0.129208	0.39422	0.99989	0.99955
rs12414877	A	G	10:81780708	EX242511	-4.96707	1.03581e-06	0.000652552	-0.451073	0.06136	0.99676	0.95388
rs17880086	G	A	10:81703490	EX242511	-4.96375	1.0526e-06	0.000662575	-0.449402	0.05882	0.99955	0.99221
rs56147535	G	T	10:82027625	EX242530	-4.96358	1.05344e-06	0.000662575	-0.322834	0.10791	0.99886	0.9912
rs61860445	A	T	10:81752969	EX242511	-4.95838	1.08024e-06	0.000678334	-0.348825	0.12389	0.9986	0.99025
rs61860446	T	G	10:81753143	EX242511	-4.95534	1.09618e-06	0.000687783	-0.348703	0.12389	0.99859	0.99017
rs1077821	C	T	10:101888520	EX420507	4.9504	1.12264e-06	0.000703815	0.134278	0.40337	0.99161	0.96986
rs61860447	C	T	10:81753231	EX242511	-4.94988	1.12543e-06	0.000704995	-0.348493	0.12389	0.99855	0.99
rs2902371	T	C	10:101888408	EX420507	4.94835	1.1338e-06	0.00070966	0.134209	0.40345	0.9916	0.96977
rs2077191	A	G	10:101887978	EX420507	4.94421	1.15663e-06	0.00072337	0.133989	0.40328	0.99207	0.97152
rs56208201	T	A	10:81753390	EX242511	-4.94197	1.16915e-06	0.000730019	-0.348186	0.12389	0.99849	0.98977
rs61860051	C	T	10:81957596	EX242511	-4.93737	1.19538e-06	0.000744596	-0.448106	0.05875	0.99874	0.98282
rs146936375	TC	T	10:81946463	EX242511	-4.93529	1.20739e-06	0.000750837	-0.446843	0.05946	0.99884	0.98477
rs61860044	C	G	10:81946538	EX242511	-4.93515	1.20821e-06	0.000750837	-0.446819	0.05945	0.99883	0.98475
rs2152550	G	A	10:81818509	EX242511	-4.93501	1.20902e-06	0.000750837	-0.416109	0.08376	0.99898	0.98914
rs7902075	T	C	10:81780241	EX242511	4.93487	1.2098e-06	0.000750837	0.448454	0.06418	0.99406	0.91735
rs61860043	G	A	10:81946398	EX242511	-4.9348	1.21025e-06	0.000750837	-0.446778	0.0595	0.99883	0.98445
rs12414521	G	C	10:81949534	EX242511	-4.93159	1.22903e-06	0.000761269	-0.446336	0.05923	0.99885	0.98541
rs17879726	G	A	10:81698723	EX242511	-4.9289	1.24506e-06	0.000770548	-0.446941	0.0594	0.99893	0.98225
rs12416247	A	G	10:101886505	EX420507	4.92874	1.246e-06	0.000770548	0.133271	0.40305	0.99323	0.9758
rs55953743	A	G	10:81753631	EX242511	-4.92788	1.25118e-06	0.000773135	-0.347618	0.12389	0.99844	0.98943
rs117850949	G	A	10:63857136	EX342152	-4.9256	1.26492e-06	0.000781002	-0.637874	0.10874	0.98674	0.89361
rs61860041	G	A	10:81944331	EX242511	-4.92471	1.27038e-06	0.000783744	-0.445742	0.05981	0.99897	0.98577
rs61859189	T	C	10:82089250	EX242530	-4.92415	1.27376e-06	0.000784217	-0.313725	0.13995	0.99441	0.9658
rs61860042	G	A	10:81946238	EX242511	-4.92408	1.27418e-06	0.000784217	-0.44561	0.05968	0.9989	0.98507
rs34870056	G	A	10:81948055	EX242511	-4.92342	1.27825e-06	0.000786097	-0.44544	0.06118	0.99817	0.97782
rs80158358	C	T	10:63835911	EX342152	-4.92219	1.28582e-06	0.000790123	-0.642413	0.1083	0.9833	0.86839
rs61858980	G	A	10:81816618	EX242511	-4.92162	1.28934e-06	0.000791656	-0.414717	0.08397	0.99935	0.99314
rs12415870	A	G	10:81949470	EX242511	-4.92059	1.29575e-06	0.000794863	-0.445113	0.05941	0.99894	0.9859
rs3088308	A	T	10:81697868	EX242511	-4.92045	1.29661e-06	0.000794863	-0.446261	0.05952	0.9988	0.98041
rs7090800	T	C	10:73865731	EX420253	4.91883	1.30673e-06	0.000799796	0.28477	0.49376	0.99969	0.99898
rs3083400	G	GAGAGAA	10:101887961	EX420507	4.91834	1.30979e-06	0.00080104	0.134214	0.40124	0.99014	0.96396
rs386372246	A	AT	10:101889036	EX420507	4.91648	1.32151e-06	0.000807107	0.138299	0.3658	0.97485	0.90886
rs56008106	T	C	10:81953776	EX242511	-4.91644	1.3218e-06	0.000807107	-0.444638	0.05877	0.99926	0.99143
rs796199169	CA	C	10:81655045	EX242511	-4.91608	1.32406e-06	0.000807848	-0.588593	0.05633	0.98091	0.72692
rs115413199	G	A	10:81754100	EX242511	-4.91399	1.33741e-06	0.000815352	-0.348301	0.12463	0.99757	0.9828
rs7070702	A	C	10:73907630	EX420253	4.91166	1.3524e-06	0.000823841	0.30742	0.37504	0.96661	0.88605
rs59806247	T	C	10:82097974	EX242530	-4.91145	1.35377e-06	0.000824032	-0.311426	0.13993	0.99462	0.9689
rs182611932	A	G	10:81753956	EX242511	-4.90629	1.38761e-06	0.000843962	-0.347041	0.12447	0.99778	0.98391
rs55666905	C	T	10:81953639	EX242511	-4.90588	1.39039e-06	0.000844992	-0.443412	0.05895	0.99938	0.99223
rs118147446	G	A	10:81753947	EX242511	-4.90396	1.40322e-06	0.000851579	-0.346656	0.12389	0.99836	0.98895
rs17885031	G	A	10:81696091	EX242511	-4.90393	1.40343e-06	0.000851579	-0.444913	0.05972	0.99859	0.97758
rs7893241	G	A	10:81954338	EX242511	-4.90198	1.41657e-06	0.000858881	-0.442921	0.06639	0.99933	0.99288
rs17881828	G	A	10:81695924	EX242511	-4.90117	1.42204e-06	0.000861522	-0.444667	0.05975	0.99855	0.97712
rs1870146	C	T	10:82210379	EX242530	-4.89591	1.45825e-06	0.000882767	-0.305498	0.11052	0.99995	0.9995
rs200698974	TA	T	10:81761332	EX242511	-4.89313	1.47779e-06	0.000893901	-0.44252	0.07054	0.99426	0.92078
rs17883671	C	T	10:81695193	EX242511	-4.89051	1.49639e-06	0.00090444	-0.443769	0.05988	0.99842	0.97541
rs72821617	A	G	10:79621340	EX384809	-4.89014	1.49905e-06	0.000905341	-1.10974	0.05609	0.96575	0.50183
rs12769108	G	A	10:81727783	EX242511	-4.88888	1.50806e-06	0.000910076	-0.327108	0.14568	0.98301	0.88348
rs142445971	A	G	10:81754057	EX242511	-4.88783	1.51567e-06	0.000912214	-0.345986	0.1239	0.99831	0.98874
rs4919034	C	G	10:98340154	EX342447	-4.88768	1.51675e-06	0.000912214	-0.368125	0.31036	0.97012	0.89294
rs4919033	A	G	10:98340152	EX342447	-4.88757	1.5175e-06	0.000912214	-0.368115	0.31035	0.97014	0.89298
rs12411833	T	C	10:82103230	EX242530	-4.88581	1.53034e-06	0.000919072	-0.307951	0.13992	0.99583	0.97483
rs75263852	C	G	10:63839329	EX342152	-4.88568	1.53128e-06	0.000919072	-0.632035	0.10833	0.98472	0.88076
rs61859195	C	A	10:82108889	EX242530	-4.88535	1.5337e-06	0.00091981	-0.305609	0.14039	0.99758	0.98446
rs7072673	A	C	10:73865742	EX420253	4.88066	1.56838e-06	0.000939882	0.283082	0.49532	0.99976	0.99919
rs546354623	CA	C	10:81953567	EX242530	-4.88006	1.57285e-06	0.000941834	-0.295537	0.19617	0.95035	0.7667
rs56000427	A	G	10:81986946	EX242511	-4.87987	1.57424e-06	0.000941938	-0.444766	0.06182	0.99559	0.9379
rs56080607	A	T	10:82105964	EX242530	-4.8796	1.57633e-06	0.000942461	-0.306612	0.13993	0.99641	0.978
rs75385771	T	C	10:81692779	EX242511	-4.87796	1.5887e-06	0.00094839	-0.442635	0.06005	0.99823	0.97331
rs2862949	T	A	10:101864295	EX420507	4.87728	1.59382e-06	0.000950716	0.126749	0.39477	0.99771	0.99162
rs4620667	C	A,T	10:81754331	EX242511	-4.87673	1.59803e-06	0.000952491	-0.345512	0.1239	0.99828	0.98864
rs4353212	A	G	10:81652072	EX242511	-4.87595	1.60399e-06	0.000955308	-0.451876	0.06188	0.99269	0.90281
rs61862216	G	A	10:81643020	EX242511	-4.87483	1.61257e-06	0.000959682	-0.45502	0.07261	0.98741	0.85513
rs57342950	G	A	10:82105081	EX242530	-4.87319	1.62516e-06	0.000965686	-0.307226	0.13287	0.99557	0.97176
rs67477299	A	C,G	10:14615919	EX190835	-4.87237	1.63153e-06	0.00096873	-0.37086	0.14372	0.99354	0.96098
rs11000201	T	G	10:73931564	EX420253	4.87119	1.64074e-06	0.000973454	0.278294	0.4602	0.99926	0.99778
rs12415730	G	A	10:82104446	EX242530	-4.8709	1.643e-06	0.000974044	-0.306728	0.14008	0.99598	0.97532
rs113030473	G	T	10:81649031	EX242511	-4.86991	1.65074e-06	0.000977883	-0.452829	0.07155	0.98962	0.8764
rs12415523	T	C	10:81691976	EX242511	-4.86913	1.65686e-06	0.00098076	-0.441762	0.06017	0.99811	0.97232
rs17680103	T	C	10:82207618	EX242530	-4.86259	1.70919e-06	0.0010102	-0.307322	0.11037	0.99902	0.99271
rs61860451	A	G	10:81754537	EX242511	-4.86156	1.71764e-06	0.00101441	-0.344844	0.1239	0.9982	0.98825
rs1853700	T	C	10:101862694	EX420507	4.85792	1.7476e-06	0.00103082	0.132027	0.34404	0.9985	0.9952
rs113803144	T	TA	10:79664527	EX384809	4.85786	1.74809e-06	0.00103082	0.490863	0.34284	0.97798	0.91797
rs3928266	A	G	10:81633654	EX242511	-4.85737	1.75212e-06	0.00103241	-0.472711	0.07023	0.98204	0.79187
rs12414891	G	C	10:81690385	EX242511	-4.85564	1.7666e-06	0.00104015	-0.440419	0.06033	0.99795	0.97104
rs116434658	G	A	10:81754626	EX242511	-4.85133	1.80308e-06	0.00106083	-0.344367	0.1239	0.99813	0.98791
rs61859762	C	A	10:81664598	EX242511	-4.84907	1.82254e-06	0.00107146	-0.446304	0.06163	0.995	0.92723
rs144707094	C	T	10:81754653	EX242511	-4.848	1.83176e-06	0.00107606	-0.344222	0.1239	0.99811	0.98781
rs1853699	T	C	10:101862791	EX420507	4.84692	1.84121e-06	0.0010808	0.131678	0.3441	0.99865	0.99548
rs17617970	C	T	10:82206892	EX242530	-4.84428	1.86438e-06	0.00109356	-0.30714	0.11014	0.99942	0.99545
rs12769652	A	G,T	10:101885536	EX420507	4.84402	1.86663e-06	0.00109406	0.130509	0.41001	0.99414	0.97961
rs7088558	C	T	10:101884937	EX420507	4.83944	1.9076e-06	0.00111723	0.13031	0.40999	0.99447	0.98087
rs73297466	T	A	10:81886934	EX242511	-4.83699	1.92988e-06	0.00112942	-0.392366	0.0885	0.98893	0.8895
rs985670027	G	A	10:81688047	EX242511	-4.83526	1.94574e-06	0.00113784	-0.438454	0.0605	0.99774	0.96952
rs61862764	A	G	10:81592616	EX242511	-4.8339	1.95828e-06	0.00114431	-0.514383	0.07632	0.96674	0.61148
rs11594323	G	A	10:101880479	EX420507	4.83285	1.96799e-06	0.00114912	0.129442	0.40467	0.99783	0.9934
rs61862763	T	C	10:81590590	EX242511	-4.83101	1.98523e-06	0.00115831	-0.518518	0.07658	0.96569	0.5995
rs61862761	T	C	10:81590007	EX242511	-4.83075	1.98764e-06	0.00115885	-0.520501	0.07663	0.96528	0.59459
rs5786439	TG	T	10:82032541	EX242530	-4.82826	2.01114e-06	0.00117166	-0.315344	0.10502	0.99858	0.98824
rs17884637	G	C	10:81687922	EX242511	-4.82636	2.02931e-06	0.00118136	-0.437545	0.06076	0.99752	0.96625
rs12413715	G	T	10:81687360	EX242511	-4.82588	2.03394e-06	0.00118316	-0.437359	0.06079	0.99753	0.96656
rs61862767	G	A	10:81595137	EX242511	-4.82448	2.04742e-06	0.00119011	-0.507467	0.06961	0.97255	0.64973
rs55999120	T	C	10:81617703	EX242511	-4.82292	2.06253e-06	0.00119724	-0.454534	0.07587	0.98275	0.80926
rs61862762	G	A	10:81590586	EX242511	-4.8229	2.06277e-06	0.00119724	-0.520804	0.07067	0.96922	0.60829
rs61862766	G	C	10:81594208	EX242511	-4.82249	2.06678e-06	0.00119867	-0.510246	0.0696	0.97203	0.64237
rs11199111	A	G	10:81655421	EX242530	-4.81905	2.10057e-06	0.00121651	-0.269373	0.18869	0.98728	0.93357
rs61860453	G	A	10:81755181	EX242511	-4.81904	2.10068e-06	0.00121651	-0.342902	0.1239	0.99796	0.98689
rs71034288	T	TA	10:81899975	EX242530	-4.81778	2.11322e-06	0.00122285	-0.291771	0.15839	0.97993	0.88214
rs58562357	GTCTC	G	10:79684595	EX384809	4.81713	2.11968e-06	0.00122568	0.510361	0.23793	0.99657	0.98534
rs61859980	T	C	10:81888694	EX242511	-4.8161	2.12999e-06	0.00123072	-0.388327	0.08789	0.98933	0.89478
rs202010289	T	TATATAA	10:81648624	EX242530	-4.81449	2.14624e-06	0.00123918	-0.249913	0.27264	0.97506	0.8963
rs41309986	G	A	10:81682448	EX242511	-4.81205	2.171e-06	0.00125254	-0.437776	0.06043	0.9975	0.96378
rs56198874	C	T	10:81686488	EX242511	-4.81136	2.1781e-06	0.0012557	-0.435759	0.06071	0.99765	0.96865
rs10882808	T	C	10:98277692	EX342447	-4.80966	2.19564e-06	0.00126372	-0.339041	0.33365	0.98576	0.9493
rs35193855	C	A	10:81788495	EX242511	-4.80951	2.19722e-06	0.00126372	-0.372832	0.10525	0.99821	0.98341
rs61860454	T	C	10:81755416	EX242511	-4.80941	2.19827e-06	0.00126372	-0.342459	0.1239	0.99792	0.9866
rs2278218	G	A	10:79680399	EX384809	4.80924	2.19995e-06	0.00126372	0.50656	0.23911	0.99798	0.99185
rs4375373	A	G	10:101855423	EX420507	4.80908	2.20164e-06	0.00126372	0.125441	0.39462	0.99892	0.99677
rs6584345	C	A	10:101884909	EX420507	4.80906	2.2018e-06	0.00126372	0.129475	0.41328	0.99617	0.98539
rs67059283	C	T	10:79683235	EX384809	4.80748	2.2183e-06	0.00127224	0.508136	0.23832	0.99722	0.98824
rs61861444	C	A	10:81582730	EX242511	-4.80642	2.22936e-06	0.00127764	-0.546097	0.07003	0.96547	0.55573
rs12220311	C	T	10:79681507	EX384809	4.80539	2.24026e-06	0.00128294	0.506869	0.23867	0.99771	0.99059
rs61859766	G	A,T	10:81683040	EX242511	-4.80484	2.24607e-06	0.00128532	-0.436043	0.06038	0.99782	0.96913
rs11000202	A	G	10:73933699	EX420253	4.80436	2.25116e-06	0.00128728	0.274825	0.45319	0.99988	0.99955
rs4595491	G	A	10:79685833	EX384809	4.80177	2.27868e-06	0.00130206	0.509609	0.24418	0.99502	0.97933
rs11595257	C	G,T	10:101862989	EX420507	4.80083	2.28878e-06	0.00130686	0.130217	0.34448	0.99902	0.99616
rs1054054	C	T	10:81682728	EX242511	-4.80023	2.29523e-06	0.00130958	-0.436043	0.06044	0.99763	0.96593
rs55855057	G	A	10:82034729	EX242530	-4.79995	2.29833e-06	0.00131038	-0.314054	0.10803	0.99848	0.98746
rs11597561	T	C	10:101863041	EX420507	4.79665	2.33426e-06	0.00132989	0.129907	0.32874	0.99934	0.99758
rs55665833	A	G	10:81613714	EX242511	-4.793	2.37465e-06	0.00135191	-0.465633	0.06877	0.98117	0.77102
rs61862175	G	T	10:81612628	EX242511	-4.7925	2.38016e-06	0.00135404	-0.467621	0.0689	0.98062	0.76329
rs56256440	A	C,G	10:79698207	EX384809	4.79205	2.38518e-06	0.00135591	0.510633	0.23629	0.99674	0.98499
rs61659653	T	G	10:81787031	EX242511	-4.78922	2.41717e-06	0.00137308	-0.371034	0.10156	0.99701	0.97271
rs55720611	G	A	10:81790299	EX242511	-4.78886	2.42124e-06	0.00137439	-0.371357	0.10818	0.99667	0.9708
rs10870283	A	G	10:134079872	EX420957	-4.78818	2.42899e-06	0.00137754	-0.39152	0.20818	0.97859	0.89203
rs11000204	A	G	10:73938566	EX420253	4.78806	2.43035e-06	0.00137754	0.275849	0.45269	0.99604	0.98513
rs55729226	G	A	10:81613249	EX242511	-4.78748	2.4369e-06	0.00138024	-0.466421	0.0714	0.98008	0.76298
rs61860456	A	G	10:81755781	EX242511	-4.7855	2.45975e-06	0.00139216	-0.341292	0.12392	0.99781	0.98575
rs61860457	G	T	10:81755885	EX242511	-4.78199	2.50054e-06	0.00141422	-0.341121	0.1239	0.99783	0.98591
rs2862926	A	G	10:101817341	EX420507	4.78158	2.50532e-06	0.00141589	0.133461	0.40162	0.96745	0.89072
rs7474634	C	A,T	10:101863410	EX420507	4.77918	2.53364e-06	0.00143085	0.129113	0.32914	0.9995	0.99826
rs34015795	G	A	10:81749395	EX242511	-4.77851	2.54159e-06	0.00143429	-0.339569	0.11662	0.99862	0.98834
rs12772030	C	G	10:101880585	EX420507	4.7777	2.55131e-06	0.00143872	0.127951	0.41249	0.99913	0.99735
rs113566478	G	GGCAGAGTAA	10:101866462	EX420507	4.77751	2.55357e-06	0.00143895	0.128062	0.38257	0.98949	0.96252
rs11594333	C	T	10:101880700	EX420507	4.77415	2.59404e-06	0.0014607	0.127775	0.41251	0.99937	0.99813
rs7093415	G	A	10:81791965	EX242511	-4.77366	2.60001e-06	0.00146299	-0.370502	0.10807	0.99495	0.96083
rs41298231	C	T	10:81682461	EX242511	-4.76715	2.68043e-06	0.00150605	-0.434435	0.06234	0.9956	0.93762
rs61864461	C	A	10:134080443	EX420957	-4.76592	2.69596e-06	0.00151368	-0.422405	0.19552	0.96201	0.80941
rs12776318	T	G	10:101868677	EX420507	4.76534	2.70322e-06	0.00151666	0.129303	0.32923	0.99806	0.9923
rs55790222	G	A	10:92059233	EX191536	-4.7629	2.7343e-06	0.00153298	-2.43945	0.05313	0.99273	0.87366
rs61860439	C	G	10:81751714	EX242511	-4.76205	2.74513e-06	0.00153771	-0.338721	0.11651	0.99894	0.99158
rs61861434	T	C	10:81571649	EX242511	-4.76193	2.7467e-06	0.00153771	-0.57995	0.07738	0.95476	0.47212
rs12773948	T	A	10:101865115	EX420507	4.75934	2.78008e-06	0.00155527	0.128798	0.32901	0.99927	0.99713
rs61854183	T	C	10:79698077	EX384809	4.7583	2.79359e-06	0.00156027	0.509844	0.23298	0.99657	0.98428
rs61861430	A	G	10:81569653	EX242511	-4.75825	2.79426e-06	0.00156027	-0.584802	0.07763	0.95382	0.46279
rs34720372	CG	C	10:101866817	EX420507	4.75816	2.79547e-06	0.00156027	0.128904	0.329	0.99893	0.99571
rs67352959	TTA	T	10:101870552	EX420507	4.75802	2.79729e-06	0.00156027	0.129233	0.32944	0.99763	0.99097
rs11592689	A	T	10:101865516	EX420507	4.75788	2.79908e-06	0.00156027	0.128804	0.32901	0.99917	0.99668
rs72768931	A	T	10:14616693	EX190835	-4.75637	2.81898e-06	0.00156924	-0.361512	0.13733	0.996	0.97459
rs56364919	C	G	10:81752283	EX242511	-4.7563	2.81985e-06	0.00156924	-0.338546	0.11654	0.99885	0.99094
rs2862947	G	A,C	10:101863817	EX420507	4.75619	2.82127e-06	0.00156924	0.128763	0.34481	0.99926	0.99696
rs12780023	C	T	10:101874829	EX420507	4.75591	2.82499e-06	0.00157019	0.12733	0.39631	0.99683	0.9904
rs2862948	A	G	10:101864173	EX420507	4.7552	2.83441e-06	0.00157429	0.128754	0.3448	0.9992	0.99668
rs12416666	C	T	10:81627277	EX242511	-4.75273	2.86725e-06	0.00159126	-0.40511	0.08145	0.98849	0.89606
rs61860862	A	G	10:81765785	EX242530	-4.75247	2.87068e-06	0.00159126	-0.341286	0.12749	0.97977	0.85725
rs12783521	C	A	10:101871748	EX420507	4.75244	2.87112e-06	0.00159126	0.129155	0.32914	0.99774	0.99134
rs2753658	T	C	10:81560155	EX242511	-4.75223	2.8739e-06	0.00159166	-0.611924	0.07793	0.95004	0.42224
rs12773244	G	A	10:101865344	EX420507	4.75066	2.89504e-06	0.00160222	0.128727	0.34477	0.99893	0.99558
rs12765808	A	C	10:101872687	EX420507	4.74915	2.9155e-06	0.00161239	0.129117	0.32911	0.99772	0.99119
rs12780510	T	A,C,G	10:101865881	EX420507	4.74823	2.92799e-06	0.00161814	0.128687	0.34477	0.99887	0.99533
rs12780514	T	C	10:101865884	EX420507	4.74788	2.93279e-06	0.00161964	0.128685	0.34476	0.99886	0.99528
rs56122289	G	A	10:81746027	EX242511	-4.74656	2.95096e-06	0.00162695	-0.426495	0.07341	0.98965	0.87198
rs11592640	C	T	10:101878409	EX420507	4.74634	2.95386e-06	0.00162695	0.127328	0.39531	0.99625	0.98907
rs11592631	G	A	10:101878219	EX420507	4.74633	2.954e-06	0.00162695	0.129736	0.33021	0.99603	0.98552
rs12779818	G	A	10:101866118	EX420507	4.7463	2.95443e-06	0.00162695	0.128665	0.34476	0.99878	0.99498
rs61861398	A	T	10:81562081	EX242511	-4.74583	2.96094e-06	0.00162937	-0.612389	0.07121	0.95444	0.42643
rs12220328	G	C	10:79681482	EX384809	4.74458	2.97823e-06	0.00163772	0.495504	0.2489	0.99925	0.99623
rs7099664	C	A	10:73936697	EX420253	4.74426	2.98275e-06	0.00163904	0.27282	0.44572	0.99641	0.98803
rs12782269	T	C	10:101875210	EX420507	4.74378	2.98943e-06	0.00164155	0.126914	0.39522	0.99801	0.9938
rs58916802	G	A	10:79695870	EX384809	4.74309	2.99897e-06	0.00164562	0.506834	0.23598	0.99664	0.98528
rs7098331	T	A,G	10:101877961	EX420507	4.74278	3.00332e-06	0.00164684	0.127283	0.39556	0.99636	0.98872
rs34902516	TA	T	10:101872176	EX420507	4.74229	3.01025e-06	0.00164947	0.129097	0.34603	0.99579	0.98604
rs12780035	C	T	10:101874844	EX420507	4.74087	3.03011e-06	0.00165918	0.129022	0.32904	0.99767	0.99107
rs61860606	C	T	10:81557997	EX242511	-4.73922	3.0535e-06	0.00167081	-0.62161	0.07147	0.95301	0.4117
rs796170458	GTTT	GA	10:81650072	EX242530	-4.739	3.05658e-06	0.00167131	-0.266853	0.19285	0.98321	0.90942
rs61862218	T	A	10:81650075	EX242530	-4.73815	3.06874e-06	0.00167678	-0.266739	0.19283	0.98329	0.90987
rs2902377	G	A	10:101876770	EX420507	4.73715	3.08301e-06	0.00168339	0.126865	0.39524	0.99772	0.99283
rs332160	G	A	10:28886626	EX556317	-4.73698	3.08553e-06	0.00168358	-0.273929	0.23149	0.99983	0.99935
rs7474935	G	C	10:101875936	EX420507	4.73413	3.12663e-06	0.0017048	0.128966	0.32929	0.99739	0.98992
rs2862989	A	T	10:101876251	EX420507	4.7317	3.16227e-06	0.00172302	0.126569	0.39512	0.99835	0.99504
rs332159	A	G	10:28886537	EX556317	-4.73151	3.16494e-06	0.00172326	-0.273708	0.22906	0.99978	0.99913
rs140872521	CA	C	10:101854930	EX420507	4.72854	3.20899e-06	0.00174602	0.128721	0.32813	0.99889	0.99657
rs7913374	C	G	10:101879686	EX420507	4.72529	3.25773e-06	0.00177129	0.126407	0.39345	0.99623	0.98895
rs12765091	G	C	10:101855231	EX420507	4.72349	3.28517e-06	0.00178496	0.128765	0.34412	0.99838	0.99523
rs115823837	T	C	10:81794193	EX242511	-4.71905	3.35346e-06	0.00182078	-0.365435	0.1098	0.99518	0.96049
rs12220902	C	T	10:79682918	EX384809	4.7189	3.35588e-06	0.00182082	0.491677	0.25029	0.99772	0.98876
rs35760223	CT	C	10:81794190	EX242511	-4.71848	3.36233e-06	0.00182304	-0.365346	0.10979	0.99522	0.96081
rs1812987	G	C	10:81650982	EX242530	-4.7169	3.38718e-06	0.0018345	-0.26692	0.18934	0.98374	0.91246
rs34282409	C	CA	10:101865296	EX420507	4.71683	3.3882e-06	0.0018345	0.133586	0.34578	0.97657	0.91284
rs397759929	C	CA	10:82184327	EX242530	-4.71612	3.39946e-06	0.00183931	-0.302622	0.17726	0.97204	0.84764
rs11002341	A	C	10:79701363	EX384809	4.71102	3.48061e-06	0.00188168	0.503442	0.2367	0.99683	0.98508
rs12772820	A	G	10:101873824	EX420507	4.7109	3.48263e-06	0.00188168	0.126208	0.40344	0.99843	0.99444
rs12218917	C	T	10:79701479	EX384809	4.71035	3.49152e-06	0.00188517	0.503577	0.23667	0.99666	0.9842
rs12219971	T	C	10:79701526	EX384809	4.70962	3.50331e-06	0.00189022	0.503595	0.23666	0.99657	0.98376
rs11190393	C	T	10:101869988	EX420507	4.7056	3.56906e-06	0.00192435	0.127932	0.34822	0.99626	0.9873
rs56354422	G	C	10:81797031	EX242511	-4.70466	3.58461e-06	0.00193139	-0.364238	0.10603	0.99331	0.94679
rs61859199	G	A,T	10:82118613	EX242530	-4.70451	3.58712e-06	0.0019314	-0.307508	0.10757	0.99767	0.98091
rs61860450	G	C	10:81754507	EX242511	-4.70375	3.59985e-06	0.00193691	-0.336719	0.11674	0.99831	0.98807
rs61854186	G	A,T	10:79703255	EX384809	4.70337	3.6062e-06	0.00193898	0.503209	0.2371	0.99382	0.97059
rs61859198	C	A	10:82114628	EX242530	-4.70311	3.61045e-06	0.00193929	-0.307144	0.10466	0.99771	0.98087
rs398014594	CA	C	10:101870422	EX420507	4.70303	3.6118e-06	0.00193929	0.131456	0.36423	0.98057	0.93169
rs1245553	T	C	10:73843458	EX420253	4.70086	3.64827e-06	0.00195752	0.30357	0.42834	0.95638	0.86389
rs61859197	G	T	10:82112544	EX242530	-4.70041	3.65577e-06	0.00196019	-0.306847	0.10754	0.99748	0.97981
rs332155	T	C	10:28880992	EX556317	-4.69955	3.67042e-06	0.00196668	-0.27266	0.22878	0.99917	0.99591
rs2862991	C	G	10:101876736	EX420507	4.69896	3.68043e-06	0.00197067	0.125929	0.40346	0.99862	0.99514
rs397728930	A	AT	10:79691171	EX384809	4.6964	3.72413e-06	0.00199132	0.493028	0.28162	0.98196	0.93283
rs7900372	T	C	10:101840052	EX420507	4.69526	3.74391e-06	0.00200052	0.123117	0.40193	0.99276	0.97567
rs332153	A	G	10:28880160	EX556317	-4.69469	3.75367e-06	0.00200435	-0.272484	0.2288	0.99915	0.99578
rs61859196	A	G	10:82109048	EX242530	-4.68807	3.87029e-06	0.00206378	-0.306532	0.10467	0.99758	0.97974
rs11007143	T	C	10:28830108	EX556317	-4.6876	3.87864e-06	0.0020668	-0.273207	0.22807	0.99831	0.99162
rs2052068	G	A	10:28919759	EX556317	-4.68413	3.94112e-06	0.00209865	-0.273773	0.2254	0.99992	0.99958
rs1538818	G	A	10:82122793	EX242530	-4.68221	3.97623e-06	0.00211589	-0.306035	0.10831	0.99663	0.97132
rs35608768	CTA	C	10:82124466	EX242530	-4.67994	4.0181e-06	0.00213671	-0.305947	0.10967	0.9961	0.96722
rs2862990	C	T	10:101876364	EX420507	4.67878	4.03955e-06	0.00214663	0.125179	0.40297	0.99962	0.99886
rs2862951	A	C	10:101844948	EX420507	4.6786	4.04282e-06	0.0021469	0.126346	0.32579	0.9996	0.99862
rs61848477	G	C	10:28832820	EX556317	-4.67769	4.05988e-06	0.00215448	-0.272787	0.22823	0.99811	0.99071
rs182815	A	G	10:28891174	EX556317	-4.67703	4.07224e-06	0.00215956	-0.27128	0.22864	0.99928	0.99749
rs7082511	C	T	10:81653187	EX242530	-4.67441	4.12175e-06	0.00218283	-0.24593	0.25973	0.98995	0.9578
rs7083291	G	T	10:81653816	EX242530	-4.67372	4.13482e-06	0.00218825	-0.222228	0.32269	0.99963	0.99844
rs11596837	C	A	10:101850079	EX420507	4.67159	4.17544e-06	0.00220824	0.127196	0.34446	0.99845	0.99517
rs150303838	T	G	10:81635391	EX242511	-4.6714	4.17919e-06	0.00220872	-0.436027	0.06878	0.98677	0.84633
rs7079303	G	T	10:81653378	EX242530	-4.66753	4.2542e-06	0.00224529	-0.222445	0.3225	0.99854	0.99384
rs11596253	C	A	10:101849411	EX420507	4.66321	4.33944e-06	0.00228872	0.126696	0.32858	0.99918	0.99711
rs7086547	C	G	10:81653665	EX242530	-4.661	4.38365e-06	0.00230889	-0.221709	0.3226	0.99946	0.99762
rs7083149	G	C	10:81653746	EX242530	-4.6606	4.3917e-06	0.00231156	-0.221546	0.32259	0.99975	0.99892
rs17678338	C	T	10:82098146	EX242530	-4.66025	4.3989e-06	0.00231312	-0.306733	0.10456	0.99715	0.97588
rs7082500	C	T	10:81653154	EX242530	-4.66016	4.40065e-06	0.00231312	-0.222123	0.32265	0.99831	0.99304
rs17618275	G	T	10:82218385	EX242530	-4.65946	4.41483e-06	0.002319	-0.298079	0.11048	0.99589	0.96722
rs12246835	G	A	10:81653628	EX242530	-4.65924	4.41934e-06	0.0023198	-0.221734	0.32254	0.99928	0.99687
rs7092802	T	C	10:81653008	EX242530	-4.65896	4.42493e-06	0.00232116	-0.222222	0.32282	0.99791	0.99108
rs332122	G	A	10:28841769	EX556317	-4.65176	4.5735e-06	0.00239747	-0.274869	0.2191	0.99673	0.98389
rs61859191	T	C	10:82091027	EX242530	-4.64802	4.65273e-06	0.0024357	-0.306501	0.10743	0.99726	0.97644
rs12764798	C	T	10:101870936	EX420507	4.64684	4.67781e-06	0.00244718	0.12652	0.35584	0.99708	0.98979
rs61859209	G	A	10:82128309	EX242530	-4.64637	4.6879e-06	0.0024508	-0.303274	0.10839	0.99635	0.97004
rs332185	T	C	10:28913309	EX556317	-4.64606	4.6946e-06	0.00245265	-0.272162	0.22951	0.99648	0.98647
rs1245548	G	A	10:73845884	EX420253	4.64573	4.70167e-06	0.00245469	0.297255	0.47595	0.96041	0.87516
rs332125	T	C	10:28843854	EX556317	-4.64481	4.72156e-06	0.00246341	-0.271056	0.22879	0.99808	0.98993
rs11597870	T	C	10:101847857	EX420507	4.6388	4.85318e-06	0.00253038	0.125966	0.32922	0.99887	0.99592
rs332147	T	C	10:28869729	EX556317	-4.63381	4.96521e-06	0.00258705	-0.272536	0.22005	0.99735	0.98748
rs332164	G	A	10:28893554	EX556317	-4.63318	4.97947e-06	0.00259273	-0.269167	0.22825	0.99911	0.99612
rs36031262	A	AG	10:81684412	EX242530	-4.63174	5.0123e-06	0.00260807	-0.238757	0.231	0.98739	0.94458
rs7899288	C	T	10:101848444	EX420507	4.63006	5.05093e-06	0.00262641	0.120812	0.39498	0.99916	0.99704
rs61859210	G	C	10:82131468	EX242530	-4.62597	5.14607e-06	0.00267408	-0.301433	0.10873	0.99597	0.96808
rs332141	C	T	10:28862152	EX556317	-4.62316	5.2125e-06	0.00270612	-0.269705	0.22901	0.99816	0.99084
rs35698456	C	G	10:82141562	EX242530	-4.62304	5.21549e-06	0.00270612	-0.281969	0.13584	0.99635	0.97448
rs332167	C	T	10:28894247	EX556317	-4.62292	5.21821e-06	0.00270612	-0.268517	0.2283	0.99943	0.99761
rs332176	A	G	10:28905079	EX556317	-4.62205	5.23902e-06	0.00271509	-0.268738	0.22828	0.99999	0.99997
rs398014269	GT	G	10:81713760	EX242530	-4.62167	5.24819e-06	0.00271803	-0.278356	0.20656	0.9654	0.82412
rs1245549	G	A	10:73845421	EX420253	4.62106	5.26269e-06	0.00272371	0.299603	0.35568	0.9642	0.87907
rs7094771	C	T	10:89806294	EX191516	-4.61784	5.34059e-06	0.00276218	-0.612814	0.12875	0.99769	0.98459
rs35789260	TA	T	10:81861388	EX242511	-4.61533	5.40194e-06	0.00279205	-0.293523	0.152	0.99427	0.96379
rs921361	C	T	10:73867454	EX420253	4.61512	5.40704e-06	0.00279282	0.278897	0.35213	0.99963	0.99844
rs55838345	G	C	10:82085120	EX242530	-4.61493	5.4117e-06	0.00279337	-0.304615	0.10734	0.99749	0.97818
rs1044029	A	G	10:98278823	EX342447	4.61287	5.46287e-06	0.0028179	0.578697	0.08314	0.98406	0.85112
rs17678737	A	G	10:82133985	EX242530	-4.60693	5.61244e-06	0.00289312	-0.299826	0.10594	0.99608	0.96768
rs332166	A	G	10:28894110	EX556317	-4.60052	5.77833e-06	0.00297666	-0.270034	0.21959	0.99864	0.99342
rs11259179	A	G	10:14595392	EX190835	-4.59752	5.85773e-06	0.00301355	-0.334889	0.14868	0.99703	0.98515
rs1053235609	T	C	10:14597010	EX190835	-4.59661	5.88196e-06	0.003024	-0.336011	0.1483	0.99694	0.98474
rs2862950	A	G	10:101844785	EX420507	4.58746	6.13116e-06	0.00314585	0.124224	0.32914	0.99951	0.99817
rs10995037	A	G	10:63859028	EX342152	-4.58343	6.24415e-06	0.0032017	-0.343374	0.42309	0.99131	0.97057
rs139886315	CT	C	10:28809613	EX556317	-4.58159	6.29659e-06	0.00322646	-0.271009	0.26288	0.96478	0.85258
rs17886630	A	T	10:81699309	EX242511	-4.57966	6.35172e-06	0.00325256	-0.344528	0.12799	0.99416	0.96053
rs3312	A	G	10:73856984	EX420253	4.57818	6.39452e-06	0.00327231	0.275463	0.46412	0.98104	0.93533
rs2025731	G	A	10:14588174	EX190835	-4.57752	6.41353e-06	0.00327987	-0.32637	0.15037	0.99951	0.99658
rs11259166	T	C	10:14580332	EX190835	-4.57674	6.4363e-06	0.00328934	-0.328918	0.15004	0.99942	0.99623
rs55925112	C	A,G	10:14580136	EX190835	-4.57635	6.44744e-06	0.00329286	-0.32906	0.15003	0.99938	0.99591
rs139680726	T	TA	10:28898424	EX556317	-4.57584	6.46233e-06	0.00329829	-0.26634	0.22214	0.99958	0.99782
rs61860860	G	A	10:81758572	EX242511	-4.57223	6.56873e-06	0.00334818	-0.330075	0.11714	0.99761	0.98206
rs76278280	A	G	10:81758735	EX242511	-4.57149	6.59086e-06	0.00335284	-0.330047	0.11707	0.9977	0.9828
rs17616958	A	G	10:82137461	EX242530	-4.56621	6.74994e-06	0.00342926	-0.296104	0.10622	0.99631	0.96895
rs11259176	T	C	10:14589240	EX190835	-4.56599	6.75672e-06	0.00343045	-0.325728	0.14851	0.99972	0.99832
rs751835	T	C	10:73847739	EX420253	4.5653	6.77763e-06	0.00343879	0.290952	0.47956	0.96369	0.88442
rs17616964	A	G	10:82137541	EX242530	-4.56516	6.78203e-06	0.00343879	-0.296005	0.10629	0.99626	0.96852
rs11200145	A	G	10:81674382	EX242511	-4.56426	6.80962e-06	0.00345052	-0.263254	0.19115	0.99262	0.95924
rs796312988	CT	C	10:101845113	EX420507	4.56267	6.8585e-06	0.00347131	0.118864	0.39322	0.99812	0.99439
rs7075090	C	T	10:92064925	EX191536	-4.56264	6.85961e-06	0.00347131	-1.81123	0.05554	0.9904	0.84441
rs146647999	GCCTGGGT	G	10:72444596	EX242232	4.5598	6.94816e-06	0.00351382	11.0419	0.21559	0.99744	0.98881
rs1245540	C	T	10:73849752	EX420253	4.55853	6.98791e-06	0.00353162	0.288185	0.48033	0.96801	0.89556
rs55790222	G	A	10:92059233	EX191556	-4.55612	7.06425e-06	0.00356787	-2.56509	0.05313	0.99273	0.87366
rs71481530	A	C	10:81643234	EX242511	-4.55461	7.1125e-06	0.0035899	-0.336562	0.11333	0.98504	0.88527
rs12763012	T	C	10:81641198	EX242511	-4.55289	7.16795e-06	0.00361553	-0.336638	0.11406	0.98408	0.87889
rs1245546	C	T	10:73846826	EX420253	4.54928	7.28538e-06	0.00367237	0.291071	0.47703	0.96199	0.8794
rs7069426	C	A	10:14578423	EX190835	-4.54912	7.29057e-06	0.00367259	-0.329518	0.14854	0.99908	0.99446
rs1245545	C	T	10:73847354	EX420253	4.54765	7.33899e-06	0.00369458	0.292849	0.35867	0.96794	0.88935
rs1245552	G	T	10:73843711	EX420253	4.54738	7.34798e-06	0.0036967	0.293385	0.47364	0.95689	0.86741
rs1051246	A	G	10:81697818	EX242511	-4.54688	7.36452e-06	0.00370262	-0.34206	0.12775	0.9947	0.96331
rs4606421	C	A	10:101842769	EX420507	4.54442	7.44641e-06	0.00374136	0.118666	0.39012	0.99749	0.9914
rs7076312	T	C	10:14612905	EX190835	-4.54273	7.50326e-06	0.00376692	-0.339418	0.1431	0.99805	0.98677
rs7076982	T	G	10:73849938	EX420253	4.54262	7.50702e-06	0.00376692	0.288772	0.35578	0.97363	0.90568
rs11259167	T	G	10:14580439	EX190835	-4.54164	7.54016e-06	0.00377857	-0.323268	0.15232	0.99981	0.99859
rs1245541	G	A	10:73849639	EX420253	4.54155	7.54325e-06	0.00377857	0.289317	0.36076	0.97246	0.90282
rs1245542	T	G	10:73849531	EX420253	4.5415	7.54487e-06	0.00377857	0.2894	0.36073	0.97234	0.90246
rs796287021	GTC	G	10:73850718	EX420253	4.54105	7.5601e-06	0.00378262	0.287575	0.36125	0.97492	0.91027
rs1245539	G	A	10:73850827	EX420253	4.54059	7.57577e-06	0.00378669	0.287194	0.36135	0.97541	0.91181
rs1245538	G	A	10:73850841	EX420253	4.53995	7.59754e-06	0.00379451	0.286986	0.3614	0.97565	0.91259
rs1245551	G	A	10:73843846	EX420253	4.53984	7.60121e-06	0.00379451	0.292538	0.47828	0.95792	0.87032
rs1668153	A	G	10:73844563	EX420253	4.5396	7.60935e-06	0.00379469	0.291857	0.47728	0.95914	0.87324
rs1245536	T	C	10:73851398	EX420253	4.53942	7.61554e-06	0.00379469	0.285972	0.36169	0.97701	0.91693
rs1245537	C	A	10:73851260	EX420253	4.5394	7.61627e-06	0.00379469	0.286055	0.36166	0.97688	0.91653
rs367991244	C	T	10:81631742	EX242511	-4.53909	7.62701e-06	0.0037976	-0.336926	0.14544	0.96718	0.79545
rs1245543	C	T	10:73849472	EX420253	4.53829	7.65438e-06	0.00380878	0.289517	0.36132	0.97182	0.90087
rs7893890	A	G	10:73851925	EX420253	4.53702	7.69832e-06	0.00382818	0.284849	0.36198	0.97837	0.92142
rs11259152	A	G	10:14564438	EX190835	-4.53494	7.7705e-06	0.0038616	-0.337185	0.14856	0.99167	0.94418
rs7087475	T	A	10:73852556	EX420253	4.53477	7.77643e-06	0.00386201	0.28353	0.36232	0.97998	0.92688
rs7087178	T	G	10:73852355	EX420253	4.53463	7.78132e-06	0.00386201	0.28362	0.36229	0.97986	0.92646
rs2394851	A	C	10:73853655	EX420253	4.53018	7.93822e-06	0.00393736	0.281805	0.36328	0.98194	0.93379
rs1245550	A	G	10:73844081	EX420253	4.5292	7.97312e-06	0.00395214	0.291699	0.48041	0.95903	0.873
rs61860865	A	G	10:81781452	EX242511	-4.52625	8.07932e-06	0.00400222	-0.350708	0.11306	0.99183	0.93484
rs72784935	A	C	10:14565548	EX190835	-4.52426	8.15198e-06	0.00403563	-0.335732	0.14861	0.99237	0.94829
rs1245547	A	G	10:73846341	EX420253	4.52393	8.16404e-06	0.00403902	0.28962	0.4845	0.96219	0.88063
rs35547640	C	A,T	10:82139150	EX242530	-4.52277	8.20628e-06	0.00405732	-0.283652	0.11177	0.99757	0.97928
rs55790222	G	A	10:92059233	EX191537	-4.5224	8.2201e-06	0.00406156	-2.55494	0.05313	0.99273	0.87366
rs11259165	T	C	10:14578804	EX190835	-4.52169	8.2461e-06	0.00407181	-0.326264	0.15677	0.99884	0.9921
rs569245725	TAA	T	10:73982229	EX420253	4.52109	8.26826e-06	0.00408015	0.272549	0.46752	0.96209	0.87096
rs17677908	A	G	10:82049603	EX242530	-4.51423	8.52628e-06	0.0042048	-0.299918	0.10718	0.99755	0.98051
rs900697146	AT	A	10:73955321	EX420253	4.5139	8.53876e-06	0.00420827	0.27233	0.4174	0.96898	0.89882
rs55899456	G	A	10:82050646	EX242530	-4.50652	8.82517e-06	0.00434666	-0.299517	0.10717	0.99764	0.98047
rs11592104	C	G	10:98365753	EX342447	4.5018	9.0132e-06	0.00443363	0.564453	0.08235	0.98584	0.86684
rs12412959	G	A	10:82141337	EX242530	-4.5013	9.03336e-06	0.00444072	-0.281398	0.11254	0.99799	0.98256
rs7922807	C	T	10:102023006	EX420507	4.50027	9.07515e-06	0.00445844	0.117728	0.48621	0.99968	0.99875
rs35469841	T	C	10:81794192	EX242511	-4.49371	9.34419e-06	0.0045848	-0.381032	0.09975	0.98715	0.88482
rs12776483	C	A	10:101828600	EX420507	4.49371	9.3442e-06	0.0045848	0.122859	0.32891	0.99423	0.98
rs34633631	G	GT	10:101828623	EX420507	4.49316	9.36729e-06	0.00459322	0.122831	0.3289	0.99429	0.98018
rs754466	A	G,T	10:79680434	EX384809	4.48899	9.54277e-06	0.0046763	0.460684	0.25492	0.99976	0.9989
rs61859168	T	C	10:82050050	EX242530	-4.48871	9.55491e-06	0.00467929	-0.298655	0.10707	0.99754	0.97999
rs17108114	T	C	10:99341390	EX499794	-4.48198	9.84536e-06	0.00481848	-0.656477	0.05216	0.98018	0.68632
rs12412999	C	T	10:82008141	EX242511	-4.47847	9.99997e-06	0.00489106	-0.390229	0.0689	0.99652	0.95679
rs12268619	A	C	10:81920660	EX242530	-4.47819	1.00127e-05	0.00489421	-0.274205	0.13117	0.99547	0.96736
rs4244323	C	T	10:99336477	EX499793	4.47783	1.00284e-05	0.00489878	0.420065	0.09703	0.97819	0.80199
rs12258241	C	A	10:75160257	EX292574	4.47551	1.01327e-05	0.00494663	0.275794	0.10284	0.9998	0.9979
rs12413174	G	A	10:82062404	EX242530	-4.47192	1.02954e-05	0.00501969	-0.296612	0.10705	0.9983	0.98522
rs56407448	G	C	10:14620925	EX190835	-4.47091	1.03418e-05	0.00503916	-0.340297	0.14185	0.993	0.95422
rs61858493	A	C	10:98271658	EX342447	4.46794	1.04789e-05	0.00510272	0.412701	0.14219	0.9927	0.95393
rs10712446	TA	T	10:82192391	EX242530	-4.46651	1.05455e-05	0.00513101	-0.222929	0.34074	0.97629	0.91583
rs80067470	C	T	10:63858524	EX342152	-4.46641	1.05502e-05	0.00513101	-0.585516	0.10196	0.98811	0.8971
rs144788367	CG	C	10:81665962	EX242511	-4.46498	1.06172e-05	0.00516034	-0.257365	0.20078	0.98893	0.94394
rs11259184	G	T	10:14602474	EX190835	-4.4643	1.06492e-05	0.00517268	-0.329321	0.14891	0.99867	0.99292
rs11259185	G	C	10:14602724	EX190835	-4.46311	1.07058e-05	0.00519687	-0.329246	0.1488	0.99864	0.99241
rs12412260	C	G	10:63858527	EX342152	-4.46279	1.0721e-05	0.00520099	-0.584984	0.10173	0.98834	0.89928
rs2475735	C	G	10:81628355	EX242511	-4.46095	1.08086e-05	0.00524022	-0.299793	0.13044	0.99642	0.97207
rs61859793	A	G	10:81686763	EX242530	-4.45903	1.09011e-05	0.00528175	-0.318314	0.09633	0.99848	0.9869
rs17108114	T	C	10:99341390	EX499785	-4.45807	1.09474e-05	0.00530088	-0.644793	0.05216	0.98018	0.68632
rs12413452	C	T	10:82144723	EX242530	-4.45771	1.09646e-05	0.00530589	-0.277424	0.11259	0.99865	0.98813
rs4039343	A	G	10:81633145	EX242511	-4.45696	1.1001e-05	0.00532019	-0.345186	0.14067	0.96296	0.76366
rs72768906	G	C	10:14576118	EX190835	-4.45562	1.10665e-05	0.00534853	-0.323184	0.14943	0.99895	0.99427
rs35497678	C	T	10:81921078	EX242530	-4.45404	1.11441e-05	0.00538266	-0.272172	0.13011	0.99692	0.97851
rs11007167	T	A	10:28919133	EX556317	-4.45384	1.11542e-05	0.00538419	-0.259177	0.2498	0.9983	0.99353
rs372096578	T	A	10:81638450	EX242511	-4.4517	1.12601e-05	0.00543191	-0.330612	0.11122	0.98338	0.87361
rs1937804	G	C	10:79662062	EX384809	4.44964	1.13632e-05	0.00547823	0.427923	0.28937	0.99832	0.99295
rs376399938	ATGTT	A	10:63860251	EX342152	-4.44856	1.14179e-05	0.00550116	-0.581879	0.10143	0.98892	0.90443
rs1678612	C	A	10:73859389	EX420253	4.44764	1.14641e-05	0.00552001	0.266862	0.47591	0.99416	0.98065
rs11599683	G	A	10:101834921	EX420507	4.44617	1.1539e-05	0.00555263	0.120762	0.32876	0.99819	0.99472
rs16916996	G	C	10:63861826	EX342152	-4.44339	1.16816e-05	0.00561423	-0.5807	0.10135	0.98923	0.9066
rs4635010	T	G	10:73949812	EX420253	4.43854	1.19344e-05	0.00573221	0.25788	0.45536	0.98605	0.95684
rs71481529	A	G	10:81627553	EX242511	-4.43455	1.21464e-05	0.00583041	-0.296392	0.13133	0.99802	0.9835
rs796879012	CA	C	10:79677281	EX384809	4.43369	1.21922e-05	0.00584717	0.458742	0.33538	0.97275	0.89787
rs7073934	G	A	10:79664613	EX384809	4.43361	1.21964e-05	0.00584717	0.428147	0.28655	0.99741	0.99012
rs7077479	C	A	10:79664904	EX384809	4.43231	1.22665e-05	0.0058771	0.427831	0.29512	0.99502	0.98181
rs12761969	G	C	10:101832036	EX420507	4.43113	1.23308e-05	0.00590427	0.120547	0.32854	0.99748	0.99115
rs1678613	T	C	10:73866511	EX420253	4.4303	1.2376e-05	0.00592224	0.266421	0.47358	0.99697	0.99011
rs985359071	A	AC	10:81769515	EX242530	-4.42701	1.25565e-05	0.00600119	-0.315972	0.14535	0.95094	0.70201
rs2814191	A	G	10:134071848	EX420957	-4.42424	1.27107e-05	0.00607114	-0.339239	0.21646	0.99829	0.99259
rs11259161	C	G	10:14575604	EX190835	-4.42327	1.27647e-05	0.00609067	-0.321265	0.14937	0.99903	0.99443
rs35311829	C	A	10:99340540	EX499794	-4.42323	1.27673e-05	0.00609067	-0.642173	0.05197	0.98007	0.68586
rs12775433	C	T	10:101834092	EX420507	4.42224	1.28226e-05	0.00611327	0.120361	0.34436	0.99668	0.98972
rs56196124	A	T	10:81902655	EX242511	-4.42141	1.28695e-05	0.0061267	-0.336512	0.0997	0.99451	0.94878
rs7898568	G	A	10:82183531	EX242530	-4.42138	1.28713e-05	0.0061267	-0.247167	0.23716	0.99802	0.99296
rs11199535	G	T	10:81664177	EX242511	-4.42133	1.28745e-05	0.0061267	-0.255654	0.1989	0.98771	0.93773
rs61857094	T	C	10:81626617	EX242511	-4.42094	1.28966e-05	0.00613323	-0.293312	0.13001	0.99842	0.98757
rs61862195	C	G	10:81627071	EX242511	-4.4208	1.2904e-05	0.00613323	-0.292347	0.13221	0.99942	0.99506
rs397942788	C	CT	10:63878519	EX342152	-4.42043	1.29254e-05	0.00613961	-0.569186	0.1221	0.98261	0.87024
rs3895291	T	C	10:81626662	EX242511	-4.42014	1.29418e-05	0.00614366	-0.291782	0.13229	0.9997	0.99752
rs7095954	A	G,T	10:82209232	EX577816	4.41723	1.31081e-05	0.00621497	72.963	0.43743	0.99675	0.99031
rs7095954	A	G,T	10:82209232	EX577814	4.41474	1.32524e-05	0.00627954	72.905	0.43743	0.99675	0.99031
rs11598979	C	T	10:101833720	EX420507	4.41178	1.34258e-05	0.00635783	0.120057	0.34425	0.99676	0.98999
rs34268041	A	G	10:82148639	EX242530	-4.40861	1.36138e-05	0.0064429	-0.273013	0.11284	0.99909	0.99328
rs2304410	T	C	10:81921810	EX242530	-4.40742	1.36853e-05	0.00647278	-0.268662	0.131	0.99756	0.98259
rs4475856	G	T	10:101833339	EX420507	4.40548	1.38023e-05	0.00652413	0.119583	0.32841	0.99869	0.9964
rs4934238	A	T	10:81628030	EX242511	-4.40481	1.38427e-05	0.00653864	-0.299755	0.12832	0.99496	0.95984
rs11000212	C	G,T	10:73955652	EX420253	4.40469	1.38499e-05	0.00653864	0.256271	0.45101	0.98442	0.95043
rs7071301	C	T	10:14573709	EX190835	-4.40429	1.38747e-05	0.00654638	-0.321973	0.14823	0.99867	0.9905
rs12764048	A	G	10:82148963	EX242530	-4.40395	1.38951e-05	0.00655199	-0.27257	0.1126	0.99943	0.99539
rs61862196	G	A	10:81628022	EX242511	-4.40361	1.39157e-05	0.0065577	-0.299605	0.12834	0.99501	0.96023
rs7900585	G	A	10:123748802	EX293490	4.40316	1.39434e-05	0.00656677	0.210192	0.36514	0.97728	0.9215
rs35180576	G	A,T	10:81922971	EX242530	-4.40102	1.40744e-05	0.00662446	-0.266442	0.12812	0.99865	0.98997
rs35311829	C	A	10:99340540	EX499785	-4.39968	1.41576e-05	0.00665955	-0.630747	0.05197	0.98007	0.68586
rs2902364	T	C	10:101817542	EX420507	4.39295	1.45808e-05	0.0068503	0.119838	0.30522	0.99946	0.99805
rs4522114	C	G	10:81665444	EX242511	-4.3914	1.46802e-05	0.00689281	-0.255389	0.19246	0.98788	0.9372
rs61862199	C	T	10:81630912	EX242511	-4.39069	1.47257e-05	0.00690997	-0.314279	0.13933	0.97617	0.84432
rs12411989	G	A,C	10:81937850	EX242530	-4.38991	1.47761e-05	0.00692944	-0.263529	0.12949	0.99985	0.99901
rs397744335	G	GCC	10:123750056	EX293490	4.38785	1.49098e-05	0.00698788	0.208255	0.36543	0.97966	0.92988
rs397739609	GT	G	10:101872090	EX420507	4.38589	1.50379e-05	0.00704367	0.117081	0.48454	0.97992	0.93286
rs11259235	A	C,G	10:14667316	EX190826	4.38508	1.50912e-05	0.00706436	0.502907	0.10888	0.98895	0.91059
rs4554797	A	G	10:73988264	EX420253	4.38096	1.53651e-05	0.00718824	0.262478	0.4434	0.96784	0.89013
rs12257082	C	G,T	10:81922121	EX242530	-4.38029	1.54105e-05	0.00720514	-0.266431	0.13137	0.99822	0.98689
rs12242503	T	C	10:102028467	EX420507	4.38001	1.5429e-05	0.00720944	0.121769	0.49855	0.97814	0.92159
rs7092817	A	G	10:14574238	EX190835	-4.3788	1.55104e-05	0.0072431	-0.318896	0.14924	0.99901	0.99338
rs12777867	C	T	10:81935530	EX242530	-4.3759	1.57082e-05	0.00733104	-0.261361	0.13161	0.99811	0.98796
rs72784945	T	C	10:14574480	EX190835	-4.37189	1.59854e-05	0.0074512	-0.318265	0.14928	0.99912	0.99422
rs12243497	A	T	10:75160478	EX292574	4.37176	1.59946e-05	0.0074512	0.276427	0.08754	0.99707	0.97649
rs12766266	C	A,T	10:73853478	EX420253	4.37	1.61176e-05	0.00750403	0.276212	0.37894	0.97142	0.8976
rs12573034	T	C	10:75159617	EX292574	4.36737	1.63033e-05	0.00758133	0.276421	0.08768	0.99685	0.974
rs12569583	A	G	10:75159535	EX292574	4.36511	1.64644e-05	0.00765167	0.276293	0.08776	0.99675	0.97276
rs11818417	T	C	10:101823971	EX420507	4.36305	1.66125e-05	0.00771482	0.120748	0.30411	0.99208	0.97225
rs56050597	T	A	10:81724536	EX242530	-4.36294	1.66202e-05	0.00771482	-0.25561	0.20534	0.98359	0.91441
rs6480704	A	G	10:75158772	EX292574	4.35981	1.6848e-05	0.00781119	0.27619	0.0882	0.99618	0.96618
rs199538795	CT	C	10:75165718	EX292574	4.35839	1.69524e-05	0.00785114	0.290876	0.0734	0.97332	0.62646
rs61859215	G	A	10:82151148	EX242530	-4.35836	1.69544e-05	0.00785114	-0.270584	0.11199	0.99924	0.99439
rs61860036	C	T	10:81934859	EX242530	-4.35815	1.69701e-05	0.00785369	-0.259714	0.13103	0.99884	0.99345
rs7898558	G	T	10:82183505	EX242530	-4.35766	1.70067e-05	0.0078659	-0.243888	0.23472	0.99862	0.995
rs7074356	G	A	10:82191334	EX242530	-4.35499	1.72048e-05	0.00794807	-0.264682	0.16268	0.99963	0.99776
rs7897721	C	T	10:98276507	EX342447	-4.3547	1.72264e-05	0.00795329	-0.397933	0.14751	0.99407	0.96318
rs9971036	T	C	10:75157284	EX292574	4.35363	1.7307e-05	0.00798574	0.276103	0.08842	0.99586	0.96236
rs9971111	A	C	10:75157501	EX292574	4.35282	1.7368e-05	0.00800911	0.27606	0.08858	0.99572	0.96062
rs9971286	G	C	10:75157347	EX292574	4.35259	1.7385e-05	0.00801219	0.276051	0.08826	0.99602	0.96429
rs7919325	G	A	10:88709628	EX600094	4.35048	1.75455e-05	0.00808133	0.16922	0.4456	0.98363	0.94453
rs34148644	G	C	10:81923456	EX242530	-4.34799	1.77359e-05	0.00816416	-0.263551	0.1283	0.9988	0.99111
rs76863753	CTT	C	10:28835796	EX556317	-4.34766	1.77615e-05	0.00817108	-0.259961	0.27653	0.96504	0.85649
rs11816517	G	A	10:73947660	EX420253	4.34635	1.78624e-05	0.00820291	0.252414	0.47891	0.98911	0.96585
rs1248884	G	T	10:79671244	EX384809	4.34616	1.78772e-05	0.00820481	0.419387	0.29118	0.99726	0.98956
rs1248885	A	G	10:79671079	EX384809	4.34567	1.79147e-05	0.00821717	0.419115	0.29221	0.99729	0.98981
rs7100800	G	A	10:75155997	EX292574	4.34427	1.80244e-05	0.0082626	0.275908	0.08875	0.99537	0.95647
rs7100670	C	T	10:75156036	EX292574	4.34325	1.81044e-05	0.00829436	0.275842	0.08889	0.99524	0.95487
rs12761299	C	T	10:81723884	EX242530	-4.34206	1.81978e-05	0.00833003	-0.254383	0.2047	0.98423	0.9177
rs3851055	T	C	10:81938096	EX242530	-4.34198	1.82038e-05	0.00833003	-0.260733	0.13342	0.99974	0.99804
rs34100029	C	G	10:81923598	EX242530	-4.34135	1.82534e-05	0.00834781	-0.263	0.13226	0.99888	0.99202
rs1781828	A	G	10:79658055	EX384809	4.33987	1.8371e-05	0.00839664	0.415143	0.29597	0.99961	0.99863
rs12268413	C	T	10:75164914	EX292574	4.33948	1.84021e-05	0.00840587	0.275209	0.08848	0.99562	0.9595
rs7075090	C	T	10:92064925	EX191556	-4.33878	1.84578e-05	0.00842635	-1.89344	0.05554	0.9904	0.84441
rs796360080	CTTTTTT	C	10:75162587	EX292574	4.33782	1.8535e-05	0.0084566	0.28699	0.10079	0.96355	0.63048
rs66671035	TA	T	10:81935342	EX242530	-4.33741	1.85678e-05	0.00846656	-0.257117	0.13616	0.99784	0.98763
rs61860415	T	C	10:81730579	EX242530	-4.3368	1.86173e-05	0.00848414	-0.253616	0.20391	0.9859	0.92692
rs34406153	G	A	10:81728069	EX242530	-4.33396	1.88472e-05	0.00857882	-0.253778	0.20445	0.98519	0.92298
rs12763392	T	C	10:81934995	EX242530	-4.3338	1.886e-05	0.00857961	-0.257566	0.13533	0.99888	0.99442
rs796137131	CT	C	10:101814598	EX420507	4.33335	1.88971e-05	0.00859145	0.118513	0.39647	0.97484	0.92356
rs117022019	A	G	10:98269431	EX342447	4.32932	1.92294e-05	0.00873737	0.411227	0.13212	0.98626	0.91236
rs56190825	C	T	10:81934736	EX242530	-4.3276	1.93727e-05	0.00879735	-0.257576	0.13522	0.99878	0.99354
rs12256429	T	C	10:81938632	EX242530	-4.32587	1.95183e-05	0.00885824	-0.260108	0.13331	0.9999	0.99931
rs16930573	C	A,T	10:75167646	EX292574	4.32338	1.9729e-05	0.00894211	0.280831	0.05042	0.99641	0.93103
rs7095954	A	G,T	10:82209232	EX577811	4.32328	1.97377e-05	0.00894211	65.2545	0.43743	0.99675	0.99031
rs12769115	G	A	10:81933501	EX242530	-4.31918	2.00902e-05	0.00909647	-0.258535	0.13069	0.99863	0.99206
rs3122544	A	G	10:81630828	EX242511	-4.31861	2.01391e-05	0.00911331	-0.308982	0.15149	0.97101	0.82223
rs11819693	G	A,C	10:73949023	EX420253	4.31775	2.02147e-05	0.00914215	0.251212	0.47381	0.9879	0.96204
rs1248879	G	A	10:79673480	EX384809	4.31755	2.02321e-05	0.00914468	0.416047	0.29244	0.99763	0.99082
rs17391197	A	G	10:98282160	EX342447	4.31709	2.02721e-05	0.00915741	0.387689	0.1428	0.999	0.99442
rs61862200	C	G	10:81631028	EX242511	-4.31689	2.02893e-05	0.00915985	-0.308978	0.15134	0.97102	0.8224
rs7080684	G	C,T	10:88711896	EX600094	4.31654	2.03203e-05	0.00916849	0.166019	0.49958	0.9892	0.965
rs1885550	C	T	10:81712440	EX242530	-4.31607	2.0361e-05	0.00918149	-0.253116	0.20575	0.98369	0.91457
rs112628016	C	CGGCCAAGG	10:75161555	EX292574	4.31354	2.05848e-05	0.00927465	0.278433	0.06659	0.99624	0.95072
rs2758576	A	G	10:81625851	EX242511	-4.31346	2.05915e-05	0.00927465	-0.288364	0.13202	0.99827	0.98566
rs1248881	C	T	10:79664316	EX384809	4.31307	2.0626e-05	0.0092848	0.415229	0.29322	0.99749	0.99039
rs12245727	C	T	10:75168696	EX292574	4.31214	2.07097e-05	0.00931702	0.273743	0.08915	0.99478	0.949
rs7072378	C	G	10:81711067	EX242530	-4.31167	2.07514e-05	0.00933038	-0.252816	0.20584	0.98375	0.91485
rs1248880	G	C	10:79664369	EX384809	4.3113	2.07844e-05	0.00933978	0.415293	0.29307	0.9973	0.98953
rs1248882	C	T	10:79664031	EX384809	4.30915	2.09781e-05	0.00942137	0.415242	0.29321	0.99718	0.98874
rs2559666	T	C	10:79660741	EX384809	4.30785	2.10951e-05	0.0094684	0.41307	0.2948	0.9987	0.99467
rs186711	A	G	10:28922327	EX556317	-4.30607	2.12573e-05	0.0095357	-0.223197	0.45767	0.99259	0.97596
rs565644793	C	A	10:75152152	EX292574	4.30519	2.13381e-05	0.00956641	0.279686	0.0638	0.99115	0.88512
rs371431907	C	CAA	10:28820021	EX556317	-4.30399	2.14492e-05	0.00961063	-0.274136	0.23197	0.99918	0.99619
rs113118093	TA	T	10:74865651	EX292574	4.30319	2.1523e-05	0.00963813	0.28043	0.11651	0.96903	0.71634
rs2818831	T	C	10:79661452	EX384809	4.30255	2.15822e-05	0.00965907	0.412687	0.29485	0.99861	0.99428
rs35395602	A	G	10:81906770	EX242511	-4.3022	2.1615e-05	0.00966815	-0.314042	0.09965	0.99935	0.99313
rs7075090	C	T	10:92064925	EX191537	-4.30137	2.16914e-05	0.00969673	-1.88368	0.05554	0.9904	0.84441
rs111273580	C	CA	10:75159578	EX292574	4.30089	2.1737e-05	0.00970588	0.275181	0.06782	0.99731	0.96489
rs7924262	C	T	10:81672659	EX242511	-4.30071	2.17531e-05	0.0097075	-0.215295	0.33193	0.99412	0.97935
rs7072391	T	A	10:75171325	EX292574	4.29959	2.18581e-05	0.00974874	0.273114	0.08953	0.99431	0.94317
rs36023925	T	C	10:81906846	EX242511	-4.29935	2.18809e-05	0.00975327	-0.313615	0.09968	0.99946	0.99423
rs12257159	A	C,G	10:75171856	EX292574	4.29805	2.20032e-05	0.00980216	0.27327	0.0902	0.99361	0.93507
rs111717427	A	G	10:101398439	EX420507	4.29726	2.20783e-05	0.00982997	0.139717	0.20529	0.99484	0.97805
rs4934236	C	A	10:81627988	EX242511	-4.29698	2.21047e-05	0.00983603	-0.294508	0.12652	0.99438	0.95648
rs75804987	C	T	10:81932509	EX242530	-4.2968	2.2122e-05	0.00983811	-0.257743	0.13046	0.99885	0.99243
rs61860035	C	A,G,T	10:81932453	EX242530	-4.2959	2.22078e-05	0.0098702	-0.257713	0.13045	0.99886	0.99247
rs6585424	A	G	10:81933748	EX242530	-4.29578	2.22197e-05	0.0098702	-0.256661	0.13492	0.99845	0.99179
rs1272018	T	C	10:79662213	EX384809	4.29434	2.23568e-05	0.00992543	0.412094	0.29494	0.99842	0.99356
rs7078127	A	C	10:74847634	EX292574	4.29391	2.23989e-05	0.00993842	0.263857	0.06748	0.9999	0.99858
rs7919325	G	A	10:88709628	EX600092	4.29319	2.24677e-05	0.00996323	0.165448	0.4456	0.98363	0.94453
rs7898596	G	A	10:81676906	EX242511	-4.292	2.2583e-05	0.0100086	-0.215838	0.3289	0.99453	0.98012
rs72768917	G	A	10:14592342	EX190835	-4.28884	2.28912e-05	0.0101301	-0.313412	0.14373	0.99776	0.98535
rs11599275	C	T	10:123762443	EX293490	4.28879	2.28963e-05	0.0101301	0.216219	0.26851	0.98098	0.92629
rs12412762	C	T	10:81907470	EX242511	-4.28745	2.30282e-05	0.0101826	-0.311887	0.09981	0.99988	0.99877
rs74499935	T	C	10:75161648	EX292574	4.2873	2.30426e-05	0.0101832	0.273629	0.06944	0.99776	0.97114
rs61862193	G	T	10:81626368	EX242511	-4.28613	2.31589e-05	0.010227	-0.297855	0.11953	0.99637	0.96974
rs3763680	G	A	10:75147857	EX292574	4.28603	2.31683e-05	0.010227	0.274102	0.09045	0.99267	0.92346
rs11000643	C	A,G	10:75162073	EX292574	4.28556	2.32151e-05	0.0102418	0.27356	0.0694	0.9978	0.97166
rs2297452	G	C	10:75186612	EX292574	4.28438	2.33334e-05	0.0102853	0.268898	0.108	0.98997	0.91134
rs11000644	C	T	10:75162215	EX292574	4.28431	2.33402e-05	0.0102853	0.273492	0.06943	0.99776	0.97114
rs11000645	C	T	10:75162263	EX292574	4.28371	2.34005e-05	0.010306	0.273458	0.06944	0.99775	0.97096
rs372737484	G	A	10:81907985	EX242511	-4.28232	2.354e-05	0.0103557	-0.311848	0.09976	0.99974	0.99743
rs143799158	AAAAT	A	10:75157191	EX292574	4.28188	2.35849e-05	0.0103695	0.273526	0.06966	0.9974	0.96579
rs61853776	G	A	10:73955547	EX420253	4.28062	2.37123e-05	0.0104197	0.248747	0.47906	0.98878	0.9663
rs11815721	C	A	10:63903616	EX342152	-4.28044	2.37305e-05	0.0104217	-0.37197	0.25759	0.98999	0.95918
rs7074613	A	G	10:75162924	EX292574	4.27986	2.37892e-05	0.0104416	0.273234	0.06955	0.99764	0.96909
rs35420115	A	G	10:81908188	EX242511	-4.27963	2.38133e-05	0.0104462	-0.311781	0.09976	0.99966	0.99672
rs397785820	C	CT	10:75156687	EX292574	4.27855	2.39229e-05	0.0104844	0.273362	0.06972	0.99731	0.96445
rs58505249	T	C	10:75156584	EX292574	4.27851	2.39275e-05	0.0104844	0.273362	0.06975	0.99728	0.96402
rs60532855	T	A	10:75156650	EX292574	4.27817	2.39626e-05	0.0104939	0.27334	0.06973	0.9973	0.96423
rs10160005	C	T	10:75146651	EX292574	4.27775	2.40051e-05	0.0105066	0.2738	0.09108	0.99237	0.92031
rs56361737	T	G	10:81639271	EX242511	-4.27761	2.40199e-05	0.0105071	-0.289961	0.15816	0.97728	0.86216
rs2025197	G	A	10:81677893	EX242511	-4.27746	2.40354e-05	0.010508	-0.252025	0.17452	0.99301	0.95834
rs35483545	T	C	10:81939173	EX242530	-4.27704	2.40782e-05	0.0105207	-0.258484	0.1293	0.99984	0.99881
rs10788537	C	T	10:88712300	EX600094	4.2767	2.41131e-05	0.0105244	0.163955	0.49927	0.99024	0.96846
rs76420690	G	A	10:63877269	EX342152	-4.2767	2.41139e-05	0.0105244	-0.561052	0.10048	0.99107	0.92071
rs11202273	A	G	10:88711676	EX600094	4.27617	2.41678e-05	0.010542	0.164155	0.49905	0.98974	0.96657
rs3812623	A	G	10:75173889	EX292574	4.2754	2.42479e-05	0.010571	0.271685	0.08992	0.9938	0.93714
rs59154127	T	C	10:75156152	EX292574	4.27382	2.44123e-05	0.0106367	0.273186	0.06989	0.99709	0.96101
rs7096875	C	T	10:75155680	EX292574	4.27184	2.462e-05	0.0107212	0.273199	0.06996	0.99699	0.95956
rs76521614	C	G	10:75142791	EX292574	4.27166	2.46394e-05	0.0107236	0.279385	0.05079	0.99545	0.91137
rs11201972	C	G,T	10:81932680	EX242530	-4.2701	2.48041e-05	0.0107831	-0.255864	0.13463	0.99855	0.99154
rs397934420	C	CA	10:81639136	EX242511	-4.26993	2.4822e-05	0.0107848	-0.319133	0.1128	0.9777	0.82929
rs7096834	G	A	10:75155481	EX292574	4.26901	2.49201e-05	0.0108153	0.273042	0.07004	0.99689	0.95793
rs397743451	A	AT	10:81669892	EX242511	-4.26806	2.50206e-05	0.0108529	-0.213956	0.33175	0.9939	0.979
rs397800331	G	GA	10:88710017	EX600094	4.26745	2.50868e-05	0.0108746	0.16466	0.4995	0.98621	0.9552
rs72817596	T	C	10:82151594	EX242530	-4.26733	2.50987e-05	0.0108746	-0.265195	0.11462	0.99814	0.98699
rs10748682	G	C	10:98292501	EX342447	-4.2663	2.52094e-05	0.0109164	-0.38954	0.14595	0.99805	0.98754
rs7096326	C	T	10:75155307	EX292574	4.26613	2.52279e-05	0.0109179	0.272886	0.07009	0.99682	0.95694
rs7080401	T	A	10:75155295	EX292574	4.26601	2.52411e-05	0.0109179	0.272904	0.0701	0.99681	0.95674
rs2807728	C	A	10:28815433	EX556317	-4.26326	2.55389e-05	0.0110406	-0.271007	0.23219	0.99962	0.99872
rs1339704	C	T	10:28816329	EX556317	-4.26307	2.55595e-05	0.0110433	-0.270998	0.23188	0.99978	0.99931
rs72293621	TATGGAAAACGTTAGAAAGGG	T	10:28820770	EX556317	-4.26266	2.56044e-05	0.0110566	-0.2752	0.21832	0.99921	0.99586
rs12571847	T	A	10:75174920	EX292574	4.26116	2.57694e-05	0.0111216	0.276788	0.05002	0.99676	0.93843
rs189527055	C	T	10:75153446	EX292574	4.25971	2.5929e-05	0.0111841	0.273197	0.0689	0.99602	0.94505
rs60953028	CT	C	10:74882658	EX292574	4.25958	2.59432e-05	0.0111841	0.280792	0.12743	0.95813	0.64469
rs12570685	G	T	10:75175075	EX292574	4.25887	2.60224e-05	0.011212	0.276644	0.05003	0.99674	0.93823
rs113221869	C	T	10:75154043	EX292574	4.25827	2.60886e-05	0.0112343	0.272631	0.07026	0.99659	0.95348
rs869225093	AAT	A	10:92178235	EX191538	4.25704	2.62259e-05	0.0112774	0.791392	0.24625	0.99281	0.9682
rs113472145	C	T	10:75152934	EX292574	4.25704	2.62262e-05	0.0112774	0.273051	0.06898	0.99592	0.94352
rs2491251	A	G	10:28814292	EX556317	-4.25698	2.62324e-05	0.0112774	-0.27078	0.2324	0.9993	0.99693
rs2993992	C	T	10:28814237	EX556317	-4.25612	2.6329e-05	0.0113127	-0.270738	0.23239	0.9993	0.99695
rs147761651	A	C	10:75153488	EX292574	4.25595	2.63484e-05	0.0113147	0.272552	0.07038	0.99643	0.95111
rs79353623	T	C	10:98289951	EX342447	4.25528	2.64236e-05	0.0113363	0.388275	0.14211	0.99849	0.99091
rs61858496	A	T	10:98292159	EX342447	4.25524	2.64279e-05	0.0113363	0.388554	0.14215	0.99837	0.98986
rs140856895	C	T	10:75153171	EX292574	4.25263	2.67233e-05	0.0114567	0.272496	0.07041	0.99631	0.94924
rs7093849	G	C	10:98298575	EX342447	-4.25232	2.67587e-05	0.0114655	-0.389058	0.14583	0.99797	0.98669
rs376180213	C	T	10:81614534	EX242511	-4.25187	2.681e-05	0.0114811	-0.399404	0.10425	0.95175	0.58308
rs61295904	TCA	T	10:28813569	EX556317	-4.25068	2.69467e-05	0.0115333	-0.270526	0.23255	0.99907	0.99576
rs74673154	A	G	10:102037364	EX420507	4.25035	2.69843e-05	0.011543	0.124679	0.48687	0.95516	0.85522
rs543988422	T	TA	10:98289404	EX342447	4.2501	2.70129e-05	0.0115488	0.388695	0.14002	0.99851	0.99099
rs11592108	T	C	10:98291627	EX342447	4.24967	2.70623e-05	0.0115635	0.388969	0.14012	0.99833	0.98947
rs199868251	A	ATCTCAT	10:75142077	EX292574	4.24866	2.71787e-05	0.0116069	0.273204	0.09145	0.99123	0.9066
rs199909036	T	C	10:75152488	EX292574	4.24671	2.74063e-05	0.0116912	0.272695	0.0707	0.99588	0.94297
rs113080962	A	G	10:75152210	EX292574	4.24624	2.7461e-05	0.0117081	0.272698	0.06948	0.99538	0.93566
rs139553111	C	A	10:75152543	EX292574	4.24538	2.75607e-05	0.0117365	0.272988	0.07034	0.99605	0.94529
rs7092445	T	C	10:74921992	EX292574	4.24534	2.75659e-05	0.0117365	0.273897	0.08539	0.99954	0.99576
rs112624483	C	G	10:74847308	EX292574	4.24461	2.76522e-05	0.0117576	0.26445	0.09144	0.99538	0.94835
rs55836366	G	A	10:81661547	EX242511	-4.2446	2.76531e-05	0.0117576	-0.250916	0.18941	0.98709	0.93279
rs60471672	T	C	10:98283111	EX342447	4.24375	2.77527e-05	0.0117935	0.388809	0.14006	0.99824	0.98975
rs59624262	G	C	10:75141746	EX292574	4.24335	2.78e-05	0.0118071	0.272592	0.09177	0.99136	0.90847
rs397828273	A	ACTC	10:79673890	EX384809	4.24275	2.78716e-05	0.0118245	0.411051	0.29598	0.99423	0.97498
rs11259174	T	G	10:14587707	EX190835	-4.24189	2.79732e-05	0.0118546	-0.304939	0.14748	0.99948	0.99626
rs370997960	T	C	10:102037933	EX420507	4.23961	2.82458e-05	0.0119636	0.125017	0.48323	0.95094	0.84478
rs60568852	C	A,T	10:75151284	EX292574	4.23946	2.82633e-05	0.0119645	0.271828	0.07072	0.99596	0.94414
rs11201966	T	C	10:81931780	EX242530	-4.23911	2.83057e-05	0.0119759	-0.254488	0.13429	0.9989	0.99328
rs7908551	T	A,G	10:81668471	EX242511	-4.23761	2.84873e-05	0.0120434	-0.212593	0.33161	0.99399	0.97928
rs2162666	A	G	10:79678127	EX384809	4.23747	2.85041e-05	0.0120434	0.406867	0.29283	0.99887	0.99567
rs2807763	C	G	10:28817631	EX556317	-4.2374	2.8512e-05	0.0120434	-0.27359	0.21808	0.99972	0.99845
rs2998283	C	T	10:28812066	EX556317	-4.2356	2.87307e-05	0.0121257	-0.269909	0.23293	0.9985	0.99305
rs2993991	A	G	10:28812059	EX556317	-4.23554	2.8738e-05	0.0121257	-0.269934	0.23298	0.99844	0.99274
rs1036397868	TA	T	10:74846670	EX292574	4.23431	2.88892e-05	0.0121828	0.264335	0.09105	0.99459	0.93987
rs7080684	G	C,T	10:88711896	EX600092	4.23353	2.89844e-05	0.0122163	0.161366	0.49958	0.9892	0.965
rs372652586	T	TTA	10:75150779	EX292574	4.23325	2.90187e-05	0.0122241	0.271465	0.07081	0.99583	0.94233
rs11201964	A	G	10:81931367	EX242530	-4.23245	2.91181e-05	0.0122593	-0.25412	0.13425	0.99893	0.99351
rs11000638	G	A	10:75150738	EX292574	4.23186	2.91907e-05	0.0122832	0.27139	0.07083	0.99581	0.94204
rs998362	A	G	10:28817058	EX556317	-4.23047	2.93637e-05	0.0123493	-0.273134	0.21802	0.99981	0.99893
rs11000637	C	T	10:75150565	EX292574	4.23008	2.94121e-05	0.0123584	0.271461	0.07135	0.99528	0.93445
rs1248878	T	C	10:79674287	EX384809	4.23004	2.94172e-05	0.0123584	0.409729	0.29608	0.9943	0.9752
rs111290345	A	T	10:75150544	EX292574	4.22975	2.94533e-05	0.0123668	0.271445	0.07136	0.99527	0.93431
rs6480667	A	G	10:74848874	EX292574	4.22951	2.94838e-05	0.0123729	0.263938	0.0905	0.99538	0.94848
rs192059100	T	C	10:75150505	EX292574	4.22915	2.95286e-05	0.012385	0.271427	0.07131	0.99527	0.93433
rs10736113	C	T	10:98312891	EX342447	-4.22879	2.95733e-05	0.012397	-0.388788	0.14595	0.99742	0.98423
rs11591933	A	G	10:98313044	EX342447	4.22857	2.96014e-05	0.0124021	0.389014	0.14234	0.99746	0.9842
rs7072404	G	A	10:75150184	EX292574	4.22822	2.96455e-05	0.0124087	0.271472	0.0718	0.9948	0.92836
rs35014047	A	C	10:81912397	EX242511	-4.22819	2.96493e-05	0.0124087	-0.309176	0.0994	0.99906	0.99284
rs12256241	G	A	10:89163424	EX600091	-4.22693	2.98072e-05	0.0124614	-0.606668	0.07162	0.9562	0.4557
rs12251529	A	G	10:89164194	EX600091	-4.22559	2.99769e-05	0.0125255	-0.605675	0.07165	0.95621	0.45656
rs55822182	C	T	10:98315446	EX342447	4.22446	3.01216e-05	0.0125792	0.38874	0.14228	0.99749	0.9844
rs79708615	G	T	10:75149724	EX292574	4.22412	3.01649e-05	0.0125905	0.27111	0.07095	0.99564	0.93965
rs11598142	G	C	10:98315923	EX342447	4.22396	3.01846e-05	0.0125906	0.388717	0.14229	0.99747	0.9843
rs2862956	T	C	10:102036984	EX420507	4.22386	3.01977e-05	0.0125906	0.123422	0.49089	0.95643	0.85661
rs6480668	A	G	10:74849326	EX292574	4.22277	3.03382e-05	0.0126424	0.263697	0.09043	0.99545	0.94934
rs12261293	C	T	10:74845323	EX292574	4.2222	3.04105e-05	0.0126657	0.264327	0.09204	0.9944	0.93797
rs56967412	C	T	10:75148925	EX292574	4.22195	3.04434e-05	0.0126726	0.271009	0.07099	0.99558	0.93872
rs36073865	C	T	10:81916055	EX242511	-4.22175	3.04686e-05	0.0126763	-0.308875	0.09895	0.99925	0.99324
rs2234965	A	G	10:75148116	EX292574	4.22151	3.05004e-05	0.0126827	0.271022	0.07103	0.99551	0.93779
rs4919030	C	T	10:98283258	EX342447	-4.22057	3.06216e-05	0.0127263	-0.385964	0.14593	0.99753	0.98583
rs16930554	A	G	10:75148576	EX292574	4.22029	3.06574e-05	0.0127323	0.270907	0.07102	0.99554	0.93819
rs2807730	T	C	10:28810378	EX556317	-4.2202	3.0669e-05	0.0127323	-0.269255	0.23332	0.99793	0.99067
rs34386571	C	T	10:81939432	EX242530	-4.21891	3.08377e-05	0.0127886	-0.25582	0.12921	0.99976	0.99855
rs1937803	C	T	10:79662059	EX384809	4.21789	3.09712e-05	0.0128371	0.405888	0.32283	0.99413	0.97946
rs3834897	TG	T	10:75147650	EX292574	4.21696	3.10933e-05	0.0128777	0.270718	0.0711	0.99542	0.93656
rs55847664	CGCTGCA	C	10:123734010	EX293490	4.21689	3.11026e-05	0.0128777	0.212782	0.31893	0.97057	0.89857
rs79393665	A	G	10:75180040	EX292574	4.21613	3.12021e-05	0.0129074	0.273831	0.05015	0.99661	0.93753
rs17392013	T	C	10:98319815	EX342447	4.21609	3.12076e-05	0.0129074	0.388196	0.1403	0.99745	0.98446
rs3862518	T	C	10:81917957	EX242511	-4.21571	3.12583e-05	0.0129215	-0.307802	0.09893	0.99953	0.99657
rs6480666	T	A,C	10:74848861	EX292574	4.21542	3.12965e-05	0.0129304	0.262256	0.06752	0.99947	0.99276
rs16930547	C	T	10:75147579	EX292574	4.21525	3.13186e-05	0.0129306	0.270617	0.07112	0.9954	0.9362
rs10887682	G	A	10:88716146	EX600094	4.21516	3.13305e-05	0.0129306	0.162333	0.48295	0.9865	0.95697
rs7920974	G	T	10:74844551	EX292574	4.21414	3.1466e-05	0.0129713	0.264152	0.09167	0.99362	0.92965
rs12769764	C	G,T	10:81917113	EX242511	-4.21394	3.14929e-05	0.0129713	-0.307899	0.10069	0.99871	0.98978
rs3834898	G	GGAA	10:75147544	EX292574	4.21391	3.1496e-05	0.0129713	0.270534	0.07113	0.99538	0.93596
rs7905836	T	C	10:74844389	EX292574	4.2135	3.15515e-05	0.0129872	0.264223	0.09181	0.99346	0.92794
rs80200823	G	C	10:50817210	EX191086	-4.21299	3.16192e-05	0.0130082	-0.94869	0.05736	0.97625	0.64881
rs11188799	T	C	10:98260206	EX342447	4.21283	3.16402e-05	0.0130099	0.320389	0.28191	0.99898	0.99615
rs61862203	A	G	10:81632809	EX242511	-4.21263	3.16679e-05	0.0130144	-0.361726	0.11282	0.96148	0.70992
rs61862202	T	A	10:81632807	EX242511	-4.21202	3.17489e-05	0.0130379	-0.361641	0.11284	0.96147	0.70993
rs2790436	C	G	10:28809847	EX556317	-4.21195	3.17589e-05	0.0130379	-0.26887	0.23352	0.99764	0.98964
rs10749543	T	C,G	10:88710415	EX600094	4.21171	3.17915e-05	0.0130444	0.163843	0.49149	0.98142	0.9398
rs12781912	G	T	10:81918128	EX242511	-4.21146	3.1825e-05	0.0130512	-0.307704	0.09899	0.99942	0.99529
rs1248883	A	G	10:79662613	EX384809	4.21079	3.19146e-05	0.0130729	0.405286	0.32271	0.99416	0.97961
rs11000516	T	C	10:74843963	EX292574	4.21072	3.19243e-05	0.0130729	0.264381	0.09187	0.99328	0.92601
rs3890076	C	T	10:81918129	EX242511	-4.21069	3.19284e-05	0.0130729	-0.307674	0.09901	0.9994	0.99507
rs12241745	T	C	10:75147101	EX292574	4.21034	3.19757e-05	0.0130853	0.270325	0.07116	0.99533	0.93525
rs12261772	G	A	10:75146811	EX292574	4.20944	3.20976e-05	0.0131283	0.270326	0.0712	0.99527	0.93445
rs112574170	G	A	10:75132082	EX292574	4.20931	3.2115e-05	0.0131284	0.275285	0.05099	0.9953	0.90902
rs7082541	G	C	10:14581213	EX190835	-4.20902	3.21543e-05	0.0131376	-0.302136	0.14936	0.99963	0.99727
rs17100316	A	G	10:81913337	EX242511	-4.20858	3.22138e-05	0.01315	-0.307775	0.09931	0.99911	0.99308
rs7083741	C	A,G	10:14581365	EX190835	-4.20819	3.22673e-05	0.0131629	-0.302079	0.14933	0.99964	0.99735
rs2807732	C	T	10:28809247	EX556317	-4.20715	3.2409e-05	0.0132119	-0.268621	0.23361	0.99751	0.98921
rs11592868	T	G	10:101769392	EX420507	4.20703	3.24262e-05	0.0132119	0.11478	0.43599	0.98478	0.95242
rs796785134	AT	A	10:73967573	EX420253	4.20694	3.24387e-05	0.0132119	0.251435	0.48339	0.97001	0.89986
rs7083733	C	T	10:14581353	EX190835	-4.20565	3.2615e-05	0.0132703	-0.302086	0.14925	0.99958	0.99682
rs7097042	G	A	10:14577113	EX190835	-4.20564	3.26164e-05	0.0132703	-0.308008	0.14653	0.99837	0.98995
rs796304205	CAA	C	10:81654062	EX242530	-4.2046	3.27604e-05	0.0133187	-0.204719	0.3484	0.97927	0.92352
rs34816332	G	A,T	10:81907967	EX242511	-4.2041	3.28298e-05	0.0133362	-0.303632	0.10085	0.99897	0.99105
rs11000635	T	C	10:75145784	EX292574	4.20312	3.29655e-05	0.0133843	0.270049	0.07127	0.99518	0.93315
rs12779139	T	C	10:81916355	EX242511	-4.20293	3.2992e-05	0.013388	-0.307265	0.1128	0.99777	0.98227
rs12768613	C	T	10:81916566	EX242511	-4.20027	3.33643e-05	0.013532	-0.307022	0.11172	0.9979	0.98327
rs11453254	G	GA	10:75135411	EX292574	4.20003	3.33976e-05	0.0135384	0.269995	0.09255	0.99046	0.89852
rs11000630	T	C	10:75133893	EX292574	4.19877	3.35754e-05	0.0136033	0.269893	0.09578	0.98801	0.87899
rs2185293	G	A	10:28808099	EX556317	-4.1986	3.36001e-05	0.0136062	-0.268206	0.23381	0.99723	0.98835
rs12772945	C	T	10:82154496	EX242530	-4.19765	3.3735e-05	0.0136522	-0.262675	0.11328	0.99793	0.98566
rs1271421	C	G	10:79670434	EX384809	4.19755	3.37488e-05	0.0136522	0.404121	0.2979	0.99711	0.98941
rs12265333	A	G	10:102011211	EX420507	4.19612	3.39521e-05	0.0137273	0.112841	0.48467	0.99167	0.97233
rs397688341	TG	T	10:101910013	EX420507	4.19589	3.39858e-05	0.0137337	0.115262	0.4621	0.98152	0.93938
rs7901746	A	C	10:81685476	EX242511	-4.19518	3.40878e-05	0.0137677	-0.207256	0.33913	0.99824	0.99439
rs60648205	T	C	10:75134804	EX292574	4.19491	3.41262e-05	0.0137685	0.269675	0.0926	0.99038	0.8977
rs117010265	T	A,C	10:75234194	EX292574	4.19484	3.41368e-05	0.0137685	0.275199	0.05191	0.99309	0.88388
rs11201719	A	G	10:81867682	EX242511	-4.19471	3.41544e-05	0.0137685	-0.257528	0.15662	0.99669	0.98008
rs10788537	C	T	10:88712300	EX600092	4.19405	3.42503e-05	0.0137936	0.159342	0.49927	0.99024	0.96846
rs7077051	C	T	10:79670537	EX384809	4.19399	3.42589e-05	0.0137936	0.403751	0.29793	0.99714	0.98951
rs11202273	A	G	10:88711676	EX600092	4.19359	3.43173e-05	0.0138028	0.159538	0.49905	0.98974	0.96657
rs11259198	C	T	10:14614721	EX190835	-4.19301	3.44007e-05	0.0138292	-0.317547	0.13832	0.99713	0.98134
rs61859979	C	T	10:81886741	EX242511	-4.19124	3.46572e-05	0.0139251	-0.275937	0.18159	0.97646	0.87652
rs869225093	AAT	A	10:92178235	EX191557	4.19039	3.4782e-05	0.0139679	0.782103	0.24625	0.99281	0.9682
rs12355313	A	G	10:63805376	EX342152	4.19008	3.48267e-05	0.0139787	0.313708	0.47239	0.99717	0.99198
rs1781798	T	C	10:79670654	EX384809	4.18908	3.49738e-05	0.0140291	0.403234	0.29796	0.9972	0.98967
rs397800331	G	GA	10:88710017	EX600092	4.18898	3.49885e-05	0.0140291	0.160173	0.4995	0.98621	0.9552
rs12254005	T	A	10:102038685	EX420507	4.18868	3.50326e-05	0.0140395	0.123294	0.49117	0.95411	0.85226
rs66622864	C	T	10:81886874	EX242511	-4.18824	3.50981e-05	0.0140542	-0.275587	0.18164	0.97646	0.87648
rs11000629	A	G	10:75133789	EX292574	4.18819	3.51057e-05	0.0140542	0.26928	0.09261	0.9903	0.89672
rs11596211	T	A	10:101840119	EX420507	4.18644	3.53643e-05	0.0141476	0.115124	0.31892	0.99392	0.97863
rs76643139	T	C	10:75240933	EX292574	4.18637	3.53755e-05	0.0141476	0.271341	0.05007	0.99522	0.92092
rs12770472	C	T	10:82158107	EX242530	-4.185	3.55801e-05	0.0142147	-0.264182	0.11223	0.99836	0.98785
rs370759559	ATT	A	10:74847026	EX292574	4.18484	3.56038e-05	0.0142168	0.260162	0.08043	0.98745	0.83498
rs57006370	T	C	10:75306393	EX292574	4.1839	3.57442e-05	0.0142614	0.270965	0.07435	0.99798	0.97539
rs12569942	A	G	10:75245252	EX292574	4.18385	3.57521e-05	0.0142614	0.273046	0.05037	0.9947	0.90932
rs113354755	G	A	10:75242233	EX292574	4.18354	3.57985e-05	0.0142694	0.271583	0.05019	0.99506	0.9174
rs12770500	C	T	10:82158156	EX242530	-4.18301	3.58792e-05	0.01429	-0.264123	0.11227	0.99831	0.9873
rs34332933	G	C	10:81926750	EX242530	-4.18286	3.59008e-05	0.0142912	-0.25074	0.13006	0.99934	0.99527
rs6584460	G	T	10:81781819	EX242530	-4.18205	3.60232e-05	0.0143213	-0.202733	0.30983	0.9891	0.95615
rs2228427	A	G	10:81926718	EX242530	-4.18203	3.60267e-05	0.0143213	-0.250682	0.13006	0.99934	0.99531
rs113228884	G	A	10:75246115	EX292574	4.182	3.60319e-05	0.0143213	0.273131	0.05057	0.99449	0.9053
rs12573499	A	C	10:74840865	EX292574	4.18122	3.61487e-05	0.0143604	0.263869	0.093	0.99174	0.91061
rs2818830	C	T	10:79659549	EX384809	4.18068	3.62312e-05	0.0143858	0.40207	0.2953	0.99814	0.99301
rs12253350	G	A	10:74841558	EX292574	4.18038	3.62767e-05	0.0143913	0.263696	0.0927	0.99206	0.91393
rs12242222	A	G	10:74843126	EX292574	4.18035	3.62823e-05	0.0143913	0.261574	0.0677	0.99904	0.98746
rs113406577	GC	G	10:81886991	EX242511	-4.17973	3.63763e-05	0.0144212	-0.27499	0.18159	0.97649	0.8766
rs12242214	A	G	10:74843077	EX292574	4.17932	3.64385e-05	0.0144323	0.261523	0.06773	0.99903	0.98731
rs4342971	C	T	10:81664796	EX242511	-4.1793	3.64417e-05	0.0144323	-0.209869	0.33118	0.9947	0.98081
rs138034769	A	C,G,T	10:75132950	EX292574	4.17889	3.65049e-05	0.01445	0.268744	0.09275	0.99017	0.89544
rs199977533	C	A,G	10:75243896	EX292574	4.17696	3.68013e-05	0.0145599	0.274076	0.05437	0.99042	0.83366
rs112786063	G	A	10:75185208	EX292574	4.1758	3.69817e-05	0.0146238	0.270854	0.05225	0.99502	0.91615
rs28550367	C	T	10:81887677	EX242511	-4.17529	3.70615e-05	0.0146478	-0.274238	0.1818	0.97647	0.8765
rs112870986	C	G,T	10:75132553	EX292574	4.17468	3.71553e-05	0.0146774	0.268613	0.09309	0.98981	0.89167
rs397754715	G	GTTT	10:63806561	EX342152	-4.17446	3.71907e-05	0.0146839	-0.314841	0.4838	0.99466	0.98502
rs28538009	G	A	10:81887759	EX242511	-4.1742	3.72302e-05	0.0146913	-0.274135	0.18181	0.97647	0.87653
rs28539798	T	A	10:81887371	EX242511	-4.17409	3.72473e-05	0.0146913	-0.27434	0.18173	0.97649	0.87666
rs199981106	C	CTTA	10:63806563	EX342152	-4.17394	3.72715e-05	0.0146928	-0.314805	0.48378	0.99472	0.98507
rs28539411	A	T	10:81887410	EX242511	-4.17383	3.72891e-05	0.0146928	-0.274295	0.18175	0.97648	0.87664
rs12261801	A	G	10:81656819	EX242511	-4.17351	3.73394e-05	0.0147051	-0.24703	0.18918	0.98705	0.93268
rs202088100	CT	C	10:75271507	EX292574	4.17316	3.73929e-05	0.0147187	0.283589	0.08345	0.96346	0.55946
rs12411386	T	A	10:81926231	EX242530	-4.17241	3.75106e-05	0.0147576	-0.25002	0.13004	0.99939	0.99564
rs61858555	C	A	10:98336341	EX342447	4.17179	3.76084e-05	0.0147885	0.383353	0.14204	0.99906	0.99403
rs374761038	T	TAC	10:75312224	EX292574	4.17164	3.76325e-05	0.0147905	0.275032	0.07992	0.98951	0.868
rs56147858	C	T	10:14608872	EX190835	-4.16953	3.79664e-05	0.014902	-0.309874	0.14393	0.99812	0.98919
rs12570974	C	T	10:74840255	EX292574	4.16942	3.79849e-05	0.014902	0.263545	0.09369	0.99193	0.91298
rs7085127	G	T	10:14577098	EX190835	-4.16934	3.79977e-05	0.014902	-0.305302	0.14543	0.9991	0.99464
rs112144582	T	TA	10:74844900	EX292574	4.1693	3.80038e-05	0.014902	0.265857	0.09441	0.98971	0.88658
rs11188835	C	A	10:98334340	EX342447	-4.16924	3.80125e-05	0.014902	-0.382453	0.14537	0.99962	0.99757
rs56353815	A	G	10:14613741	EX190835	-4.16781	3.8241e-05	0.014984	-0.249913	0.42794	0.99159	0.97253
rs111914135	C	T	10:75302313	EX292574	4.16746	3.82971e-05	0.0149906	0.273699	0.05002	0.99665	0.94274
rs10786302	G	A	10:98351540	EX342447	-4.16744	3.83014e-05	0.0149906	-0.383196	0.14688	0.99864	0.99236
rs11259188	C	T	10:14604264	EX190835	-4.16731	3.83216e-05	0.0149906	-0.31061	0.14434	0.99818	0.98892
rs113197394	C	T	10:14604034	EX190835	-4.16723	3.83354e-05	0.0149906	-0.310628	0.14438	0.99822	0.9892
rs6584354	A	C	10:102007714	EX420507	4.16413	3.88365e-05	0.0151789	0.112265	0.48514	0.99086	0.97023
rs61859978	C	A,T	10:81886241	EX242511	-4.16269	3.90709e-05	0.0152551	-0.276756	0.16929	0.97565	0.86585
rs397847764	AT	A	10:82141276	EX242530	-4.16246	3.91077e-05	0.0152602	-0.213886	0.34466	0.95225	0.8292
rs10748683	T	C	10:98351182	EX342447	-4.16237	3.91234e-05	0.0152602	-0.382607	0.14698	0.99871	0.99241
rs113252969	C	T	10:75131013	EX292574	4.16166	3.92395e-05	0.0152978	0.26772	0.09277	0.99014	0.89454
rs113713186	G	A	10:75250828	EX292574	4.1609	3.93637e-05	0.0153385	0.272698	0.05085	0.99406	0.89839
rs55790222	G	A	10:92059233	EX191538	-4.15958	3.95822e-05	0.0154159	-2.50408	0.05313	0.99273	0.87366
rs11146283	C	T	10:134078458	EX420957	4.1594	3.96117e-05	0.0154196	0.333294	0.27785	0.96441	0.86278
rs12573512	A	G	10:74840975	EX292574	4.1584	3.97776e-05	0.0154764	0.260932	0.06779	0.99881	0.98508
rs61858556	C	A	10:98340476	EX342447	4.15801	3.98438e-05	0.0154944	0.382559	0.14261	0.99819	0.99018
rs7923726	G	T	10:101963299	EX420507	4.15781	3.98764e-05	0.0154956	0.11304	0.49368	0.99039	0.97132
rs11007169	C	G	10:28921289	EX556317	-4.15775	3.98869e-05	0.0154956	-0.254219	0.20445	0.99624	0.9829
rs386372243	T	TC	10:101833791	EX420507	4.1575	3.99286e-05	0.015504	0.120799	0.30229	0.97417	0.9012
rs2486639	G	C	10:28811191	EX556317	-4.1564	4.0112e-05	0.0155674	-0.266892	0.21958	0.99885	0.99426
rs7079072	C	G	10:102008169	EX420507	4.15598	4.01837e-05	0.0155874	0.11205	0.48515	0.99092	0.97019
rs143656274	G	C	10:98343701	EX342447	4.15532	4.02932e-05	0.0156221	0.382781	0.13331	0.99776	0.98582
rs7086876	A	T	10:81747896	EX242511	-4.15305	4.06785e-05	0.0157627	-0.266583	0.1619	0.99526	0.97305
rs7905302	A	G	10:101996295	EX420507	4.15294	4.06966e-05	0.0157627	0.112449	0.48715	0.98936	0.96573
rs11253613	G	C	10:6648851	EX446645	4.15244	4.07821e-05	0.0157879	0.333974	0.22444	0.95413	0.80595
rs7905395	C	T	10:101996286	EX420507	4.15214	4.08325e-05	0.0157995	0.112387	0.48709	0.98942	0.96599
rs11000556	A	G	10:74987178	EX292574	4.15135	4.09671e-05	0.0158437	0.264995	0.06666	0.99993	0.99897
rs56887465	A	AAG	10:81781608	EX242511	-4.15089	4.10467e-05	0.0158666	-0.288395	0.15477	0.98777	0.92842
rs61860025	G	A,T	10:81925554	EX242530	-4.14925	4.1329e-05	0.0159677	-0.248412	0.13001	0.9995	0.99655
rs7079659	G	A	10:14568318	EX190835	-4.14882	4.14033e-05	0.0159884	-0.309245	0.14438	0.99491	0.96301
rs61855853	C	G	10:79666497	EX384809	4.14836	4.14827e-05	0.0160111	0.834959	0.08458	0.95424	0.58564
rs7079681	G	A,C	10:14568372	EX190835	-4.14771	4.15949e-05	0.0160464	-0.309125	0.14438	0.99495	0.96323
rs75005134	T	A,C	10:63882314	EX342152	-4.14754	4.16254e-05	0.0160502	-0.542465	0.10023	0.99199	0.93072
rs17481408	C	T	10:28921788	EX556317	-4.14666	4.17772e-05	0.0161007	-0.253722	0.21138	0.99568	0.98099
rs12571459	C	T	10:74836743	EX292574	4.14593	4.19062e-05	0.0161424	0.263236	0.0947	0.99062	0.89975
rs2153300	A	G	10:28807970	EX556317	-4.14511	4.20497e-05	0.0161896	-0.267512	0.2184	0.99679	0.98545
[truncated: 165,400 more rows]

## Sheet: Cis-iso-eQTL-0.05
SNP	R	A	SNP_pos	splicing_event	Stat	p_value	FDR	beta	MAF	AvgCall	Rsq
[truncated: 245,636+ more rows]
