# Supplementary material for: Identification of Candidate mRNA Isoforms for Prostate Cancer-Risk SNPs Utilizing Iso-eQTL and sQTL Methods
Source: Int J Mol Sci. 2022 Oct 17;23(20):12406. doi: 10.3390/ijms232012406 (PMC9604153; doi:10.3390/ijms232012406)
Supplement: Supplementary file 1 [file ijms-23-12406-s001.zip › Supplementary Table S10_DE_Isoform_trans_cancer_vs_control.csv]

	baseMean	log2FoldChange	lfcSE	stat	pvalue	padj
ENST00000285930.9	2645.54485936219	-3.98991562592152	0.165498630875615	-24.1084509570369	2.03831023291367e-128	1.98001456025234e-124
ENST00000529694.6	480.929213598964	-2.83244110061812	0.148145007850541	-19.1193827028966	1.74156468153551e-81	8.45877965821795e-78
ENST00000380861.9	2577.72542542804	-1.46087453799792	0.0817726873827104	-17.865066989431	2.20667022361295e-71	7.14519818405875e-68
ENST00000373048.9	516.355915859354	2.06278757783895	0.117351108647135	17.5779129964727	3.63719795003528e-69	8.83293522166067e-66
ENST00000340607.5	1282.05151654695	-3.07069548293555	0.17630811287218	-17.4166431306638	6.16920420033349e-68	1.19855299204079e-64
ENST00000175091.5	15834.3315371491	-1.07179109489555	0.0619685499353133	-17.2957265583002	5.06602472427663e-67	8.20189402860386e-64
ENST00000355303.9	1540.36525295277	-2.52579601224104	0.146170202072722	-17.279828422105	6.67462776178619e-67	9.26247629685586e-64
ENST00000367466.4	589.525542817691	-2.37970848763661	0.140337019278634	-16.9570972781728	1.70564966796168e-64	2.07108510932248e-61
ENST00000222002.4	52.7062220441705	-2.35961895144392	0.140258097523278	-16.8234062283093	1.64427120039523e-63	1.77471671562658e-60
ENST00000670768.1	1642.02408475728	-1.37567623959502	0.0819815168780964	-16.7803218576767	3.39988427427785e-63	3.30264758403351e-60
ENST00000369199.5	1119.5614448948	-1.35192426598533	0.0832286107920642	-16.2435039239443	2.48325809239299e-59	2.19294264631868e-56
ENST00000256594.7	1216.95533710414	-2.13230343225881	0.133672748729577	-15.9516689267197	2.77384000093503e-57	2.2454234807569e-54
ENST00000588129.6	759.688799230004	2.14202459955294	0.136415231805702	15.7022391942555	1.45996447101761e-55	1.09093037472808e-52
ENST00000597316.1	2058.63070518546	3.77579395329243	0.241896161930256	15.6091519731556	6.30697180839951e-55	4.37613743905663e-52
ENST00000395384.9	432.285684798415	-2.2211970386392	0.142818941471397	-15.5525381700441	1.52923204612413e-54	9.90330673069985e-52
ENST00000674895.1	5091.88563335816	1.46293966670719	0.0959185149070652	15.2519007214053	1.59909515987702e-52	9.70850648940336e-50
ENST00000522948.5	1217.2337236127	-1.30688180443954	0.0859268711614732	-15.2092329998104	3.07120298570027e-52	1.75492151782897e-49
ENST00000368947.9	314.673857129094	-1.83700198904705	0.121376367475967	-15.1347583326778	9.553099097992e-52	5.15548914654968e-49
ENST00000428830.6	86.6151191327755	-1.93799669275301	0.129139639109657	-15.006985508976	6.60834668797896e-51	3.37860419615935e-48
ENST00000215957.10	1809.26585304469	-1.02838097499857	0.0689083197852001	-14.9239014708851	2.30398704011735e-50	1.119046505385e-47
ENST00000367029.5	342.454001300723	-2.35307798575595	0.159458662521608	-14.7566645081893	2.78728784293488e-49	1.28931971934616e-46
ENST00000005178.6	6272.17284315473	-3.07071071402241	0.209100622770117	-14.685325530562	8.00488604664191e-49	3.53452104804907e-46
ENST00000618550.5	2167.86769822208	1.69367240306553	0.116222164750832	14.5727143070909	4.18910190304195e-48	1.7692580820065e-45
ENST00000335791.10	393.134774059981	-1.89548441113341	0.130389021071775	-14.5371473422598	7.04686033512751e-48	2.85221672064286e-45
ENST00000380668.10	2980.88395740837	-1.32892848563215	0.092076424100165	-14.4328854928866	3.21350611860033e-47	1.24863993744334e-44
ENST00000298694.9	1037.60066696173	-1.53158391690288	0.108436689044332	-14.1242224416934	2.69356458404937e-45	1.00635716805598e-42
ENST00000452733.7	1950.82713239997	1.40229495722272	0.100861016290445	13.9032404074195	6.05373748386054e-44	2.17800021919338e-41
ENST00000678868.1	342.715621265727	2.02419156175526	0.146031444349886	13.8613404172417	1.08626616793088e-43	3.7685676983145e-41
ENST00000545538.5	7583.3750655617	2.0132023015049	0.145650314591713	13.8221623973029	1.87355990995432e-43	6.27577964320561e-41
ENST00000400762.7	2363.76006148218	2.76091508156619	0.200964334256502	13.738333678862	5.98371536389449e-43	1.93752703482904e-40
ENST00000374571.5	1264.52059980635	-1.08789229437073	0.0798649318448754	-13.6216518219008	2.97755994903028e-42	9.3303281757678e-40
ENST00000298159.11	487.123302814999	-1.47304960249257	0.109378812195498	-13.4674126818978	2.43241076564499e-41	7.38388693046108e-39
ENST00000407997.4	380.859340608248	-2.09983216061607	0.156249181576515	-13.4389962201996	3.5724971867796e-41	1.0516132627993e-38
ENST00000361441.5	1631.50230415399	-2.11678367168831	0.157550053581183	-13.4356264791593	3.73890644403553e-41	1.06822756462827e-38
ENST00000636999.1	1339.13401546272	2.91446054758392	0.217159807663286	13.4208101349164	4.56693243949812e-41	1.26751947763671e-38
ENST00000340623.4	272.175248251607	-2.50320921036415	0.187255692843112	-13.3678670717979	9.31744846558841e-41	2.51415817763127e-38
ENST00000243298.3	292.229497756356	-2.00963633822049	0.150726127130667	-13.3330324110186	1.48727097162733e-40	3.90468924821294e-38
ENST00000204961.5	1168.80652456804	-1.3734980906081	0.103081579739036	-13.3243795262478	1.67015546612349e-40	4.26944478892727e-38
ENST00000300571.7	1082.45228547542	-1.57660681295423	0.11836955206794	-13.3193611482902	1.78629468834894e-40	4.44924784682605e-38
ENST00000402394.6	597.173232389764	1.82118879373478	0.136800789066643	13.312706791827	1.95276700922005e-40	4.74229468189089e-38
ENST00000615612.2	620.534035731952	-1.88271732660748	0.141727475709004	-13.2840673072671	2.86404857294629e-40	6.78569947258543e-38
ENST00000306999.7	912.371140239142	-0.765709467987457	0.0580232153275722	-13.1966052495474	9.17787518214636e-40	2.12271141712785e-37
ENST00000534751.2	281.361590801794	-1.03429442739175	0.0787292055076359	-13.1373665048789	2.0110458617041e-39	4.5430929071148e-37
ENST00000217971.8	6400.81897244358	-0.993500953197459	0.0757759977235962	-13.1110243750455	2.84726436823564e-39	6.2859831984184e-37
ENST00000551446.6	397.712831364098	-1.06683829487532	0.0815819342458424	-13.0768938581484	4.46308078321503e-39	9.63430371736685e-37
ENST00000369705.4	557.104302650436	-1.90246055515518	0.145568287725325	-13.0691964910996	4.93843961084107e-39	1.04286961695022e-36
ENST00000595071.5	18475.3313518154	2.83420290333772	0.217011927780852	13.0601250001328	5.56363577459954e-39	1.1498969769034e-36
ENST00000377575.3	2917.5027705852	-0.658732433839994	0.0504970756609263	-13.0449620144976	6.78908228300642e-39	1.37394052702342e-36
ENST00000566625.2	68.9586969365462	-1.46099696207088	0.112176871789234	-13.024047994634	8.93079868429211e-39	1.7704852738615e-36
ENST00000266058.9	829.024519913331	2.90871735035928	0.22361669608717	13.0076036416592	1.10761215816415e-38	2.15186890088131e-36
ENST00000521770.1	3158.76095493016	-2.42617529010587	0.186546252524924	-13.0057573243489	1.13469202380561e-38	2.16125457240152e-36
ENST00000351293.7	1159.98474813999	-0.994692110999487	0.0767606969346625	-12.9583517440723	2.10726863600156e-38	3.9365399096383e-36
ENST00000356978.9	11989.4870936647	-1.00978918956357	0.0780624009327399	-12.9356665628774	2.83156544807016e-38	5.18977863444406e-36
ENST00000301904.4	1872.03965017443	-1.83313625663882	0.141906153920299	-12.9179475730728	3.56525102338842e-38	6.34548948648005e-36
ENST00000293328.8	3995.19723484474	-0.690153747195062	0.0534284073628023	-12.917355789938	3.59277251138977e-38	6.34548948648005e-36
ENST00000422440.7	686.633865478454	-0.889384082328177	0.0688983729607386	-12.908636940309	4.02360392179587e-38	6.97951580291519e-36
ENST00000297354.7	525.346734688413	-2.38979334330251	0.185470867066779	-12.8850065840371	5.46708384830223e-38	9.3170618425277e-36
ENST00000362012.7	1040.92309661644	-2.69573194174548	0.210413500735097	-12.8115920904681	1.41207237507563e-37	2.36497776749736e-35
ENST00000334956.15	7413.00969649654	-0.987295192706807	0.0774619975826445	-12.7455426340311	3.30086036349811e-37	5.43467077474926e-35
ENST00000369709.3	938.106257453613	-1.15126312972085	0.090346335910327	-12.7427760973453	3.42004881161556e-37	5.53705902600559e-35
ENST00000372007.10	247.821126869901	-1.7200837385857	0.135060899977251	-12.7356158508896	3.74876310862355e-37	5.96975161265068e-35
ENST00000269385.9	564.185543310323	1.08988462778693	0.0856657733688691	12.7225213165821	4.43320838098199e-37	6.94583648594501e-35
ENST00000511615.5	909.111195901143	1.61393964648088	0.127072783832833	12.700907289511	5.84481416291146e-37	9.01214679024158e-35
ENST00000252032.9	1122.51782563513	-1.28260215964689	0.101098555581299	-12.6866516763978	7.01199268106566e-37	1.064289014123e-34
ENST00000467157.1	169.053781172923	1.43221363553048	0.112913072330211	12.6842145552643	7.23353363730346e-37	1.06464463261766e-34
ENST00000571253.1	226.280317420386	1.55729288610413	0.122762697043612	12.685391601904	7.12568160666704e-37	1.06464463261766e-34
ENST00000263080.3	199.321501500193	-1.70656975350074	0.134575945354971	-12.6810905842	7.52771279295741e-37	1.09140600105654e-34
ENST00000617275.5	1344.38968502949	-1.32416005048721	0.104579161916833	-12.6617963484949	9.62709309177259e-37	1.3752585631394e-34
ENST00000398606.10	6078.039172114	-2.13617355973029	0.168891897779461	-12.6481707400772	1.14509972843331e-36	1.61210126985524e-34
ENST00000382554.4	980.121431527144	-1.98954293831512	0.157594013826035	-12.6244829356992	1.54754588201616e-36	2.14755152827214e-34
ENST00000340160.7	1081.05232377858	-1.84333353884837	0.146675210961857	-12.5674510829763	3.18838381450966e-36	4.36224794002069e-34
ENST00000260270.3	1412.19170617567	-0.997400769162875	0.079532753552787	-12.5407549042155	4.46719658268121e-36	6.02699272280073e-34
ENST00000354221.5	211.775079208861	-1.07787668912419	0.0864445504841794	-12.4689952470914	1.10206853385608e-35	1.46650599149014e-33
ENST00000409000.5	236.272961489992	1.6864378723323	0.135494729750622	12.446520063446	1.46076587215042e-35	1.91755130838772e-33
ENST00000341223.8	1701.10445475931	-1.54793910382598	0.12452687390978	-12.4305626185354	1.783744912565e-35	2.31030641075419e-33
ENST00000645741.1	1833.99489113041	1.66133448564008	0.133665107075354	12.4290813211521	1.81710573228871e-35	2.32254803729639e-33
ENST00000341049.7	3399.02615928348	-1.80593793793184	0.145378046308677	-12.4223566335273	1.9765214464776e-35	2.49349731572512e-33
ENST00000381431.10	1946.93334262493	-1.18436087906159	0.0955696443007891	-12.3926471394412	2.86429828738486e-35	3.56715302098161e-33
ENST00000216294.5	592.83327268594	-0.610202078591543	0.0492483716611301	-12.3902995776234	2.94939540792099e-35	3.62663632817018e-33
ENST00000415149.6	2311.02600923031	-0.860821874258504	0.0696337143967212	-12.3621421277943	4.18844425360386e-35	5.08581843493849e-33
ENST00000566774.1	1097.47655636847	1.26108726395025	0.102099777589757	12.3515182277612	4.78007359852221e-35	5.73254752296849e-33
ENST00000507699.1	10455.3091508578	-1.63910157702195	0.132853265522933	-12.3376837638892	5.67654811557061e-35	6.72463273105523e-33
ENST00000389100.9	616.839544984321	-1.17675139386664	0.0954227278576551	-12.3319823304783	6.09291053476558e-35	7.04601582556105e-33
ENST00000282892.4	1090.8720782617	-0.641344249289084	0.0520056857272021	-12.3321948421809	6.07686028333321e-35	7.04601582556105e-33
ENST00000374303.7	2585.89600279466	-0.596223952296601	0.048382540019289	-12.3231221853772	6.80092991296698e-35	7.77226272641896e-33
ENST00000607373.6	1328.74506260904	-1.1150165628902	0.0906079741965771	-12.3059429677915	8.4147877627377e-35	9.50479631712024e-33
ENST00000306917.5	3745.91497694405	-0.698232624043999	0.0567646607604947	-12.3004808747123	9.00365107750209e-35	1.00530421341213e-32
ENST00000561976.5	624.725583752408	1.32042918145352	0.107358823690949	12.2992143175358	9.14594201797803e-35	1.00958728139362e-32
ENST00000368656.7	195.362311783882	-1.05326102327832	0.0859313725810175	-12.2570022058625	1.54095738589295e-34	1.68189438725439e-32
ENST00000480662.2	679.75513337195	1.7121034037986	0.14009737199425	12.2208102795024	2.40673821303227e-34	2.59767277793283e-32
ENST00000339468.8	638.577670006173	1.15304303192561	0.0943969211676389	12.2148372813762	2.59019190019821e-34	2.76495869434345e-32
ENST00000033079.7	2328.15838269916	-0.902826795416129	0.0739435239993939	-12.2096803964	2.75971101417907e-34	2.9138948686669e-32
ENST00000380087.7	2122.30625712373	-1.18611461087452	0.0974090124907054	-12.176641365579	4.13981268964717e-34	4.32410112550888e-32
ENST00000595151.5	4370.19247409751	2.0155870078726	0.166069672696648	12.1369963289708	6.72496351172345e-34	6.94960590988102e-32
ENST00000309758.6	459.913491070338	-3.53996151065775	0.292244550649186	-12.1130111846197	9.01237454521758e-34	9.21539014023617e-32
ENST00000226004.8	4737.26902367677	-0.984626980973212	0.0813062215037325	-12.110106247257	9.33731358606425e-34	9.44819418489876e-32
ENST00000379440.9	5408.11200493263	-0.988470446688645	0.0819041655339558	-12.0686223984401	1.547023658862e-33	1.54925647651397e-31
ENST00000369800.6	1872.90141005114	-1.32906138664319	0.110191276943594	-12.0614028942012	1.68881433477201e-33	1.67399412734441e-31
ENST00000282369.7	1329.20879711781	1.60521575781092	0.133561991901169	12.0185071737978	2.84056931109344e-33	2.78720103918805e-31
ENST00000373218.5	6389.72419449838	-0.715638889687856	0.0595801797423427	-12.0113583541149	3.09715548459617e-33	3.00857683773672e-31
ENST00000465425.2	340.702463630004	1.34279529027268	0.111957864029275	11.9937558823162	3.83130566795551e-33	3.68488151074454e-31
ENST00000222693.5	1181.31471603715	-1.440349023484	0.120322904156522	-11.9706969639822	5.06017637517063e-33	4.81907385376545e-31
ENST00000487052.1	118.729506751392	1.94464000834194	0.162578791483256	11.9612157932802	5.67252451943205e-33	5.34979642541388e-31
ENST00000469257.2	1527.56315581179	-0.767630409053899	0.0641864944120408	-11.9593758170706	5.79962163989044e-33	5.41706967402844e-31
ENST00000216133.10	4409.11031659637	-0.994550581862498	0.0831728654209996	-11.9576327787715	5.92262994944176e-33	5.47927879322641e-31
ENST00000632074.1	107.602945851838	1.77966499046794	0.149630134095045	11.893760579921	1.27532243317181e-32	1.16872472790858e-30
ENST00000380733.9	2213.54839812724	-0.850678306807305	0.0717514984630312	-11.8558960443956	2.00567133360435e-32	1.82084965744231e-30
ENST00000265104.4	2191.59198184388	2.16228561768274	0.182605394985222	11.8413019388487	2.38718130941386e-32	2.14713696663391e-30
ENST00000380615.8	553.446713484356	-1.13990763745942	0.0962804644221816	-11.8394488882087	2.44051348652794e-32	2.16252534781185e-30
ENST00000261401.8	3386.90343098169	-1.09862190880316	0.0927955638572278	-11.8391641058775	2.44881396190348e-32	2.16252534781185e-30
ENST00000420470.3	2035.53615583003	1.39978600714933	0.118275141818941	11.8349974950117	2.57351189500816e-32	2.25217068000985e-30
ENST00000054666.11	4052.43737484652	-0.549655299106449	0.0465473570529339	-11.8085179032051	3.52724008481825e-32	3.05925090927897e-30
ENST00000320033.5	402.745675029883	-1.88673525239894	0.160545427810847	-11.7520335404498	6.89395667451568e-32	5.92636240143764e-30
ENST00000358204.9	3174.6589464582	-1.03416096274015	0.0881315751787797	-11.7342843429532	8.50425915703611e-32	7.24652398696919e-30
ENST00000263634.8	565.086310857355	-0.802392367218773	0.0685993203974501	-11.6967976150475	1.32354541053866e-31	1.11799305373674e-29
ENST00000397394.8	264.440314290401	-1.28335392381468	0.109745712502999	-11.693886663496	1.36971681307608e-31	1.13780158975344e-29
ENST00000395834.5	173.501305157662	-1.07801895593853	0.0921868849196355	-11.6938429677746	1.37042192712737e-31	1.13780158975344e-29
ENST00000342480.7	6527.01561295001	1.37105033214669	0.117407721921076	11.6776844803134	1.65749286328344e-31	1.36448183677418e-29
ENST00000533004.5	2071.21283411664	1.26900976229371	0.108736245666699	11.6705313349103	1.80293661042841e-31	1.47174170031106e-29
ENST00000237281.5	892.633190421843	-1.00919135978625	0.0865688901621279	-11.6576677591248	2.09708021339061e-31	1.6975864327397e-29
ENST00000246024.7	5841.76415178879	-0.759448948552297	0.0651583282481864	-11.6554394345351	2.15267022594878e-31	1.72818500618731e-29
ENST00000375571.6	5663.65158021699	-0.526773634051586	0.0453225280022108	-11.6227769559961	3.15704811707781e-31	2.51373486961425e-29
ENST00000261667.8	1451.34436206025	-0.913203194930918	0.0788037522025362	-11.5883212335355	4.72298681526504e-31	3.73000763605566e-29
ENST00000361271.8	143.857856447753	-1.30004999501062	0.112227650978604	-11.5840435371714	4.96477247124775e-31	3.88933869239521e-29
ENST00000334635.10	956.67785086443	-0.66102600977783	0.0570930058428323	-11.5780558409821	5.32397851544245e-31	4.13737018392063e-29
ENST00000354546.10	1705.66560554378	-1.59774829293799	0.138113062452992	-11.5684082632068	5.95776926115259e-31	4.5931563970505e-29
ENST00000497831.1	753.588488482778	1.6373644235401	0.141562192369206	11.5663963388594	6.0990943148843e-31	4.66508678541622e-29
ENST00000240055.8	1300.72628947538	-0.799201978189369	0.0691039758318903	-11.565209795361	6.18399638553655e-31	4.6930735069611e-29
ENST00000264748.6	4067.41908372581	1.45306180497492	0.12566837281713	11.5626690503058	6.36976318277819e-31	4.79657981065948e-29
ENST00000379454.9	2055.43797622455	-1.34894144015205	0.116822806905744	-11.5469014645438	7.65300390243395e-31	5.7185599929418e-29
ENST00000217515.11	627.341452178963	-0.985203505935861	0.0854338951452398	-11.5317638773345	9.12546370951095e-31	6.76677515070148e-29
ENST00000628067.3	1994.6501366815	1.04893123192323	0.0910459938993394	11.5208938581409	1.03531363366424e-30	7.61896714955636e-29
ENST00000369722.8	1176.50881833048	-0.588578089738747	0.0510975129494413	-11.5187228451044	1.06173013773688e-30	7.75462147216248e-29
ENST00000302350.4	863.962940230028	-0.601586167381035	0.0522727054585321	-11.5086097439183	1.19387489753812e-30	8.65470205573532e-29
ENST00000526991.3	3907.29449734256	-0.637852625824703	0.0554836605024566	-11.496224655121	1.37812480262194e-30	9.84345906813936e-29
ENST00000590278.1	1066.75404196319	2.03239745853184	0.176784374171593	11.4964768128157	1.37410585102881e-30	9.84345906813936e-29
ENST00000443402.6	24463.4442902194	1.90553248196557	0.166108962115565	11.4715814107601	1.83278906600493e-30	1.29954109395415e-28
ENST00000360304.8	20975.734855813	-2.0614136858605	0.179783990417398	-11.4660581349574	1.9535707908377e-30	1.3751439610288e-28
ENST00000304758.5	1162.85521593088	-1.59325410151471	0.138986505021393	-11.4633726581547	2.01511829876135e-30	1.40484064806809e-28
ENST00000375766.8	4006.25576683269	-0.956416865535657	0.0834353992251621	-11.4629626563496	2.02468283641685e-30	1.40484064806809e-28
ENST00000672371.1	563.777827371328	-0.867562413383505	0.0757565097817006	-11.4519849961867	2.29821646011083e-30	1.5833244463487e-28
ENST00000357618.9	484.290753791635	-1.21771869787859	0.106409117031344	-11.4437440310674	2.52738229868126e-30	1.72894307390069e-28
ENST00000300006.9	844.715969102738	-1.36555594395297	0.119482467978993	-11.42892314706	2.99803634838266e-30	2.02308863897871e-28
ENST00000211998.10	8871.34572390951	-1.63266261821027	0.142853938660795	-11.4288946704298	2.99901960070963e-30	2.02308863897871e-28
ENST00000217026.5	362.141894425776	2.26582183879559	0.198394213078507	11.4208060993139	3.29166552864269e-30	2.20518889277483e-28
ENST00000312734.8	333.447031593617	1.56757521214076	0.137577259607481	11.3941447635545	4.47199571422749e-30	2.97540865534287e-28
ENST00000306077.5	4309.80148389427	-0.629318041077463	0.0552355991158762	-11.3933414528056	4.51342799220366e-30	2.98254690586846e-28
ENST00000397714.6	1492.27332647375	-0.817643789411039	0.0717808113914411	-11.390840721376	4.64486248654047e-30	3.04866176988203e-28
ENST00000344532.8	622.353991181824	-1.16518162784378	0.102458683326229	-11.3722096558067	5.75129079938375e-30	3.72453592168091e-28
ENST00000371980.4	145.373860139167	-1.39070578781797	0.122284343822769	-11.372721513995	5.71765575772807e-30	3.72453592168091e-28
ENST00000497322.1	444.160172667832	1.4752306912994	0.129824773874532	11.3632448358826	6.37325804678375e-30	4.09998865340777e-28
ENST00000557925.1	246.271761125616	1.27979983735852	0.112672414879319	11.3585906428765	6.72203046775769e-30	4.29590815551304e-28
ENST00000498605.1	474.518098248273	1.66773320662415	0.147098927360552	11.3374940018182	8.55595115376806e-30	5.43219016390215e-28
ENST00000468535.5	458.680448887838	1.55717931036507	0.137407374131605	11.3325745448977	9.05047092769227e-30	5.70884899945472e-28
ENST00000383775.4	792.432334771453	-0.623451019106919	0.0550538771086853	-11.3243798956452	9.93796428774246e-30	6.22821839297614e-28
ENST00000332160.5	4179.79086304111	-1.21520118233629	0.107351615844219	-11.3198219959698	1.046842640019e-29	6.51860859304137e-28
ENST00000246868.7	4750.18418858585	-0.563256922061983	0.0498037311338296	-11.3095326241408	1.17714880489957e-29	7.28332706420025e-28
ENST00000466444.7	523.85126829792	-0.760954877342011	0.0673183305666317	-11.3038287036666	1.25619150455909e-29	7.72319257929557e-28
ENST00000266673.10	1016.01349333085	-0.626239583034612	0.055450138954359	-11.293742357437	1.40906620216001e-29	8.60859691055494e-28
ENST00000357260.6	406.332162402769	-1.07159177985877	0.0949901517617329	-11.2810829331727	1.62730286875905e-29	9.87976254195337e-28
ENST00000320081.10	956.609535793464	-1.30229600011281	0.115461781168943	-11.2790222611177	1.6658714332257e-29	1.00511025480463e-27
ENST00000314888.10	19909.4451669415	-1.01003497721306	0.089632551182322	-11.2686179729342	1.87489626607534e-29	1.12424335362073e-27
ENST00000372684.8	305.093780419869	-1.37704984693026	0.122617141404786	-11.2304840184156	2.88891630789947e-29	1.72165233220463e-27
ENST00000249700.9	609.813573450895	-1.12420960475134	0.100251027827343	-11.2139459227043	3.48311387345986e-29	2.06310781504812e-27
ENST00000392237.6	424.28980627832	-0.936202057250342	0.0835173134322465	-11.2096763985331	3.65527291245278e-29	2.1519588528222e-27
ENST00000533064.1	235.875129261593	1.47340193231572	0.13159724936733	11.1962973344753	4.25133122972363e-29	2.48779708226116e-27
ENST00000297477.10	2817.676849528	1.13767230286764	0.101624676351167	11.1948430609154	4.32166821591843e-29	2.51381347601387e-27
ENST00000376327.6	2139.32249533627	-1.26387161994039	0.113059102429155	-11.1788577194159	5.17517978134987e-29	2.97465659148122e-27
ENST00000281938.7	4084.42876785407	-2.02148671005993	0.180826969051706	-11.1791217906324	5.15980491255098e-29	2.97465659148122e-27
ENST00000312316.9	1235.55044784825	-1.553194877837	0.139122569934269	-11.164219282111	6.10249726232011e-29	3.48703872977515e-27
ENST00000521381.6	3766.81099236154	-1.10215066185268	0.0987523595193271	-11.1607526869976	6.34520656262448e-29	3.60452260522422e-27
ENST00000371065.9	4575.70216858407	-0.595480392487285	0.0533875631618781	-11.1539159538282	6.85228833025851e-29	3.86994935117042e-27
ENST00000477149.5	192.875686282458	1.73331448331051	0.155470047812313	11.1488644127968	7.25260236973445e-29	4.07235719188442e-27
ENST00000308724.9	1253.6790201235	1.61365764754636	0.144774144717194	11.1460347474234	7.48689241555263e-29	4.15815355247479e-27
ENST00000267996.11	21878.3756678469	-1.86997320495967	0.16777863704762	-11.1454785774003	7.53381743087876e-29	4.15815355247479e-27
ENST00000372624.3	928.225757050778	-0.76680964380211	0.0687970970710073	-11.1459592984086	7.49324113674369e-29	4.15815355247479e-27
ENST00000468845.1	617.111484046335	1.68675957849433	0.151361455626813	11.1439175284697	7.66709040942507e-29	4.2078031772404e-27
ENST00000373943.9	3091.59515328572	-0.511550414900961	0.0459320108446906	-11.1371221397352	8.27502443948618e-29	4.51593187669488e-27
ENST00000340006.7	44467.7283421867	-1.5889486819214	0.142759220522201	-11.1302700876985	8.93643215945485e-29	4.84963698306952e-27
ENST00000324557.9	447.08090581942	1.19160128342463	0.107094122465071	11.1266730236599	9.30437255461429e-29	5.02125972197351e-27
ENST00000278937.7	3422.27968708777	-1.18159158513828	0.106251177147291	-11.1207387707365	9.94450885943448e-29	5.33706956135616e-27
ENST00000342203.8	1079.42005905251	-0.684300831606325	0.0615920205210926	-11.1102189182442	1.1188488123412e-28	5.9717018478475e-27
ENST00000315099.3	576.506976920671	1.43798147889037	0.129491513787493	11.1048317903691	1.18840896329605e-28	6.30830856254527e-27
ENST00000605173.2	650.321728827049	0.863985704959776	0.0778095521553974	11.1038514041858	1.20152172949256e-28	6.3432511305928e-27
ENST00000612123.3	3101.85983532904	-1.07760982790384	0.0970966864263203	-11.0983172296159	1.27827938694509e-28	6.7120032242079e-27
ENST00000627783.2	19381.2065261931	-1.97861561769831	0.17844441430426	-11.0881342260713	1.43244231944261e-28	7.48104553283093e-27
ENST00000381271.7	1905.98094125101	-0.774693636284528	0.0699037050382671	-11.0822972238802	1.52898428369795e-28	7.9425418886855e-27
ENST00000508137.6	1311.0797045276	-1.17831997589203	0.106599985099673	-11.0536598554894	2.10456378918705e-28	1.08743258766825e-26
ENST00000330070.5	268.899206170883	-1.77302880548526	0.160661223328055	-11.0358228871749	2.56690897572439e-28	1.3193097243485e-26
ENST00000647800.2	958.109035112209	-1.02604358291471	0.0930640784120908	-11.0251302158858	2.89099796944541e-28	1.47806075132593e-26
ENST00000477725.1	1566.41550577183	2.17194836000373	0.1971058910181	11.0191955642984	3.08806402798377e-28	1.57054732815887e-26
ENST00000529080.5	406.59749028236	1.53470491068562	0.139410319622233	11.0085459587517	3.47567724326324e-28	1.7584754552635e-26
ENST00000397967.5	1333.49566080175	-1.3518084213109	0.122993442587776	-10.9908983183894	4.22697825047483e-28	2.12750604793329e-26
ENST00000562609.2	339.054977358923	1.68370830603814	0.15320389518629	10.9899836684362	4.27003353429428e-28	2.13809823464611e-26
ENST00000343028.9	2425.72374105705	-0.657794909280682	0.0600276117866135	-10.9582055607845	6.06908088349952e-28	3.02333598473407e-26
ENST00000338983.7	3957.12640679388	-1.46615493299424	0.13388802072391	-10.9506057753859	6.60047068857065e-28	3.27127409534568e-26
ENST00000643927.1	626.048858407459	-1.93588376305657	0.176854799287877	-10.9461760203941	6.93123335096187e-28	3.41776653661135e-26
ENST00000374379.9	8125.07070583022	-1.14162211347971	0.10432750155453	-10.9426766333803	7.20410617990815e-28	3.53437815311251e-26
ENST00000372398.6	2800.7807218358	-1.26382383901079	0.115514089441434	-10.9408631026915	7.34968522437463e-28	3.58768051605905e-26
ENST00000553685.1	193.093856664836	1.7634211802044	0.161203152453553	10.9391234188952	7.49207715279385e-28	3.63890187311198e-26
ENST00000329962.11	928.995334764756	1.69487681073039	0.154974039481713	10.9365208288991	7.71022115993156e-28	3.72622330087439e-26
ENST00000367288.5	10102.2375396089	-1.89548464584182	0.173541448266653	-10.9223742499218	9.01089772348725e-28	4.33326042009679e-26
ENST00000361675.7	15958.8376656313	-2.06396806725727	0.188996541412284	-10.9206658060205	9.18202177348347e-28	4.39380096096642e-26
ENST00000587817.5	440.99099071113	1.85555327237661	0.169978424401726	10.9164047078776	9.62300265057563e-28	4.58224743861234e-26
ENST00000449592.7	1407.35385138694	0.729831418827712	0.0669939668773072	10.8939872177494	1.23128808030313e-27	5.83450361564125e-26
ENST00000452918.7	3547.76045268907	0.651384552832575	0.0598264861198596	10.8878958982742	1.31646654942208e-27	6.20784274810006e-26
ENST00000518498.1	8712.2413293161	3.23546439645568	0.297503757778172	10.8753732074475	1.5103641511936e-27	7.08776684284766e-26
ENST00000560674.5	8388.33671761531	-2.21474036059391	0.203672076482787	-10.8740500850203	1.5324366499972e-27	7.15677385484268e-26
ENST00000597461.1	13269.8355623777	1.76495904361129	0.162405132156554	10.8676309681514	1.64414606566287e-27	7.64173917791824e-26
ENST00000460297.1	389.738811626333	1.54636480048941	0.142320827066279	10.8653443938269	1.68585891308422e-27	7.79830165795243e-26
ENST00000510568.1	216.833941536827	1.52422471271157	0.140371909891104	10.8584738491769	1.81761399141568e-27	8.36791578796773e-26
ENST00000588267.5	81.2582239973926	-0.725532579863197	0.066823515855867	-10.8574439786753	1.83822465318725e-27	8.42288409484007e-26
ENST00000295324.4	4322.88003662702	-1.37429140353747	0.12671872331589	-10.8452118801069	2.10148370250945e-27	9.5839496179234e-26
ENST00000473000.2	167.34748462031	1.24271928343977	0.114611914140019	10.842845552004	2.15656958093699e-27	9.78921350898219e-26
ENST00000316788.12	1967.64571491523	-0.723319522864425	0.0667599473448809	-10.8346329143695	2.3590966467365e-27	1.06587278262318e-25
ENST00000282111.4	802.148400305071	-1.30518258138627	0.120512674317997	-10.8302515795333	2.47474453504712e-27	1.11294761173369e-25
ENST00000490649.1	366.828123193736	1.14182358216537	0.105479456887761	10.8250802180406	2.61849763851428e-27	1.17216986454045e-25
ENST00000472870.5	309.659497490664	1.28890045642116	0.119097113652865	10.8222644268102	2.70022154376912e-27	1.20320881083363e-25
ENST00000353172.6	372.376061982373	-1.97291463879469	0.182352549511625	-10.819232547494	2.79104652519686e-27	1.23800118473801e-25
ENST00000488973.6	1204.57467463476	1.48033594004465	0.136837408096509	10.8182109018069	2.82232893877601e-27	1.24618651414864e-25
ENST00000449549.4	728.607267791722	-1.30005289086917	0.120231141238632	-10.812946441961	2.98912095497403e-27	1.31386067677003e-25
ENST00000406606.7	3020.57620681209	0.698638952855859	0.0646617131738088	10.8045227780764	3.27656307858448e-27	1.43371773627791e-25
ENST00000281456.11	1408.59594363357	-0.837662888700234	0.077563005235325	-10.7997735023131	3.45053689264704e-27	1.50307243834858e-25
ENST00000454925.1	917.366279388834	-1.64605999239054	0.152689822776453	-10.7804172043638	4.25949439040693e-27	1.84717537983986e-25
ENST00000373504.10	700.034589648488	-0.608144031982499	0.0564182215925326	-10.7792130771983	4.31561823973385e-27	1.85918936256891e-25
ENST00000443585.6	786.090614586064	-1.48393692418678	0.137669216757986	-10.7790031724771	4.32547658987619e-27	1.85918936256891e-25
ENST00000517956.5	5004.56445521828	-1.14886181094877	0.106633412476313	-10.773938339486	4.57023934662605e-27	1.95574030894826e-25
ENST00000326080.10	1293.10446324537	-1.53386235393751	0.142392325875934	-10.7720858164362	4.66315354929116e-27	1.98674884113221e-25
ENST00000311601.6	1428.57688859589	-1.22150399382754	0.113419422386313	-10.7697955793411	4.78061437533035e-27	2.02789904113358e-25
ENST00000360359.5	2325.42003229777	-0.637766193734643	0.0593337398316623	-10.748794792711	6.00409810672014e-27	2.53581778298606e-25
ENST00000526586.6	141.433014434432	1.72272530260246	0.160350226790147	10.7435164707127	6.35757455656144e-27	2.67348394988908e-25
ENST00000377990.7	1359.75355169825	-0.841640861636908	0.0783980817449445	-10.7354777426194	6.93592837084173e-27	2.9041210428602e-25
ENST00000454189.6	702.344044868328	-1.44928706488658	0.135043061593773	-10.7320364910433	7.1991843404467e-27	3.00141101644203e-25
ENST00000380629.7	4545.94611792826	-0.836778184576668	0.0779758532211749	-10.7312475594616	7.26092008940901e-27	3.01421272429569e-25
ENST00000296464.9	547.97918157532	-1.12730856836964	0.105061479873927	-10.7299894283081	7.36045958085043e-27	3.04253210078217e-25
ENST00000637192.1	454.327473208738	2.28370238614854	0.213142866243013	10.7144209252812	8.71006121159535e-27	3.58514977158632e-25
ENST00000379487.5	768.957921233309	-0.640349913151063	0.0597688763158915	-10.7137686471915	8.77167035806635e-27	3.5952745087872e-25
ENST00000578895.5	335.807061315341	1.44233592301906	0.134698913096596	10.7078512354789	9.35069579765938e-27	3.81649827640602e-25
ENST00000308497.9	239.83253944511	-1.57768229214332	0.147367140242192	-10.7057943144616	9.56071719895439e-27	3.88589150086372e-25
ENST00000392994.7	1177.32464803254	1.09304781574805	0.102107409040237	10.7048824960128	9.65530802832996e-27	3.90336238294449e-25
ENST00000255192.8	411.199638094224	-1.3675267447421	0.12775123292693	-10.7046070195212	9.68406767850135e-27	3.90336238294449e-25
ENST00000460848.5	454.397161730478	1.48543816929081	0.138890124309688	10.6950596860197	1.07350516825539e-26	4.30910297703836e-25
ENST00000288135.6	485.965440631331	-1.7688105067344	0.165432408050805	-10.6920435214314	1.10900141980504e-26	4.43326740410955e-25
ENST00000313601.11	9953.3987676543	-0.754459039838103	0.0707243109496964	-10.6676053779403	1.44297196960626e-26	5.74468430850622e-25
ENST00000612946.4	1055.50702159297	-0.998801608203273	0.0937451662027291	-10.6544331687813	1.66254362936264e-26	6.59181584311377e-25
ENST00000360997.7	2328.66755929327	-1.69356331459628	0.158959812083166	-10.6540344531247	1.6696825814924e-26	6.59320999862485e-25
ENST00000355426.8	2034.55751403671	-1.53758803730394	0.144336426136897	-10.6528066300159	1.6918580417768e-26	6.6537283472955e-25
ENST00000308482.14	303.394351321711	-1.39938735880527	0.13140633094625	-10.6493146009661	1.75653564879128e-26	6.88023681143488e-25
ENST00000423027.8	742.935322030094	-1.35693167118165	0.127483471594696	-10.6439811703253	1.8600793027621e-26	7.25655034017311e-25
ENST00000463934.1	89.9682844484594	-1.0116338406087	0.0951635393188997	-10.6304772589284	2.15009346122776e-26	8.35440315294658e-25
ENST00000444760.5	87.3821597500717	-0.642784717554498	0.0605130787561221	-10.6222444927158	2.34845403540568e-26	9.08879780873738e-25
ENST00000356454.5	1186.75590486742	-0.784618355596544	0.0739345039438474	-10.6123435438541	2.6111616902688e-26	1.00654066108219e-24
ENST00000367385.9	2505.85797970816	-0.80938652712781	0.0763197972650008	-10.6051975520509	2.81867671276614e-26	1.0822381655261e-24
ENST00000598463.5	1751.5583644461	1.2913709983073	0.121797799069166	10.6025807377189	2.89868882591589e-26	1.10857729350185e-24
ENST00000548386.6	174.008220148421	1.39410229570202	0.131567602390508	10.5960910617202	3.10696569562988e-26	1.18357116734701e-24
ENST00000236192.12	831.448872087737	-0.502381317484743	0.0475727271158751	-10.5602799743027	4.55301804943341e-26	1.72765692703891e-24
ENST00000647549.1	219.835278013789	1.54520104223338	0.146444792089544	10.5514236469984	5.003316393806e-26	1.89113678791562e-24
ENST00000220062.9	1983.65094580151	-1.69714627398172	0.160891878900835	-10.5483650609099	5.16886773501622e-26	1.9461388053468e-24
ENST00000602725.5	6332.2772519303	-0.564319334209165	0.0535136573411552	-10.5453329532603	5.33834338785398e-26	2.00218794091172e-24
ENST00000674791.1	650.616245569915	2.45637147130813	0.233076622639762	10.538901085351	5.71629276766704e-26	2.13569492096606e-24
ENST00000296220.6	763.669368944732	-0.706042367115324	0.0670737078350883	-10.5263655447712	6.53075360480414e-26	2.43064139912136e-24
ENST00000300036.6	95824.676641422	-1.83740881958399	0.174576422024797	-10.5249540474773	6.62937854362669e-26	2.45793065544999e-24
ENST00000335099.8	243.050452675085	1.32366791804983	0.125792452584973	10.5226338373178	6.79471524009513e-26	2.50965261757734e-24
ENST00000372849.8	7632.75529154815	1.34612715920941	0.128430443740546	10.4813712388072	1.0520711760755e-25	3.87114371378688e-24
ENST00000474024.5	29450.4961984536	-0.777951655287493	0.0742814456951921	-10.4730279278591	1.14907554496185e-25	4.21212069575828e-24
ENST00000375549.8	3628.0557031478	-0.631366359817556	0.0602884468058826	-10.4724270281906	1.15639473662546e-25	4.22301446299989e-24
ENST00000590045.1	3702.61943094124	0.896178791028761	0.0856042474396314	10.4688589390468	1.20081703469431e-25	4.36881523409008e-24
ENST00000246069.12	705.243199947782	-1.01648553170374	0.0971165135213995	-10.4666600441722	1.22903103623393e-25	4.43821839627376e-24
ENST00000309241.10	299.786453870094	-1.36187463242425	0.130113010264441	-10.4668597679539	1.22644148464548e-25	4.43821839627376e-24
ENST00000421832.3	228.662646028367	1.12298654242104	0.107356671810579	10.4603330513305	1.31393000688539e-25	4.72722818032767e-24
ENST00000479738.1	3643.4020142606	1.99473193729531	0.190730921644441	10.4583563068702	1.34162798289216e-25	4.80906798000533e-24
ENST00000263735.9	13449.6753550943	1.06747758938673	0.102226660435133	10.4422621735167	1.58976392371242e-25	5.67756130696414e-24
ENST00000285093.15	310.125762133061	-1.01638764088123	0.097473928860162	-10.4272768397318	1.86146700131664e-25	6.62354961567393e-24
ENST00000396153.7	844.007873123049	-0.509225335459784	0.0488422117214736	-10.42592703139	1.88809046183456e-25	6.69376304608064e-24
ENST00000356607.9	1566.24969369969	-0.665476117509325	0.0639238882225346	-10.4104449215079	2.22180814898667e-25	7.8482343124569e-24
ENST00000360535.9	1600.54227629422	-1.55103161391095	0.149015377775392	-10.4085339182161	2.26685692007187e-25	7.97835076868775e-24
ENST00000257836.4	1342.21177261622	-1.12943098933857	0.108735239118358	-10.3869821641647	2.84203467015814e-25	9.96661544617911e-24
ENST00000467020.5	1197.37111767546	1.1260351780838	0.108494295955127	10.378750036311	3.09804757002146e-25	1.08253360054635e-23
ENST00000453589.1	98.1598406923007	0.86618655943456	0.0835186085557307	10.371180440064	3.35356188596814e-25	1.16761649320052e-23
ENST00000437932.5	54550.1500948867	2.1960630476258	0.211863049511986	10.3654839892294	3.55951876659175e-25	1.23489876066687e-23
ENST00000367559.7	642.355117099639	-0.750611536370733	0.0725241894212614	-10.3498093858141	4.19319812083757e-25	1.44956322227104e-23
ENST00000342694.7	278.73470626767	-1.34003075202401	0.129581214856274	-10.3412423900356	4.58553637738366e-25	1.57957093510301e-23
ENST00000332468.5	201.462988623841	1.05352859971255	0.101926892619001	10.3361200625492	4.8372761501816e-25	1.66039931176198e-23
ENST00000665457.1	55.2347437717972	1.59108671254952	0.154032132846051	10.3295765834766	5.17886793701809e-25	1.77139165986598e-23
ENST00000305364.9	814.644086488554	-0.779628160490551	0.0755342554200056	-10.3215177823023	5.63256252151544e-25	1.91981446785968e-23
ENST00000355680.8	712.298532741981	-0.974893534899845	0.0945842892491335	-10.3071402517176	6.54190206966518e-25	2.22195932534013e-23
ENST00000645698.1	598.835104529241	1.27877345465548	0.124076685921831	10.3063153658143	6.59827616172554e-25	2.22554356371534e-23
ENST00000370763.6	694.5070590791	-1.41201553454265	0.137003125549931	-10.3064476001902	6.58920675314002e-25	2.22554356371534e-23
ENST00000305513.12	758.480292941339	-0.525476107783687	0.0509976554470075	-10.3039267820796	6.76424522675182e-25	2.27362900113035e-23
ENST00000304141.5	1885.02265770935	-1.47805977771901	0.143461705247092	-10.3028175719316	6.84271789883142e-25	2.29207454031891e-23
ENST00000353265.8	640.189535623931	-0.712695069016934	0.0692774313179773	-10.2875504397056	8.01904337052132e-25	2.67687241585031e-23
ENST00000378700.8	1668.9110828651	-1.72399121164026	0.167782554149889	-10.2751517902161	9.12007595162426e-25	3.0339869107561e-23
ENST00000268607.10	3286.86365906373	-0.633442120663066	0.0616965306165559	-10.2670622534662	9.91788766603121e-25	3.28813518047192e-23
ENST00000285243.7	2728.40586118134	-0.453974827708491	0.0442534263385615	-10.2585238086504	1.08350379505565e-24	3.57998498815327e-23
ENST00000649063.2	679.407652716464	0.795767038832005	0.0776189377131955	10.2522279005207	1.15646704468418e-24	3.79742655616343e-23
ENST00000469998.1	344.688327099227	1.94021408976286	0.18924907104075	10.252172330849	1.15713224276753e-24	3.79742655616343e-23
ENST00000622142.5	393.380644158051	-1.10024862979136	0.107388829417324	-10.2454662720616	1.24025418355137e-24	4.0565081276155e-23
ENST00000404022.5	2098.2060169499	-0.871517900718499	0.0850722115265859	-10.2444486287528	1.25337458337173e-24	4.08566466539361e-23
ENST00000279022.7	23118.7765567131	-1.75726784775902	0.171604346466102	-10.2402292479587	1.30925773187969e-24	4.25355505266866e-23
ENST00000512055.5	2969.17381914942	1.70622694561096	0.16670681239162	10.2348963496631	1.3834324019483e-24	4.47955411750859e-23
ENST00000672401.1	1051.46416332927	-1.1761696178675	0.114944213571028	-10.2325256863904	1.41772825164434e-24	4.57535290248275e-23
ENST00000596876.1	985.695140881463	1.4799060476257	0.144645728562759	10.2312461095841	1.43658824342998e-24	4.62086695254267e-23
ENST00000533211.6	8299.34317785156	0.879208694579247	0.0859367337711767	10.2308833021314	1.44198083414367e-24	4.62290489203683e-23
ENST00000569673.2	284.705340592776	-1.38183308155252	0.13512774998064	-10.2261236626119	1.51461089361669e-24	4.83977967782649e-23
ENST00000278947.6	111.675740493483	-1.59686968285253	0.156239612844923	-10.2206454162013	1.6027018302965e-24	5.10447396049187e-23
ENST00000442682.7	76.1794181085781	-1.26783979804091	0.124186577927995	-10.2091531886483	1.80432623284423e-24	5.70919381949475e-23
ENST00000335012.3	714.218573798557	-1.40191111921488	0.137316732716092	-10.2093247595207	1.80113881242757e-24	5.70919381949475e-23
ENST00000264808.8	160.902874135097	-1.16868429424901	0.114566128189439	-10.2009582825087	1.96325736083156e-24	6.191909741272e-23
ENST00000592700.2	77.9356725508932	1.43072639372056	0.140277773734426	10.1992379521878	1.99834255080497e-24	6.28216813544321e-23
ENST00000296585.10	1296.87455507557	-1.39131303531727	0.136436014985869	-10.1975496386447	2.0333785204185e-24	6.37168998301461e-23
ENST00000257770.8	619.408823372301	-1.40487847858098	0.137777844598349	-10.1966936895877	2.05137299042948e-24	6.40740746914212e-23
ENST00000443185.7	1010.546273069	-1.38950757477892	0.136367818848201	-10.1894096900212	2.21102668677874e-24	6.88394654979765e-23
ENST00000388712.7	19942.1260862301	1.33658401832242	0.131192747782544	10.1879413375643	2.24467109094794e-24	6.96636900238602e-23
ENST00000555004.3	980.763966034766	-1.37321009065963	0.134900398693689	-10.1794368582831	2.44974932886149e-24	7.57861942056067e-23
ENST00000493018.5	67.4659331944518	1.66411989055032	0.16349925361967	10.178149769548	2.48236275901576e-24	7.6551339178029e-23
ENST00000262120.10	3803.11296314304	-0.838515192256728	0.0824485952099874	-10.1701574189484	2.69472806634227e-24	8.28373051786354e-23
ENST00000370982.4	4408.04053516528	-0.771586936885412	0.0758736136902957	-10.1693711338821	2.71656854192192e-24	8.32452580953612e-23
ENST00000564237.2	836.205484487055	1.41031791522058	0.138819400692039	10.1593718759042	3.01009386962728e-24	9.19498485835202e-23
ENST00000645237.2	31723.3296641447	1.59329327222804	0.156932087753976	10.1527564886912	3.22133824187599e-24	9.78943605697505e-23
ENST00000371072.8	1257.91420641611	-0.631400942705115	0.0621907513576213	-10.1526501758165	3.22485025554047e-24	9.78943605697505e-23
ENST00000471651.1	180.028617027122	1.21716700151631	0.119952243518996	10.14709659285	3.4136827635055e-24	1.03165378133401e-22
ENST00000617246.4	14748.2157754412	-0.986256450316061	0.0971975809472725	-10.1469238298336	3.41972943781709e-24	1.03165378133401e-22
ENST00000601114.1	11642.0971771407	1.63249982100515	0.161045250367476	10.1369013819413	3.78928787205211e-24	1.13960193155152e-22
ENST00000370542.1	1322.76037839301	-0.879327947337405	0.0867505656914978	-10.1362791162016	3.81349467092535e-24	1.14334219856077e-22
ENST00000331563.7	4027.74880079172	0.858020242815191	0.0846528716844493	10.135748802634	3.83424528350528e-24	1.14602642104524e-22
ENST00000479548.2	124.719040865465	-1.63776829483199	0.161701442971847	-10.1283468145496	4.13582523780584e-24	1.23237442822227e-22
ENST00000440460.7	1590.45042975896	-0.989692677335317	0.0977601343814731	-10.1236836835085	4.33775856520182e-24	1.28859286551592e-22
ENST00000318445.11	329.374782585236	-1.30939260067442	0.129353556386076	-10.1225867866078	4.38666004544294e-24	1.29914681955587e-22
ENST00000228799.7	928.86826033749	-0.67256430910033	0.0664926967854156	-10.1148598510122	4.74695919082135e-24	1.40157937932032e-22
ENST00000435319.8	2630.8735340045	-0.6291356626068	0.0623024798230934	-10.0980838065069	5.63321190544503e-24	1.65821274089373e-22
ENST00000499869.7	12713.2793959964	-0.726038429979218	0.0720036982783019	-10.0833491520533	6.54561821140455e-24	1.92097085515359e-22
ENST00000647930.1	1525.43012615815	2.23630498344758	0.221788658235907	10.0830448285093	6.5659290901484e-24	1.9211275657139e-22
ENST00000481007.1	386.8749981354	1.24500155436562	0.123497546218188	10.0811845456915	6.69145041194706e-24	1.95197445350311e-22
ENST00000221200.9	1206.50287790642	-0.806530351230221	0.0800080005695186	-10.0806212564883	6.72992463394689e-24	1.95731999683114e-22
ENST00000320954.11	5981.54001623059	-0.650888549288305	0.0646197534618376	-10.0725941282444	7.30260992135349e-24	2.11753888883665e-22
ENST00000313726.11	1579.98847886199	-1.44721156385549	0.143696183325321	-10.0713291777491	7.39715576108972e-24	2.1385705673579e-22
ENST00000354300.5	1505.012592007	-0.624773274055303	0.0620428387135287	-10.0700304339728	7.49548874673977e-24	2.16056907079615e-22
ENST00000449428.6	3064.08954180512	-1.30002896988174	0.129109938539148	-10.0691626422512	7.56191306737877e-24	2.17326696853602e-22
ENST00000367600.5	1902.44017652259	-1.33933711106549	0.133042021280413	-10.0670231718937	7.72817773973954e-24	2.21449907267935e-22
ENST00000315872.11	2821.49787172758	-0.782970043467727	0.0778073511870745	-10.0629314778395	8.0563030738801e-24	2.30173317822563e-22
ENST00000367506.10	913.798942948065	-0.587776096581303	0.0584790282424851	-10.0510578620437	9.08864679923251e-24	2.58906495623884e-22
ENST00000229277.6	760.309051288047	-1.28322704055875	0.127676908651305	-10.050580438655	9.13278905296083e-24	2.59403253977958e-22
ENST00000229330.9	861.73342586854	-0.717019237964875	0.0713552117572028	-10.0485895887275	9.3191619642104e-24	2.63925187522857e-22
ENST00000354764.9	499.530152902405	-0.991018678022001	0.0986987761010088	-10.0408405977374	1.00811362349891e-23	2.84674876124082e-22
ENST00000396396.6	7517.79237001313	-1.8923304213434	0.188534304393049	-10.0370615704946	1.04748040525059e-23	2.94934048017514e-22
ENST00000606613.1	184.368742721581	0.924577157441043	0.0921272099744614	10.0358749352916	1.06015305215095e-23	2.9763950140446e-22
ENST00000451270.7	7539.53576164622	-1.30281402302259	0.129876579127435	-10.0311698365898	1.1119131085201e-23	3.11271583174763e-22
ENST00000274629.9	2305.06641789448	-1.5860742447878	0.158305470355809	-10.0190741433188	1.25674682346307e-23	3.50805708135639e-22
ENST00000257552.7	876.169878303842	0.972983586014209	0.0971411076628122	10.0161878881549	1.29397978972779e-23	3.60163887605037e-22
ENST00000370544.10	1143.30008839647	-1.03378004588736	0.103251957798052	-10.012207690137	1.34712267381608e-23	3.7388427581284e-22
ENST00000398514.7	8149.68191672783	-1.35407376768058	0.13528481854638	-10.0090592738339	1.39068597034419e-23	3.84875313843974e-22
ENST00000379789.8	1419.86972270187	-1.08487186587688	0.10840969127678	-10.0071483748357	1.41780358774057e-23	3.91265456003178e-22
ENST00000473183.7	2719.22790911091	0.909628011973587	0.0909516912602794	10.0012215206694	1.50528673296005e-23	4.1423102900776e-22
ENST00000425538.6	1017.12485509576	-1.83850093116154	0.18388344193035	-9.99818641559863	1.55213481647556e-23	4.25916316588801e-22
ENST00000612795.2	936.20923435963	0.829964007419451	0.0830246104107784	9.99660225218839	1.57715757746265e-23	4.31563625562598e-22
ENST00000402034.6	97.6399638297948	-1.08533840898526	0.108625896511654	-9.99152544502882	1.66007112102336e-23	4.52975586225308e-22
ENST00000587250.4	221.402356052269	-1.5047613944923	0.150705131982392	-9.98480525977119	1.77649571381392e-23	4.83385976582308e-22
ENST00000642409.2	3132.57287643596	1.11968140475306	0.112346366089408	9.96633396991224	2.13981749535719e-23	5.80619752790496e-22
ENST00000559488.7	500.103767532019	-1.38071897828745	0.138546235949541	-9.96576318962796	2.15214526040291e-23	5.82338135363616e-22
ENST00000576479.4	1345.87158248618	-1.72333517944089	0.172986093349529	-9.96227584583223	2.22900740364023e-23	6.01460497748922e-22
ENST00000282251.9	688.789696021813	-0.706888559641034	0.0710565946971157	-9.94824706495157	2.56664253840941e-23	6.90647247039031e-22
ENST00000296238.4	124.787059862874	1.7024033668501	0.171291203289388	9.93865028768563	2.82630508349152e-23	7.56328583499632e-22
ENST00000335793.4	3187.8362238459	-1.12182543802611	0.112872895036875	-9.93883817421016	2.82097998932873e-23	7.56328583499632e-22
ENST00000643226.2	4181.91975486902	-0.657854272245346	0.0662171346323875	-9.93480427532096	2.93752265125523e-23	7.83931182260806e-22
ENST00000258538.7	394.650306534596	-1.27270995971375	0.128214135937902	-9.92644025094205	3.19457011213905e-23	8.50193262173115e-22
ENST00000443624.6	270.935339287999	1.24749732160401	0.125719543732448	9.92285912410639	3.31132300608111e-23	8.7885769620415e-22
ENST00000366956.10	2435.70176929974	-0.99393383080339	0.100175576287661	-9.92191777314303	3.34270812564432e-23	8.84770210695065e-22
ENST00000229794.9	1717.77852240943	-0.538835388903799	0.0543136421853422	-9.92081118524613	3.37997912425962e-23	8.92204272093965e-22
ENST00000526014.6	2225.68535375343	-1.69340148950967	0.170732583109319	-9.91844356050887	3.46111069435997e-23	9.11144425068095e-22
ENST00000602140.1	139.029299096254	1.20181931098761	0.121196200848254	9.91631175380131	3.53580951196152e-23	9.28293340518761e-22
ENST00000542982.1	178.506141591543	1.02603486145348	0.103575119317759	9.90619048485673	3.91281903341912e-23	1.0245046924699e-21
ENST00000608999.6	11788.2563222574	-1.45117195145196	0.14651250958701	-9.9047648254919	3.96902734513326e-23	1.03642826964044e-21
ENST00000397323.9	2338.15663222775	-1.38997965894266	0.140410403126337	-9.89940651115436	4.18752625647824e-23	1.09055308459597e-21
ENST00000374383.1	451.296455697612	1.15506758188927	0.116752055023959	9.89333833697603	4.44937805768974e-23	1.15564862172188e-21
ENST00000377104.4	881.684250174098	-0.90318518261401	0.0912998916908503	-9.89251099740925	4.48631267486457e-23	1.16213443529692e-21
ENST00000649429.1	174.940293514151	-1.38203557137479	0.139719603156539	-9.89149367842384	4.53214481328226e-23	1.17088443394212e-21
ENST00000291572.13	4182.78227795304	0.646920429424749	0.0654076730649452	9.89058927050351	4.57327916499727e-23	1.17837755460964e-21
ENST00000367591.5	853.434044360094	-0.565456582552368	0.0572227797562975	-9.881669240127	4.99930926298476e-23	1.2847431264718e-21
ENST00000357166.11	4390.34021998995	0.683037443957273	0.0691638582471711	9.87564114072844	5.3092340383894e-23	1.36078890366529e-21
ENST00000162391.8	1711.96827666364	-0.549361556368586	0.0556374385497075	-9.87395485286001	5.3992861992712e-23	1.37660541049135e-21
ENST00000460378.1	1471.53016277061	1.05616310085653	0.106961829461801	9.87420565047186	5.38579784537835e-23	1.37660541049135e-21
ENST00000379198.5	2102.19429688381	0.911509405504136	0.0924367658433191	9.86089676751727	6.14976529028256e-23	1.56384345627761e-21
ENST00000171887.8	10878.8315310759	-1.8980724743367	0.19251638919702	-9.85927734388491	6.24975709511494e-23	1.58512115984195e-21
ENST00000230036.2	204.280546628339	-1.06952548638458	0.108585553040262	-9.84961126447475	6.88095940816766e-23	1.74066770028491e-21
ENST00000477143.5	213.666674423566	1.89347398875078	0.192281738490595	9.84739374427589	7.03444001342747e-23	1.77487143611518e-21
ENST00000341700.7	428.92895060919	-0.852393183669933	0.0865887401239117	-9.84415736330298	7.26454030174372e-23	1.82817990909685e-21
ENST00000323372.9	104.900923564082	-1.34357568887734	0.136518187083995	-9.84173403980736	7.44169779848279e-23	1.86792383499901e-21
ENST00000320672.8	611.951678321598	-0.798206563296702	0.0812506144884742	-9.82400648071322	8.87447517340048e-23	2.22182092356733e-21
ENST00000422660.6	149.948366995266	-0.888983604498942	0.0905300649780295	-9.81976103424523	9.2562703196703e-23	2.31145012558554e-21
ENST00000262713.7	534.849925641491	-1.2533672559157	0.127695101698725	-9.81531193634038	9.67383292767492e-23	2.40952853998549e-21
ENST00000373627.9	4675.08886965495	-0.498008477990273	0.0507646738736825	-9.81013842873227	1.01828773115475e-22	2.52983299755428e-21
ENST00000371691.5	223.200765061832	1.13386167536333	0.115742528549434	9.79641355320014	1.16654170964554e-22	2.89076177742265e-21
ENST00000337702.5	861.912432911588	-0.584890022439197	0.0597107909587091	-9.79538225919093	1.17850797344451e-22	2.91298383054451e-21
ENST00000463836.1	855.632947644592	1.51822635509459	0.155023411508625	9.79352950834867	1.2003117396801e-22	2.95934726884581e-21
ENST00000392748.5	784.772604929393	-1.33815155448386	0.136719794790745	-9.78754800306681	1.27346595761816e-22	3.13175906640578e-21
ENST00000282561.4	3041.38900375914	-1.50577528033161	0.154215952614293	-9.76406950646462	1.60579257818174e-22	3.93905785466098e-21
ENST00000296424.9	569.689165265391	-1.1906729731427	0.122079320845502	-9.75327323985988	1.78614362341725e-22	4.37042799946478e-21
ENST00000302609.8	776.095055887951	-0.572588290616835	0.0587144731807015	-9.75208086862363	1.80725211420046e-22	4.4109665922973e-21
ENST00000296490.8	6479.07205442984	-0.484733367071853	0.049729305578069	-9.74743888813972	1.89180670751167e-22	4.60576700670886e-21
ENST00000561277.5	4544.61383014174	-0.840091367878796	0.0862570272946691	-9.73939624662576	2.0476729902504e-22	4.9727738568231e-21
ENST00000281092.9	785.946451185942	-0.967855560153818	0.09938236995355	-9.73870476832239	2.06165269566724e-22	4.99423797648667e-21
ENST00000373954.11	614.423552093087	-0.479554712191689	0.0492551115078142	-9.7361410320959	2.11431340771312e-22	5.10906478669782e-21
ENST00000388913.4	4927.81459648401	0.872818972818008	0.0897941624834468	9.72021954076256	2.47247831575688e-22	5.95971572190132e-21
ENST00000634982.2	554.879828324783	-1.31775652215763	0.135712540161506	-9.7099097886564	2.73579140098558e-22	6.57808853197375e-21
ENST00000248054.10	2383.98611766724	-0.513832222352735	0.0529446742100708	-9.70507855641875	2.8685525136629e-22	6.86920951522817e-21
ENST00000262995.8	853.456293899284	-0.800694256193323	0.0825054794608294	-9.70474035695367	2.87808140075959e-22	6.86920951522817e-21
ENST00000266037.10	195.160241083337	-1.48970821595323	0.153500363763963	-9.70491651892071	2.87311407375722e-22	6.86920951522817e-21
ENST00000583900.1	98.2821931250269	-1.17561116038802	0.121143520299496	-9.7042842859579	2.89098098411773e-22	6.88308560777441e-21
ENST00000554677.1	270.771580256908	1.53141039069843	0.15787462042855	9.70016831420675	3.01001672592397e-22	7.14897371042187e-21
ENST00000555848.1	668.387996538222	1.43150292480506	0.147645900023412	9.69551423085959	3.15046608207786e-22	7.46429939544007e-21
ENST00000641596.1	121.50469213464	-1.26711221753432	0.130713677604921	-9.69379976718376	3.20382308450085e-22	7.57224755300274e-21
ENST00000358752.3	412.713154896801	-0.598278130408147	0.0617346350087772	-9.69112606437353	3.28882331962046e-22	7.75427905990124e-21
ENST00000382093.5	929.71176184684	1.33216308706454	0.13750641250532	9.68800700122257	3.39080581997299e-22	7.97537233298248e-21
ENST00000575894.1	182.928909204619	1.48420516218961	0.153261073756701	9.68416262400558	3.52081823816637e-22	8.26116627187153e-21
ENST00000593745.1	732.58445202803	1.51269295769536	0.156322891591306	9.67672067920912	3.78667337200229e-22	8.86355304473019e-21
ENST00000487917.1	477.865194727506	1.21577429614806	0.12584345821097	9.6610051363169	4.41510517356694e-22	1.03096951096224e-20
ENST00000461564.6	452.385765255689	1.25402975067807	0.129873715870743	9.65576246333122	4.64689453763323e-22	1.08249241099686e-20
ENST00000393196.8	4060.63198865538	0.923427539483697	0.0957067843860113	9.64850658610851	4.98767695801558e-22	1.15909794186994e-20
ENST00000340855.11	5186.93511440101	-0.720242689340502	0.0746847662998191	-9.64376974079446	5.223374028786e-22	1.21097506719874e-20
ENST00000481006.1	189.836446217371	1.14672651842976	0.118917586788955	9.64303556264449	5.26087893808608e-22	1.2148804800538e-20
ENST00000287934.4	2628.14463540632	-0.848700853770585	0.088012568176625	-9.64295067571939	5.26523246965874e-22	1.2148804800538e-20
ENST00000469475.1	296.002890664461	1.02929136345027	0.1067518012765	9.6419109667694	5.31884536280549e-22	1.22434274536238e-20
ENST00000554555.1	194.47504011481	1.49617978213956	0.155216660325361	9.63929889358075	5.45593285515117e-22	1.25292982872195e-20
ENST00000252809.3	21118.3970575536	1.8112990140828	0.188207462222105	9.62394898001054	6.33512324043986e-22	1.45140064051021e-20
ENST00000266085.7	16648.0971853789	-1.24248563422096	0.129205030874707	-9.61638742554712	6.81838451345609e-22	1.55844205091088e-20
ENST00000326840.11	1589.57546645455	-0.812266914601448	0.0844853708218397	-9.61429069553748	6.95872953268281e-22	1.5867863540019e-20
ENST00000495394.1	172.111952364095	1.2241531582848	0.127335286208655	9.61362081739757	7.0041676024663e-22	1.59340712155404e-20
ENST00000336216.9	931.333488947751	-0.749409312310162	0.0780126842994329	-9.60624953544394	7.52397174278373e-22	1.70766031564021e-20
ENST00000651655.1	1350.96721246713	-0.67972517350187	0.0707699236531217	-9.6047181968648	7.63665396906255e-22	1.72919479383388e-20
ENST00000622257.4	434.200539676537	1.02668304549604	0.106897952095971	9.60432847744639	7.66559669081548e-22	1.73171177336236e-20
ENST00000608318.2	705.10182563301	1.36159944773476	0.14186733432458	9.59769529904283	8.17519220082277e-22	1.84254795913672e-20
ENST00000554312.1	115.039992296082	1.45364094646371	0.151521073134231	9.59365530084354	8.50184395976198e-22	1.91173407928537e-20
ENST00000356415.5	2669.6171875541	-0.625931695301504	0.0652532677947403	-9.59234252099718	8.61074287688911e-22	1.93174956827023e-20
ENST00000370626.4	654.208294248371	-1.23176875116762	0.128593500810675	-9.57877920269955	9.81987444439255e-22	2.19793226619422e-20
ENST00000473038.5	227.181162220692	1.17531979596077	0.122775286669209	9.57293465033737	1.03913386482726e-21	2.32049341676598e-20
ENST00000219204.8	2331.97773636847	-0.541912813442608	0.0566863512918923	-9.5598464373225	1.17931558885744e-21	2.62749349315624e-20
ENST00000240587.5	976.971798529791	-1.09986600124894	0.115109966878912	-9.55491545233379	1.23684869993881e-21	2.74937031377702e-20
ENST00000373115.5	1218.87794438872	-1.2337064083486	0.129181692655153	-9.55016444661359	1.29490580307523e-21	2.87185273312165e-20
ENST00000498642.5	500.215560573148	1.46391587738154	0.153330485832121	9.54745476372101	1.3292170213932e-21	2.94123329061811e-20
ENST00000296641.5	97.4817950450181	1.72470336908087	0.18065071843627	9.54717138138211	1.33285687759882e-21	2.94258447931703e-20
ENST00000296953.6	1802.44915297965	-0.736772130953835	0.0772188712094868	-9.54134811107311	1.40987477689869e-21	3.10556090312786e-20
ENST00000357037.6	17873.199327353	-1.22838690423917	0.128810336069906	-9.53640011910628	1.47876467410358e-21	3.24993666159325e-20
ENST00000367815.9	3242.29433040811	-1.21645934735935	0.127649084268167	-9.52971464177367	1.57716155249942e-21	3.45836282640618e-20
ENST00000413366.8	1918.25160615725	-1.28942252440958	0.135388015157346	-9.52390448232088	1.66791801211814e-21	3.64913413732334e-20
ENST00000282003.7	509.126503004918	-0.571517829113254	0.0600140012295128	-9.52307490593046	1.68129091001381e-21	3.67012582019644e-20
ENST00000601390.1	557.796111631037	1.24940969669035	0.131312224601396	9.51480108179564	1.82060872084894e-21	3.965334778997e-20
ENST00000492383.1	391.154557872849	-0.814736886660414	0.0856805131296405	-9.50901035603816	1.92484946168486e-21	4.18299500465475e-20
ENST00000566936.5	283.290064218655	-1.09480917485156	0.115159701536928	-9.50687749481956	1.96471363763058e-21	4.2600955973088e-20
ENST00000281772.14	684.889268254233	-0.750054029397426	0.0789178254743095	-9.50424096063816	2.01512207703416e-21	4.3596650014053e-20
ENST00000421670.3	208.971312041767	0.854489842030576	0.0899259906773158	9.50214543753839	2.05609759081151e-21	4.43842933269845e-20
ENST00000321757.11	2446.43011008148	-0.842798660587577	0.0887965313873304	-9.49134664856772	2.28068617414125e-21	4.90716281816189e-20
ENST00000263277.8	4111.29713985299	-1.24233228684165	0.130892717873267	-9.49122538691957	2.28334115071976e-21	4.90716281816189e-20
ENST00000355797.7	1571.13406699174	-1.10986339225258	0.11699881102972	-9.48610829874717	2.39820862556212e-21	5.14264869507957e-20
ENST00000379561.6	1354.23251607854	-0.841417096593014	0.0887438733582648	-9.48141054420916	2.50868654075342e-21	5.36770507860765e-20
ENST00000378526.9	3581.48247807488	0.646223257489596	0.0681983020871467	9.47565023926585	2.65104377708921e-21	5.65983280233947e-20
ENST00000477457.1	1161.67582972015	1.80109884908601	0.190112485795951	9.47385881335083	2.69692393374789e-21	5.74515769570767e-20
ENST00000312493.5	1207.80829802972	-1.35528361607035	0.14312617802737	-9.46915256698312	2.82123140296209e-21	5.99681440883452e-20
ENST00000369103.3	2856.56583951001	1.03423341117012	0.109278131829469	9.46423034376234	2.9573085260656e-21	6.27233515768586e-20
ENST00000396049.5	5093.9660805601	-0.5226901657158	0.0552385433906406	-9.46241760973665	3.009041408198e-21	6.36815430048701e-20
ENST00000531791.1	222.607819620456	1.10262816212102	0.116567640543176	9.45912739575965	3.10523665516671e-21	6.55744975397596e-20
ENST00000307522.5	580.912447807873	-1.39343734138691	0.147315974882141	-9.45883392823972	3.11396302996082e-21	6.56161320456386e-20
ENST00000320152.11	158.905889113726	-1.2395552201868	0.131057727108645	-9.45808574231743	3.13632054846931e-21	6.59441943892442e-20
ENST00000373647.9	4600.40390915467	-0.49785340448005	0.0526676752546287	-9.45273171965752	3.30101175266283e-21	6.92570802707705e-20
ENST00000460307.1	234.119080427007	1.16928951684799	0.123719031220571	9.45116935779543	3.35066276511931e-21	7.01472803887261e-20
ENST00000619674.1	214.928755898021	1.26117100810581	0.133454339015281	9.45020609604459	3.38164207821899e-21	7.06435938662779e-20
ENST00000525933.1	76.7504293606901	1.19080183461042	0.126041303422664	9.44771120477241	3.46320329447278e-21	7.21921819796322e-20
ENST00000298125.7	890.034743131718	-0.722474273667463	0.0764728385795013	-9.44746248586519	3.47144012249383e-21	7.22089279441222e-20
ENST00000406785.6	1239.24259958618	-1.43639034769849	0.152096499827168	-9.44394084893939	3.59016716646905e-21	7.45189825963254e-20
ENST00000542088.2	420.00128607584	1.76732777492003	0.18717794706249	9.44196580129175	3.65850193574113e-21	7.57754537394229e-20
ENST00000297625.8	651.573208014573	-0.972406451864723	0.103015379090727	-9.43942992248088	3.74813026111761e-21	7.74666752265881e-20
ENST00000324379.10	540.805080134605	-0.550244373966858	0.0583203725808693	-9.43485697393083	3.91528037439773e-21	8.07495404605086e-20
ENST00000254616.11	2465.35697509461	-0.45900497883738	0.0486531685105605	-9.43422582514333	3.9389217339922e-21	8.10650121271192e-20
ENST00000294016.8	899.91870108357	-0.920463697995238	0.0975990083502545	-9.43107633524268	4.05902107756311e-21	8.33601072884737e-20
ENST00000532642.5	460.094003427894	1.02891819810931	0.109146530101319	9.42694373475893	4.22211885772594e-21	8.65267143121303e-20
ENST00000262244.6	308.215826271933	-1.09383583787639	0.116049783366426	-9.42557414711075	4.27758836014136e-21	8.74789333271855e-20
ENST00000379516.7	1335.70944789167	-0.49650794530738	0.0526820492386744	-9.42461336418344	4.31693049386481e-21	8.80980311289974e-20
ENST00000248564.6	986.560510169997	-1.13633917351711	0.120622459577377	-9.42062678458463	4.48403222878348e-21	9.1316329288056e-20
ENST00000341285.8	1743.38767024111	-0.640289782402667	0.068029110942641	-9.41199691618092	4.86798995131138e-21	9.89281472532192e-20
ENST00000308595.10	11500.2698642869	0.611260960712299	0.0649742161124186	9.40774659989269	5.06887074098959e-21	1.02795428764035e-19
ENST00000546937.5	178.562965985258	0.886070883031609	0.0942159683077982	9.4046784101063	5.21895559220811e-21	1.05618613797312e-19
ENST00000020945.4	727.949301500791	-1.646788617697	0.17512121140683	-9.40370732059001	5.26736725185132e-21	1.06376726578968e-19
ENST00000391971.7	17884.4020707535	-0.428502019819566	0.0455737563663876	-9.4023853635116	5.33398526335003e-21	1.07498615867598e-19
ENST00000621325.1	186.675579058257	1.33593751631275	0.142113393970205	9.40050391445047	5.43023729649097e-21	1.09211853205203e-19
ENST00000403167.5	2497.10819540698	0.858554797115501	0.0913423120098442	9.39931098988355	5.49215329705455e-21	1.10228878362785e-19
ENST00000424785.7	338.632231398669	-0.815577690665944	0.08683708337281	-9.3920438018916	5.88470969113514e-21	1.17864061731313e-19
ENST00000397146.7	1533.66708725304	-1.28321315123093	0.136645554023379	-9.39081524021908	5.95376245961549e-21	1.19001745952068e-19
ENST00000543196.6	247.930604372522	-0.925662314587256	0.0986093646346522	-9.38716437345313	6.16372808210093e-21	1.22780980026757e-19
ENST00000392185.8	4921.78196686902	-0.490935400981736	0.05229900173607	-9.3870893264707	6.16812005899292e-21	1.22780980026757e-19
ENST00000650315.1	1315.41466256741	-0.87039981085086	0.092780724159837	-9.38125692305858	6.51908823191895e-21	1.29501887699102e-19
ENST00000326654.6	262.197128963567	1.54285762123679	0.164572671739284	9.37493208885239	6.92203161499834e-21	1.37225745118559e-19
ENST00000261233.9	442.169377784562	-1.20431991552079	0.128594952037556	-9.36521921303	7.58925861801576e-21	1.50146758076181e-19
ENST00000480661.1	107.770348584901	1.24739984583078	0.133224045248816	9.36317346843112	7.73769938350413e-21	1.52772381730405e-19
ENST00000369516.7	725.844759808381	-1.26738146541983	0.135500938725063	-9.35330395010328	8.4951680242098e-21	1.67387550075404e-19
ENST00000559844.6	4327.78280066914	-0.629072718747812	0.0672629106997994	-9.35244568221887	8.56440434434642e-21	1.68410169637614e-19
ENST00000256996.9	558.530908396212	-0.975154361435592	0.104335745363796	-9.34631135317467	9.07577386163404e-21	1.78105186448309e-19
ENST00000588376.5	1499.38786794715	1.7151370456139	0.183642233318197	9.33955667290367	9.67383159344298e-21	1.89458871166744e-19
ENST00000678030.1	82.8513132854029	0.788104278839288	0.0843904381663081	9.33878643082966	9.74445662683311e-21	1.9045805165605e-19
ENST00000484599.1	166.860255962739	1.35495214771136	0.145150898639056	9.33478304588861	1.01198290871135e-20	1.97397630024539e-19
ENST00000372336.4	2729.49078597303	-0.83548681892657	0.0895393601832466	-9.33094470651461	1.04931409663701e-20	2.04269281257153e-19
ENST00000557457.1	931.592553356362	-1.52964515186793	0.164030731721634	-9.32535711944388	1.10610466229108e-20	2.1489401378991e-19
ENST00000428304.6	2164.37628531552	-0.702565909072621	0.0753781051804517	-9.32055677694088	1.15731375660601e-20	2.24394128376662e-19
ENST00000370608.8	234.086913041133	1.51423782871243	0.162488778501652	9.31903016734808	1.17408545735734e-20	2.27192552445601e-19
ENST00000407479.5	1179.99981425327	0.865438142677547	0.0928763994148576	9.31817068846341	1.18363341393127e-20	2.28584790913089e-19
ENST00000367921.8	2308.13848375179	-1.3169227477302	0.141459918732352	-9.30951155303481	1.28421558895239e-20	2.47517266489753e-19
ENST00000271332.4	1219.78429116644	-1.20363040716829	0.129336496763407	-9.30619304905145	1.32496358436785e-20	2.54865272446521e-19
ENST00000345517.8	59319.7279372248	-1.80948113205237	0.1945341974288	-9.30160946490988	1.38335549491244e-20	2.65571448173506e-19
ENST00000330288.6	306.809680308771	-1.30067748536833	0.1398372048847	-9.30136930612124	1.38648415042396e-20	2.6564708160194e-19
ENST00000394129.6	76.5342405785114	-0.814691257110475	0.0875941430498088	-9.30075035550284	1.39457978599538e-20	2.66672205534628e-19
ENST00000361170.7	220.592742579351	1.70077561634685	0.182962508677871	9.2957602551312	1.46157889590525e-20	2.7893472288455e-19
ENST00000352035.7	9749.3678549987	0.821065987061678	0.0883652953892987	9.29172457857376	1.51808328660208e-20	2.89150216589267e-19
ENST00000370056.9	332.048419738816	-1.3412112978017	0.144370262028332	-9.29008009654025	1.54172263100349e-20	2.93078153377063e-19
ENST00000296135.11	790.493411132275	-0.625721095896505	0.0674050905582673	-9.28299466277861	1.64780773580821e-20	3.126328973758e-19
ENST00000264741.10	1571.88408798314	-1.31277895854319	0.141429097172047	-9.28224095884751	1.65950857025949e-20	3.14239108216388e-19
ENST00000471102.1	250.320757267507	0.951550667262591	0.102560050874752	9.27798552308288	1.72712973479921e-20	3.26407358829564e-19
ENST00000481629.1	98.8689895944092	0.979099847075249	0.105536303934103	9.27737480447109	1.73705534450136e-20	3.27645740125947e-19
ENST00000296412.13	6175.65089159452	-0.812294012545885	0.0876321945523984	-9.2693560476816	1.8727311758812e-20	3.52552531831589e-19
ENST00000428443.8	928.318900498588	-0.771629364907808	0.0832505000441273	-9.26876552691939	1.88312713639054e-20	3.53823926555081e-19
ENST00000393486.5	886.441371484195	-1.00638298374317	0.10858162575358	-9.26844644992788	1.88876812609967e-20	3.54198717701394e-19
ENST00000374431.7	723.411094301075	-1.13055922288578	0.122028519158325	-9.26471312348669	1.95602430982265e-20	3.66104434404957e-19
ENST00000583302.1	159.495904252608	0.841264212466756	0.090822438708128	9.26273533757763	1.99260823761557e-20	3.72234546542263e-19
ENST00000543998.1	139.440647160916	1.17231132094445	0.126590056273688	9.26069041639343	2.03114535324e-20	3.78705296763405e-19
ENST00000320451.7	1918.08608304127	0.641376975812936	0.0693264677978835	9.25154556673544	2.21269628809171e-20	4.117649759104e-19
ENST00000557658.6	1014.93879101313	-0.376943412791534	0.0407482613909564	-9.250539775795	2.23361811695249e-20	4.14863602066472e-19
ENST00000366216.6	175.775707870257	0.939956428443074	0.101649467107428	9.24703744339043	2.30800930468928e-20	4.27862640949459e-19
ENST00000327773.7	5182.30771896314	-1.11428115729707	0.120542103731321	-9.24391662999939	2.37635753296926e-20	4.39694039528827e-19
ENST00000392951.9	25597.9436748208	-1.41999490427058	0.15361853989501	-9.24364276109557	2.38245012432351e-20	4.39983279613661e-19
ENST00000503574.1	70.7584961323914	0.953867722416969	0.103213541958824	9.24169158730647	2.42630591592975e-20	4.47232175850884e-19
ENST00000372890.6	2550.57565108895	0.520078503189979	0.0562782619032147	9.24119696667945	2.43754953737181e-20	4.48453716023292e-19
ENST00000616581.2	436.918255839613	0.687489940827478	0.0743959528956341	9.24095887032886	2.44298024968187e-20	4.48603216359352e-19
ENST00000308521.10	458.781706012675	-1.09890877291452	0.118937569370464	-9.23937473021384	2.47941852812925e-20	4.54435312872595e-19
ENST00000518139.5	88.5088736306305	1.25888366581808	0.136256822473334	9.23905051480595	2.48694208331143e-20	4.54955845523299e-19
ENST00000322475.13	375.436748056617	-1.06626008912837	0.115454435833782	-9.23533237530557	2.57485349243282e-20	4.70152759877677e-19
ENST00000359520.12	1726.63701810044	-0.474407118055289	0.0513761641798482	-9.23399256500685	2.60727912951529e-20	4.75180290133425e-19
ENST00000311417.7	1342.61761014371	-0.768711321891334	0.0832690747891943	-9.23165441476826	2.66483608685828e-20	4.84760631980174e-19
ENST00000520399.1	206.895239096684	1.41990016402333	0.153822174765555	9.23078981419583	2.68643611510032e-20	4.87776456487561e-19
ENST00000450036.1	338.18031733154	0.988509579742548	0.107270618204759	9.21510098744533	3.10985431060507e-20	5.63603074127196e-19
ENST00000456754.6	438.693816918515	-1.34278172585891	0.14573903492769	-9.21360379890777	3.15355493420742e-20	5.70458708210258e-19
ENST00000495827.3	380.809067548884	-1.09193374651813	0.118583547452473	-9.20813864972097	3.3182889104916e-20	5.99142350864599e-19
ENST00000395737.2	1750.73993149185	1.15417552536524	0.125398057975942	9.20409409838442	3.44565287784368e-20	6.20984639246262e-19
ENST00000373337.3	1087.16368730584	-0.576622918004033	0.062702417041469	-9.19618326072944	3.70889820823837e-20	6.67189577681991e-19
ENST00000267843.9	625.630382497627	-1.54803013730536	0.168345272982546	-9.19556640872153	3.73024131251395e-20	6.69788615707218e-19
ENST00000591949.1	230.430303253675	1.02242901218971	0.111195422672027	9.19488399450928	3.75399435003879e-20	6.72809983695144e-19
ENST00000263733.5	3578.96205367589	-0.443002089345078	0.0481879443437164	-9.19321409905391	3.81275146774787e-20	6.82082279147381e-19
ENST00000409711.1	87.1256942070502	1.08824751003103	0.118398488431912	9.19139698862677	3.87772168385594e-20	6.92429934503246e-19
ENST00000462833.6	1409.41209702851	-1.37277260185981	0.149469694632661	-9.18428719101593	4.14261809230176e-20	7.38374167864574e-19
ENST00000275517.8	283.998853245473	1.38525597914128	0.150844525328907	9.18333612784962	4.17938288079144e-20	7.43562734505643e-19
ENST00000439696.3	13951.2956013885	-1.05342115202301	0.114746380791818	-9.18043030859696	4.29372162298172e-20	7.62508443247614e-19
ENST00000578689.2	619.930385717568	-0.770951113447158	0.0840189930019975	-9.17591470572408	4.4775669234855e-20	7.93705932385733e-19
ENST00000396953.6	135.676484342624	1.02088689801131	0.11127602057372	9.17436562475717	4.54241077717543e-20	8.03733666475085e-19
ENST00000547260.5	1506.67225438331	1.21297675300396	0.132302389797799	9.16821498733151	4.80916141864581e-20	8.4938534583137e-19
ENST00000509910.2	1449.77580829536	-0.425349392963817	0.0464760968092005	-9.15200333431645	5.58873619790952e-20	9.85281005925464e-19
ENST00000426824.8	1778.90800103784	0.997447646268677	0.109006494427768	9.15035064199434	5.67490476483808e-20	9.98659871116613e-19
ENST00000300141.11	1973.44462025069	-0.546326345834345	0.059721018487595	-9.14797435927564	5.80110630053147e-20	1.01718315168525e-18
ENST00000253320.8	1293.39672114103	1.21355576536209	0.132655753533331	9.14815779216972	5.7912663785523e-20	1.01718315168525e-18
ENST00000303991.5	115.074321917689	1.24176568936323	0.13590204499151	9.1372112129792	6.40835328599031e-20	1.12163502378576e-18
ENST00000286201.2	1847.87826079048	-1.10182725135642	0.120607624009918	-9.13563516735731	6.50239360604192e-20	1.13604768865272e-18
ENST00000199389.11	13079.9258059539	0.511732602615798	0.0560547456531261	9.12915751651903	6.90344156278303e-20	1.20395029337297e-18
ENST00000422342.2	164.530976520923	1.88424559519275	0.206523330664208	9.12364520334214	7.26390774674056e-20	1.26454480021215e-18
ENST00000461263.2	374.178555747568	0.939585892775203	0.103077803705002	9.11530765114282	7.84475800923457e-20	1.36321966550455e-18
ENST00000359035.4	137.965090714445	1.40468680296212	0.154113258541568	9.11463955960183	7.89324085515639e-20	1.36919538691052e-18
ENST00000651388.1	129.858574430941	1.14354952862731	0.125482418771714	9.11322510213746	7.99686621878879e-20	1.38469801157423e-18
ENST00000222803.10	814.474610864836	-0.524353675632744	0.0575664865553867	-9.10866212285242	8.34040865992483e-20	1.43905381389893e-18
ENST00000263681.7	645.123655747875	-0.446798626255939	0.0490515443549953	-9.10875757595669	8.33307486746332e-20	1.43905381389893e-18
ENST00000651671.1	2441.19265291112	-0.972358212550645	0.106756504211763	-9.10818708171509	8.37700169911977e-20	1.44280486711435e-18
ENST00000326729.9	165.13742682672	-1.11598712843644	0.122593213081838	-9.10317219348398	8.77311751940732e-20	1.50835510767297e-18
ENST00000169551.11	263.276887228835	-0.577531094038767	0.0634651471553365	-9.09997250341529	9.03547021439482e-20	1.55036751623186e-18
ENST00000479991.1	489.57818015737	-0.961083780058849	0.10561651183937	-9.09974930359885	9.05405770069229e-20	1.55036751623186e-18
ENST00000556588.5	148.341565591063	0.731246038232037	0.0803601175422956	9.09961384572594	9.06535669363494e-20	1.55036751623186e-18
ENST00000395116.1	178.016891337783	-0.856470197947252	0.0941378078471122	-9.09804697532613	9.19707185308847e-20	1.57012927910196e-18
ENST00000421351.4	10928.9271965346	-0.629724674920976	0.0692334177501196	-9.09567511449178	9.40006334055607e-20	1.60196868930108e-18
ENST00000284881.9	625.689182574436	-0.6709292749068	0.0737684212054103	-9.09507434134422	9.45217835756962e-20	1.60802908170633e-18
ENST00000537365.1	2525.39253759409	1.63351993257389	0.179734828493947	9.08849968735415	1.00415069882163e-19	1.70530067978206e-18
ENST00000425898.2	766.522220245761	1.33604876175746	0.147020129418685	9.08752268849286	1.0132126566354e-19	1.71768721580388e-18
ENST00000372980.4	2161.09971015596	-1.55311192830964	0.170943105070475	-9.08554883023409	1.0317680916086e-19	1.74609673203587e-18
ENST00000544278.2	3552.16092707712	1.46736957393374	0.161568891087291	9.08200560181457	1.06592285613373e-19	1.80076080425792e-18
ENST00000492540.5	726.652357150095	1.14853644546911	0.126511077778368	9.07854446929309	1.10036443639603e-19	1.85571877346373e-18
ENST00000289921.8	1054.74157179403	-0.862804268765774	0.0950598522068101	-9.07643183463695	1.12192532150199e-19	1.8888011391803e-18
ENST00000458210.7	334.217376406894	1.58107717324712	0.174234526058197	9.07441945644582	1.14285108329501e-19	1.92070163029892e-18
ENST00000561903.6	986.469238146968	1.29581691379093	0.142831258430816	9.07236222677822	1.16464191525954e-19	1.95394327544581e-18
ENST00000649911.1	3949.28762297539	-1.442287593156	0.159304279714403	-9.05366507253729	1.38248393016084e-19	2.31156448977284e-18
ENST00000302313.10	2271.1393480123	-0.545086390986885	0.0602061981649266	-9.05365905174241	1.38256018999178e-19	2.31156448977284e-18
ENST00000345264.10	1873.59544861141	-0.690745294379686	0.0763023031696433	-9.05274501143103	1.39418584292342e-19	2.32699678318868e-18
ENST00000244043.5	2034.92040328302	-1.4029575050727	0.155051514608396	-9.04833150850584	1.45169466563104e-19	2.4188270981029e-18
ENST00000488695.5	472.137354847114	1.22451625652726	0.135403545074021	9.043457878875	1.51792502546946e-19	2.52424316567307e-18
ENST00000674211.1	263.562477298252	1.79843214800902	0.198869075055938	9.04329719189953	1.52015879341028e-19	2.52424316567307e-18
ENST00000323981.6	798.539231923409	1.06042488216575	0.11727070750042	9.04253845455778	1.53075023579802e-19	2.53749279702081e-18
ENST00000285021.12	2657.71914637178	-0.447683866831776	0.0495383082950066	-9.03712464635983	1.60846921736709e-19	2.6617836418235e-18
ENST00000595934.1	599.882451616558	1.12038950758472	0.124037420306021	9.03267340469132	1.67528069330341e-19	2.76763208414104e-18
ENST00000467290.1	107.584667769476	-0.54122471866155	0.0599199611290372	-9.03246111084796	1.67853476168154e-19	2.7682999448174e-18
ENST00000217233.8	1960.34934033051	0.922063418006153	0.102090274895165	9.03184381620096	1.68803226361997e-19	2.77924498454312e-18
ENST00000226067.10	870.997420525323	-1.21795063143251	0.134873108879347	-9.0303444589688	1.71132260644762e-19	2.81282365465858e-18
ENST00000222573.5	1407.16003590409	-1.31922794073074	0.146244972829466	-9.02067206282072	1.86938904206656e-19	3.06744005990448e-18
ENST00000222644.10	849.009404978451	1.00675611545687	0.111609961149809	9.0203070145822	1.87562906793385e-19	3.07248916794425e-18
ENST00000473633.1	169.901728935676	1.20567911264165	0.133684964367977	9.01880864719336	1.9014580528174e-19	3.10955614900139e-18
ENST00000376547.7	4676.67618114068	-0.416248509368519	0.0462058941957519	-9.00855868312117	2.08782252147555e-19	3.40858957539722e-18
ENST00000490918.5	119.870072665287	1.04997983480444	0.116626942766189	9.00289255553422	2.19847467404814e-19	3.58321862142678e-18
ENST00000475582.5	220.424258963159	0.95973198026956	0.106789833295461	8.98711001462299	2.53816516837903e-19	4.12993910312125e-18
ENST00000542515.5	117.749683483536	1.18314041187564	0.131808531528798	8.97620509198329	2.80266701710571e-19	4.55269354584697e-18
ENST00000374403.4	230.25734055125	1.68652147083358	0.1878960124322	8.9758236431023	2.81239620570881e-19	4.56087090855682e-18
ENST00000526007.5	670.706909309239	2.13704356444763	0.238145075549412	8.97370461899065	2.86705446593163e-19	4.6417611803433e-18
ENST00000360835.9	156.221751150093	-1.36911003277637	0.152613121522925	-8.97111610793376	2.93524846522278e-19	4.74426016492082e-18
ENST00000370396.7	646.656358740096	-0.769819207055597	0.0858310002989274	-8.96901124738748	2.9918801204507e-19	4.82776137708606e-18
ENST00000372017.4	692.413358892382	-1.76402037293775	0.19672785560391	-8.96680527281005	3.05239090668773e-19	4.9172347044054e-18
ENST00000249636.11	2878.1018605	-0.648897680318498	0.0723761664513703	-8.96562656098253	3.08521747662971e-19	4.96188784238097e-18
ENST00000625669.2	555.944209216139	0.992310561032183	0.110747604502562	8.96010857742053	3.2435885784844e-19	5.20797015725578e-18
ENST00000372625.8	674.852239054505	-0.61362630222083	0.0684861626690514	-8.95985814223645	3.25096375310339e-19	5.21119833294494e-18
ENST00000263856.9	7438.1172262705	-0.417994565344505	0.0466722519273268	-8.95595451437317	3.36808845283216e-19	5.39005127360981e-18
ENST00000393597.7	154.375615170624	-1.58573926918144	0.177127635891488	-8.95252319718699	3.47447846702001e-19	5.55116510339348e-18
ENST00000484711.1	1014.04044561494	2.14422344013039	0.239523270175738	8.95204644858587	3.48952064950487e-19	5.56604328231369e-18
ENST00000599218.6	432.012278706465	-0.426413870887937	0.0476466735342061	-8.9494992883776	3.57098442306447e-19	5.68664634190955e-18
ENST00000433644.2	95.886947515075	0.982597619154013	0.109797585432203	8.94917329271086	3.58154517576192e-19	5.6941292696156e-18
ENST00000394419.9	4963.59689253354	-1.37212132075884	0.153443466294763	-8.94219450258647	3.81517341820207e-19	6.05565270987171e-18
ENST00000360652.7	1771.04737109038	0.720739524197712	0.0806065870844123	8.94144697433901	3.84107398902644e-19	6.08681773725984e-18
ENST00000286713.7	5602.66013361266	-1.03468664100746	0.115752545119311	-8.93878091355109	3.93487092089433e-19	6.22529904325205e-18
ENST00000447368.6	2991.27875065717	-0.423659538064305	0.0473976186240249	-8.93841400398036	3.94795536078093e-19	6.23584363815056e-18
ENST00000367033.4	1023.75871486024	-0.980818504418681	0.109737973074318	-8.93782231383514	3.96914635455166e-19	6.25913761170695e-18
ENST00000307428.7	7722.30109203186	-1.3307241597474	0.148894627410608	-8.93735511408113	3.98595816677251e-19	6.27546152869176e-18
ENST00000517458.1	522.729979982924	0.920963759002017	0.103059002020921	8.93627670501857	4.02503292934652e-19	6.32672651709904e-18
ENST00000264167.11	936.183973093923	-0.909382274942968	0.101804760122305	-8.93261055623003	4.16072251218897e-19	6.52944401993597e-18
ENST00000447489.1	348.081671712826	1.5860570990059	0.177817564154509	8.91957499557098	4.68081014541355e-19	7.33377254073343e-18
ENST00000298585.3	1247.28402026733	0.701230720539995	0.0786580855615511	8.91492229354185	4.881584702599e-19	7.63602476667419e-18
ENST00000252486.9	5320.22449210229	1.60900320346073	0.180512551705684	8.91352533802818	4.94351031785745e-19	7.7204596829047e-18
ENST00000295588.9	764.095741664651	-0.60828789400636	0.0682674918121555	-8.91035949702272	5.08673549799278e-19	7.91867766466377e-18
ENST00000483404.5	501.005250567017	1.33242850307594	0.149536423582155	8.91039434512025	5.08513684683591e-19	7.91867766466377e-18
ENST00000396467.5	136.104160123298	1.51157919129582	0.169657956185443	8.90956855358794	5.12315371681815e-19	7.96261043282745e-18
ENST00000465682.5	2466.00355834084	1.08642943467363	0.121961559225505	8.90796609663569	5.19772863394008e-19	8.06561277158051e-18
ENST00000238138.2	167.59658057054	1.15157368014208	0.12930665314026	8.90575737733274	5.30227819028518e-19	8.21472573212604e-18
ENST00000339852.5	94.4457323476463	-1.53641708428081	0.172657551000978	-8.89863823142089	5.65360453187269e-19	8.74508191442855e-18
ENST00000371600.7	3460.65217675988	1.30780520786919	0.146994574604671	8.89696243134424	5.7395918568645e-19	8.86397381519582e-18
ENST00000374274.8	2985.5861983341	-0.331602801720145	0.0372969163103758	-8.89089057552712	6.06210547331428e-19	9.34718929647221e-18
ENST00000251507.8	331.477402824073	-0.950962196150774	0.107004013457576	-8.88716381211066	6.2688550889529e-19	9.65065900698708e-18
ENST00000280734.3	583.345123183178	0.75195331332025	0.0846157039033136	8.8866874425517	6.29577971292157e-19	9.67677280558863e-18
ENST00000232905.4	1658.17863425879	-0.447442724219816	0.0504066421998316	-8.87666197732392	6.88967743280039e-19	1.05728793968757e-17
ENST00000623154.1	114.896044331259	0.998299812037588	0.112477496440323	8.87555149813685	6.9587726576475e-19	1.06456493805302e-17
ENST00000431473.4	606.577986697557	0.882316705073523	0.099409832824616	8.87554761942063	6.95901519110223e-19	1.06456493805302e-17
ENST00000369085.8	4332.31676294517	-0.893524169010513	0.100734513836861	-8.87008965425268	7.30870365260273e-19	1.11630105788338e-17
ENST00000306156.8	425.748463841843	-0.645205432285009	0.0727457997134461	-8.86931527079977	7.35970379155156e-19	1.12232594397381e-17
ENST00000430350.2	1215.41080406013	-1.00784828091089	0.113639265372168	-8.8688384037875	7.3912845034078e-19	1.12537519852827e-17
ENST00000242159.5	245.662506108407	-1.16024434760129	0.130868692647603	-8.86571359527173	7.60156412528234e-19	1.15558049942085e-17
ENST00000483316.1	98.4817557351344	1.49219604079043	0.168344740028964	8.86393029288409	7.72420600530391e-19	1.17238964274253e-17
ENST00000252456.7	24707.3941768	-1.61995340587009	0.182835085662839	-8.86018895113706	7.98789347277093e-19	1.20961230482783e-17
ENST00000264036.6	4231.32367944859	-1.19713568204315	0.135115386077222	-8.8600988888042	7.99434938953538e-19	1.20961230482783e-17
ENST00000334141.7	66.9447580626562	1.03987857232088	0.117516652884004	8.84877629511206	8.84841367617873e-19	1.33675723873095e-17
ENST00000638782.1	127.575340413072	1.0690991026488	0.120822184233296	8.84853315169732	8.86770926617086e-19	1.33759204676372e-17
ENST00000502720.1	95.9698019861207	1.02030531558828	0.115314426583781	8.84802835009529	8.90790256626511e-19	1.34157155858448e-17
ENST00000588712.5	209.17916052677	1.50075933292315	0.169693676095074	8.84393200417394	9.24078591211718e-19	1.38955099613477e-17
ENST00000394580.2	1878.2933574911	0.913854216991647	0.1033460213107	8.84266472382355	9.34623631747537e-19	1.40323554231771e-17
ENST00000521512.5	1219.65361021858	-1.06753908822611	0.120839774192441	-8.834335344967	1.006951586341e-18	1.50949501693156e-17
ENST00000506530.5	124.627764474571	0.948739436269495	0.107413189655369	8.83261580177899	1.02255770604349e-18	1.5295452489495e-17
ENST00000596333.1	29678.2559077306	1.26908336837026	0.143683119000643	8.83251544925454	1.0234758202771e-18	1.5295452489495e-17
ENST00000393784.8	44302.795998623	0.699894894058598	0.0792486267362982	8.83163434979783	1.03157193698576e-18	1.53927646634096e-17
ENST00000284637.14	7139.26390291221	1.13254575777881	0.128250129120633	8.83075725181943	1.03969410065247e-18	1.54664448602421e-17
ENST00000504102.6	3928.58982323482	-0.492478641445132	0.0557678478637026	-8.83087048022288	1.03864203516438e-18	1.54664448602421e-17
ENST00000472750.5	1404.77306017649	-0.60639959553392	0.0686890387621565	-8.82818578425077	1.0638723793438e-18	1.58019209372257e-17
ENST00000642928.2	4524.81711227355	-0.681849880988515	0.0772373101371925	-8.82798585006886	1.06577536451272e-18	1.580601815401e-17
ENST00000274071.6	1202.72604939811	-1.08809563741576	0.123282221878367	-8.82605472903707	1.08432980902131e-18	1.60453814973091e-17
ENST00000476487.5	140.228566420085	0.916963864391066	0.103893916392507	8.82596302296294	1.0852188227025e-18	1.60453814973091e-17
ENST00000329673.8	787.278164549891	-0.7872381070874	0.0892179514576472	-8.8237635389007	1.10675798261791e-18	1.63389772692255e-17
ENST00000381652.4	777.566162638755	-0.700225092260009	0.0794080141678173	-8.8180657783506	1.16453838858524e-18	1.713988773745e-17
ENST00000392870.3	549.311332806805	-0.919551554528517	0.104278668496973	-8.81821342545441	1.16300417629178e-18	1.713988773745e-17
ENST00000546160.5	1988.85358257103	-0.892741268254313	0.101256443648309	-8.81663661183923	1.17949266368803e-18	1.73337242587981e-17
ENST00000449141.2	2992.16417704005	-1.03140614642554	0.117024899419718	-8.81356148597347	1.21231570526413e-18	1.77891763760359e-17
ENST00000558815.5	21990.9242719842	0.84661198087881	0.0960642861352383	8.81297321761136	1.21869672988076e-18	1.78558371554475e-17
ENST00000306897.9	1084.5722396715	1.12110818873731	0.127275498385628	8.80851540915202	1.26814135505802e-18	1.85522968720385e-17
ENST00000282470.10	18315.9147576474	-1.27862644598061	0.145207050396363	-8.80553969308251	1.30224438149395e-18	1.90225592809507e-17
ENST00000342320.8	4298.52949476049	-0.470877687843252	0.0534789086154644	-8.80492328721699	1.3094210915996e-18	1.90986733990968e-17
ENST00000396668.8	3762.52034225201	-0.737382404682385	0.0837971983087952	-8.79960690290752	1.3729622853753e-18	1.99954357423324e-17
ENST00000372285.8	435.765219657712	-1.17605339118273	0.133676002696261	-8.7977899358268	1.39536926649235e-18	2.02913428962675e-17
ENST00000256999.7	6002.07613874973	1.81752700090521	0.206623311017974	8.79633083000545	1.41362419692277e-18	2.0526076904197e-17
ENST00000334464.7	2734.46987532909	-0.694179478450917	0.0789638932366816	-8.79109995716935	1.48102724794825e-18	2.14726846068198e-17
ENST00000618156.5	2754.79113698481	-0.39373917398837	0.0448107509375363	-8.78671224539887	1.54000581498773e-18	2.22945104125049e-17
ENST00000355897.10	4560.28786616771	0.94958394729883	0.108106751968943	8.7837616985443	1.58096451144319e-18	2.2853406643094e-17
ENST00000356450.3	657.472679533487	-1.43547042178138	0.163450505920919	-8.78229414888375	1.60173538118702e-18	2.31192533326163e-17
ENST00000371153.9	163.25152059822	-1.4635149892555	0.166730605968556	-8.77772248684506	1.66818276233779e-18	2.40426221859782e-17
ENST00000591608.1	1873.4613931535	0.792269740332739	0.0902834799860427	8.77535669266647	1.70363010310703e-18	2.45171301060469e-17
ENST00000468611.5	1132.73265106397	2.32985075015891	0.265677048452651	8.76948446893838	1.79486171137517e-18	2.57918441779562e-17
ENST00000377298.9	648.706286904106	-0.768952919866356	0.0876942332790773	-8.7685688227554	1.80951556816225e-18	2.59640092010755e-17
ENST00000269397.9	2367.0685518053	0.746751024106154	0.085229860904469	8.76161261066892	1.92476752354159e-18	2.75769789434853e-17
ENST00000568240.1	625.562546475562	1.55987799272347	0.17803929463651	8.76142536909144	1.92796792830139e-18	2.75821508917815e-17
ENST00000475465.1	658.866191586143	1.2348550231138	0.14101096592373	8.75715597737061	2.00238479705906e-18	2.86046557626937e-17
ENST00000588598.5	336.165141946362	1.0620006351222	0.121373117017143	8.74988350980724	2.1357309856933e-18	3.04647441924004e-17
ENST00000204549.9	1065.865871205	-0.305534043588435	0.0349730744260172	-8.73626492960372	2.40944529208061e-18	3.43186973127142e-17
ENST00000518568.3	72.0431849443717	1.4752542081753	0.168871780574182	8.73594275585465	2.41632324581897e-18	3.43662723424385e-17
ENST00000617253.1	102.331498793955	0.9959108535783	0.114041924427256	8.73284854302472	2.48337536485844e-18	3.52682869798756e-17
ENST00000309575.5	751.468416177312	-1.36155297641289	0.155965894206714	-8.72981226657363	2.55095696881824e-18	3.6175176635183e-17
ENST00000378954.9	2493.20198715473	-0.492663600769431	0.0564475215964922	-8.7278163298501	2.59636853125259e-18	3.67654867530432e-17
ENST00000308127.9	2116.9062042495	-0.689823621374065	0.0790410447882898	-8.72741021100805	2.60570580846718e-18	3.68439974140468e-17
ENST00000255087.10	306.254462245079	0.921902484542174	0.105757559143548	8.71713087941874	2.85340234368773e-18	4.02877185560794e-17
ENST00000479663.2	101.895900114097	1.35729392873951	0.155793759497023	8.71212000481601	2.98243698431735e-18	4.2048465697618e-17
ENST00000000412.8	2403.99646584946	-0.636923770620287	0.0731207561914433	-8.71057417613005	3.02339402974552e-18	4.25641298622434e-17
ENST00000395850.9	5746.62309882706	-0.720922227137292	0.0828807084497677	-8.69831159291101	3.36858519702147e-18	4.73551904542208e-17
ENST00000254101.4	1332.46920062676	-0.69148356255369	0.0795073727323504	-8.69709988885516	3.40473711452045e-18	4.77942432520977e-17
ENST00000246792.4	3258.50385597624	-1.05101074994044	0.120851187207632	-8.6967350029812	3.41569855338705e-18	4.78789260427154e-17
ENST00000604665.1	294.906041154994	0.737642155733478	0.0848233296688052	8.69621787559649	3.43129314059991e-18	4.8028215515544e-17
ENST00000507485.1	312.562824893573	0.93988406180346	0.108200155168166	8.68653155203597	3.73673194562677e-18	5.22282217551344e-17
ENST00000250916.6	1319.42104622587	0.829234712011199	0.0954687743819445	8.68592602533743	3.75669332849345e-18	5.24317801623354e-17
ENST00000488459.1	140.270547686282	1.09474881493268	0.126041729110055	8.68560612951273	3.7672812574951e-18	5.25041178411872e-17
ENST00000263980.8	2286.1563981492	-1.10462035851091	0.12731600831561	-8.67620948162788	4.09178164330658e-18	5.68634719357369e-17
ENST00000620190.1	664.863933532621	0.867578263117688	0.0999940964808014	8.67629483790836	4.08871328297068e-18	5.68634719357369e-17
ENST00000316149.8	511.509324787533	-0.576146260478054	0.0664109637942186	-8.67546904248075	4.11849428007437e-18	5.7125901982687e-17
ENST00000578846.5	406.242043287958	1.41362732206787	0.162947388019499	8.67536042921234	4.12242714534317e-18	5.7125901982687e-17
ENST00000379361.5	261.290405241506	-1.36771413648485	0.157682523683541	-8.67384732647838	4.17760344564668e-18	5.78080340042904e-17
ENST00000294353.7	2332.87650825595	-0.577376301069356	0.0665885738785798	-8.67080142191012	4.29089469217978e-18	5.92912532572324e-17
ENST00000378757.6	1733.95778644782	-0.900018609363724	0.103801674330966	-8.67055965295954	4.30001603700596e-18	5.93328917378919e-17
ENST00000250448.5	24218.6618130965	0.827468280625013	0.0954706548103482	8.66725259472425	4.42672165942336e-18	6.09945733328206e-17
ENST00000529958.1	1281.69704022279	0.978712288082567	0.113013921012057	8.66010381126544	4.71334822702647e-18	6.48519329707296e-17
ENST00000593997.5	17991.8293975711	1.32281547663549	0.152851046200793	8.65427819772837	4.96040821250414e-18	6.8134248926349e-17
ENST00000582482.1	85.3719929831652	0.943306825990582	0.109000501041682	8.65415128348684	4.96593043440962e-18	6.8134248926349e-17
ENST00000284957.9	1021.23478901126	-0.616882883837383	0.0712983815546761	-8.6521302501701	5.05469071441094e-18	6.92014917850678e-17
ENST00000371250.4	5207.54161708622	-1.01290669357316	0.117071207932618	-8.65205639764264	5.05796367792857e-18	6.92014917850678e-17
ENST00000497613.2	386.165662790713	0.877364803777783	0.101425664682934	8.65032343165315	5.13536783414481e-18	7.01616921812696e-17
ENST00000284727.9	1029.90917769959	-0.608168040875968	0.0703134583316628	-8.64938313810835	5.1778548680586e-18	7.0642812062249e-17
ENST00000371741.6	379.020910800663	-1.34504351763024	0.155583314270022	-8.64516560751403	5.37273170416494e-18	7.31987598516945e-17
ENST00000395686.8	1708.61060723601	-0.658286703171312	0.076156523740194	-8.64386490928919	5.43428015655852e-18	7.39336098610776e-17
ENST00000361723.7	2449.33559180359	0.919016721528096	0.106336620981167	8.6425232723058	5.49849499428637e-18	7.47026298944026e-17
ENST00000379221.4	774.142349214484	-1.39237561331333	0.161126512472612	-8.64150531123799	5.54771694450694e-18	7.52660927359503e-17
ENST00000224784.10	64076.1638789455	-1.40646533385996	0.162812458656825	-8.6385608660606	5.69255285423722e-18	7.71233729791637e-17
ENST00000315212.4	1720.88840178481	-0.408342842112868	0.047271812709065	-8.6381887791361	5.71111924826996e-18	7.72671481583487e-17
ENST00000380739.6	1069.42717260061	-1.16864181141702	0.135331016416432	-8.63543216006709	5.85054344106857e-18	7.90433643762727e-17
ENST00000601492.5	8728.91025138189	1.17313388725464	0.13587179631825	8.63412363009342	5.91789696810036e-18	7.98422932612873e-17
ENST00000555511.5	86.9248015701447	0.905327080334097	0.104908855839437	8.62965355107579	6.1538085985551e-18	8.29099815899643e-17
ENST00000409414.2	120.215537400047	1.13925596140606	0.132034538946702	8.62846926640869	6.21785021648214e-18	8.36567825525035e-17
ENST00000392753.7	1336.73205263024	-0.835687177225281	0.0968978599764678	-8.62441314419361	6.44221519873538e-18	8.65555718402704e-17
ENST00000618897.4	126.297267425556	-0.979289113333671	0.113557629580652	-8.62371922476729	6.48139195390822e-18	8.6961659447879e-17
ENST00000453858.1	344.907520280988	-0.565641341883612	0.0655946218767386	-8.62328839926131	6.50583338679496e-18	8.71691938197603e-17
ENST00000435298.6	786.264148681704	-0.94572371217137	0.109695295290397	-8.62136985608863	6.61578472749835e-18	8.85202931720647e-17
ENST00000329399.7	3655.74217982246	-1.05604927577901	0.122495376490661	-8.62113580147675	6.62932325504274e-18	8.85794306732946e-17
ENST00000647424.1	4373.13839428249	1.31447202568325	0.152490075450427	8.62004967733504	6.69250717649936e-18	8.93008443853225e-17
ENST00000379519.7	1240.90321897893	-0.677493597910456	0.0786617740992109	-8.61274241102137	7.13332518505285e-18	9.50522919720211e-17
ENST00000391842.5	304.074556426728	1.30988539716411	0.152114786023618	8.61116418334725	7.23223224397036e-18	9.62382246820933e-17
ENST00000522792.1	697.347189104845	1.96061169227759	0.227762727935723	8.60813228769762	7.42605323581999e-18	9.86821903320867e-17
ENST00000367588.9	192.914975619668	-0.921068181113322	0.107012941269528	-8.60707284732486	7.49498200067227e-18	9.94620972056427e-17
ENST00000481861.1	1007.82013332222	-0.558145214143686	0.0648588191097447	-8.60554080084736	7.5957774592405e-18	1.00662185865023e-16
ENST00000409687.5	1930.22600994928	0.978299004350894	0.113692653664109	8.60476884672917	7.64707112146802e-18	1.01203881299646e-16
ENST00000376957.7	3929.40747804928	0.78606245367098	0.0913691729585767	8.60314730031924	7.75593315407538e-18	1.02504945113862e-16
ENST00000466244.1	143.416026712895	1.36174074554836	0.158313247056172	8.60155906640709	7.86404112948651e-18	1.03792521103033e-16
ENST00000327671.10	192.55658536901	-0.828633427055009	0.096390506601838	-8.596629027772	8.20918170584701e-18	1.08200802022521e-16
ENST00000598118.1	253.10938520167	1.47343271755498	0.171413787494145	8.59576548126451	8.27115672849328e-18	1.08869941003501e-16
ENST00000552160.2	280.992386110029	1.59304695253154	0.185351833508454	8.59471914778165	8.34686902277159e-18	1.09717842607853e-16
ENST00000480772.1	637.963179039859	1.65440913252581	0.192502581878896	8.59421788725206	8.38338198185224e-18	1.10048881853666e-16
ENST00000498095.4	308.396098741794	1.23079922618095	0.143216802891596	8.59395825999947	8.40235574801375e-18	1.10149100858577e-16
ENST00000347708.5	117.669680524287	1.02195519424409	0.118992134036581	8.5884264747274	8.81684647519e-18	1.15427017061989e-16
ENST00000296755.12	5551.71742474391	-1.34101121251987	0.156157076687634	-8.5875788722809	8.8821146124229e-18	1.16124981621906e-16
ENST00000282032.4	1604.6595560167	-0.351340224788196	0.0409276793889543	-8.58441597553702	9.12990496837273e-18	1.19204162449963e-16
ENST00000315251.11	3371.3618129911	0.876722206786024	0.102212190682072	8.57747203083675	9.698095192017e-18	1.26452747241951e-16
ENST00000397276.6	2081.99386020171	1.03684064005773	0.120900427564218	8.57598819910707	9.8239620913339e-18	1.27922208787155e-16
ENST00000467237.5	320.037521896568	0.98758355994928	0.115166252602266	8.57528605502136	9.88408248411408e-18	1.28532767403861e-16
ENST00000371443.6	4589.05078328791	1.10059047411483	0.128361386091594	8.57415541874473	9.98165607556601e-18	1.29628084382417e-16
ENST00000527982.1	112.308167847372	1.0957242820198	0.127817355810331	8.57257823143945	1.01193566463963e-17	1.31240895144318e-16
ENST00000593099.5	229.240412009451	0.810337001083878	0.0945365879034664	8.57167599396895	1.01989701434128e-17	1.32097061297483e-16
ENST00000343218.10	3190.50911566176	-1.19974558460137	0.139986970427259	-8.57040895263026	1.0311818524432e-17	1.33380832418552e-16
ENST00000370683.6	9257.6085853611	-1.64054700804588	0.191439788076868	-8.56951955769587	1.03917672217242e-17	1.34236205840198e-16
ENST00000327367.9	2494.02068327992	-0.613014430575531	0.0715365523862357	-8.56924761016971	1.04163347821377e-17	1.34374868623752e-16
ENST00000597793.5	1167.27695251314	1.28166598535121	0.149696872577613	8.56174189401788	1.11174869213605e-17	1.43229798347607e-16
ENST00000288840.10	373.850180016827	-0.967561710018024	0.113026324765799	-8.56049873357293	1.12380305011797e-17	1.44591030845642e-16
ENST00000449224.1	3076.1913880346	-0.599308953168246	0.070031224019291	-8.5577392307631	1.15102353475234e-17	1.47897389108257e-16
ENST00000380672.9	409.737550136528	-1.25405213930899	0.14655279320097	-8.55699923500801	1.15843302728704e-17	1.48652819380004e-16
ENST00000368814.8	1393.5269667459	1.16724594489261	0.136450312266054	8.55436624151284	1.18518060549431e-17	1.51884490788546e-16
ENST00000493726.1	84.4153486461003	1.25104079791491	0.146363837443305	8.54747196963533	1.25813833167713e-17	1.61021814939547e-16
ENST00000359332.7	169.640413124735	-0.682694154703945	0.0799666990929792	-8.53723065285163	1.37476955018452e-17	1.75717255401216e-16
ENST00000484746.1	2507.96610094289	-1.25092122942039	0.146588372600061	-8.53356379658635	1.4190714376546e-17	1.80903673823842e-16
ENST00000573956.1	61.477700441666	1.15571122392487	0.135431139272264	8.53357086217439	1.41898473315405e-17	1.80903673823842e-16
ENST00000497693.1	117.568611526333	1.04664352642572	0.122673786782225	8.53192482175316	1.43932582617771e-17	1.83245230347186e-16
ENST00000357525.6	1178.47653593251	-1.40497230778399	0.164795958515183	-8.52552647797211	1.52116337446733e-17	1.93410746329524e-16
ENST00000315717.10	7444.28805693088	-0.425530715225468	0.0499160974158013	-8.52491956013298	1.5291604883615e-17	1.94173398482923e-16
ENST00000394464.7	2339.84269896492	-0.980724121981016	0.115168679210934	-8.51554544777576	1.65808000077416e-17	2.10268787565538e-16
ENST00000476391.5	449.730188497677	1.14502219158276	0.134467632088603	8.51522536537481	1.66266635035287e-17	2.10575501008185e-16
ENST00000639670.2	4310.49106825929	-0.772308515933407	0.0907074209794461	-8.51428149531898	1.67626374382026e-17	2.12021171972266e-16
ENST00000488288.1	177.612316851367	1.04628919636753	0.122961644069014	8.50906967200507	1.75334462150578e-17	2.21482310186049e-16
ENST00000264977.8	824.259477593813	-0.691464113455102	0.081265549700485	-8.50869914746883	1.758955812951e-17	2.21902555415663e-16
ENST00000306376.10	590.656016154886	-1.21818957581941	0.143266347332159	-8.50297085466328	1.84799314922105e-17	2.32832755532209e-16
ENST00000524717.6	1207.48402756338	-1.09144125709214	0.128364401773013	-8.50267864000282	1.852652492597e-17	2.33117439288696e-16
ENST00000424702.1	341.408592302161	0.692986231101534	0.0815256362175046	8.50022475448946	1.89223967236811e-17	2.37790636188665e-16
ENST00000216127.5	1104.43956588085	-1.01998923211565	0.12000914342433	-8.4992626645885	1.90798728904209e-17	2.39459800074352e-16
ENST00000461101.1	1043.39444896279	0.723390215528416	0.0851192858176302	8.49854658177342	1.91979210284892e-17	2.40630457897734e-16
ENST00000422760.1	417.025356927932	0.87203872011227	0.102630129279625	8.49690754784422	1.94708393765156e-17	2.43736770236433e-16
ENST00000301919.9	617.329336583708	-0.727292289749062	0.0856529124844545	-8.49115656027529	2.04590735534936e-17	2.55777915699661e-16
ENST00000265080.9	328.088002461952	-0.985208349608207	0.116062766460689	-8.4885823391251	2.09173008457657e-17	2.61170514673224e-16
ENST00000522362.7	108.496677367039	-1.09991263843236	0.129602423265239	-8.48682154793756	2.1236549603533e-17	2.64816229587573e-16
ENST00000472593.1	319.812212294483	1.42735215302453	0.16819437713389	8.48632503266325	2.13274384155022e-17	2.65608636882293e-16
ENST00000367808.8	965.344339151027	-0.488997384157021	0.0576256532065636	-8.48575863260364	2.14315885695209e-17	2.66563958212965e-16
ENST00000544450.6	591.694274556544	1.23911858384979	0.146040250775561	8.48477441848619	2.16137616771006e-17	2.68486036996618e-16
ENST00000393259.6	302.158172980453	1.12109804285069	0.132154664451507	8.48322719068361	2.1903239123936e-17	2.71734437867069e-16
ENST00000317702.10	1995.0222390569	-1.04325244160784	0.122983334682001	-8.48287651579285	2.19693782563859e-17	2.72207321916496e-16
ENST00000527636.7	1620.45067664531	-0.78825784330151	0.0929418791910808	-8.48119115044917	2.22900064274399e-17	2.75828181447327e-16
ENST00000351554.8	978.791581076043	-0.802928539406261	0.0947200339228361	-8.47686076696687	2.31351539634108e-17	2.85922246311161e-16
ENST00000369940.7	323.443414275482	-0.785611602496483	0.0926804889804732	-8.47655867096258	2.31952790004077e-17	2.86301067611131e-16
ENST00000241052.5	5306.64629908261	-0.644207172030585	0.0760227481731736	-8.4738737747698	2.37364626306324e-17	2.92609134510105e-16
ENST00000348721.4	522.178566348154	-0.954544619911125	0.112652201188216	-8.47337743819408	2.38378627822394e-17	2.93486690832286e-16
ENST00000582100.1	40.4756545613317	1.01102104719893	0.119335494034802	8.47209001291845	2.41028763784995e-17	2.96373849545246e-16
ENST00000467334.1	1074.91563988641	0.823548657739958	0.0972468791750059	8.46863842548506	2.48278060804117e-17	3.04901780360454e-16
ENST00000619929.5	900.418224946101	-0.887260990636932	0.104828585900913	-8.46392215455044	2.58532421975036e-17	3.1709393271029e-16
ENST00000373212.6	6190.91925779551	-0.967881450301887	0.114472486529605	-8.45514480941733	2.78741203881056e-17	3.41449187200577e-16
ENST00000328736.7	1191.21233624716	-0.667154164682961	0.0789410195873822	-8.45129906061662	2.88079290221079e-17	3.52443605189869e-16
ENST00000457543.4	718.771489209226	-0.912190797065246	0.108000087439038	-8.44620424571546	3.00927022801659e-17	3.67698754653499e-16
ENST00000562205.1	249.332681532074	0.958747568357484	0.113543158265521	8.44390435322796	3.06910350891966e-17	3.74538586503085e-16
ENST00000230431.11	2039.30712092278	0.824710646098795	0.0976852863323631	8.44252678231204	3.10550238751645e-17	3.78505021233812e-16
ENST00000433978.1	59.2562365830806	-0.804815477427689	0.0953393899087485	-8.44158409444403	3.13065565398843e-17	3.81092594271223e-16
ENST00000396879.8	83.4175743798948	0.623036242360867	0.0738397238272682	8.43768381120064	3.23687840237252e-17	3.93529872348518e-16
ENST00000285605.8	2201.72953306786	-0.983842517369946	0.116615398828015	-8.43664325001302	3.26581347209657e-17	3.96551400849325e-16
ENST00000376649.8	146.384397319057	0.645769771929428	0.0765640023783283	8.43437845292445	3.32967606114901e-17	4.03801164269682e-16
ENST00000600880.5	15994.4805950225	0.883621104918061	0.104853528938292	8.42719471500176	3.54050446413809e-17	4.28833670382012e-16
ENST00000462546.5	392.823926266838	1.00176695191373	0.118954948815779	8.42139786437239	3.72018562999799e-17	4.50035905476968e-16
ENST00000324849.9	1182.68179639474	-0.615151386058819	0.0730775156184115	-8.41779281702668	3.83643470967197e-17	4.6352147723574e-16
ENST00000427522.6	1788.10820557563	0.771582319113055	0.0916854429871785	8.41553788665181	3.91096169648789e-17	4.71938905834575e-16
ENST00000589218.5	329.713665584292	0.610190995911836	0.072519370572457	8.41417942675289	3.95654717083467e-17	4.76847384832357e-16
ENST00000371711.4	2930.78960003043	-0.59067558319185	0.0702013237147158	-8.41402343910548	3.96181503700383e-17	4.76890598134514e-16
ENST00000380527.3	4404.58076614895	-0.373569942892919	0.0444506705480579	-8.40414640064954	4.30984782773395e-17	5.18141853943163e-16
ENST00000651718.1	245.247600111756	0.731688139956466	0.0870936147328658	8.40116858395079	4.42057229731541e-17	5.30796530236365e-16
ENST00000456923.5	8593.74486262618	-1.67294229746526	0.199215632434115	-8.39764569187883	4.55519193763553e-17	5.46285610891254e-16
ENST00000249822.9	3635.27109739167	-0.546811686959314	0.0651730238957099	-8.39015369049506	4.85507050673296e-17	5.81530886589444e-16
ENST00000392446.10	16494.7958172281	0.685434723667206	0.0817003272220214	8.38962029863761	4.87714792365466e-17	5.83455848896322e-16
ENST00000591006.5	361.540169565872	1.03618521793509	0.123753412416399	8.37298299661095	5.61777139400761e-17	6.71230397557072e-16
ENST00000425144.5	3565.70034799094	0.613771538548191	0.0733296962337661	8.3700270159522	5.7605025459173e-17	6.87438841904676e-16
ENST00000614721.1	53.5436819829918	-1.29460177155098	0.154686145129203	-8.36921606954296	5.80028084160337e-17	6.91336541047057e-16
ENST00000492723.1	179.231398436795	1.18158651173284	0.141211113362332	8.36751785039057	5.88446113758463e-17	7.0051048395217e-16
ENST00000549240.1	150.009313751989	0.977022597557449	0.116786227056334	8.36590599922511	5.96547431229737e-17	7.09285403545369e-16
ENST00000487304.6	418.645520275846	0.980576452597993	0.117228455657295	8.36466237740609	6.02873080929999e-17	7.15930208820784e-16
ENST00000380702.7	632.831384294212	-1.00704078824216	0.120402529142843	-8.36395045362733	6.06523990229307e-17	7.19386329803112e-16
ENST00000367419.10	2996.11367592721	-0.401083109475912	0.0479657589290051	-8.36186309633007	6.17354602584221e-17	7.30891382047385e-16
ENST00000263468.13	256.862542673975	-0.870304744983663	0.104081133012854	-8.36179161189743	6.17728870352999e-17	7.30891382047385e-16
ENST00000372397.6	8863.3316708766	-1.20605820580784	0.14427395883854	-8.35950032505565	6.29844523940584e-17	7.44319915518106e-16
ENST00000314641.10	586.491875584896	-1.09867467984579	0.131466651343149	-8.35705989786011	6.43006566408502e-17	7.58029828409246e-16
ENST00000604000.4	2335.13988559373	-0.513909404579978	0.061493474921154	-8.3571371635593	6.42585718145908e-17	7.58029828409246e-16
ENST00000643095.1	372.062714630456	1.16529136827159	0.139446213970428	8.35656512351569	6.45707938099714e-17	7.6029174675159e-16
ENST00000652382.1	484.165823524885	0.845364478491915	0.101175683529064	8.35541158710409	6.52049566736993e-17	7.66829236232826e-16
ENST00000272203.8	2146.33162193905	-0.734278771630749	0.0879348471801834	-8.35025925644893	6.81132908891515e-17	8.00063491774145e-16
ENST00000311141.7	2476.06075395181	-0.474506854802367	0.0568284067290529	-8.34981802436808	6.83682196021079e-17	8.02088025621831e-16
ENST00000435989.7	1040.83816754242	0.757875242384761	0.0907769698006418	8.34876118964045	6.8982654747424e-17	8.08320275291287e-16
ENST00000244289.9	171.763160639015	-0.823415930055062	0.0986303868423148	-8.34850147522484	6.91344822915652e-17	8.09123326482247e-16
ENST00000558250.1	68.7696515552828	0.971360862347433	0.116373326194846	8.34693734474051	7.00558578424375e-17	8.18920099977663e-16
ENST00000465368.5	1487.6860365119	0.662178558046503	0.0793940587042168	8.34040441884266	7.40368858581712e-17	8.64416237050812e-16
ENST00000619594.5	812.665629449431	0.830714211197465	0.0996326773677377	8.33776862315316	7.57055242947936e-17	8.82837290515757e-16
ENST00000610370.1	179.809852657807	0.92355471495074	0.110770581917454	8.33754503193788	7.58487675042247e-17	8.83447155318991e-16
ENST00000455909.5	74.5513386998296	-0.901437903498627	0.108132009164978	-8.33645754351324	7.65492849716358e-17	8.9053862780176e-16
ENST00000251691.5	17540.3357700559	1.05734313346056	0.126872398628341	8.33390985661062	7.82154852550883e-17	9.08833999722402e-16
ENST00000485936.5	842.22976583656	1.24066532600457	0.148954991634555	8.32912890256415	8.14393559941511e-17	9.45163565265452e-16
ENST00000485064.1	216.803217506576	0.784400671831851	0.0942102734254543	8.32606300047015	8.3575337991052e-17	9.68795743729211e-16
ENST00000272427.11	1558.71795963275	-0.511315676661614	0.0614412845081775	-8.32202127209045	8.64757859597666e-17	1.00122262790605e-15
ENST00000455915.6	390.115252285886	0.885964550149212	0.10646431069386	8.32170465741158	8.67071446402772e-17	1.00270619409006e-15
ENST00000461366.2	192.568139448651	-1.67039473580973	0.200769097731039	-8.31997929306572	8.79786813298333e-17	1.01620084475387e-15
ENST00000588787.5	3408.5055109859	-1.01131769028897	0.121606407143137	-8.3163191319237	9.07372918551337e-17	1.04681954047597e-15
ENST00000288071.11	648.797779099387	-0.481582263578141	0.0579124420676281	-8.31569601253848	9.12153504480031e-17	1.0510864937745e-15
ENST00000392346.6	227.423359409848	0.816857899841035	0.0982455477777624	8.3144520878322	9.2177132580389e-17	1.06091074157097e-15
ENST00000372003.6	48190.5068724339	1.13422828660708	0.136457022333334	8.31198180359245	9.41168602515456e-17	1.0819540597438e-15
ENST00000294973.11	325.919198936269	-1.28416470430145	0.154510848572491	-8.31116207156784	9.47693858692355e-17	1.08816762923612e-15
ENST00000476623.1	149.999575503329	0.897397036865142	0.10801273970848	8.30825177925459	9.71222844160878e-17	1.11386761607778e-15
ENST00000372829.8	1108.14067452207	-1.33089396368429	0.160239167365464	-8.30567198747899	9.92560850464458e-17	1.13699718177025e-15
ENST00000354772.9	1879.74738722085	-0.997699113167584	0.120133568698069	-8.30491530369078	9.98906761394648e-17	1.14291876091727e-15
ENST00000471215.1	387.688925156679	0.959863695279177	0.115583182440386	8.30452731109254	1.00217615180485e-16	1.14531048689791e-15
ENST00000634195.1	170.432482269079	-0.73850626643341	0.0889651532709725	-8.30107338975798	1.03174931433226e-16	1.17633953514361e-15
ENST00000216373.10	2147.82093203751	-0.493178987463483	0.0594114042323947	-8.30108282804351	1.03166734086725e-16	1.17633953514361e-15
ENST00000299572.9	598.719226206995	1.27593912542828	0.153748349897723	8.29888012636927	1.05097346271238e-16	1.19685301486378e-15
ENST00000357039.9	1063.64070277813	-0.50628502934716	0.0610575238252813	-8.29193517241079	1.11420655190838e-16	1.26737733550796e-15
ENST00000473748.1	6107.32786907192	1.03827103501278	0.125217168586615	8.29176259719202	1.11582467868333e-16	1.26773344195671e-15
ENST00000496184.1	101.09871747382	1.31823373137563	0.15899292131604	8.291147306837	1.12161274110102e-16	1.27282081390833e-15
ENST00000264637.8	1593.97996240748	-0.659799889477401	0.0795958179281449	-8.28937884742933	1.13841404998861e-16	1.29037970613645e-15
ENST00000563815.5	164.462106477648	0.789643082129536	0.095274755290084	8.28806203411703	1.15108543641939e-16	1.3032219031909e-15
ENST00000166345.8	194.40899247117	1.12065177641379	0.135216529742422	8.28783121818424	1.15332080456458e-16	1.30423263044707e-15
ENST00000423738.4	549.003749791675	-1.09728801661404	0.13240188890592	-8.28755560574922	1.15599561813086e-16	1.30573737610735e-15
ENST00000587515.5	491.352000376535	-1.57993876824375	0.190669850523109	-8.28625377273406	1.16871279428369e-16	1.31856865083296e-15
ENST00000599335.5	192.164397663245	1.20262806404088	0.145145706291519	8.28566062867512	1.17455267157032e-16	1.32362002919189e-15
ENST00000521386.5	400.568380843358	0.933727549305827	0.112752244079941	8.28123251049283	1.2190690219424e-16	1.3721942617785e-15
ENST00000578114.1	309.584080731159	-0.840179173058351	0.101464017408947	-8.28056284891661	1.22594446030045e-16	1.37833616751835e-15
ENST00000649848.1	107.532602403628	0.755499788756656	0.0913781579082353	8.26783780775436	1.36410295184682e-16	1.53189549991215e-15
ENST00000592540.5	200.224313381351	1.12043361240467	0.135577736498012	8.26414160130999	1.40703517090712e-16	1.57828402427157e-15
ENST00000251108.10	375.063962156738	-0.522244131318578	0.06320299404345	-8.26296505762927	1.42097845907876e-16	1.59208589982596e-15
ENST00000434415.6	877.983542266314	0.602788489806224	0.0729605365549091	8.26184288478435	1.43440429385264e-16	1.6034296099522e-15
ENST00000462812.5	160.967505370811	0.933283815062615	0.112962816143943	8.26186746153155	1.43410891893815e-16	1.6034296099522e-15
ENST00000529739.1	180.569882685627	0.976769313789081	0.118263089107416	8.2592913914324	1.46539794766883e-16	1.63619260501781e-15
ENST00000323563.8	517.806808847615	-0.473514925188891	0.057345315853218	-8.25725550803326	1.49060115805704e-16	1.66242246261378e-15
ENST00000493599.1	162.752043005748	1.08177720746796	0.131056756487427	8.25426507157406	1.52839799904101e-16	1.70262134893169e-15
ENST00000370377.8	2439.05479672623	-0.635373232806088	0.0770026291943581	-8.25131868163069	1.56656182883997e-16	1.74313649545836e-15
ENST00000398129.5	9544.49070642064	-0.423080705885632	0.0512784190934299	-8.2506581397288	1.57524573773458e-16	1.75079371811827e-15
ENST00000499638.6	107.878928118663	0.867882207350802	0.10522312314757	8.24801793930448	1.61043198830085e-16	1.78785558106908e-15
ENST00000475836.5	1074.02023597282	0.931842949933974	0.113013595320048	8.2454057610949	1.64600707043092e-16	1.82526400481347e-15
ENST00000013222.5	1714.07128781674	-1.21670800336011	0.147588567437923	-8.24391769960006	1.66661811452827e-16	1.84601235627452e-15
ENST00000215570.8	2300.08517788668	0.745032388349767	0.0903929947982443	8.2421474143286	1.69146982826871e-16	1.87140522913465e-15
ENST00000511643.6	178.458977722323	1.18976468219012	0.144371477915807	8.24099537779859	1.70783827611184e-16	1.88736530308878e-15
ENST00000514325.1	648.730743938164	1.04836051557186	0.127239643438106	8.23926008627819	1.73278896497217e-16	1.91276272792496e-15
ENST00000468660.6	186.227679515511	-0.798873879945785	0.0969666213154171	-8.2386481977873	1.74167235535361e-16	1.92038652212315e-15
ENST00000358187.2	1283.03097656539	-0.816070259695291	0.0990854949499305	-8.2360214288445	1.78032060528526e-16	1.96077487071894e-15
ENST00000641098.1	494.226707171266	0.649385732672954	0.0788654939840352	8.23409199471204	1.8092462262374e-16	1.9903757465085e-15
ENST00000268719.9	976.356576029302	-0.444255816657258	0.0539786158841405	-8.23021875201112	1.86871865889637e-16	2.05347658965151e-15
ENST00000328724.9	1654.79995799557	-0.604343713721543	0.0734454695895963	-8.22846823770802	1.8962256751416e-16	2.07899957204577e-15
ENST00000545305.1	576.587203434083	0.782118832334553	0.0950488338641085	8.22859997896187	1.89414171933147e-16	2.07899957204577e-15
ENST00000343638.9	4005.97137195377	0.590484260203879	0.0717797248037796	8.22633775509803	1.9302423637897e-16	2.11390916819089e-15
ENST00000620529.1	820.504937484479	0.861322356713931	0.104729795019834	8.22423414989794	1.96441996724359e-16	2.14891616686984e-15
ENST00000482777.5	263.487356597101	1.06231369232841	0.129237754894096	8.21984019452303	2.03774528145496e-16	2.22662065962356e-15
ENST00000574331.5	1955.1296770441	1.26796809579283	0.154311465622746	8.21694026866868	2.08760979613637e-16	2.27854399546839e-15
ENST00000331426.6	714.951165054312	-0.653513911189027	0.0795725970581144	-8.2128010816556	2.16087361516801e-16	2.35586153734478e-15
ENST00000539827.5	116.101956633175	0.902243424254772	0.109861599286674	8.21254587693054	2.16547279626051e-16	2.35822900704873e-15
ENST00000586372.5	391.02910276483	0.705979120502337	0.0859741389481839	8.21152882877753	2.18389761721294e-16	2.37563062190443e-15
ENST00000301327.5	2532.61477823378	0.96261284730131	0.117335620783273	8.20392682865947	2.32659743783612e-16	2.52802768580985e-15
ENST00000380381.3	75.9873595999867	1.02388840680897	0.124811215475983	8.20349680038163	2.33493876693643e-16	2.53425644491848e-15
ENST00000488487.2	67.2416946400301	0.828387454557204	0.10100568075355	8.20139469757585	2.37613976108749e-16	2.57609616508972e-15
ENST00000509148.1	274.411644144027	1.18091251415057	0.144008678935563	8.20028711379938	2.39813571682431e-16	2.59704463246726e-15
ENST00000566319.2	818.674263652557	1.09429831565867	0.133495585887387	8.19726216701865	2.45923719620721e-16	2.66024834342504e-15
ENST00000463792.5	681.949879960889	1.20464740771988	0.147124298506093	8.18795684976534	2.65698042743722e-16	2.87095749411849e-15
ENST00000524305.5	134.253371186972	1.03329573352054	0.126233861009622	8.18556705194799	2.71024433755953e-16	2.92525705500592e-15
ENST00000513458.9	1289.80376240732	-0.549651820777339	0.0671508053784011	-8.1853347503429	2.71547767038404e-16	2.92765261821427e-15
ENST00000480594.1	137.532439805154	1.14574075157292	0.140046387039549	8.18115180114833	2.8114346074101e-16	3.02774676013101e-15
ENST00000418370.6	6533.95907141562	-1.94328439619125	0.237557530626578	-8.18026854827829	2.8321198195064e-16	3.04664583905705e-15
ENST00000485387.1	157.630016995393	1.19161034492666	0.145675198545563	8.17991227624077	2.84050587459542e-16	3.05228695418362e-15
ENST00000284771.7	2172.12401489232	-1.19993045683825	0.146706056810234	-8.17914735715632	2.8585935810865e-16	3.06832906593086e-15
ENST00000534854.7	418.572403214507	-0.502144982092507	0.0613987567090092	-8.1784226425358	2.87583530425308e-16	3.08342871363294e-15
ENST00000530642.1	237.331230667227	1.44553204655704	0.176918766199988	8.17059760027389	3.06865573350191e-16	3.28654044048926e-15
ENST00000634156.1	307.735903746785	1.38552293448544	0.169606178917523	8.16905930743949	3.10803350127721e-16	3.32504817526507e-15
ENST00000607599.5	1977.39496190629	-0.557491232005903	0.0683277325550093	-8.15907701250116	3.37594354290422e-16	3.60769148248312e-15
ENST00000257497.11	6903.74235153113	-1.11228967887801	0.136328507637974	-8.1588927961549	3.38109566391305e-16	3.60922673398366e-15
ENST00000258955.7	2160.16776600411	0.432338326592277	0.0530047575699198	8.15659473627381	3.44602231048036e-16	3.67449623754185e-15
ENST00000476954.1	129.096946179046	1.13479467075446	0.139155507114464	8.15486712876571	3.49563974473355e-16	3.72331628073922e-15
ENST00000503787.6	521.150069122266	-0.994359003764959	0.121960238604361	-8.15314085265658	3.54592210257528e-16	3.77273683509488e-15
ENST00000629431.2	2525.74569701669	0.669133902717102	0.082130857921837	8.14716806384646	3.72545751849086e-16	3.9590844330453e-15
ENST00000379705.8	251.77278080157	-1.24547004821938	0.152873820171582	-8.14704602018509	3.72921788782834e-16	3.9590844330453e-15
ENST00000391770.9	6870.69471557527	-0.93846934502325	0.11526296811249	-8.14198489238412	3.88849781443051e-16	4.12367552067445e-15
ENST00000555825.5	312.647359845675	1.36614762401467	0.167968334482865	8.13336411425831	4.17538076069638e-16	4.42308055718699e-15
ENST00000512792.2	178.360409235082	1.36948600910688	0.168382772098093	8.13317177311392	4.18201379142957e-16	4.42528126034279e-15
ENST00000514455.5	140.304907073123	1.14839689207142	0.141227937698105	8.13151357153063	4.23963049735781e-16	4.48136786195144e-15
ENST00000602348.5	630.195049243657	1.57440350188683	0.193621158779088	8.13136080692061	4.24497772259157e-16	4.48214278231027e-15
ENST00000573058.1	245.716474547741	0.735946399950219	0.0905238293069649	8.12986376719256	4.29773162649487e-16	4.53291694025746e-15
ENST00000526183.5	283.178526448997	1.10331856002091	0.135917296186378	8.11757289894864	4.75599129783482e-16	5.01081339123291e-15
ENST00000282541.10	4532.34813094212	-1.05930972704674	0.130537205646973	-8.11500232287458	4.85775522918794e-16	5.11248475583225e-15
ENST00000434603.2	278.737614972345	-0.682040353349504	0.0840901101966662	-8.11082720375058	5.02763095183091e-16	5.28554189026899e-15
ENST00000489308.6	375.588540511904	0.67091856456686	0.0827310704988251	8.10963233669735	5.07731557301906e-16	5.33200470014131e-15
ENST00000328923.8	2090.23253906426	0.670975877308434	0.0827509212886066	8.10837954260716	5.12992850971583e-16	5.38143904356151e-15
ENST00000514576.5	53.2863894612577	0.885526416549411	0.109262273816054	8.10459443705355	5.2921750258169e-16	5.5456513700955e-15
ENST00000361124.5	119.101186297703	-1.07261878058334	0.132350108906004	-8.10440421582974	5.30046086568892e-16	5.54834879841619e-15
ENST00000356322.10	102.460355737103	0.871278110138474	0.107543133288696	8.10166194246501	5.42134168863188e-16	5.66877429099785e-15
ENST00000295754.10	2306.96355752411	-0.92786111133625	0.114557908430553	-8.09949416891399	5.51881718207804e-16	5.76449355986087e-15
ENST00000290902.10	60846.2802583961	2.15269014794376	0.265791920397347	8.09915570317409	5.53419161347239e-16	5.77434342999686e-15
ENST00000488213.5	109.611960949555	1.08128092064598	0.133539672154942	8.09707634590714	5.62957448663958e-16	5.86756293596747e-15
ENST00000649529.1	3091.09824017759	1.98901088673285	0.245750760619534	8.09361029735405	5.7921798026971e-16	6.03057176885312e-15
ENST00000406175.3	1487.6016152624	0.803725343847122	0.0993241771367671	8.09194062328259	5.87215357555925e-16	6.1072912026748e-15
ENST00000433425.4	194.496087300252	-1.18114848141757	0.145991553769971	-8.09052613604366	5.94075503421377e-16	6.17203148688263e-15
ENST00000625494.1	178.4056448512	-0.830916168151686	0.102776006196696	-8.08472910069548	6.23025254986745e-16	6.46588389630474e-15
ENST00000529376.5	205.388044672626	-0.963883265715423	0.119273866064462	-8.08126119760796	6.41003494366827e-16	6.64536600243261e-15
ENST00000634733.1	759.968912657772	0.896454517713593	0.110936272812574	8.08080616903493	6.43400062662707e-16	6.66310043572019e-15
ENST00000360270.7	7602.83831778603	-0.899872458956533	0.111381547244355	-8.07918799136756	6.51994509409089e-16	6.74491444558028e-15
ENST00000543283.2	1107.22493291658	-0.69620075192336	0.0861757648797388	-8.07884621499944	6.53824165513498e-16	6.75664674872141e-15
ENST00000268349.7	1654.98628488724	-0.493569934261356	0.0611361234948759	-8.07329457685887	6.84262537236598e-16	7.06368362031489e-15
ENST00000578921.6	1748.60035456643	-0.982705746390699	0.121730408386887	-8.07280415315324	6.87017591405165e-16	7.08459541710167e-15
ENST00000338779.11	2459.47888456816	-0.654126035721207	0.0810623897280062	-8.06941465599569	7.06359879963187e-16	7.27633072530477e-15
ENST00000490187.1	675.009897132347	2.10500627616104	0.26090060210565	8.06823080963468	7.13241178702205e-16	7.33943306134875e-15
ENST00000397558.6	704.953156909974	0.865136967402685	0.107246989000467	8.06677162189528	7.21813878676956e-16	7.41978837827296e-15
ENST00000298743.9	773.278723639257	-1.34926567242756	0.167280288633672	-8.06589756299575	7.26997493670956e-16	7.46517299526392e-15
ENST00000542167.2	194.823915092855	0.615706385803879	0.0763590534714406	8.06330563060426	7.42585584351835e-16	7.6171872929184e-15
ENST00000517712.5	256.043786498402	1.32187376290567	0.163949642541917	8.06268157960581	7.4638759466763e-16	7.64811085928414e-15
ENST00000621798.4	198.037777359524	0.677271496180287	0.0840496418809192	8.05799383583144	7.75567287807336e-16	7.93873617888352e-15
ENST00000380701.8	134.74723407299	-0.763238237727742	0.0947270798077024	-8.05723389000409	7.80402417104787e-16	7.97982008395358e-15
ENST00000331835.10	4709.10490575882	-0.554559110399989	0.0688496797851863	-8.05463601472418	7.97156683622232e-16	8.13672520808998e-15
ENST00000367498.8	2559.66000212147	-0.751087217212051	0.0932495297206034	-8.05459522919287	7.97422523996465e-16	8.13672520808998e-15
ENST00000584498.5	246.018853629868	1.32301436784848	0.164262502675008	8.05426890680006	7.99552643121427e-16	8.1498996592671e-15
ENST00000377670.9	279.865570197483	-1.23571477120947	0.153451697670392	-8.05279309365305	8.09256458787139e-16	8.24016482249295e-15
ENST00000556492.6	540.35179664408	-0.495292802524288	0.061520071912808	-8.05091390702961	8.21780637526682e-16	8.35892891406721e-15
ENST00000355354.13	2046.31227702438	-0.873648808553454	0.108581609814176	-8.04601083045824	8.55364261119798e-16	8.69143141476749e-15
ENST00000366628.10	678.493966605334	-0.487724510135432	0.0606445431517408	-8.04234783194063	8.81332966717344e-16	8.94594403207134e-15
ENST00000274026.10	227.45326009124	1.22872612430931	0.15280648125425	8.04106026278344	8.90644404504167e-16	9.03102269869883e-15
ENST00000472072.5	274.122656907235	1.23593776642718	0.153745784262952	8.03884003943386	9.0692878987681e-16	9.18655502071255e-15
ENST00000479654.1	1228.60346015582	0.844933306148292	0.105187957335651	8.03260494404447	9.54245519006356e-16	9.65577184544556e-15
ENST00000488803.1	3688.5224511698	1.18398744162917	0.147418134322367	8.03149115318526	9.62950190047664e-16	9.73371295122061e-15
ENST00000460933.5	3039.50919603226	-0.360529673121721	0.0448995427604307	-8.02969587118937	9.77145897118775e-16	9.86693892371286e-15
ENST00000303383.8	147.472873948844	1.03799314056328	0.129307908265975	8.02729821000754	9.96426732774186e-16	1.00438004284988e-14
ENST00000594264.1	96.9736854476288	1.06609419355031	0.13280921003205	8.02726101068624	9.96728805134121e-16	1.00438004284988e-14
ENST00000419433.1	565.520588065623	0.914472678378334	0.11394357069524	8.02566281536177	1.00979229677691e-15	1.01648936485916e-14
ENST00000637049.1	577.732420221918	0.967173307957695	0.120542944104741	8.02347507886739	1.0279484901671e-15	1.03369478607486e-14
ENST00000465499.1	372.570837829532	1.46817422289489	0.18299410066212	8.02306859938465	1.03135714641708e-15	1.03515512879428e-14
ENST00000561798.1	356.270200712621	1.37772382467734	0.171721887890214	8.02299486456933	1.03197666397983e-15	1.03515512879428e-14
ENST00000421491.4	194.315482926027	-1.08202743301167	0.134867018205175	-8.02292100330684	1.03259761149028e-15	1.03515512879428e-14
ENST00000400798.6	455.436608724564	-0.675971903955008	0.0842580311234044	-8.02264063071897	1.03495804039425e-15	1.03645179426698e-14
ENST00000477976.5	359.12678901575	0.827776824612132	0.103201998237901	8.0209379541658	1.04940728915565e-15	1.04875950687839e-14
ENST00000585357.1	299.189111223194	0.861542063383797	0.107410117873651	8.02105127933339	1.04843944698136e-15	1.04875950687839e-14
ENST00000461999.1	65.3262912353097	1.12905530350624	0.140818124290776	8.01782660572046	1.07632597586497e-15	1.07455606675769e-14
ENST00000678643.1	167.798002924571	0.981766043764157	0.122466439571351	8.01661293657654	1.08700979768682e-15	1.08410812882236e-14
ENST00000591581.1	997.801117447184	0.759610770218415	0.0947782281253585	8.01461248266549	1.10484806758624e-15	1.10076862856746e-14
ENST00000378204.7	1255.92198559821	-0.531486522274078	0.0663451154118403	-8.01093673550571	1.13838001292352e-15	1.13301469728884e-14
ENST00000402510.2	688.256548473799	-1.83673587860517	0.229323268244393	-8.00937424565102	1.1529356243656e-15	1.14632719089943e-14
ENST00000609471.1	98.6480766743303	0.975834564901455	0.121893652545195	8.00562247931362	1.18863859159572e-15	1.18061710416777e-14
ENST00000360851.4	1050.83896858581	-0.929437855217593	0.116150925372829	-8.00198407575508	1.22430222063927e-15	1.21479793373747e-14
ENST00000563131.2	2242.03944725792	1.20634843934596	0.150760625894401	8.00174735405342	1.22665874462838e-15	1.21589418829797e-14
ENST00000474481.1	188.137742325068	1.16980958919435	0.146239261124784	7.99928541895581	1.25143330648464e-15	1.23918686434167e-14
ENST00000374517.6	7963.75048831639	0.707505545943725	0.0884665779479689	7.9974331816004	1.27039674024272e-15	1.2566837000731e-14
ENST00000301071.12	5983.52910934605	-1.0220238347763	0.127808327402916	-7.99653555870713	1.27968826258082e-15	1.26458715999086e-14
ENST00000261326.6	391.225385711656	-0.714555993203748	0.0894121198407544	-7.99171291852148	1.3307663897338e-15	1.31372608840184e-14
ENST00000631375.1	658.629002119227	-1.0773898175714	0.134892106927544	-7.98704862805735	1.38207585025595e-15	1.36299338166358e-14
ENST00000400788.9	876.047041195858	-0.411932490988572	0.0515764835642105	-7.98682776571485	1.38455317348294e-15	1.36405167618796e-14
ENST00000561899.6	96.8904850250076	0.818964940743299	0.10256539506697	7.98480754847731	1.40741706644825e-15	1.3851721766442e-14
ENST00000254301.14	5916.94446743627	-1.08995573875901	0.136515918309037	-7.98409264106202	1.41559682380247e-15	1.3918125046981e-14
ENST00000416599.5	637.843440115309	1.04410562174718	0.13078948203574	7.9831008235193	1.42702249981351e-15	1.40162755947305e-14
ENST00000331536.8	2412.47072575309	-0.715603169682511	0.0896774075143977	-7.97974862919205	1.46631600426073e-15	1.43876703690796e-14
ENST00000461102.1	640.247283372844	0.940579519112806	0.117876695693603	7.9793509105282	1.47104809817287e-15	1.44195370591839e-14
ENST00000555835.3	1289.87393794371	-0.881303789616016	0.110462481958871	-7.97830877948364	1.4835189332954e-15	1.45271198770479e-14
ENST00000296795.8	479.569367306002	-1.01500492012154	0.12724961475768	-7.97648717486805	1.50556804309455e-15	1.47281852674929e-14
ENST00000303843.7	6756.8415649489	1.01915243896755	0.127807207152149	7.97413903078479	1.53446727871265e-15	1.4995789884723e-14
ENST00000299084.9	1176.6208799785	-0.817436785017078	0.10252715975135	-7.97288042504576	1.55018148298311e-15	1.51341335936663e-14
ENST00000347800.6	1150.07318655966	0.840810903195431	0.105520284342437	7.96823955161842	1.60950646383135e-15	1.56975359333913e-14
ENST00000531120.6	550.336719225476	-0.517765426781935	0.0649837656862849	-7.96761193067042	1.61769919140037e-15	1.57616147896321e-14
ENST00000506838.5	164.413630051652	0.868958736203409	0.109096102357851	7.96507590484853	1.65122388505622e-15	1.60721330856073e-14
ENST00000466377.1	732.838053531277	0.742017209995543	0.0931718524491337	7.96396326240954	1.66614742645285e-15	1.62011572578208e-14
ENST00000304623.13	402.976066427496	1.02221764828841	0.128370261811232	7.96304092447497	1.67861911126002e-15	1.63061060467798e-14
ENST00000508493.1	12698.3317372188	0.879633221739659	0.110499527591695	7.96051567740609	1.71323745369358e-15	1.66257628623171e-14
ENST00000592588.7	27740.2118702634	0.9377507589642	0.117837766657847	7.95798143125918	1.74868589088104e-15	1.69528290858467e-14
ENST00000599232.1	51.5253904001786	1.01298386768034	0.127303554203135	7.95723162657307	1.7593117773405e-15	1.70388380908132e-14
ENST00000264552.14	709.987408191749	0.98959887127222	0.124410804041806	7.95428402616611	1.80170369469232e-15	1.74320216038259e-14
ENST00000371347.10	482.846423249799	1.09163173939601	0.137317189638733	7.94970929909048	1.86949682658784e-15	1.80699424611685e-14
ENST00000476706.5	422.13614196687	0.779973362859509	0.0981388593418794	7.94765058499785	1.90081884061035e-15	1.83544276517783e-14
ENST00000282588.7	804.336132389722	-1.15842179430422	0.145874455637965	-7.94122445384973	2.00195025813605e-15	1.93117624702419e-14
ENST00000651614.1	6625.81340525242	-0.992665062605303	0.125045040773486	-7.93846006578921	2.04706804407536e-15	1.97273997818929e-14
ENST00000467105.1	120.007594420969	1.18118672187666	0.148829827263081	7.9364919223397	2.07979906100848e-15	2.00229614258041e-14
ENST00000267569.5	596.972018433852	-0.865243155564402	0.10905570670215	-7.93395578947123	2.12273689102624e-15	2.04161051083454e-14
ENST00000216416.9	1509.31815457809	-0.529329982069007	0.0667399533354229	-7.93123092862668	2.16984300781834e-15	2.08485212442605e-14
ENST00000677285.1	335.347734248607	0.893452671411072	0.11267089175162	7.92975592472158	2.19577009592433e-15	2.10767892409179e-14
ENST00000577429.5	138.421837609287	1.42066164896568	0.179201074182658	7.92775185888461	2.2314862932372e-15	2.13984776431453e-14
ENST00000464566.5	60.1838189358056	0.956775815432549	0.120699665702119	7.92691354915454	2.24659569695153e-15	2.15221209074824e-14
ENST00000361820.6	1189.91723719305	2.47962112129654	0.312842819486645	7.92609248748443	2.26149187499345e-15	2.16434798755531e-14
ENST00000575094.5	182.18050969516	-0.682546843601524	0.0861188005766066	-7.9256427055596	2.26969327243437e-15	2.17005909925468e-14
ENST00000331497.3	3442.07268101711	-0.455344970349015	0.0574573455243214	-7.92492180405846	2.28289944324838e-15	2.18053935021777e-14
ENST00000428707.2	161.825307903391	0.883074720828209	0.111433847077364	7.92465434864803	2.28781817037232e-15	2.18309093388966e-14
ENST00000589874.2	149.155152605356	1.17051445051865	0.147721589222313	7.92378728580483	2.3038360468199e-15	2.19621819026581e-14
ENST00000645271.1	2263.2005369746	0.784487313372266	0.0990267825719371	7.92197113747872	2.33774584433444e-15	2.22635913057497e-14
ENST00000596624.1	110.637750917139	0.929224936623061	0.117334119723911	7.91947763199268	2.38510466993672e-15	2.26923670555977e-14
ENST00000593832.1	1135.4295338911	0.994864758880932	0.125692781559372	7.91505086082446	2.47152036329155e-15	2.34915350381743e-14
ENST00000475975.5	176.285327305995	0.706369599269135	0.0892731205768403	7.91245556002649	2.5236096774137e-15	2.39631910130955e-14
ENST00000256637.8	2509.0947583075	-0.840377264499109	0.106218441115993	-7.91178307334975	2.53728232325646e-15	2.40694926641731e-14
ENST00000371648.4	411.138512922441	1.06963959668637	0.135271539170149	7.90735141514835	2.62922655793703e-15	2.486884789075e-14
ENST00000377424.9	943.462948545302	-1.74054014442698	0.220114434164022	-7.90743301790918	2.62750424685309e-15	2.486884789075e-14
ENST00000286353.9	756.973631089057	-0.861500633703298	0.108948767139478	-7.90739222042217	2.62836518130236e-15	2.486884789075e-14
ENST00000486937.5	644.859305064173	0.677138034185267	0.0856472839821693	7.90612384540109	2.65527024312108e-15	2.50907540288698e-14
ENST00000419421.3	160.374591472198	1.09207295866124	0.138192050694192	7.90257437512024	2.73201217527265e-15	2.57908321385797e-14
ENST00000397763.5	3740.26043284959	-1.04203432899312	0.131877458691454	-7.90153479853682	2.75489915004099e-15	2.59816411101924e-14
ENST00000206423.8	1790.4475972206	-1.35056548257089	0.171053588791169	-7.89556940672979	2.8899279570147e-15	2.72286713622122e-14
ENST00000361665.7	3831.17754290361	-0.781572260784964	0.0990087092722862	-7.89397484857159	2.92711181517625e-15	2.75522908649439e-14
ENST00000431178.2	586.762395313338	1.17693965772602	0.149216189970164	7.88747962242805	3.08350481138952e-15	2.89962882263676e-14
ENST00000588450.1	94.5316157062428	0.842681787451685	0.106856326123369	7.88611978366895	3.11727407786499e-15	2.92828613618811e-14
ENST00000373816.6	1067.67050386386	0.270806965839737	0.0343401739421066	7.88601031247791	3.12000839093545e-15	2.92828613618811e-14
ENST00000417584.6	14725.4744352154	-0.635525986319457	0.0806082119534804	-7.88413451828237	3.16722957721461e-15	2.96973630434968e-14
ENST00000486144.1	430.534690033205	0.993725616951353	0.126093839649537	7.88084191672883	3.25182502070756e-15	3.04611651409385e-14
ENST00000346249.9	3812.48026705702	-0.40777347522637	0.0517810073172679	-7.87496219855085	3.40845894871976e-15	3.18976591790595e-14
ENST00000616721.6	1852.56733780594	-1.9636891089505	0.249397377075562	-7.87373601108703	3.44204838712911e-15	3.21809990688857e-14
ENST00000470824.1	167.608175401291	1.385130134505	0.175927841729321	7.87328555213073	3.45446966837159e-15	3.22660753447708e-14
ENST00000625242.1	178.132983955469	1.17441011025506	0.149188271151666	7.87200026643611	3.49015419171689e-15	3.25680670685282e-14
ENST00000261778.2	704.362110208396	-0.530818162996292	0.067449608745803	-7.86984791856664	3.5507262105519e-15	3.31014917555673e-14
ENST00000274938.8	311.463843490824	-1.17137612169833	0.14888954332522	-7.86741698266678	3.62038354833855e-15	3.37185098643918e-14
ENST00000612690.3	293.97204215816	0.782807378015158	0.0995147273031646	7.86624652681197	3.65440056473119e-15	3.4002727093677e-14
ENST00000496342.1	238.13083282727	0.627015330018865	0.0797428327621103	7.86296784677043	3.75137332449365e-15	3.48716176785946e-14
ENST00000371497.10	630.468812748508	-1.00421067535424	0.127718403125016	-7.86269363524122	3.75959748426464e-15	3.49146557955513e-14
ENST00000502487.5	59.9807192153496	0.872825570518578	0.111120852019574	7.85474152380354	4.00597417146004e-15	3.71671758372138e-14
ENST00000445816.5	2954.72187311222	1.20233538214006	0.153085367966124	7.85401895761931	4.02913345277706e-15	3.73066394187997e-14
ENST00000334696.11	20916.3612868259	1.16176038822804	0.14792121170606	7.85391340990783	4.03252742327977e-15	3.73066394187997e-14
ENST00000367846.8	12420.5166515974	0.790301502851919	0.100622496260447	7.85412340403817	4.02577766370414e-15	3.73066394187997e-14
ENST00000317683.4	1436.57063073436	0.480313393226307	0.061159224896154	7.85349052480408	4.04615388257751e-15	3.7397087359998e-14
ENST00000343307.5	452.8161227668	-0.510059652704479	0.0649817350843222	-7.84927721678424	4.18441770918756e-15	3.86382448926311e-14
ENST00000595897.5	439.367162265792	1.05162796858595	0.134007493280285	7.84753108086575	4.24307278989997e-15	3.91426486999889e-14
ENST00000453452.1	607.448899128694	1.20165801522243	0.153139092151358	7.8468404007172	4.26649643008634e-15	3.93213911972094e-14
ENST00000379096.9	4329.90063161993	0.697568160440149	0.088921102674837	7.84479880991791	4.33648152063051e-15	3.99285132619951e-14
ENST00000394264.7	1488.72959146462	-0.386555530042286	0.0492830232683172	-7.84358394446943	4.3786618048098e-15	4.02787128521993e-14
ENST00000397519.6	247.454770450953	-0.62508845085973	0.0797141343979844	-7.84162627594856	4.44748366859057e-15	4.08730902144643e-14
ENST00000296127.7	2254.52977327255	-0.471360432381495	0.0601114407784575	-7.84144293128339	4.45398342808815e-15	4.08941351800078e-14
ENST00000495276.6	133.903111498797	0.930694232689109	0.118704418958028	7.84043459256719	4.48989757964234e-15	4.11849528693538e-14
ENST00000575963.1	695.302261766793	0.631592500599959	0.0805576329955372	7.84025643646889	4.49627256039914e-15	4.12045204261483e-14
ENST00000361575.4	9367.59602008128	0.858831841598151	0.109543663478895	7.84008690528788	4.50234718862452e-15	4.12213012161155e-14
ENST00000527758.1	57.8930737779336	1.08049089031622	0.137840501512467	7.83870399817499	4.55220211035368e-15	4.16125250046285e-14
ENST00000337109.9	1577.87758593973	-0.336033295354997	0.0428686939147996	-7.83866417817286	4.55364567427631e-15	4.16125250046285e-14
ENST00000602976.1	376.667537037982	0.784520368690733	0.100133888815264	7.83471388131232	4.69911533961612e-15	4.29015097829238e-14
ENST00000333676.8	4100.47930977099	0.90575338038197	0.115663558840732	7.83093127567681	4.84269346910314e-15	4.41708209942421e-14
ENST00000464583.5	172.029340553825	0.988063272914277	0.126193150365984	7.82976944508243	4.88765431011781e-15	4.45390937790661e-14
ENST00000532586.1	75.773604691799	0.697714113678022	0.0891147554429129	7.82938931056125	4.90245388864902e-15	4.46320872299312e-14
ENST00000308508.5	1501.36060267132	-1.17873197401006	0.150662845306579	-7.82364073645026	5.13171260761822e-15	4.66755208524376e-14
ENST00000252483.10	7139.85853814456	0.630699101850086	0.0806224625867227	7.82287071883553	5.16321235579537e-15	4.69180961872743e-14
ENST00000558660.1	68.7270944826116	0.934629077434426	0.119487480656232	7.82198329315663	5.19975114382321e-15	4.72059650571016e-14
ENST00000309794.16	305.015409306289	0.586330045466244	0.0749937423581041	7.81838626836953	5.35047954134522e-15	4.85289993133776e-14
ENST00000322522.8	474.347151300661	-0.920191819163995	0.117771270099838	-7.81338112753583	5.56739210131662e-15	5.04492974554008e-14
ENST00000254722.9	4348.0531998629	-1.19167792041923	0.152526375403257	-7.8129301720349	5.58735545616359e-15	5.0583011091494e-14
ENST00000596070.1	141.937880658313	0.771774673446083	0.0987850809605554	7.81266428028996	5.59915922582879e-15	5.06426747855687e-14
ENST00000614046.1	125.38890063518	-0.686307425278147	0.087853734593957	-7.81193228096821	5.63178192951879e-15	5.08903531752052e-14
ENST00000372850.5	265.429585001514	0.723644539808822	0.0927089275163587	7.80555399781896	5.92407324482806e-15	5.348182853184e-14
ENST00000486089.1	489.465961864587	1.74790488354243	0.223935723380044	7.80538655092577	5.9319444640972e-15	5.35031648321636e-14
ENST00000393633.6	308.029064518955	0.873121749427782	0.111901759930307	7.8025738824087	6.065709508307e-15	5.46589073874714e-14
ENST00000332512.8	1609.28995363679	-0.675598812135609	0.0865898444778892	-7.80228693340735	6.07952201326061e-15	5.4732601331616e-14
ENST00000233331.12	1048.38895385911	0.802823261825366	0.102900889805189	7.80190786829213	6.09781606917874e-15	5.48464678666688e-14
ENST00000309295.9	2820.33483763117	-0.852777524660836	0.109312755711352	-7.80126270819352	6.12907680293921e-15	5.50766439072632e-14
ENST00000374259.8	1629.13600018909	-0.509662100814783	0.065341141625219	-7.80001830604801	6.18981956629644e-15	5.55710788049941e-14
ENST00000569796.1	171.6281021401	1.06713675356306	0.136821139090244	7.79950204083013	6.21519348104139e-15	5.57332991047674e-14
ENST00000609740.1	107.982601295142	0.74203859684627	0.0951402597286746	7.79941739661474	6.21936341667365e-15	5.57332991047674e-14
ENST00000407418.8	4695.90683374985	-0.682914617464149	0.0875786590114376	-7.79772863814872	6.3031367903223e-15	5.64319546370423e-14
ENST00000335117.9	266.096980926098	-1.0183687164711	0.130685617758098	-7.79250795872672	6.56920316842816e-15	5.87598891142828e-14
ENST00000455385.7	7453.67890454412	-0.432058304050942	0.0554664685665816	-7.78954051369436	6.72533159970216e-15	6.01010774236493e-14
ENST00000298832.14	922.228605952538	-0.480336217543641	0.0616895120581697	-7.78635138320938	6.89719630625393e-15	6.15802986387414e-14
ENST00000371608.6	513.490489274817	-0.553928446464544	0.0712034925121391	-7.77951230931697	7.28046619305338e-15	6.4942560697264e-14
ENST00000232888.7	1439.67282032239	0.579898730840416	0.0745671982878623	7.77686092753211	7.4346260147039e-15	6.62568413824163e-14
ENST00000262768.11	1972.90253933201	-1.02736677786024	0.132154073465261	-7.77400764820396	7.60411450198946e-15	6.77051954833415e-14
ENST00000600027.5	324.211624984864	0.688396480101911	0.0886019535663663	7.76954065224166	7.87712598206039e-15	7.0071796510746e-14
ENST00000319769.10	2478.3929251088	0.46155126682924	0.0594410082279357	7.76486268636882	8.173372407294e-15	7.26405668476248e-14
ENST00000219454.10	1363.55525806025	-1.33305588511883	0.171750136577421	-7.76160014590684	8.38644576147384e-15	7.446611894603e-14
ENST00000431742.2	180.727372519262	0.893095697073349	0.115095331885524	7.75961702740158	8.51862284140716e-15	7.55706870150038e-14
ENST00000540845.5	884.647476565924	-0.593439240010221	0.076493583808668	-7.75802636590515	8.62612212554155e-15	7.64545167221813e-14
ENST00000466317.1	110.926151194547	0.911692130297948	0.11768871842456	7.7466399711231	9.43559940098831e-15	8.35527917786695e-14
ENST00000518154.5	1813.61699600034	-1.00295594221879	0.129569495640275	-7.74067952694133	9.88868640808739e-15	8.74851546158114e-14
ENST00000399562.9	1327.49610086337	-0.430530246412673	0.0556236958377093	-7.74005106868144	9.93768898440191e-15	8.78386813416562e-14
ENST00000568638.1	571.360724885274	-1.37865267647226	0.17813671320769	-7.73929557611681	9.99691314254466e-15	8.82818311515262e-14
ENST00000372409.8	2088.41435064391	-0.44729301930462	0.0578281764352064	-7.73486294878743	1.03514555479069e-14	9.1329735869544e-14
ENST00000645214.2	2054.82176216428	-0.481926151856716	0.0623113841530928	-7.73415898887227	1.04088887419863e-14	9.17531263517738e-14
ENST00000320270.4	1423.17067013385	0.705479764165431	0.0912430671364252	7.73187252803118	1.05976034943204e-14	9.33319314087292e-14
ENST00000514251.5	2682.14322540775	-0.61894761737061	0.0800677606392194	-7.73029759330414	1.07295460754861e-14	9.44083429141955e-14
ENST00000467310.1	450.117088420146	0.953532856853179	0.123372339878719	7.72890307333517	1.08477225901579e-14	9.53617893581842e-14
ENST00000400256.5	4098.35264775452	1.00712727283447	0.130315734015369	7.72836281393079	1.08938494900485e-14	9.56806997706432e-14
ENST00000428683.5	93.5392645758386	0.755076804535742	0.0977036051825675	7.7282389234749	1.09044543289502e-14	9.56873255207065e-14
ENST00000532395.5	1833.72161371945	2.19922390317266	0.284812223672665	7.72166262674255	1.14821980103106e-14	1.00666129487507e-13
ENST00000399688.7	3852.61800033423	0.545632792759871	0.0706961474684091	7.71799896173536	1.18170163387052e-14	1.03508112456431e-13
ENST00000511995.1	199.057679628406	1.7462320302767	0.22631225833723	7.71602936185024	1.20009676551422e-14	1.05024684506353e-13
ENST00000531037.5	1701.67474125845	0.852998805152524	0.110591782610027	7.71303965829361	1.22855890103093e-14	1.07418732354765e-13
ENST00000307998.11	1242.15235852988	-1.02349767516733	0.132739199982103	-7.71059095809922	1.25236458167765e-14	1.09401704554107e-13
ENST00000321826.5	448.411239076409	0.959450558084039	0.124472340394458	7.70814266883307	1.27661989581725e-14	1.11420356405829e-13
ENST00000355415.7	1872.34512614722	0.781405296963059	0.101404871116566	7.7057964608507	1.30029736212186e-14	1.1338499619077e-13
ENST00000489398.1	1277.77887776945	1.22166600450782	0.158574934522905	7.70402969538264	1.31841190745878e-14	1.14861464296454e-13
ENST00000575245.5	698.503268728878	0.994813502810181	0.129136739190147	7.70356684742804	1.32319836170401e-14	1.15175169225741e-13
ENST00000565723.1	4990.29612594407	1.69044294896786	0.219458117252878	7.702804389869	1.33112047968875e-14	1.15761005726916e-13
ENST00000393106.6	915.632470806252	-0.868684327550039	0.112784988218446	-7.70212721809698	1.33819557574291e-14	1.1627219877251e-13
ENST00000427738.8	1899.3215713409	-0.504162094954	0.0654720992882337	-7.70041132688417	1.35628930633502e-14	1.17739001981577e-13
ENST00000375442.8	2576.63175980408	-0.65014007644038	0.0844525780830875	-7.69828572670391	1.37903739785444e-14	1.19606868596054e-13
ENST00000306065.9	2229.31098261318	-0.370180930970407	0.0481003080770759	-7.69601995848404	1.40369894755814e-14	1.21550207634147e-13
ENST00000463515.1	130.416670086737	0.735094159648483	0.0955164246334022	7.69599744200873	1.40394619070942e-14	1.21550207634147e-13
ENST00000493587.1	923.88412831275	0.700995780984454	0.0910905745769478	7.69559072648395	1.40841953263119e-14	1.21828916651642e-13
ENST00000369146.8	266.2891939287	-1.09323116441815	0.142071633087416	-7.69492924562562	1.41572493154147e-14	1.22351885987489e-13
ENST00000525077.2	1955.03320448007	1.10322541921744	0.143394819200289	7.69362118778144	1.43028105874853e-14	1.23500001819406e-13
ENST00000615353.1	846.098278905403	0.880160119337793	0.114455346647832	7.68998692604515	1.47150062797897e-14	1.26946333038967e-13
ENST00000351677.7	5537.72577923394	-0.57126277674566	0.0743062349543379	-7.68795212268132	1.49508732788448e-14	1.28866710763708e-13
ENST00000357802.6	112.445736642988	1.1236665963908	0.146209250954043	7.68533173556846	1.52601052301614e-14	1.3141548067889e-13
ENST00000344911.8	3105.37519721303	-1.09030060474881	0.141895733163972	-7.68381529477622	1.54419260243389e-14	1.32863480425534e-13
ENST00000230640.10	2539.63283795813	-0.451617381773748	0.0587797046179129	-7.68321965395041	1.55139247252498e-14	1.33364836089448e-13
ENST00000299498.11	333.167673950051	-0.868236131341132	0.113042040743513	-7.68064806359185	1.58285781033473e-14	1.3594943209188e-13
ENST00000476993.2	2788.64431922749	-0.743734228185242	0.0968348813051488	-7.6804372366768	1.58546510867471e-14	1.36053074785037e-13
ENST00000262426.6	1134.12152882854	-1.20907342897581	0.157460426167467	-7.67858603208597	1.60854115937667e-14	1.37911463567388e-13
ENST00000373960.4	81186.9671662756	-1.5590971559248	0.20307496010059	-7.67744657023459	1.62290899419104e-14	1.39020617015624e-13
ENST00000503063.5	467.404850092715	1.12593114552298	0.146688770564612	7.67564648056714	1.64586457251259e-14	1.40862805791958e-13
ENST00000631021.3	6241.87489252449	0.51543907600907	0.0671576510920355	7.67506110811846	1.65339811869871e-14	1.41383004621825e-13
ENST00000225737.11	1334.02459756979	-0.361966959895101	0.0471773567550295	-7.67247223651443	1.68712485047733e-14	1.44140112555293e-13
ENST00000399002.7	513.689937592769	-0.97204308647284	0.126765133723163	-7.66806343292823	1.74612534445911e-14	1.49049750404884e-13
ENST00000400613.4	3844.85045388643	0.744292657732832	0.0970818123201777	7.66665392770111	1.76541268416184e-14	1.50563817506129e-13
ENST00000382252.6	2344.08793570286	0.453234882397586	0.0591662383534457	7.66036332561932	1.85407807967972e-14	1.57986969000077e-13
ENST00000297265.5	1767.5870192555	0.796710902273586	0.104023702607271	7.65893620689002	1.87479488266594e-14	1.59612247942304e-13
ENST00000488423.2	316.952873832696	-0.501191305051105	0.0654616970107	-7.65625286141273	1.91436619997219e-14	1.62838469934587e-13
ENST00000487794.5	978.513082620105	1.51118969415847	0.197392741358466	7.65575108668326	1.92185653430898e-14	1.63332584201902e-13
ENST00000259963.4	2934.05068102033	-0.437863243160702	0.05719652088313	-7.65541743448681	1.92685314027164e-14	1.63614085704534e-13
ENST00000310942.9	264.663666258551	1.37958875391646	0.180239183449316	7.65421107394444	1.94502584665673e-14	1.65012935147803e-13
ENST00000543039.2	359.44016838112	1.04575513129012	0.136703668178512	7.64979568744667	2.01298889857537e-14	1.70629791978718e-13
ENST00000518116.5	276.148162286127	-0.740339103508753	0.0968188108270458	-7.6466452870535	2.0629035696373e-14	1.74708328469545e-13
ENST00000590940.5	61.6533205875085	0.687276331042981	0.0898815421084999	7.6464679501531	2.06574919256917e-14	1.74796930806768e-13
ENST00000220763.10	2221.3775056696	-0.724479605190348	0.0948601870836014	-7.63734109602647	2.21753461991843e-14	1.874772088589e-13
ENST00000332853.9	1386.88026512135	-1.04489468329284	0.136874436235345	-7.63396520221071	2.27641381341326e-14	1.92287685073882e-13
ENST00000560881.5	390.249848304343	1.05513481965632	0.138221457911252	7.63365425022351	2.2819138676381e-14	1.92584807213176e-13
ENST00000393593.8	1951.72403857707	-0.425237506581484	0.0557122961755698	-7.63274062949057	2.2981495367091e-14	1.9378667187146e-13
ENST00000312046.10	734.752404868419	-0.975441832576109	0.127834599489154	-7.63049938337599	2.33846084292718e-14	1.9701481897827e-13
ENST00000471461.5	151.987310855239	0.825645680198266	0.108220759630411	7.62927263695027	2.36081894479909e-14	1.98726128507611e-13
ENST00000380317.8	53.4396420127242	-0.55706129085869	0.0730284064491034	-7.62800830450723	2.38408208896864e-14	2.00510592313778e-13
ENST00000394081.7	426.637469927718	-0.983862007299863	0.128983549001358	-7.62781001854355	2.38775085702231e-14	2.00645431013103e-13
ENST00000551318.1	594.463990738648	0.944582090034291	0.123835834677679	7.62769591284183	2.38986460417754e-14	2.00649479386177e-13
ENST00000256117.9	228.085697332934	0.81101225632678	0.10633965677564	7.62662097017944	2.40986790055472e-14	2.02154203678658e-13
ENST00000591871.1	2060.25379150229	0.851015833472008	0.11159266279091	7.62609128761937	2.41978508762825e-14	2.02810977922526e-13
ENST00000461135.2	5735.21043899692	1.07392803207742	0.14087760989533	7.6231278545635	2.47601414802707e-14	2.07344839947715e-13
ENST00000582401.6	29371.6751393941	-0.720647408418641	0.0945499842426128	-7.62186703880857	2.50032515002848e-14	2.09200331674218e-13
ENST00000574671.5	7537.19446989005	2.09569843929823	0.274991830010011	7.62094800860789	2.51819364924831e-14	2.10514054292583e-13
ENST00000343958.9	633.986655465232	-0.87141414027138	0.11438795785261	-7.61805837459049	2.57519843434071e-14	2.15094390293944e-13
ENST00000337351.8	179.854754281947	1.00820037915216	0.13241255459258	7.61408449715583	2.65567030583485e-14	2.21625269337455e-13
ENST00000368026.11	7375.18406019782	-0.477417590053893	0.0627111371653287	-7.61296336877534	2.67881730750089e-14	2.2336507575162e-13
ENST00000565985.1	114.371384578081	0.872923186873264	0.114680150629577	7.61180711815466	2.70289729546853e-14	2.251796254561e-13
ENST00000553672.1	432.063495507646	0.814910369533825	0.107075393016041	7.61062225951148	2.72779392013474e-14	2.27059041475483e-13
ENST00000465271.6	596.017829864995	-0.592394144856997	0.0778403779028435	-7.61037087456582	2.7331050321589e-14	2.27306355157462e-13
ENST00000463260.5	220.114661807623	1.09274407437367	0.14374258249978	7.60209017655116	2.91385564367324e-14	2.42131682828416e-13
ENST00000264866.9	288.74996594317	-0.435891534859323	0.0573428289939559	-7.6015003533444	2.92716973151408e-14	2.4303014334981e-13
ENST00000397457.7	686.56829741383	-0.352189110575367	0.0463591452044544	-7.59697162279701	3.03140977085496e-14	2.51469807976816e-13
ENST00000397752.8	1087.73732509583	-1.14138887254339	0.150269830430842	-7.59559566461801	3.06379790645089e-14	2.53939700198498e-13
ENST00000672248.1	88.2606950425857	0.833116042668899	0.109691971152596	7.59505033882492	3.07672807235987e-14	2.54794002514098e-13
ENST00000482384.1	72.1855237535828	-0.713272512090012	0.093922808457564	-7.59424173748255	3.09599958563203e-14	2.56171550041138e-13
ENST00000642298.1	192.821149014287	1.26428511725351	0.166491980069897	7.59366977750364	3.10970282755198e-14	2.57086410781616e-13
ENST00000478286.2	108.907498762152	-0.723438452474371	0.0952746521819614	-7.59318912120197	3.12126469367711e-14	2.57822833625676e-13
ENST00000398665.8	1395.47196692949	0.528845543662329	0.069691025425308	7.58843108470435	3.23802106075644e-14	2.67239903009245e-13
ENST00000531978.5	2055.55560476304	1.57831294496159	0.208007811189616	7.58775805550319	3.25487939003679e-14	2.68403212180113e-13
ENST00000378825.5	1239.77959767184	-1.23508050893366	0.162809539280858	-7.58604510760919	3.29817645552568e-14	2.71742884554507e-13
ENST00000398637.10	5808.63997686871	-0.730247844714888	0.0962646747528299	-7.58583402052601	3.30355101173692e-14	2.71955038372986e-13
ENST00000248437.9	1540.27011775102	-1.01039509458646	0.133230413119184	-7.58381717005251	3.35533893590402e-14	2.75984440502724e-13
ENST00000545888.6	358.809822812898	0.974883513181613	0.128659409227638	7.57724226338353	3.52977297002802e-14	2.90086418196719e-13
ENST00000381125.9	3559.44191428628	-0.739098630854746	0.0975643552828998	-7.57549853849429	3.57751138574589e-14	2.93761163154147e-13
ENST00000647358.2	1471.44536746473	1.08410193092809	0.143179086359176	7.57165001184974	3.68513191958907e-14	3.02342664416286e-13
ENST00000466796.1	112.504168095259	0.997215449109532	0.131727921779832	7.57026631587085	3.7245986815115e-14	3.05065359124812e-13
ENST00000552962.5	6646.49491401025	-1.31895105196449	0.174225833386631	-7.57035295126159	3.72211545403703e-14	3.05065359124812e-13
ENST00000640345.1	123.387031825081	1.02820122466291	0.135849036035428	7.56870460527057	3.76964234686871e-14	3.08494572514597e-13
ENST00000335670.11	841.063996140646	-0.750930848342419	0.0992268466585403	-7.56781933146101	3.79541332251248e-14	3.10342129754935e-13
ENST00000370035.8	936.048521263684	-0.700777572738898	0.0926021585606995	-7.56761595659293	3.80135814407102e-14	3.10566804133776e-13
ENST00000585465.2	228.950276926554	0.940334648286543	0.124284755171255	7.56596934990803	3.84982825757878e-14	3.14262451211094e-13
ENST00000466201.1	84.0194487939374	0.84845538888629	0.11219434641648	7.56237204445857	3.95784391270942e-14	3.22808528699071e-13
ENST00000381410.5	1536.79359655364	-0.525017790117444	0.069441468401485	-7.56058018649582	4.01275416037319e-14	3.2701253283444e-13
ENST00000078429.9	5769.30836428521	-0.40666315541102	0.0538040880578737	-7.55822038975176	4.08621276962418e-14	3.32719789137714e-13
ENST00000471851.1	337.390487424713	1.12151329275331	0.148386796075253	7.55803968019193	4.09189231411646e-14	3.32903198821837e-13
ENST00000216513.5	1060.92769639396	0.641767357036644	0.0849229945274749	7.55705048564926	4.12311965860057e-14	3.35163049068167e-13
ENST00000555794.2	93.7649920876574	-0.581680946052037	0.0769951759502766	-7.55477130707106	4.19596455387351e-14	3.40799328397385e-13
ENST00000530649.5	59640.0254505999	-1.38030937717434	0.182737123363039	-7.55352471228367	4.23634086147158e-14	3.43791270913408e-13
ENST00000532036.2	1222.10296160966	0.708201280880702	0.093856020945273	7.54561373631693	4.50162444602487e-14	3.65014857000714e-13
ENST00000339438.10	21133.1849421395	-0.352018430441209	0.0466538635987212	-7.54532215100099	4.51170828727116e-14	3.65527392014612e-13
ENST00000084798.9	448.053168749618	-1.04739017568529	0.138892709132974	-7.54100184396668	4.66374521465663e-14	3.77530175126455e-13
ENST00000635653.1	151.878042942083	1.00263497727369	0.133009576532438	7.53806608074698	4.76992155278606e-14	3.85803646659149e-13
ENST00000244333.4	928.066229013402	-0.847281006207703	0.112426500699638	-7.5363103977711	4.83455045938812e-14	3.90705683548221e-13
ENST00000316715.9	267.144533876355	-0.909597305032134	0.12069712353888	-7.53619703902161	4.83875280231778e-14	3.90720238750748e-13
ENST00000237596.7	1597.64291522553	-0.689974477742714	0.0915818074747676	-7.53396877357781	4.92209022841087e-14	3.97119472415143e-13
ENST00000375826.4	302.199658070553	0.985828830082189	0.130899296094076	7.53120039219832	5.02759596316795e-14	4.05295163371066e-13
ENST00000641088.1	98.514999154269	0.712125330701189	0.0945599032289502	7.53094394541603	5.03748119573587e-14	4.05755326163999e-13
ENST00000430743.1	137.932958826398	1.08254878412894	0.143773175704315	7.52956021751457	5.09115029606421e-14	4.0973847536013e-13
ENST00000370192.8	904.692071476823	-1.077004205172	0.143073434939291	-7.52763226540968	5.16686604956761e-14	4.15487887462746e-13
ENST00000392238.3	3205.70507395006	0.872558907562308	0.115920459516499	7.52722091684008	5.18316352927386e-14	4.16453685056793e-13
ENST00000486733.2	140.87422984356	0.996138864652981	0.132417695240626	7.52270202893068	5.36556143920215e-14	4.30752593557105e-13
ENST00000481170.1	242.414357519313	0.867813400065695	0.115371482909624	7.52190557128829	5.39835698991382e-14	4.33027578860635e-13
ENST00000549832.1	6570.68925870384	1.18662538023184	0.157801023939955	7.51975716382784	5.48780747715579e-14	4.39839619084912e-13
ENST00000335999.7	579.072137376882	-0.85808420762781	0.11411269113957	-7.51962116622331	5.49351862150859e-14	4.39934376663927e-13
ENST00000621399.1	1508.66136997645	1.36067831813225	0.181015356532131	7.51692201258474	5.60808463739699e-14	4.48739161183479e-13
ENST00000464385.1	235.527738148345	1.45089318624541	0.193138836706269	7.51217730720812	5.81519525226624e-14	4.64928450045384e-13
ENST00000330317.6	201.667643714513	0.825841445874124	0.109959157494457	7.51043809985319	5.89298150315909e-14	4.70760051987561e-13
ENST00000515592.1	115.13899763015	0.941566965166963	0.125535741828154	7.50038954209449	6.36284561729885e-14	5.07877422567305e-13
ENST00000412232.3	5247.74090702736	-1.26086201531342	0.168156616331065	-7.49814097609486	6.47292640752019e-14	5.16239795752472e-13
ENST00000394979.2	674.765639727997	0.483719680100357	0.0645144048339302	7.49785542229716	6.48703927269243e-14	5.16940931049502e-13
ENST00000578115.1	85.9739853390683	0.666839013140255	0.0889503834160485	7.49675254373264	6.54183120043054e-14	5.20879903942477e-13
ENST00000450849.7	330.671574182166	-1.0933935353316	0.145893041240776	-7.49448723552964	6.65580445426056e-14	5.29520757319305e-13
ENST00000485714.1	199.484519443097	0.74504094119846	0.0994671613174371	7.49032073832643	6.87055063197426e-14	5.46158173805221e-13
ENST00000302874.9	282.936733411025	-0.532345121574031	0.0710967632370706	-7.48761402539435	7.0136923965245e-14	5.57081013408332e-13
ENST00000393038.3	1165.96950115178	0.676584044611218	0.0904108203745471	7.48344105062112	7.24013868381811e-14	5.7459728083831e-13
ENST00000358344.8	5648.55016761129	0.465541387687545	0.0622429633186617	7.47942197584875	7.46502160660449e-14	5.91960978665763e-13
ENST00000639782.1	817.796828604174	0.940671773878827	0.125781239869105	7.47863333878523	7.50994797824308e-14	5.95037803104839e-13
ENST00000619168.5	972.441481054674	-1.0495677990965	0.140428034353052	-7.47406174224272	7.77566289064337e-14	6.15589155009859e-13
ENST00000221138.9	4109.19667958081	-0.498561619774635	0.0667184157418373	-7.47262377607687	7.86113656339272e-14	6.21849190364796e-13
ENST00000360982.2	7779.11668537079	-0.54630808741588	0.0731180830625473	-7.47158656974845	7.92336147487466e-14	6.26261459454292e-13
ENST00000316218.12	5282.3925351724	0.710464990980523	0.0951015749106418	7.47059122467826	7.98353014333366e-14	6.30504161075961e-13
ENST00000333651.11	9888.07789116638	0.701557108412392	0.0939332478126891	7.46867722290787	8.1004965548699e-14	6.39221962095907e-13
ENST00000632730.1	205.667676979278	1.03499134296815	0.138581082792212	7.4684893645983	8.11206712190588e-14	6.39615422258066e-13
ENST00000324453.13	2084.10622247032	-0.788097938651375	0.105556910167025	-7.46609518414615	8.2609599918626e-14	6.50826969675209e-13
ENST00000478193.5	1963.17405722594	-0.36358162025762	0.0487024344665229	-7.46536850242133	8.30668102729285e-14	6.53898699344593e-13
ENST00000250111.9	293.487902923787	-0.957695251967841	0.128316409110673	-7.46354467527086	8.42253013779646e-14	6.62481439340525e-13
ENST00000397224.9	2902.2743815656	0.623293689471923	0.0835410130417954	7.46093046729144	8.59135838535913e-14	6.7521404009206e-13
ENST00000369799.10	7285.68911994966	-0.393828600672851	0.052799777215328	-7.45890648490315	8.72434978906499e-14	6.85111833880172e-13
ENST00000531483.1	546.085857577496	0.954809563049232	0.128033258428164	7.45751201501247	8.81715252332943e-14	6.91840223034104e-13
ENST00000557391.1	280.488149488806	1.18577562580971	0.159031525991127	7.45622994195423	8.90333092958058e-14	6.98038391040724e-13
ENST00000638831.3	4011.77213181516	-0.576033211971225	0.0772916313160758	-7.45272421040772	9.143228697987e-14	7.16268738485853e-13
ENST00000310513.10	3185.00100525663	0.361520321486962	0.048533639170995	7.44886078320325	9.41496553953361e-14	7.36961927889037e-13
ENST00000416160.1	809.772727287739	-0.438343412725484	0.058859850179002	-7.44723969552102	9.53133580631443e-14	7.45470177315124e-13
ENST00000297991.6	7787.07837746355	-1.05031151857469	0.141079117303509	-7.44484044591173	9.706165560261e-14	7.5853332463697e-13
ENST00000592895.5	193.531189723943	1.07034586482662	0.14381204034732	7.44267213121815	9.86687644330266e-14	7.70472972429599e-13
ENST00000316409.2	202.522882904325	0.599483873276663	0.0805608376931648	7.4413808302235	9.96382445674905e-14	7.7741839978201e-13
ENST00000305963.2	1665.31563694298	-0.463835134481329	0.0623336347079216	-7.44116938880163	9.97978796110022e-14	7.78039006854956e-13
ENST00000567351.5	216.685815914304	0.789295629462138	0.106102894161583	7.43896418376795	1.01477830188595e-13	7.90501718085013e-13
ENST00000353234.5	792.851851828554	0.724750730853163	0.0974314524827285	7.43857052712663	1.01780632238231e-13	7.92225209585077e-13
ENST00000469669.5	1309.27847505406	0.87122691801857	0.117128810235179	7.43819489218123	1.02070399830858e-13	7.93844566819015e-13
ENST00000553666.1	91.6403855583658	0.889054355099173	0.119534916023751	7.43761224479816	1.02521463253438e-13	7.96714795235116e-13
ENST00000417379.6	646.726314539833	0.812523392730505	0.109252316669097	7.4371273534773	1.02898340796773e-13	7.99004382493887e-13
ENST00000370986.9	588.882548519846	-1.00340108062468	0.135023664028474	-7.431297971688	1.07537154186106e-13	8.34357760194757e-13
ENST00000508237.5	2658.11933476395	0.76706814874709	0.103231172294657	7.4305864371821	1.08117256097824e-13	8.38189166587599e-13
ENST00000371084.8	4116.02625064515	-0.57128093111124	0.0768853664237375	-7.43029470605297	1.08355987480682e-13	8.3937006569964e-13
ENST00000506682.5	493.938045591912	0.68528368874571	0.0922597675555177	7.42776300984433	1.10449616358728e-13	8.54906432915288e-13
ENST00000531928.6	126.672668860152	0.711067149590575	0.0957691745162647	7.42480190710856	1.12948828939212e-13	8.73554876047374e-13
ENST00000334828.6	6020.40517056682	-0.457659954996794	0.0616447894472636	-7.42414661645194	1.13509368929503e-13	8.77191734113915e-13
ENST00000469485.5	574.447077351971	0.885729295104278	0.119309930874601	7.42376840394963	1.13834137793713e-13	8.79002237303758e-13
ENST00000503771.2	716.401917884469	-1.21791555695104	0.164063331089968	-7.4234476946172	1.14110244378229e-13	8.79037996740777e-13
ENST00000366627.4	54.9734187715297	0.75484310475419	0.10168341824103	7.4234631153421	1.14096953245957e-13	8.79037996740777e-13
ENST00000492704.1	74.0238148932207	0.925254126656615	0.124637301737319	7.42357314992783	1.14002158518526e-13	8.79037996740777e-13
ENST00000278742.6	15341.1781671717	0.575550975114701	0.0775509307000059	7.42158694833893	1.15725242034512e-13	8.90772584091325e-13
ENST00000649030.2	1821.20384396831	-0.721351829090448	0.0972589611176368	-7.41681610415269	1.19969337187383e-13	9.2270953399702e-13
ENST00000491690.1	611.976227599458	0.843213211061591	0.113701024513343	7.41605640468649	1.20659129544002e-13	9.27280683853191e-13
ENST00000470475.1	96.3757925533782	0.915883254900549	0.123503388566681	7.4158552694775	1.208424080211e-13	9.27955060487723e-13
ENST00000395905.8	150.440494650927	-1.20249005924199	0.162203800145529	-7.41345183135732	1.23053749600472e-13	9.44189671105044e-13
ENST00000609948.1	232.956362140505	0.516726039722844	0.0697105880390381	7.41244700781288	1.23990006319899e-13	9.50622668817287e-13
ENST00000595692.1	409.376709988978	1.16175625444473	0.156768848665024	7.41063205054925	1.25698889404778e-13	9.62964520250798e-13
ENST00000438295.2	414.957110996283	-0.720478534528962	0.0972749727432431	-7.40661769631807	1.29561260175387e-13	9.91771537701902e-13
ENST00000564033.1	115.615591988901	1.03067468217378	0.139181239310664	7.40527018783924	1.3088371313751e-13	1.00110581843919e-12
ENST00000308167.10	522.918221436967	-0.788417147958888	0.106499060413332	-7.40304322778975	1.33098397862308e-13	1.01724456084537e-12
ENST00000484115.5	163.968691486047	0.879933921879943	0.118868040710048	7.40261147255167	1.33532015289907e-13	1.01975628657717e-12
ENST00000561693.5	203.020582357252	1.10380833533044	0.149220467111184	7.39716445538263	1.39123212486718e-13	1.06162049182717e-12
ENST00000425690.8	1372.3919958269	0.536718678781318	0.0725605017733107	7.39684353972775	1.39459704446482e-13	1.06335287990042e-12
ENST00000342216.8	8429.82359077115	0.67807618629642	0.0916914462035064	7.39519567388489	1.4120018951478e-13	1.0757793262326e-12
ENST00000616080.2	3238.03289802207	-0.470420342207764	0.0636335440219787	-7.39264721834891	1.43933995069768e-13	1.09574829789006e-12
ENST00000485835.1	120.98934518993	0.93169573307154	0.126055837655256	7.39113515408617	1.45580546399614e-13	1.10741537018469e-12
ENST00000396290.2	3139.75884526836	-0.932079329602023	0.126212851113106	-7.38497959107775	1.52476775227402e-13	1.15896666240922e-12
ENST00000305632.11	1015.42079115743	0.566466084551496	0.0767802953369492	7.37775339448186	1.60982788165349e-13	1.22208313102129e-12
ENST00000484164.6	178.59352939253	1.58527524837878	0.214873544668966	7.37771255563852	1.61032160562822e-13	1.22208313102129e-12
ENST00000304611.13	3884.88757321789	0.568801520146883	0.0771016381992952	7.37729487247241	1.61537976476185e-13	1.22496479585454e-12
ENST00000469480.1	229.503396290339	1.18043116111	0.160015275340721	7.37699046916931	1.61907593150721e-13	1.22585374892136e-12
ENST00000263688.4	2756.42247665556	-0.649152900699292	0.0879962003302169	-7.37705603495678	1.61827910827511e-13	1.22585374892136e-12
ENST00000245457.6	358.419786236232	-1.12845811285587	0.153055296629716	-7.37287854588877	1.66982604448769e-13	1.26329362898391e-12
ENST00000587481.1	131.521964293256	0.936533900900086	0.12706833090627	7.37031716888533	1.70222567302173e-13	1.28680312745004e-12
ENST00000419943.1	338.87255729072	0.664277219898583	0.0901468978108131	7.36883060904291	1.72131204807383e-13	1.30021969167879e-12
ENST00000452606.2	13325.6716798284	0.798059929952183	0.108312855244368	7.3680998266702	1.73077170988877e-13	1.30634936984146e-12
ENST00000402219.8	2796.01458673552	-0.506393293109588	0.0687390748891194	-7.36689130493003	1.74652769898359e-13	1.31721817297567e-12
ENST00000584577.5	10082.3350594628	0.752182537206527	0.102122846682353	7.36546778358176	1.76526755210026e-13	1.33031877432908e-12
ENST00000306442.5	1071.64480372759	-0.816148733765037	0.110840456429202	-7.36327474694535	1.79452489650622e-13	1.35131898020631e-12
ENST00000288937.7	1910.27973522163	0.634568509334894	0.0862210176603059	7.35978913905854	1.84200961617171e-13	1.3860016585199e-12
ENST00000427704.6	1824.73190784147	-0.722289739090826	0.098153589368895	-7.3587705119597	1.85611805502473e-13	1.39553643858438e-12
ENST00000612339.4	182.362572676418	-0.807608631041554	0.109754707679695	-7.35830515259953	1.86259876758297e-13	1.39932594186396e-12
ENST00000403625.6	1611.90565950367	-0.753490325717493	0.102403980996038	-7.35801790505237	1.86661014065826e-13	1.40125586602429e-12
ENST00000419314.5	142.35192539091	0.761054563738925	0.10363209723379	7.34381127134789	2.07595798489845e-13	1.55720894712768e-12
ENST00000370631.3	1513.65661850994	-0.367080839059295	0.0499914143150483	-7.34287765386941	2.09049610763605e-13	1.56690425845498e-12
ENST00000220325.9	2598.45133500688	-0.464820307293774	0.0633194768965336	-7.34087408923653	2.12203372258591e-13	1.58931654442556e-12
ENST00000222747.8	889.421069701165	-0.997211816815348	0.135856486789654	-7.340185517673	2.13297990741715e-13	1.59628403857089e-12
ENST00000497387.5	76.7828593132547	1.11561033487095	0.152015395257961	7.33879836958507	2.15520002339632e-13	1.61167151865064e-12
ENST00000561679.5	259.596884747996	1.08246162482204	0.147540705737843	7.33669816345741	2.18927574834706e-13	1.63589420149564e-12
ENST00000469415.1	437.567565335965	1.19800019358834	0.163322194507109	7.33519530033131	2.21398393518387e-13	1.65308531486365e-12
ENST00000600410.5	140.649955848869	0.889267865993291	0.121235586357106	7.33503992279875	2.21655402871584e-13	1.65373316704652e-12
ENST00000439719.5	39.3743195382004	0.670371892939234	0.0913945833525126	7.33491929552961	2.21855134025702e-13	1.65395300991993e-12
ENST00000504241.1	107.460857539002	0.696829836429049	0.0950365929284364	7.33222661879061	2.26359897193978e-13	1.68624236299257e-12
ENST00000485067.1	117.774440421255	0.968090686205567	0.132042330055472	7.33166921394724	2.27303581913053e-13	1.69197470858498e-12
ENST00000588643.1	75.6294333322452	0.961192723261293	0.131118343465	7.33072656243457	2.28908289998581e-13	1.70261495332788e-12
ENST00000412055.6	802.220518238813	0.719367221911102	0.0981324294913447	7.33057589259573	2.29165809911442e-13	1.70322622607479e-12
ENST00000675505.1	260.162334064931	-0.701414403512611	0.0957591225028204	-7.3247789367739	2.39292842271825e-13	1.77713353962424e-12
ENST00000393979.3	1034.59452880596	0.648898969390967	0.0885931268638306	7.32448432922271	2.3981908354922e-13	1.77968111351958e-12
ENST00000257408.5	120.70801362195	1.06251530913739	0.145075619891043	7.32387226699686	2.40916013570587e-13	1.78645660749975e-12
ENST00000440082.5	1084.39997588047	0.987576872674042	0.134942747849879	7.31848793958678	2.50780554965704e-13	1.85818635464291e-12
ENST00000611981.1	115.750117241402	0.544901297422731	0.0744938584904824	7.31471437329762	2.57929431457857e-13	1.90970007407136e-12
ENST00000527076.1	277.270643676771	0.7376039332995	0.100842930441002	7.31438416231899	2.5856444497506e-13	1.91294365459842e-12
ENST00000269346.9	242.335130364653	-0.660650021739724	0.0903488074989107	-7.31221628738918	2.6277168705039e-13	1.94259069102549e-12
ENST00000286544.5	566.078568951442	-0.477737404229034	0.0653919299764142	-7.30575476823128	2.7571462990537e-13	2.03672388965838e-12
ENST00000379902.7	3547.55597883908	-0.638388363860514	0.0873943884191642	-7.30468369203126	2.77919750510645e-13	2.05145323439241e-12
ENST00000361272.9	2712.55232528277	-0.448076577919687	0.061365014957348	-7.30182463462488	2.83891135513004e-13	2.09393962822576e-12
ENST00000371204.4	811.880976959789	1.30337753044474	0.178523718154602	7.30086480338714	2.85923940516479e-13	2.10733320043784e-12
ENST00000592433.5	100.086908051163	1.02797843470901	0.140805648904055	7.30069029694592	2.86295056658371e-13	2.10846867352496e-12
ENST00000494232.5	76.9987373867856	0.934002505047199	0.127944700388624	7.30004839755162	2.87664234800679e-13	2.11534472131248e-12
ENST00000635152.1	465.126207195173	1.02107450138823	0.139871964899726	7.30006547144911	2.87627732876536e-13	2.11534472131248e-12
ENST00000547048.5	524.461902416693	0.890861673775493	0.122065003347012	7.29825625157207	2.91521036264892e-13	2.14208422562569e-12
ENST00000498157.1	380.616762752716	-0.840892222950191	0.11522488368197	-7.29783529459768	2.92434300018835e-13	2.14717066544442e-12
ENST00000551944.1	201.300273044816	0.627467423987535	0.0859985812022592	7.29625320808259	2.95891822767982e-13	2.17091628879772e-12
ENST00000561981.5	405.66816846721	-1.09082710622181	0.149530646236426	-7.29500696798354	2.98643622236767e-13	2.18945218596827e-12
ENST00000434372.2	718.384639981906	0.659755727728008	0.0904416042099133	7.29482557824525	2.99046235350612e-13	2.19075047526082e-12
ENST00000284061.8	703.666225469354	-0.532136259983894	0.0730216089486087	-7.28738064862967	3.16039059202081e-13	2.31349165115977e-12
ENST00000373795.7	3922.97938666637	-0.304547744331425	0.0417990372490073	-7.28599901756488	3.19295302854696e-13	2.3355682017549e-12
ENST00000025301.4	2661.59303737357	-0.7076886427287	0.0971531796796658	-7.28425611042373	3.23450039452419e-13	2.36417884367254e-12
ENST00000550383.1	235.38812084767	0.48265445429223	0.0662681106221	7.28335921699369	3.25608696380969e-13	2.37816757642461e-12
ENST00000487258.5	1560.23884990097	0.531616177044001	0.0729952410748046	7.28288816115023	3.26748101477362e-13	2.38469651220969e-12
ENST00000567571.5	1685.29724266404	0.735712748865046	0.101022114736493	7.28269004053305	3.27228491022734e-13	2.38640958092706e-12
ENST00000673012.1	139.096124963656	0.789157948981673	0.108384515866857	7.28109493011989	3.31121565320113e-13	2.41298941149256e-12
ENST00000361383.11	1895.97825663014	-0.445921939195318	0.0612602849039299	-7.27913590174491	3.3596510826878e-13	2.44645057100669e-12
ENST00000447630.5	1665.68812959288	0.816587740847459	0.112196104942033	7.27821827031655	3.38257743845156e-13	2.46130016757442e-12
ENST00000439174.7	2861.30778431392	-0.500011543308336	0.068732614967163	-7.27473476088777	3.47101759469585e-13	2.5237623439278e-12
ENST00000564759.1	255.44992889277	0.677707153452443	0.0931684516774104	7.27399823922114	3.49000537093014e-13	2.53567031961222e-12
ENST00000493227.1	1228.91486899368	0.731349538938114	0.100550151593178	7.27348022206001	3.50342109331262e-13	2.54351513456194e-12
ENST00000259339.7	2227.88405372971	0.562096507686799	0.0773039319880805	7.27125378012426	3.56166092073553e-13	2.58386663062173e-12
ENST00000359426.7	9141.95422497069	-0.424386469823426	0.0583786348699947	-7.26955110835507	3.60684044206548e-13	2.61469015330030e-12
ENST00000592434.5	196.083542536662	0.763335206342319	0.10507283454191	7.26481977639851	3.73535957861436e-13	2.7058376544862e-12
ENST00000269321.12	19268.4471665037	0.508987157659142	0.0700808464070834	7.26285688250044	3.78998882519896e-13	2.74336448941749e-12
ENST00000530493.1	130.34235380357	0.882202639455861	0.121485719619406	7.26178057980518	3.82027563854733e-13	2.76322841048762e-12
ENST00000367924.1	1244.20594341171	0.790037053174835	0.108803225978592	7.2611546768869	3.83799751154740e-13	2.77398123714074e-12
ENST00000367463.5	675.523081004788	-0.85438837633572	0.117725035945069	-7.25749089373292	3.94336523735089e-13	2.84801858108748e-12
ENST00000537364.5	279.852402996523	0.72171590727431	0.0995450365618173	7.25014457979656	4.16326981810704e-13	3.00460646456848e-12
ENST00000565276.5	100.598204216717	0.901977131882925	0.124415036253703	7.24974375318785	4.17560855494971e-13	3.01127405365861e-12
ENST00000290429.11	704.828280352878	0.446909761868047	0.0616909736957239	7.24432984430305	4.34582621218982e-13	3.13170295439257e-12
ENST00000334574.12	207.372090855613	0.772058745593331	0.106587414046388	7.24343256190948	4.37468817303097e-13	3.15016463401207e-12
ENST00000328195.8	2135.05058933606	-0.488863600734433	0.0675222594836783	-7.2400361669266	4.48565106617504e-13	3.22767514494995e-12
ENST00000312239.10	7290.39440477535	-0.371260618422938	0.051288819085672	-7.23862676196133	4.53250461197942e-13	3.2589748187097e-12
ENST00000490672.2	127.739431278745	0.811733659633745	0.11215649544073	7.23750912904291	4.56999995436196e-13	3.2835044050793e-12
ENST00000497677.5	206.466771703802	-0.453879069957172	0.062732984383321	-7.23509449484833	4.65205113289578e-13	3.33998704397262e-12
ENST00000464757.1	217.255626202538	1.28185721565147	0.177192005622268	7.23428357362856	4.67993000647822e-13	3.35752142414545e-12
ENST00000377093.8	726.803967112205	-0.785706915160925	0.108614016481908	-7.23393665578879	4.69190682794786e-13	3.36362973628675e-12
ENST00000257637.8	508.850700170836	-0.635713729898171	0.0879028367218344	-7.2320047180032	4.75915661763511e-13	3.40666659182645e-12
ENST00000377953.4	2637.32473151029	0.889869715257752	0.123047666642872	7.23191052326471	4.76245957556137e-13	3.40666659182645e-12
ENST00000443940.6	223.004553900454	0.626615532038663	0.0866441341596799	7.23205948234013	4.75723732896932e-13	3.40666659182645e-12
ENST00000428149.7	402.246353370639	-0.390073113492047	0.0539505044080982	-7.23020327189925	4.8227162801493e-13	3.44723075389038e-12
ENST00000477157.5	122.196989286075	0.798494710410305	0.110447766235939	7.22961393990128	4.84368980210821e-13	3.45967667188817e-12
ENST00000489319.5	247.696132237299	1.18152807528426	0.163463383120473	7.22809018588259	4.89833414972761e-13	3.4961365121568e-12
ENST00000006777.11	3374.56118034632	-0.675238677944616	0.093452628947056	-7.22546476811435	4.99390933811056e-13	3.56173533850264e-12
ENST00000368662.10	325.98739825308	-0.506226685945084	0.07006756581747	-7.2248361997309	5.01706190115055e-13	3.57562283989556e-12
ENST00000448979.3	147.303926577072	1.0383344589051	0.143723285058993	7.22453886632844	5.02805050659624e-13	3.58082717163313e-12
ENST00000375249.5	827.152388161399	-0.548031307651267	0.0758585578832046	-7.22438341755774	5.03380485873123e-13	3.58229893023555e-12
ENST00000471855.1	2838.42897269431	1.20576770561463	0.166912855640925	7.22393551404195	5.05042138659089e-13	3.59149292454934e-12
ENST00000301634.12	743.780383118213	1.12298533770604	0.15546835793932	7.22324048823067	5.07631244789495e-13	3.60726401747268e-12
ENST00000380118.8	2453.91460187992	0.719544903398506	0.0997023474560022	7.21693041095181	5.31741699741291e-13	3.77583250825066e-12
ENST00000375859.4	5278.45693364736	-0.440282133908178	0.0610164103854371	-7.21579868640159	5.36183307680288e-13	3.80459068722156e-12
ENST00000513372.5	792.508037500454	0.677189647321955	0.093853189837318	7.2154142922129	5.37700186557498e-13	3.8097881927203e-12
ENST00000534255.1	879.757413129485	0.842838743901295	0.116809798035882	7.21547984906534	5.374411914167e-13	3.8097881927203e-12
ENST00000361492.9	216.158985320583	-1.02552438135236	0.142155130824483	-7.21412147000558	5.42832841797145e-13	3.84335147610603e-12
ENST00000587786.5	212.338930123205	0.985812738414822	0.136696781495819	7.21167482970311	5.52678281841325e-13	3.91020890736098e-12
ENST00000640006.1	4401.28429816069	0.745803092917734	0.103456569196049	7.20885197250688	5.64255591259334e-13	3.98921311025704e-12
ENST00000472100.5	338.111013713185	1.00492965117984	0.139418555738413	7.20800503101867	5.67775330424176e-13	4.01117786162941e-12
ENST00000374732.7	455.706147322755	0.599618321107766	0.0832118710996389	7.20592282307625	5.76520515608101e-13	4.0700002097508e-12
ENST00000394295.6	2582.87876077918	-0.508465817245275	0.070563512835685	-7.20578946273968	5.7708510751814e-13	4.07102740336326e-12
ENST00000592737.5	2184.81043267441	0.843376967108168	0.117086954381589	7.20299688007584	5.89033212335908e-13	4.15229943732294e-12
ENST00000677477.1	72.7979762104992	0.612759363707871	0.0851058692542219	7.19996598445498	6.02275826583307e-13	4.24257242888342e-12
ENST00000610774.1	109.22120434405	0.759727412135777	0.105542409127887	7.19831410343501	6.09615846137758e-13	4.29116545607405e-12
ENST00000419810.6	76.4327590045502	0.838454043403467	0.116585185111931	7.19177177270413	6.39558749464851e-13	4.49867754692365e-12
ENST00000253699.7	1954.09056234358	-0.340667146984593	0.0473994755576667	-7.18715013144256	6.61576530973206e-13	4.65018409686955e-12
ENST00000261558.8	1254.12788719417	-0.343115782601907	0.0477433745536216	-7.18666801016644	6.63915802743081e-13	4.66325242794381e-12
ENST00000511494.5	246.062371381595	0.859736804555945	0.119633046529874	7.18644914171987	6.64980439163262e-13	4.66735548123694e-12
ENST00000373585.8	1922.46565607612	-0.291085018741512	0.0405215929340411	-7.18345449092598	6.79716682704801e-13	4.76734141212595e-12
ENST00000585409.2	277.865843289119	0.853251926179145	0.118795612336065	7.18252054432237	6.84377732734328e-13	4.79656947747566e-12
ENST00000542398.1	2899.58751353577	0.338194009097194	0.0471023559612095	7.17998075034101	6.97212348704149e-13	4.88299982358479e-12
ENST00000584717.1	1348.11843520704	1.02346578232283	0.142630660609121	7.17563655634768	7.19715181350064e-13	5.03696921587501e-12
ENST00000256079.9	2888.035893901	-0.369206226524222	0.0514579295127546	-7.17491414870684	7.23525744432331e-13	5.05999213924814e-12
ENST00000436636.7	371.949834239035	-1.01929385391376	0.14211838592454	-7.17214628693414	7.3830985622142e-13	5.15967046283084e-12
ENST00000574877.1	287.862938756467	1.00249638601962	0.139806235521564	7.17061282910368	7.46627820334559e-13	5.21404935063257e-12
ENST00000288502.9	3721.6345110936	0.464696306321387	0.0648150948033747	7.16956918339941	7.52341422062186e-13	5.25017569964948e-12
ENST00000526898.5	81.7104749363794	0.684325677728009	0.09545245292926	7.16928331045787	7.53913952007625e-13	5.25737267035325e-12
ENST00000602574.5	123.048813713321	0.922638261184226	0.128712155150379	7.16822945048412	7.59738944222595e-13	5.29419232724411e-12
ENST00000379715.10	759.131905071578	0.485710907986093	0.0677719155353123	7.16684638687858	7.67450615356259e-13	5.34409697316896e-12
ENST00000483767.5	812.341815044102	1.23900307568224	0.172889747805229	7.16643462906808	7.69761295908966e-13	5.35634758485652e-12
ENST00000310847.8	950.024788448122	0.927589936793829	0.12948107111735	7.16390379527478	7.84114412309277e-13	5.45231739525577e-12
ENST00000361314.5	329.663091620426	-1.0218489305802	0.142687854860707	-7.16142892173787	7.98404086874347e-13	5.54770908433291e-12
ENST00000320211.10	202.729404143218	0.712694905996921	0.0996055982559225	7.15516917197518	8.35697972096493e-13	5.80269485414249e-12
ENST00000330143.8	717.474307137465	0.51765211579249	0.0723668964544975	7.15316175149195	8.48015792392162e-13	5.88401814806962e-12
ENST00000563281.2	5294.40691071735	0.337026458990532	0.0471191047316857	7.15264988394177	8.51185090397353e-13	5.90179298224118e-12
ENST00000378720.8	3661.02522578406	-0.461006262473072	0.0644778489229097	-7.14983936614038	8.68795059349182e-13	6.01959715158199e-12
ENST00000264563.7	50.6754251298251	1.01834265936885	0.142503645771402	7.1460814483472	8.92900926776283e-13	6.18220926778675e-12
ENST00000532399.1	134.16944109678	0.756652945218651	0.105889965873609	7.14565293298701	8.95691068796467e-13	6.19711042898068e-12
ENST00000478183.5	1597.81992235758	0.888234763059247	0.124313703985836	7.14510737416729	8.99255687034914e-13	6.21734501342146e-12
ENST00000369303.9	1026.87927103085	-1.14798027542264	0.16069508281476	-7.14384196027931	9.07577442447855e-13	6.27041769270161e-12
ENST00000458275.6	60.7569569720512	0.926562905407439	0.129751805444791	7.14104055994571	9.26270121484766e-13	6.39501631848118e-12
ENST00000345097.8	3372.67205821126	-0.560247210273608	0.0784820968347857	-7.13853519297524	9.43307209105164e-13	6.50801578781787e-12
ENST00000675468.1	2087.63014883507	-1.04311682091442	0.146127358930525	-7.13840877265398	9.44175000111988e-13	6.50937966720217e-12
ENST00000456586.5	35301.141331083	0.898619970655333	0.125957173849064	7.13432941685531	9.72601492393254e-13	6.70060347312629e-12
ENST00000299977.9	2616.82490689729	-0.837746148569297	0.117441012198341	-7.13333556044682	9.79653316257704e-13	6.74440277400945e-12
ENST00000341991.7	1934.09651144368	0.407526839713616	0.0571310332700259	7.13319567996377	9.80649845979337e-13	6.74648201405331e-12
ENST00000228705.7	8129.2963681305	0.657183838372449	0.0921621361493782	7.13073574279217	9.98338274882809e-13	6.86331068804784e-12
ENST00000395659.1	1144.51618302037	0.860108025475829	0.120642458663631	7.12939735316516	1.00809323722872e-12	6.92547221106064e-12
ENST00000475199.1	228.643860911272	0.904383244624843	0.126884539544908	7.12760788563021	1.02128219202704e-12	7.01112029212063e-12
ENST00000262031.10	1648.91365867087	-0.583255621090123	0.0818446308112116	-7.12637610200112	1.03045908503706e-12	7.06912397743644e-12
ENST00000252512.14	3205.18717001067	-0.417555924859444	0.0586164255913654	-7.12353100085572	1.05196576561933e-12	7.2108779556214e-12
ENST00000317508.11	15843.2147396058	0.795583346743217	0.111685163349146	7.12344704422463	1.05260705590603e-12	7.2108779556214e-12
ENST00000566586.5	1206.90177755741	0.369322582149798	0.0518474520692838	7.12325422773469	1.05408130876776e-12	7.21559345054611e-12
ENST00000354777.6	1049.34724275157	-0.769253703025251	0.107993278243612	-7.1231628073181	1.0547810067712e-12	7.21559345054611e-12
ENST00000282344.11	1399.28177389903	-0.435212242476304	0.0611008014508493	-7.12285652793602	1.05712847879575e-12	7.22656301409004e-12
ENST00000440408.5	1222.03946065207	0.95276775432836	0.133776113217354	7.12210671557142	1.06289706149615e-12	7.2608875213598e-12
ENST00000630160.2	472.183822349544	0.989815060576945	0.138989372053284	7.1215161702974	1.06746207921634e-12	7.28694774245081e-12
ENST00000475809.1	181.392506624333	0.865796797482396	0.121632696301353	7.1181255025156	1.0940473167918e-12	7.4631851371598e-12
ENST00000555392.1	96.5430393739805	0.624867414861705	0.0878007269389363	7.11688201962484	1.1039590506496e-12	7.5202371795303e-12
ENST00000291442.3	3064.7772134884	0.581859646831571	0.0817572434219958	7.11691860534315	1.10366617365967e-12	7.5202371795303e-12
ENST00000311151.9	1863.96878882453	-0.82418311941714	0.115811274728159	-7.11660519540716	1.10617756457063e-12	7.53006927977515e-12
ENST00000381774.9	942.238971752097	-0.549780530436401	0.0772707614590665	-7.11498786934618	1.11922679594757e-12	7.61356379260133e-12
ENST00000369295.4	1744.31867065788	0.959533558336327	0.134883231509113	7.11380908954199	1.12883271631056e-12	7.67353464397537e-12
ENST00000561643.5	549.008526749913	0.938349877194065	0.131979073968265	7.10983831739642	1.16178975021058e-12	7.89204589758433e-12
ENST00000380009.9	511.997491259972	-0.557200970049931	0.0783963847719023	-7.1074829747715	1.18178309239761e-12	8.02225084524835e-12
ENST00000309235.6	850.250277033057	-0.765872631763441	0.107786370068535	-7.10546826353339	1.19915259859889e-12	8.13447509971342e-12
ENST00000480824.7	7587.63188132789	-0.29170800069552	0.0410604762790133	-7.10435014716613	1.20890009416616e-12	8.1948747485904e-12
ENST00000555814.1	71.3162351187773	-0.605442969830149	0.0852274605286334	-7.1038485257547	1.21329834527426e-12	8.21895406275746e-12
ENST00000307662.5	4028.61943974729	-0.842209508580793	0.118568739901149	-7.10313282643424	1.21960084150791e-12	8.25589029575457e-12
ENST00000272444.7	1004.78762352131	-0.325011699296986	0.0457668497243344	-7.10146538935094	1.2344092764813e-12	8.35031456249256e-12
ENST00000360938.8	2030.16714978593	-1.04948480310036	0.1477897689673	-7.10120064760752	1.23677660972183e-12	8.36050660183566e-12
ENST00000219139.8	2285.89778411995	0.550902209619582	0.0775987201062172	7.09937237193482	1.25324718796214e-12	8.46595492619208e-12
ENST00000649796.2	186.071167870101	1.47836288264815	0.208279658838585	7.09797054062716	1.26602161192468e-12	8.546192141743e-12
ENST00000257575.9	146.507053491937	0.656217646993368	0.0924526739057574	7.09787634333096	1.26688456702799e-12	8.546192141743e-12
ENST00000435680.6	946.369313602209	-0.895512518914984	0.12617453705285	-7.09741077583577	1.27115818155262e-12	8.56907048966145e-12
ENST00000454762.1	263.316679096315	0.800573127703882	0.112822032731277	7.09589349104096	1.28518429958084e-12	8.65761462283514e-12
ENST00000381461.6	871.900507369566	-0.430249553932784	0.0606364828112876	-7.09555590933273	1.28832557150002e-12	8.66310836703858e-12
ENST00000645180.1	123.224541103875	-0.876533611921044	0.123530666310794	-7.09567622436159	1.28720515065027e-12	8.66310836703858e-12
ENST00000371019.4	1136.23419962874	0.522134536261572	0.0735865243989496	7.09551837821308	1.28867527181087e-12	8.66310836703858e-12
ENST00000589685.2	1081.37284223521	1.44355003527353	0.203520703522413	7.0928903560642	1.31339514952109e-12	8.82318152313129e-12
ENST00000652225.2	1241.20175020145	-0.539273308374401	0.0760336061926034	-7.09256518766647	1.31648593195476e-12	8.83172951865231e-12
ENST00000546477.1	124.725014505133	0.810454360169009	0.114267978581659	7.09257633003314	1.31637990382448e-12	8.83172951865231e-12
ENST00000554311.2	256.143127414139	-1.1841683347063	0.166985886558548	-7.09142765961306	1.32735459086865e-12	8.89849723650657e-12
ENST00000398110.6	839.058130157176	-0.815142477100114	0.114954655922122	-7.09099140492705	1.33154615839339e-12	8.92044095354027e-12
ENST00000612311.4	287.943411729404	-0.502163400843807	0.0708432556466094	-7.08837272172768	1.35698098994432e-12	9.08457156190154e-12
ENST00000437139.7	237.449001790349	-0.543897957914884	0.0767367947353671	-7.08783784611487	1.36223447162324e-12	9.11346119652079e-12
ENST00000465160.2	167.721554592241	0.700824661365434	0.0988892365357932	7.08696604318276	1.37084001250144e-12	9.16472118474808e-12
ENST00000423777.7	3450.91500048901	0.68529528980715	0.0967052984114692	7.08642960690016	1.37616164348807e-12	9.19397125505028e-12
ENST00000485608.5	2242.7230289305	0.712026191072172	0.100545981853956	7.08159767245991	1.42501875166405e-12	9.51383653172821e-12
ENST00000459748.1	2331.42426008921	1.03223079259433	0.14577737494845	7.08087104023755	1.43251165256887e-12	9.55729271500964e-12
ENST00000343110.3	7333.20604277229	-0.984786795004917	0.139156476427173	-7.0768304881613	1.4748875792734e-12	9.83325871315153e-12
ENST00000598632.5	211.189250819021	0.99860676020093	0.141112231044375	7.07668465596654	1.47643979322963e-12	9.83685607094145e-12
ENST00000546151.5	117.387027816053	0.751933171233778	0.106262963975497	7.07615469306096	1.48209413875072e-12	9.8677604275699e-12
ENST00000425179.2	326.621288568482	0.514938411979375	0.0727837131719702	7.07491263550542	1.49542942899877e-12	9.94972703650278e-12
ENST00000598361.4	78.6650842400093	0.960055014300807	0.135758041832724	7.07180953216569	1.52926232598773e-12	1.01678673748425e-11
ENST00000609386.1	71.506082897051	0.796207217466523	0.112611010396043	7.0704206868079	1.54464700245992e-12	1.02631333665497e-11
ENST00000676396.1	182.930973486547	1.38783533117256	0.196302304342946	7.0698881290154	1.55058650159755e-12	1.02955552129314e-11
ENST00000599280.5	1325.2082526311	1.06775109584424	0.151049143058519	7.06889873205422	1.56168056760556e-12	1.03621345858746e-11
ENST00000381401.11	48010.7558324935	0.6668964891339	0.0943646680889101	7.06722656519654	1.58060778518324e-12	1.0480562474587e-11
ENST00000595722.5	232.156024847023	0.63384436494571	0.0896928582381526	7.06683204656859	1.58510604023329e-12	1.05032196963344e-11
ENST00000311128.10	1353.4522614193	-0.367087849310305	0.0519468743362762	-7.06660129219662	1.58774289325849e-12	1.05135204261165e-11
ENST00000382788.7	1377.79489724012	-0.624770557053135	0.0884637634913953	-7.06244605017178	1.63596840996626e-12	1.08254748872018e-11
ENST00000343575.10	1008.84471651524	-1.10671989335507	0.156722163007095	-7.0616680635333	1.64515605940225e-12	1.08788604227593e-11
ENST00000265983.8	89.1091645398307	1.10877879156532	0.157203752010538	7.05313185839859	1.74934931301998e-12	1.15521272785018e-11
ENST00000600341.5	152.468479384962	0.978022949225715	0.138665027545838	7.05313348675758	1.74932883274417e-12	1.15521272785018e-11
ENST00000361971.10	1799.54817542482	0.729127006474945	0.103378699274884	7.05297137214114	1.7513689429837e-12	1.15576072772715e-11
ENST00000621158.5	14764.9334154912	0.852968799694342	0.120967243000959	7.05123782714943	1.77333096441929e-12	1.16945940179015e-11
ENST00000328933.10	1403.82293076321	-0.745262389614688	0.105711506569049	-7.0499646992345	1.78963187164582e-12	1.17940868393267e-11
ENST00000304916.4	2978.78262357947	0.662951213645271	0.0940405255154999	7.04963323004827	1.79390000611396e-12	1.18141997690787e-11
ENST00000262291.9	6026.58812337423	0.501619962751899	0.0711744643133249	7.04775185301941	1.81831524890166e-12	1.19668796259016e-11
ENST00000452360.6	218.872818419591	0.563141150440808	0.0799351434209286	7.04497579338009	1.85493751237985e-12	1.21996364219755e-11
ENST00000219252.10	3158.52455175654	-0.321646186633597	0.0456726982532107	-7.04241700042292	1.88933381944411e-12	1.24174483911232e-11
ENST00000592870.5	76.7156030886698	0.688454399738219	0.0977623126681959	7.04212473036338	1.89330222115837e-12	1.24351168196974e-11
ENST00000372692.8	7355.32402661755	0.47425415277129	0.0673463419845311	7.0420180041883	1.89475337120745e-12	1.24362393566954e-11
ENST00000487969.1	181.874729729601	0.885817831772647	0.125811709577939	7.04082183402724	1.91109246031227e-12	1.25350115864102e-11
ENST00000355295.5	773.320169421926	-0.493963030014289	0.0701776407280184	-7.03875229902213	1.93968830465968e-12	1.27139893329718e-11
ENST00000395510.7	3099.78941463054	-0.547529498458032	0.0777900954391366	-7.03855028544633	1.94250201343529e-12	1.27238466341945e-11
ENST00000313349.3	1698.24117584071	-0.437090911775967	0.0621113819285773	-7.03721118745326	1.96125488717768e-12	1.28380255889784e-11
ENST00000644697.1	100.81979721717	0.762284714958754	0.108344788981446	7.03573030253715	1.98220017610545e-12	1.29663922630898e-11
ENST00000650751.1	224.468765552175	-0.67478705439575	0.095919208970201	-7.03495224408476	1.99329261776216e-12	1.30301779871747e-11
ENST00000554528.1	32.1432638013294	0.7494887909295	0.106575610519649	7.03246068472034	2.02922495874116e-12	1.3256147443989e-11
ENST00000556431.1	232.968928905291	0.796650109509378	0.113294306417836	7.031687069704	2.0405104567577e-12	1.33119668078874e-11
ENST00000262676.9	88.8977136611823	0.687744428626278	0.0978061243562323	7.03171128754019	2.04015623523428e-12	1.33119668078874e-11
ENST00000479399.5	72.4590252764413	0.787578892687132	0.112035063104965	7.02975364015506	2.06898522432004e-12	1.34886727980167e-11
ENST00000477442.6	1305.23850543015	-0.581788709307647	0.0828702781596476	-7.02047491848459	2.2111535399422e-12	1.44058655177723e-11
ENST00000243918.10	2115.57416850226	-0.367149258394526	0.0523228675700845	-7.01699420244397	2.26692011869086e-12	1.47592909068116e-11
ENST00000447648.7	2828.91646951681	0.529156736763831	0.0754143270545595	7.01666059263521	2.27233696301224e-12	1.4784649202077e-11
ENST00000479790.2	114.186931032326	0.976276756350749	0.139149470337304	7.01602926683239	2.2826226082382e-12	1.48416305330829e-11
ENST00000490857.5	76.2181122102741	0.928186371933966	0.132327517459222	7.01431108023317	2.31084734670068e-12	1.50150977430437e-11
ENST00000300291.10	3718.22375914818	-0.438150657040143	0.0624917649011158	-7.01133433714751	2.36055883992451e-12	1.53278533228788e-11
ENST00000484021.5	550.620197406003	0.961406419132869	0.137180364138224	7.00833843948797	2.41164882933637e-12	1.56491360909642e-11
ENST00000510997.1	49.9394988552914	-0.519105031391776	0.0740725815603682	-7.00805912871704	2.41646690485423e-12	1.5669932919729e-11
ENST00000621358.4	351.326139190008	0.691260446190755	0.0986480381234366	7.00734104134735	2.42889719842913e-12	1.57400316114347e-11
ENST00000497558.5	800.099311921482	-0.523132515132216	0.0746985845822507	-7.00324535006676	2.5010028552539e-12	1.61964944906243e-11
ENST00000546392.6	1906.78101126948	0.564805299503381	0.0806542733614089	7.00279447032533	2.50906783834655e-12	1.62378980557617e-11
ENST00000495030.1	78.7254611139366	0.796117261755754	0.113697140920882	7.002086906563	2.5217756314771e-12	1.63092732917234e-11
ENST00000311956.9	9033.0752209519	-0.428865031717008	0.0612596271227123	-7.00077770401582	2.54545547588081e-12	1.64514667283474e-11
ENST00000293288.12	495.508808885533	0.610233603770025	0.0871948317800458	6.99850657788269	2.58705217557753e-12	1.67091920435905e-11
ENST00000265881.10	4493.70746172729	0.828532747571613	0.118400064459063	6.99773899074253	2.60126104562121e-12	1.67898005296774e-11
ENST00000643698.1	85.873596061068	0.770933316199209	0.110256176045084	6.99220074423744	2.70607293655982e-12	1.74547094991647e-11
ENST00000269601.10	1008.72609427006	0.387978851473408	0.0554981991481415	6.99083677360008	2.73251526904352e-12	1.76018921243294e-11
ENST00000344529.5	1237.40547940952	-0.380090947881992	0.0543693618412144	-6.99090324054284	2.73122086875784e-12	1.76018921243294e-11
ENST00000573201.6	102.802940446688	0.785943773119995	0.112450148386904	6.98926399292795	2.76332029008223e-12	1.77885310124975e-11
ENST00000571957.5	843.015283910795	0.757516402333908	0.108389988500967	6.98880415811785	2.7723909368309e-12	1.78351030201161e-11
ENST00000335783.4	206.003041316424	-0.429487994156672	0.0614552190211384	-6.98863336584877	2.77576739605208e-12	1.78450062774652e-11
ENST00000258198.7	6510.61419447237	-0.382343136543395	0.0547192654385212	-6.98735872054001	2.80109403088609e-12	1.79959176031928e-11
ENST00000485390.5	196.590833167254	0.577587429775507	0.0826754555365069	6.9862019631747	2.82427434461985e-12	1.81328492951997e-11
ENST00000377966.4	536.775147169976	-0.747512204704686	0.107022012121712	-6.98465848179502	2.85549741673227e-12	1.83212033726138e-11
ENST00000533498.1	241.813837137644	0.762105939513332	0.109120787477289	6.98405828194693	2.86773004559039e-12	1.83875443319241e-11
ENST00000361866.8	7667.48423103087	-0.981338097876463	0.14051941497281	-6.98364776188648	2.8761264040902e-12	1.84292162858392e-11
ENST00000336079.8	2877.15825426296	-0.475586551984246	0.068109058210739	-6.98272101359432	2.89516990904566e-12	1.85390115335989e-11
ENST00000420696.7	1346.38573737719	-0.781699783341781	0.111950771239002	-6.98253147066709	2.89907997978201e-12	1.8551820107775e-11
ENST00000631604.1	644.556290322554	-0.842563222531889	0.120699016542195	-6.98069666737788	2.93719872769275e-12	1.87710187110575e-11
ENST00000492581.5	129.873065222258	0.939857021790758	0.134635234663091	6.98076565278504	2.93575667768037e-12	1.87710187110575e-11
ENST00000546485.5	1285.68373721329	0.769558184040322	0.110270386341307	6.97882912696429	2.9765022415293e-12	1.90096928167098e-11
ENST00000461811.5	762.541971622122	1.06338061907794	0.152393096164989	6.97787922050401	2.99669100745513e-12	1.91260554838497e-11
ENST00000678189.1	105.026119798735	0.748426689779847	0.107329345905451	6.97317852322655	3.09859009386096e-12	1.97634301850068e-11
ENST00000646105.2	12538.2469049801	-0.913867906477069	0.131070922171749	-6.9723161425505	3.1176496777904e-12	1.98719481430813e-11
ENST00000512600.1	254.033888408937	0.672760975194109	0.0965090302015092	6.97096399983914	3.14776521654727e-12	2.00507484023214e-11
ENST00000542652.6	553.133574430332	-0.950551973857664	0.136367995815452	-6.97049163312521	3.15835306955384e-12	2.01050076786671e-11
ENST00000259229.7	1986.16000996068	-0.393612968622399	0.0564794816942865	-6.96913209566896	3.18902166713933e-12	2.02869394070671e-11
ENST00000537526.6	10916.2299530477	0.438089505818119	0.0628641548315605	6.96882837273396	3.19591288483091e-12	2.03174723581462e-11
ENST00000596002.5	109.71791372611	0.737542395511423	0.105839009054456	6.96853081014717	3.20267848932875e-12	2.03471673285412e-11
ENST00000422514.7	11259.6412506823	0.636556668986411	0.0913775941515316	6.96622268179668	3.25563695369499e-12	2.06701028550282e-11
ENST00000607197.6	7377.33628630125	0.549689761027603	0.0789153618606778	6.96556092586968	3.2709782429501e-12	2.07539403344332e-11
ENST00000265000.9	13134.3145736788	0.867868680164977	0.124605926571014	6.96490691933799	3.28620951782434e-12	2.08369707938287e-11
ENST00000539716.1	56.5916582171709	0.700429068732902	0.100650462537847	6.95902483775992	3.42636108456133e-12	2.17114622148915e-11
ENST00000222990.8	1101.34425888077	0.461866912468426	0.066392922993849	6.95656843593429	3.48660925885917e-12	2.20788281229191e-11
ENST00000379965.8	1571.77608494497	-0.956138278812617	0.137465891586287	-6.95545831609036	3.51417680261462e-12	2.22389012772628e-11
ENST00000379102.8	566.009539063736	-0.555105430492845	0.079824440081253	-6.95407859958436	3.54873723368707e-12	2.24429905521069e-11
ENST00000596288.7	2529.88732161318	-0.390412563157569	0.0561431948269403	-6.95387151303027	3.55395321305262e-12	2.24613542690912e-11
ENST00000288368.5	431.948141384224	-0.945878326909317	0.136065284691777	-6.95165066572253	3.61036538231994e-12	2.28030489751989e-11
ENST00000390645.2	1109.83268682788	-0.823778806308832	0.118518680852053	-6.95062415803593	3.63673568891566e-12	2.29546786758458e-11
ENST00000343762.5	792.085565567649	-0.364451340194759	0.0524407292934997	-6.94977634950502	3.65865765032822e-12	2.30780522177197e-11
ENST00000502852.1	277.582900596512	0.751367650035118	0.108126498500491	6.94896866591595	3.67966257731228e-12	2.31954849292742e-11
ENST00000340913.11	1054.96895892208	0.790492825461492	0.113773848885336	6.94793076973399	3.70682816210648e-12	2.33515750756825e-11
ENST00000473414.6	1257.26528700437	-0.350999687477731	0.0505289394442178	-6.94650810680921	3.74438423908012e-12	2.35728765381881e-11
ENST00000646001.2	560.913609960949	-0.498346982487921	0.0717445007531037	-6.94613492681337	3.75429721221399e-12	2.36199761136313e-11
ENST00000414487.7	886.194975107889	0.52723865254543	0.0759310258137176	6.94365243845	3.82089885138062e-12	2.40234378267387e-11
ENST00000530650.5	121.124310169261	0.773712148290653	0.111434883325401	6.94317726372393	3.83377855374515e-12	2.40888259191982e-11
ENST00000595173.1	108129.265134986	1.03709415583402	0.149393564681064	6.9420269745091	3.8651338651404e-12	2.42701424473005e-11
ENST00000675352.1	97.5097713153956	0.832875628941505	0.120026616675694	6.93909111169811	3.94630568752364e-12	2.47638329771348e-11
ENST00000246949.9	253.491219293907	0.596712821638859	0.0860435047722646	6.93501297068509	4.06183891322295e-12	2.54723713383136e-11
ENST00000249883.10	398.382791789125	-0.871511207974033	0.125722084248954	-6.93204549686171	4.14798497460269e-12	2.59958232537358e-11
ENST00000403729.7	7513.50125402893	-0.842938449238045	0.121704517461927	-6.92610649807429	4.3258086246737e-12	2.70927820632368e-11
ENST00000356025.7	1108.98374030992	-0.681603603898718	0.0984153404514576	-6.92578617085527	4.33560930107602e-12	2.7136668009441e-11
ENST00000376838.5	2143.12361763198	0.740897016144273	0.106981494980281	6.92546889797002	4.34533798423562e-12	2.7180047120969e-11
ENST00000330137.12	1073.56157516839	-0.419625192214491	0.0606168022657131	-6.92258873002025	4.43463848434149e-12	2.77207710662119e-11
ENST00000362003.9	2477.03080019825	0.417458842836104	0.0603052187021602	6.92243311309226	4.4395143282536e-12	2.77334033341836e-11
ENST00000329665.5	370.642598236646	0.326013894087334	0.0471035524291469	6.9212167081819	4.47780867659145e-12	2.79546487689006e-11
ENST00000482818.1	247.680292515931	1.29119912321121	0.186742035955625	6.91434639557014	4.70025386401572e-12	2.93245125465952e-11
ENST00000337768.10	885.351023725503	-0.231305972717453	0.0334581926701804	-6.91328354157052	4.73562057460159e-12	2.95261991410012e-11
ENST00000596217.1	146.409178178281	0.748475218634057	0.108272169996238	6.91290493817633	4.74828159461108e-12	2.95861497178012e-11
ENST00000583145.1	213.422713000222	0.842371705410903	0.12190617074759	6.91000053766808	4.84651867360578e-12	3.01788989714144e-11
ENST00000649452.1	5077.39037954305	-0.624770100584639	0.0904240091149252	-6.90933864467989	4.86918345641236e-12	3.03006073642471e-11
ENST00000549154.1	46.8790508450354	0.938618470731998	0.135859552223312	6.90874108865892	4.88973440866853e-12	3.04090141138323e-11
ENST00000569239.5	850.170360352093	0.589006434319654	0.0852743957128691	6.90718977713922	4.9434843164811e-12	3.07236127001263e-11
ENST00000442738.7	184.777717643518	-0.595269608666887	0.08618751256967	-6.90668045658817	4.96125724126088e-12	3.08143560368339e-11
ENST00000300456.5	2101.63142628649	0.575750627632871	0.0833938287773786	6.90399560823437	5.05598635281329e-12	3.13826526717114e-11
ENST00000354200.5	2929.7857587811	-0.260304259191301	0.0377079310497979	-6.90317002138191	5.08547019641297e-12	3.1545502865872e-11
ENST00000584445.5	148.361125609673	0.821476301040664	0.119035563202453	6.90109979690282	5.16014643761654e-12	3.19882976994301e-11
ENST00000381989.4	2711.85369428932	-0.571042272237048	0.0827481948548473	-6.90096349822182	5.16510048195734e-12	3.19985880623301e-11
ENST00000496783.1	73.1866035719134	0.665554765973507	0.0964453470905433	6.90084888541778	5.16926991848647e-12	3.20040076406486e-11
ENST00000348367.9	814.399428732925	-0.473417923760846	0.068619048398819	-6.89922018459518	5.22887729172946e-12	3.23524293069172e-11
ENST00000393155.6	1878.47624556166	-1.20819355454574	0.175140457200001	-6.89842640507697	5.25817179857221e-12	3.25129731708023e-11
ENST00000591991.1	144.976493340333	0.891421698414495	0.129375338738641	6.8901979859957	5.5714791335678e-12	3.44064515597442e-11
ENST00000571021.1	300.706731013491	1.58820243853135	0.230501223728909	6.89021261075486	5.57090636533098e-12	3.44064515597442e-11
ENST00000329293.4	437.910911099454	-1.0516724148249	0.152653184812489	-6.8892923270269	5.60706130580688e-12	3.46041890245286e-11
ENST00000262096.13	2266.90033065933	-0.619095504624162	0.0898681869504316	-6.88892839204195	5.62142249261042e-12	3.46707924401382e-11
ENST00000584610.2	316.293196085858	1.23506800033345	0.179309509912374	6.88791130452037	5.66174907782777e-12	3.48973544048343e-11
ENST00000296161.9	5102.47755494356	0.546158826889684	0.0793097933251442	6.8863983121304	5.72226296750997e-12	3.52479787358224e-11
ENST00000439761.3	279.11040641709	-0.396407817657944	0.0575801130020338	-6.88445709795572	5.80083323486618e-12	3.57093118146325e-11
ENST00000371953.8	3994.67602373628	-0.696620178765498	0.101198962402391	-6.88366918225479	5.83302478923416e-12	3.58847389503614e-11
ENST00000216807.12	512.119490188063	-0.379632139724669	0.0551555544311823	-6.8829357920486	5.86314591747627e-12	3.60472148369396e-11
ENST00000678802.1	145.093250719542	0.667943457491328	0.0970586954320293	6.88185076585015	5.90798891957998e-12	3.62769939094816e-11
ENST00000466883.5	202.456193612619	0.81777973180962	0.118831251031198	6.8818574635297	5.90771108306475e-12	3.62769939094816e-11
ENST00000517465.1	569.995301125928	0.738246321342955	0.107339577492392	6.87767120562109	6.0838886128501e-12	3.73334769331812e-11
ENST00000378578.9	1576.13110170001	-0.445902897822875	0.0648369368005451	-6.87729741450595	6.09986763365208e-12	3.74079003745558e-11
ENST00000368320.7	937.817767906199	0.961279491985937	0.139794811601363	6.87636029530985	6.14010914618137e-12	3.76309276000036e-11
ENST00000596580.2	3072.60569725654	0.753213178133466	0.109549873722505	6.87552757971579	6.17608562884561e-12	3.78275509448968e-11
ENST00000482846.1	93.9774627641869	0.91578018464713	0.13320131291778	6.8751588448111	6.19208229881392e-12	3.79016304037041e-11
ENST00000372224.9	183.881860785817	1.01257069711297	0.147307648345565	6.87385012581022	6.24918639791023e-12	3.82270759882242e-11
ENST00000294485.6	168.90722260871	0.512437994165696	0.0745544818776489	6.87333586472583	6.27176642468251e-12	3.83410566704631e-11
ENST00000382870.7	1593.74632350124	0.653059252438686	0.0950188383079667	6.87294502930091	6.28898057157776e-12	3.84221114920166e-11
ENST00000676883.1	278.598760115151	1.27678217326849	0.185786949967151	6.87229201778831	6.31784550205894e-12	3.85741993758646e-11
ENST00000460646.5	142.12575268192	0.886739241238529	0.129036210512323	6.87201861956296	6.3299689897136e-12	3.86239439485414e-11
ENST00000331380.4	144.741809846623	0.89403345675121	0.130108735351652	6.8714329928337	6.35601461901103e-12	3.87585222906925e-11
ENST00000258200.8	714.828773696471	0.961928142389165	0.139996315769925	6.8710961220582	6.37104443250766e-12	3.8825800261844e-11
ENST00000371485.8	133.208276785185	1.22218536115325	0.177897555950873	6.87016386830385	6.41281963569875e-12	3.90558808408637e-11
ENST00000312828.4	760.46678597777	-0.833709637855966	0.121367054526353	-6.86932414327429	6.45067826654199e-12	3.92218623503221e-11
ENST00000556539.5	1936.41347906807	0.607912334040724	0.0884970282765467	6.86929658407333	6.45192446602005e-12	3.92218623503221e-11
ENST00000373713.7	430.696111492015	-1.15713627746894	0.168450617605241	-6.86929079821277	6.45218612680819e-12	3.92218623503221e-11
ENST00000305997.8	9480.54934478768	0.840876147792626	0.122443888931743	6.86744071205853	6.53639030003324e-12	3.97088776576128e-11
ENST00000586040.5	1234.45071337076	-0.433421287581642	0.0631193520835166	-6.86669417975266	6.57067183243745e-12	3.98921913626859e-11
ENST00000595851.5	78.0529345664282	0.653171071293228	0.0951341252182008	6.86579153164132	6.61235774999023e-12	4.01202018634635e-11
ENST00000560078.1	156.971089635775	0.554007287126542	0.0807106844479624	6.86411335643837	6.6905488758455e-12	4.0569283258404e-11
ENST00000297151.9	2558.18059866801	-0.266014999038816	0.0387629539611398	-6.86260905981258	6.76140816052647e-12	4.09733742179377e-11
ENST00000310343.13	2995.63511066067	0.596789547387762	0.0869788213922719	6.86132023675348	6.82270222314475e-12	4.1319033289045e-11
ENST00000261854.10	2405.20062708455	-0.32878695531508	0.0479391996063552	-6.85841561842625	6.96284390988775e-12	4.21414739817131e-11
ENST00000673741.1	141.703542022993	0.8379844186114	0.122208334095131	6.85701531582198	7.03140952482135e-12	4.25299577360614e-11
ENST00000672225.1	250.779903088287	1.07845009194407	0.157347019908773	6.85395943672361	7.18334582971462e-12	4.34219174796813e-11
ENST00000376962.10	915.662732560747	-0.684439783493223	0.0998735301890361	-6.85306489314783	7.22842747279422e-12	4.36672540240815e-11
ENST00000367005.8	1763.81355006503	-0.519556030911752	0.0758660470895197	-6.84833401559318	7.4714956101314e-12	4.5097866506223e-11
ENST00000662676.1	88.2168636290565	0.623897065884028	0.0911027929010197	6.84827595309698	7.47452800854633e-12	4.5097866506223e-11
ENST00000337975.6	647.119843855517	-0.387016558263205	0.0565343721584133	-6.84568596921457	7.61102739210082e-12	4.58929361184776e-11
ENST00000498251.2	142.878024197692	1.18467524008231	0.173059402144713	6.84548325835361	7.62181330416467e-12	4.59294630500345e-11
ENST00000484697.5	1445.56854971085	1.38918110279484	0.202978937240204	6.84396677646851	7.70297934777846e-12	4.63897962705021e-11
ENST00000355327.7	3842.97961538078	-1.15831703435243	0.169283460750943	-6.84247019297767	7.78391053579196e-12	4.68481455667182e-11
ENST00000323061.7	469.099556818748	-0.735554701239785	0.107541162124763	-6.83975034960509	7.93313077103485e-12	4.76871487065795e-11
ENST00000339697.5	12281.9353360205	-0.507463926774102	0.0741927980318695	-6.83980036116337	7.93036182936811e-12	4.76871487065795e-11
ENST00000526890.5	142.048869711416	0.795952054502003	0.116393793137831	6.83844071959624	8.00597795160504e-12	4.80952812751338e-11
ENST00000550735.7	1197.21954399733	0.365608612169808	0.0534697685236835	6.83766962648938	8.04917557460566e-12	4.83249020591591e-11
ENST00000312584.4	218.345870462441	-0.952970876825327	0.139484111195395	-6.83211061574151	8.36742878084215e-12	5.01735822080868e-11
ENST00000621676.5	2194.5205192889	-0.461130110532014	0.0674943029881875	-6.83213382635744	8.36607468057989e-12	5.01735822080868e-11
ENST00000360718.5	13268.1582308098	-0.449791841948403	0.0658370795645027	-6.83189237620613	8.38017131571753e-12	5.02189908457002e-11
ENST00000326402.9	372.828394755091	-0.552706681546421	0.080907257746436	-6.83136095501603	8.41127942335964e-12	5.03743331186902e-11
ENST00000551775.5	4489.0511127533	0.568620021774776	0.0833035275107421	6.82588167351559	8.73869370829839e-12	5.23029394223109e-11
ENST00000395285.3	387.472416206835	0.87208089422971	0.127874378349669	6.81982509306931	9.1151419618318e-12	5.45224686066712e-11
ENST00000367262.4	825.009500413939	0.344732983770894	0.0505532897296479	6.81919981102079	9.15489964101358e-12	5.47265816078806e-11
ENST00000632652.1	69.3095156733117	0.669027922338196	0.0981177553112841	6.81862238099177	9.19176558220813e-12	5.48794166352611e-11
ENST00000259241.7	2926.68116364162	-0.519810627516302	0.0762335075125321	-6.81866339982914	9.18914194798835e-12	5.48794166352611e-11
ENST00000650311.1	67.1480841591318	0.610900817710944	0.08962611683622	6.81610270840235	9.35434306877308e-12	5.58157792199396e-11
ENST00000320776.5	953.952794389898	0.398142891077146	0.0584155697057606	6.81569816202415	9.38070686749147e-12	5.59387271398478e-11
ENST00000391440.3	999.516004928427	-0.662544803697022	0.0972445889999789	-6.81317912400418	9.54651509381686e-12	5.68925445529675e-11
ENST00000328194.8	1766.65828158383	-0.657134712434059	0.096453398246073	-6.81297625986768	9.55999226486594e-12	5.6937930632071e-11
ENST00000242140.9	477.324075302873	-0.878581854897017	0.129002556027647	-6.81057710754759	9.72079933628805e-12	5.78601989906263e-11
ENST00000311330.4	863.043490666208	-0.942834145653337	0.138491564175961	-6.807881413307	9.90464520067048e-12	5.88654720281311e-11
ENST00000589652.1	53.7098799254033	1.0402937706712	0.152808321031401	6.80783457111229	9.90786975149212e-12	5.88654720281311e-11
ENST00000281830.3	221.761247592188	-0.982090728443006	0.144258841595367	-6.8078373400341	9.90767911421155e-12	5.88654720281311e-11
ENST00000336156.10	1776.59117242547	-0.470620532853244	0.0691414819287081	-6.80663069007548	9.99109701604268e-12	5.93236652896324e-11
ENST00000563749.1	92.9159450110703	0.96692867737144	0.14206546727497	6.80621896312024	1.00197175875878e-11	5.94572612375245e-11
ENST00000633728.1	226.297130528085	1.00482565225661	0.147648296740462	6.80553500744347	1.00674393588204e-11	5.97039718752024e-11
ENST00000478050.1	268.854078128382	0.523221277052611	0.0769372611866927	6.80062259797608	1.04167980781328e-11	6.1738118688824e-11
ENST00000254351.9	5674.67892634918	-1.05316674438602	0.154886574639152	-6.79959994492513	1.04910063306194e-11	6.21400216436808e-11
ENST00000534341.1	95.4808401946737	0.839840997767228	0.123551703970716	6.79748615985325	1.06460372501204e-11	6.30198694988844e-11
ENST00000563642.6	247.002998383203	0.987218203349195	0.145252622308743	6.79656027999828	1.0714648619311e-11	6.33873914055951e-11
ENST00000419343.7	139.339801406138	0.922998894628871	0.135835895907119	6.79495569609962	1.08345819204147e-11	6.405789943695e-11
ENST00000545067.6	61.3629753368989	0.686540238978972	0.10105733920411	6.79357129710627	1.09391137113662e-11	6.45972951928337e-11
ENST00000351829.9	4487.82597291138	0.482106574349007	0.0709642302689611	6.79365607886928	1.09326837952798e-11	6.45972951928337e-11
ENST00000601521.5	182.682417464709	0.655632271518795	0.0965363849318202	6.79155607475712	1.10930449844222e-11	6.54664878363776e-11
ENST00000590891.1	221.36681956369	0.963723265428622	0.141969488103736	6.78824216598172	1.13508010771173e-11	6.6946983402014e-11
ENST00000296048.10	3078.94735365028	-0.549881001521652	0.0810762281296343	-6.78227162519742	1.18300780191456e-11	6.97314186152793e-11
ENST00000498544.5	611.315820477575	1.01410023320904	0.149571859424418	6.78002023316084	1.20159053502646e-11	7.07838111415829e-11
ENST00000601144.6	2226.85190042492	-0.594759426832637	0.0877387405624005	-6.77875500628641	1.21215874962399e-11	7.1363091477863e-11
ENST00000650243.1	178.622991728147	0.682408976606404	0.100728431175338	6.77474044461722	1.24629801294673e-11	7.33285214885799e-11
ENST00000439590.6	10585.3024102011	0.839418063252554	0.123924284416432	6.77363655723681	1.2558492431052e-11	7.38457599729052e-11
ENST00000326495.10	1984.79559068365	-0.409717503857441	0.0604910890023312	-6.77318776393083	1.25975283082381e-11	7.40304839602084e-11
ENST00000465807.1	590.999071585343	1.30279799438788	0.192356117066446	6.77284410943817	1.26274995716598e-11	7.41617477866402e-11
ENST00000623495.1	267.780536183657	0.7575999725321	0.111874003216312	6.77190366619184	1.27098763352796e-11	7.46004463570431e-11
ENST00000653738.2	1274.50132155867	-0.367051047135894	0.0542133356680194	-6.77049369150733	1.28343680859568e-11	7.52856591708844e-11
ENST00000480655.5	114.410213181259	0.659584370470273	0.0974411492241119	6.76905368750575	1.29627438507197e-11	7.59928145841228e-11
ENST00000531976.1	96.2605541522962	0.878672121744741	0.129832471145457	6.76773779311593	1.30811545550344e-11	7.66407330202679e-11
ENST00000368402.9	1238.15890460415	-0.66352961661215	0.0980480500444848	-6.76739227665521	1.31124210395535e-11	7.6777611801219e-11
ENST00000519322.1	198.140507130868	0.700767581945528	0.103573125314992	6.7659209839842	1.32463827758329e-11	7.75152784846031e-11
ENST00000263212.10	1735.82741591353	-0.500641903318287	0.0740049251472994	-6.76498087555402	1.33326809301753e-11	7.79733067764736e-11
ENST00000459725.1	70.352051969318	1.07396883582845	0.158824743656331	6.76197430642375	1.3612384862433e-11	7.95611952789855e-11
ENST00000467586.5	286.741926313002	0.9187421086835	0.135876283461281	6.76160758360236	1.36468922229816e-11	7.97149194552276e-11
ENST00000503629.6	130.655190663829	1.01494698684704	0.150121563868189	6.76083409135138	1.37199563599656e-11	8.0093543317732e-11
ENST00000461862.5	196.310327446637	0.475657262495776	0.0703809207974921	6.75832678950579	1.39594399310066e-11	8.14426423362149e-11
ENST00000231524.14	892.716718848332	-0.507493736873798	0.0750954783388311	-6.75797994899219	1.39928889107902e-11	8.15887892433467e-11
ENST00000484744.5	508.842690051029	0.713210237251717	0.105568606943054	6.75589323288539	1.4195793001511e-11	8.27222154869092e-11
ENST00000477084.1	70.0043759899349	0.730412689775034	0.108117139458998	6.75575300484189	1.42095310808893e-11	8.27526288487764e-11
ENST00000301452.5	77.5033611178094	-0.976182143090836	0.14450240007285	-6.75547356029174	1.42369469799065e-11	8.28626141179220e-11
ENST00000548278.2	1375.84574488952	0.403594776549348	0.0597823617569731	6.75106778467601	1.46761008146031e-11	8.53674510856616e-11
ENST00000360840.9	3630.95606972581	0.419811990215696	0.0621864574762616	6.75085874405935	1.46972637355452e-11	8.54393895434387e-11
ENST00000268485.8	664.749034201585	0.67541643391336	0.100071573547532	6.74933360164014	1.48525736713659e-11	8.6290610432804e-11
ENST00000306726.6	2364.56680896328	-0.329706316133292	0.0488552354398118	-6.74863836322067	1.49239041939342e-11	8.6653201039974e-11
ENST00000377307.6	774.805176334167	0.580396726797556	0.0860211958187658	6.74713622931223	1.50791685475603e-11	8.75024153351262e-11
ENST00000491035.5	2339.57172029657	0.690954750388659	0.10245432903359	6.74402689379894	1.54056004735031e-11	8.93432853729008e-11
ENST00000498392.1	130.023642187804	0.96296454569365	0.142803112561593	6.74330221813835	1.54826689110071e-11	8.97366621727466e-11
ENST00000529435.5	86.1588012264052	0.626067913696231	0.092917510279416	6.737889465759	1.60703741783274e-11	9.30874268147125e-11
ENST00000557342.6	1628.94490350509	0.69012563942404	0.102490598260009	6.73355069772598	1.65571932315884e-11	9.58501639163589e-11
ENST00000554554.5	362.781442139899	0.868054846519909	0.128951879689695	6.73161840377016	1.6778621162514e-11	9.70741667496491e-11
ENST00000649031.1	2782.72637763733	-0.671911810003748	0.0998224621876198	-6.73106829143191	1.68421888905097e-11	9.73839421919113e-11
ENST00000479235.5	193.593222918451	1.46581866918773	0.217778550634024	6.7307761251981	1.6876045718387e-11	9.75216586010772e-11
ENST00000419761.6	779.168658284749	-0.924370421199502	0.137350384028108	-6.73001701262323	1.69643251062131e-11	9.79735161009242e-11
ENST00000580974.5	670.305542350185	-0.707003768435758	0.105076159439497	-6.72848886186071	1.71434117760771e-11	9.89489613742201e-11
ENST00000597017.5	445.957221792118	0.558689634680919	0.083057708134277	6.72652360907553	1.73764465513468e-11	1.0023444287398e-10
ENST00000461916.5	186.042857380811	1.14360042303734	0.170044765268965	6.7252903741463	1.75242614605193e-11	1.01027107316015e-10
ENST00000588361.1	58.1253551056647	0.660631600573643	0.0982347775086647	6.72502770737555	1.7555903251528e-11	1.01149492399373e-10
ENST00000592474.1	83.3261910233887	0.842932923606203	0.125398919861912	6.72201103912564	1.79233370410008e-11	1.03205273275804e-10
ENST00000508784.6	895.317220942823	-0.819077258140822	0.121902436717244	-6.71912129238805	1.82823682078892e-11	1.05210263490187e-10
ENST00000651485.1	3363.19070930238	-0.624479699950987	0.0929547247831791	-6.71810606085503	1.84101678177084e-11	1.05882990042167e-10
ENST00000296137.7	2777.04626467586	-0.909773543798547	0.135472066998799	-6.71558029602229	1.87319240669206e-11	1.07669769459211e-10
ENST00000380062.10	154.864094977754	-0.536361460647584	0.079871754197728	-6.71528334434454	1.87701124669338e-11	1.07764401071216e-10
ENST00000374050.4	8936.9218092661	0.513646910315977	0.0764892795835047	6.71527975048084	1.8770575109378e-11	1.07764401071216e-10
ENST00000318080.7	7489.85492103305	0.728997103841286	0.108578970892176	6.713980597267	1.89385503104694e-11	1.08664546790254e-10
ENST00000648033.1	725.583821276237	0.599921996872175	0.0893775302061646	6.71222392796436	1.91680229969962e-11	1.09851430910219e-10
ENST00000635348.1	81.2634706124485	1.04246409630079	0.155307064926479	6.71227736352036	1.91610027634158e-11	1.09851430910219e-10
ENST00000602547.1	105.69235005327	-0.571559975186234	0.0852072727594584	-6.70787782164743	1.97475158821535e-11	1.1310576018823e-10
ENST00000632134.1	343.244332338579	0.750919356733795	0.111956611911366	6.70723545410865	1.98346089981987e-11	1.13537649857692e-10
ENST00000417443.3	374.831806936553	-0.73275191373152	0.109252199156265	-6.70697632990854	1.98698477847965e-11	1.13672380083341e-10
ENST00000652689.1	1198.99074080572	-0.567326378529715	0.0846118711515514	-6.70504470363924	2.01344718900706e-11	1.15118457881192e-10
ENST00000452089.5	1612.93430770945	0.917027336854579	0.136785527498795	6.70412545554322	2.02616135040578e-11	1.15777243281422e-10
ENST00000396602.7	510.811350743246	-0.349541792998232	0.0521423975831823	-6.70360031758439	2.03345980117398e-11	1.16125975947114e-10
ENST00000612750.5	1831.89350282089	0.511606430165064	0.0763259419543742	6.70291668946438	2.04299954898163e-11	1.16602218676895e-10
ENST00000379380.9	1208.59035401827	-0.382540934539607	0.057124447597814	-6.69662378589452	2.13289785028162e-11	1.21661595523404e-10
ENST00000378308.7	5227.22267209894	-0.432780795190347	0.0646382045689694	-6.69543342170909	2.15033332705373e-11	1.22584142834507e-10
ENST00000455836.1	2336.68935409692	0.861412292629029	0.128718716478071	6.69220697811871	2.19829631898534e-11	1.25244870631224e-10
ENST00000328046.8	801.767337019887	-0.619959729092206	0.0926442851283476	-6.69182916391795	2.20398079675968e-11	1.25495131651369e-10
ENST00000422285.7	1770.08337021913	-0.327306864308416	0.0489179408670922	-6.6909370776193	2.21746002273541e-11	1.26124235028213e-10
ENST00000313164.10	4265.98356047571	-1.31360678851971	0.196326601772506	-6.69092612340865	2.21762603899719e-11	1.26124235028213e-10
ENST00000676181.1	143.424217918731	0.630906399962156	0.0942954901418368	6.69073779682531	2.22048212140377e-11	1.26212775467035e-10
ENST00000326837.6	1278.14127208176	-0.546700309565357	0.0817278277639949	-6.68927982698943	2.24271527408068e-11	1.27401965920583e-10
ENST00000630979.3	100582.337751556	0.597765048127268	0.0893698882556032	6.68866281244108	2.25218986930803e-11	1.2786541432179e-10
ENST00000574538.2	402.216441631765	-0.5631773984704	0.0842092701264396	-6.68783137087869	2.2650191111958e-11	1.28518666157453e-10
ENST00000293825.11	1607.93261971519	-0.619795441087273	0.0927094678271211	-6.68535216104389	2.30369982160631e-11	1.306371282375e-10
ENST00000540757.6	109.393784684559	-0.509107729450817	0.0761874718607309	-6.68230244444199	2.3521694099871e-11	1.33307897599852e-10
ENST00000356501.8	338.285580414177	0.997342651490747	0.149269824426977	6.68147534385723	2.36548582322278e-11	1.33984427328199e-10
ENST00000396650.7	2732.02010517301	1.88675872033965	0.28245266977853	6.67991108676383	2.39087261958867e-11	1.35343453535456e-10
ENST00000369798.7	199.642987542594	1.10118176848661	0.164881867499237	6.67861048148127	2.41218344526072e-11	1.36470296955519e-10
ENST00000310974.8	724.799860346829	-0.616464188404094	0.0923191651678092	-6.67753209513477	2.42999405828803e-11	1.37397917824272e-10
ENST00000263440.6	195.971551504568	0.528522228789518	0.0791875361507884	6.67431081304397	2.48396681002987e-11	1.40367967380047e-10
ENST00000264027.9	2738.85123693215	-0.580115230268513	0.0869246841480099	-6.67376863033208	2.49316576486527e-11	1.40734018436933e-10
ENST00000571370.1	60.9927227017954	0.918989712452777	0.137701977905677	6.67375825990144	2.49334203963313e-11	1.40734018436933e-10
ENST00000675460.1	167.951159763484	0.392123588242996	0.05876191794786	6.67309036085125	2.50472060354809e-11	1.4129416923848e-10
ENST00000513291.2	182.204867308915	0.686557719221518	0.102888596439055	6.67282617299767	2.50923541722539e-11	1.41466702512638e-10
ENST00000296318.12	1063.6668261225	-0.738751293511581	0.110718973872291	-6.67230979184917	2.51808307961633e-11	1.41883173059124e-10
ENST00000586077.1	87.2229527166834	0.80085762627088	0.120063776742674	6.67026848561754	2.55335872347706e-11	1.43787400810761e-10
ENST00000622283.1	1716.40652437684	-0.791431165496839	0.118669036438344	-6.66923056974541	2.57147991352868e-11	1.44723962224899e-10
ENST00000368600.7	5512.78597121471	0.752783982199782	0.11289949987205	6.66773531373408	2.5978074073299e-11	1.46121025795035e-10
ENST00000256442.10	354.475047042687	0.815030451757637	0.122263199913661	6.66619597992848	2.62518659692641e-11	1.47575593764717e-10
ENST00000532345.1	42.8155150633769	0.654472141936458	0.0981944731581511	6.66506088262596	2.64555661640133e-11	1.48634684625347e-10
ENST00000358888.7	1305.58149359057	0.728780683350953	0.109389558087693	6.66225091399238	2.69665113919565e-11	1.51417740844777e-10
ENST00000524958.6	2702.57146779225	0.700475218991978	0.105182463867076	6.65961980009523	2.74536845638095e-11	1.5406417784682e-10
ENST00000553027.1	100.844020107993	0.68925344086746	0.103585840596343	6.65393490943776	2.85358914027338e-11	1.60044832035887e-10
ENST00000582151.1	89.3207121033577	0.696321932091905	0.104653204505223	6.65361309655028	2.85983866625801e-11	1.60302785943626e-10
ENST00000430138.6	196.069468564309	0.725835818444678	0.109092097059461	6.65342254855602	2.86354537314344e-11	1.60417991665025e-10
ENST00000432226.7	18863.9208107221	-0.812571873290529	0.122139690250521	-6.65280771241407	2.87553780052985e-11	1.60996969419867e-10
ENST00000374809.6	2216.14526867958	-0.770536163166078	0.11585141844897	-6.65107232593341	2.90965246148214e-11	1.62813156744456e-10
ENST00000260443.9	373.442186212752	-0.496272710661395	0.0746426492751027	-6.64864813187878	2.9579718955775e-11	1.65421640723315e-10
ENST00000252268.8	1524.62916737732	-0.540442158172821	0.081332918500325	-6.6448145245232	3.0359913853724e-11	1.6968711344941e-10
ENST00000477289.1	145.421158839617	0.997349711316013	0.150099563410384	6.64458769003331	3.04067038210425e-11	1.69850903345375e-10
ENST00000643294.1	142.889181401958	0.924560189257218	0.139148965891724	6.64439137820574	3.044725473507e-11	1.69979673848546e-10
ENST00000221975.6	24986.6719590198	1.02563995621467	0.154365846330198	6.64421554765916	3.04836198892657e-11	1.70084941760096e-10
ENST00000526639.3	400.329550301221	0.332340509780632	0.0500214416753209	6.64396104250227	3.05363317801162e-11	1.70281243921957e-10
ENST00000520132.1	351.87902712627	1.26962083949199	0.191110684172801	6.64337969898119	3.06570717150743e-11	1.7085645131396e-10
ENST00000460985.1	971.594517941374	0.987843400766361	0.148710101232475	6.64274580260079	3.07892589487083e-11	1.71494759992977e-10
ENST00000511077.1	480.761328322743	0.734631543522463	0.11059849994106	6.64232827673037	3.08766307108918e-11	1.71882860014672e-10
ENST00000321556.5	3307.12322771901	-0.512854383669511	0.077225091580303	-6.64103302663249	3.11492225658595e-11	1.73301001148201e-10
ENST00000513036.5	159.80236815171	0.957809682787085	0.144267524317856	6.63912191822743	3.15557312497815e-11	1.75462148460434e-10
ENST00000454872.6	3116.45544191702	0.950462208747837	0.143231553608144	6.63584374256062	3.22651506923441e-11	1.79304161227363e-10
ENST00000370466.4	2217.84043384232	-0.901609564530734	0.135898578825635	-6.63442967779339	3.25759607993424e-11	1.80927892055353e-10
ENST00000629992.2	121.578022477519	-0.617025475067153	0.0930272529937011	-6.63273885029081	3.29514511777731e-11	1.8290879813765e-10
ENST00000553443.5	811.918967681939	0.851493217459504	0.128420310876942	6.63051826961734	3.34510266295174e-11	1.85575826772777e-10
ENST00000487404.5	155.359941648419	-0.768692804325781	0.116017131247464	-6.62568360431325	3.45644809499367e-11	1.91643474855985e-10
ENST00000427025.6	308.370733316452	0.837223638989232	0.126396082321473	6.62381003914233	3.50056569700009e-11	1.93978865833764e-10
ENST00000677501.1	141.678554458838	0.857437673238562	0.129476097743725	6.62236264592796	3.53502490394084e-11	1.95776692798639e-10
ENST00000341864.6	2008.2316319565	-0.316676459325519	0.0478315162751171	-6.62066528487328	3.57585832708058e-11	1.97925286548494e-10
ENST00000467558.5	322.16113712155	0.903013285183787	0.136413583740606	6.61967276588003	3.59994884548854e-11	1.99145233969679e-10
ENST00000264605.8	1786.42316019269	0.72125487856485	0.10897954717256	6.61825908877016	3.63453617620354e-11	2.00944134408885e-10
ENST00000452032.6	84.1113915452763	0.734510267150103	0.110993305803375	6.61760870922515	3.65055751819245e-11	2.01715106551317e-10
ENST00000376666.3	3622.63451698572	0.8107070748921	0.122580066088009	6.61369422259925	3.74845629027862e-11	2.07006847093613e-10
ENST00000421546.1	1021.09710120383	0.917468171639982	0.138728437588319	6.61341097463088	3.75563897531869e-11	2.07285664808214e-10
ENST00000583796.1	168.817674154886	0.721842871323297	0.109175018161919	6.61179529416444	3.79686812078178e-11	2.09442231262205e-10
ENST00000341329.7	1434.85281509556	-0.341534337515748	0.0516574410172354	-6.61152257623052	3.80387092476575e-11	2.09709433389186e-10
ENST00000496736.1	56.6255473426726	0.654597885314497	0.0990144754319725	6.61113319500678	3.8138912978494e-11	2.1014259822637e-10
ENST00000539061.5	548.892672371802	0.704715986973458	0.106599114061191	6.61089909780047	3.81992800497558e-11	2.10355899321614e-10
ENST00000508527.5	96.1268467967181	0.605729323476604	0.0916975448486517	6.60573109646904	3.95560322846711e-11	2.17703851338977e-10
ENST00000257831.8	20937.4425754748	-0.523984640469706	0.0793461754403079	-6.60377942052039	4.00805761095735e-11	2.20465864285616e-10
ENST00000482010.6	1329.78817541002	0.549225441328007	0.0831815337711822	6.60273279931133	4.03646695389369e-11	2.21902886191982e-10
ENST00000378292.9	33627.2691688744	-1.28579281929757	0.194865556694285	-6.59835858686297	4.15734756516484e-11	2.28418971991014e-10
ENST00000538033.2	431.107754674672	0.822799594980269	0.124715433855974	6.59741596962625	4.18385679580538e-11	2.29745533716526e-10
ENST00000481436.5	141.930910722324	0.848289026391541	0.128590952595146	6.59680179104268	4.20121825930617e-11	2.30568554637854e-10
ENST00000490170.5	460.02767160884	0.997932006811322	0.151319176306071	6.59488130435512	4.25596221576127e-11	2.33441089575974e-10
ENST00000240922.8	684.285753858589	-0.315820378911328	0.0478951285191488	-6.593997942506	4.28137643197688e-11	2.34702543229252e-10
ENST00000545820.1	92.272573881668	0.638944337729542	0.0969001246646935	6.59384433137213	4.28581093591201e-11	2.34813127080932e-10
ENST00000630511.1	179.668785399076	0.916570586748485	0.139062078832513	6.59108934976015	4.36611011071441e-11	2.39077754314993e-10
ENST00000546020.2	392.66063613666	0.718059469021753	0.108975145478238	6.58920404162387	4.42190741142409e-11	2.41996668138443e-10
ENST00000182527.4	1794.89285101469	0.665061036186908	0.100946858671766	6.58822914291358	4.45103341832357e-11	2.43453483252225e-10
ENST00000478188.5	728.90129049862	1.15975713220432	0.176086321643787	6.58629881854449	4.50925848329804e-11	2.46499363572072e-10
ENST00000469700.1	313.156091665516	1.4406375256508	0.218741409492613	6.58603018510518	4.51742021093958e-11	2.46806636271468e-10
ENST00000451949.6	430.238586878582	1.20868981774214	0.183545521487554	6.5852318702535	4.54176032005897e-11	2.47996963176239e-10
ENST00000559000.6	266.815009618616	-0.418159268284302	0.063509045925939	-6.58424736488623	4.57195399719859e-11	2.49365306730977e-10
ENST00000296420.9	658.79953032865	-0.79871817081564	0.121305938503013	-6.58432868722086	4.56945250934684e-11	2.49365306730977e-10
ENST00000569957.5	945.736387034357	0.773094878916547	0.117427848284818	6.58357357482551	4.59273148814307e-11	2.50357989202142e-10
ENST00000493205.6	74.0270504305984	0.679478323024914	0.103223369335854	6.58260166662572	4.62286479505463e-11	2.51859274364334e-10
ENST00000481490.3	274.308611122742	-0.567636463968853	0.0863450993725486	-6.57404378585173	4.89668215375103e-11	2.66627637004134e-10
ENST00000468272.1	680.613750528668	1.35746993898865	0.206515732271035	6.57320352333777	4.92440733350397e-11	2.67987074720771e-10
ENST00000558924.1	375.641264792019	0.471796810893566	0.0717813745499329	6.57269122877234	4.94138622730072e-11	2.68760502866737e-10
ENST00000372330.3	728.712424400299	1.47647457659144	0.224702722633976	6.5707907731786	5.00487447230515e-11	2.72061279373096e-10
ENST00000280527.7	3931.6755179369	-0.674714862668549	0.102706816252536	-6.56932896264213	5.05425128086179e-11	2.74561897770476e-10
ENST00000282406.9	283.337755375872	-0.725000274730517	0.110362517065587	-6.56926186541814	5.05652908288431e-11	2.74561897770476e-10
ENST00000592199.6	2299.44327881274	0.773609959742511	0.117784409931118	6.56801660079572	5.09898578409586e-11	2.76712558138029e-10
ENST00000651779.1	481.670357218028	-0.785191139586782	0.119562517039577	-6.56720148612185	5.12696536781552e-11	2.78075609061753e-10
ENST00000340650.6	230.173222321291	0.500537732103897	0.0762278174807094	6.56633954173706	5.15671580876556e-11	2.79533132624713e-10
ENST00000522677.7	96.1249349593022	-0.785944172015137	0.119702699690887	-6.56580155706354	5.17537014716888e-11	2.80387872892351e-10
ENST00000261741.10	771.537671698827	0.40628354085606	0.0618972454835235	6.56383878930784	5.24398953195618e-11	2.83947125492878e-10
ENST00000560793.6	5953.53712479131	0.501047498982149	0.0763478222082567	6.56269536563104	5.28437364977308e-11	2.85898080146995e-10
ENST00000358598.6	7037.88362204212	-0.567487561420088	0.0864722904299418	-6.5626521351352	5.28590644373072e-11	2.85898080146995e-10
ENST00000372838.9	1657.96438089203	-0.703703797197077	0.107236834740232	-6.5621462895815	5.30387421236669e-11	2.86710262097552e-10
ENST00000290295.8	31521.0570805769	0.684090787703518	0.104275987883294	6.56038654334451	5.366847536938e-11	2.89953042123558e-10
ENST00000460612.5	1495.7204048092	0.839363244761807	0.127953074745023	6.5599302434462	5.38329548855737e-11	2.90680002089195e-10
ENST00000602122.5	406.097857270775	0.511369781656272	0.0779659347572589	6.55888733006773	5.42107409144559e-11	2.92557298468347e-10
ENST00000509465.5	817.865896726252	0.651425776662825	0.0993317223969325	6.55808397301023	5.45035169295003e-11	2.93973994143901e-10
ENST00000335272.10	2478.9308612488	-0.41068151813018	0.0626243434021287	-6.55785746914865	5.45863433069196e-11	2.94241603590467e-10
ENST00000308527.6	2045.19450833917	-0.551665540009443	0.0841237908742272	-6.55778269472228	5.4613713328558e-11	2.94241603590467e-10
ENST00000586588.5	176.826950310815	0.654202368465398	0.0997613148397207	6.55767588384794	5.46528330814911e-11	2.9428914664834e-10
ENST00000316403.15	1010.24092508305	-1.20136466704868	0.183207027956745	-6.55741583959497	5.47481895871187e-11	2.94639287340317e-10
ENST00000568578.5	782.831355029109	0.859897136310365	0.13114123701725	6.55703084604317	5.48896630765137e-11	2.95237091431481e-10
ENST00000470295.5	368.492760092871	0.732117868657461	0.111664865413689	6.55638517939512	5.51277292268325e-11	2.96353492921666e-10
ENST00000338957.4	205.174113718235	-0.635691598362292	0.0969714680353763	-6.55544987862187	5.54743796517087e-11	2.98052059699501e-10
ENST00000553430.5	103.260572779932	0.662302449993732	0.101034797219659	6.55519155993183	5.55704954589683e-11	2.98403423376682e-10
ENST00000367942.4	3621.51954660522	-0.423246585339541	0.0645692885752104	-6.55492099539772	5.56713423921133e-11	2.98779790053585e-10
ENST00000612614.1	47.9153882920372	0.753807106967506	0.115003786069489	6.5546286146791	5.57805220808373e-11	2.99035315393628e-10
ENST00000529360.1	632.976236261024	0.77017779361107	0.117500450864469	6.55467947522544	5.5761514893922e-11	2.99035315393628e-10
ENST00000258457.7	924.935830502931	-0.360434054297482	0.0549926486629758	-6.55422248356163	5.59325256026047e-11	2.99684806234805e-10
ENST00000319296.10	130.816513134208	0.580671704110517	0.0886049726603099	6.55348889205882	5.62081159665745e-11	3.00995390572935e-10
ENST00000382159.8	1377.17495984062	-0.48008804999629	0.0732634297495974	-6.5529016541698	5.64296820618101e-11	3.02015389282878e-10
ENST00000484615.5	132.788421330671	0.770757011428398	0.117674169007692	6.54992525486214	5.75658886007108e-11	3.07926785169221e-10
ENST00000264230.5	2076.30881680273	0.411933263692125	0.0629061014543261	6.5483832914239	5.81632842547423e-11	3.10951097000862e-10
ENST00000334743.9	1182.82104210999	-0.424096741125831	0.0647668550676719	-6.54805209675091	5.82923863502703e-11	3.11469879541543e-10
ENST00000614583.1	412.192194334218	1.36499097992094	0.208501119148852	6.54668418804245	5.88285831808526e-11	3.14162098416054e-10
ENST00000597271.5	172.061277631928	0.963252451197407	0.147150676154246	6.5460280331142	5.90874938263411e-11	3.15371381884108e-10
ENST00000341349.6	854.782960990875	0.810514886442297	0.123877700028577	6.54286353601431	6.0351897710142e-11	3.21943072134167e-10
ENST00000377038.8	2719.18068181039	-0.252956649082309	0.0386626548146097	-6.54266113631501	6.04336627293105e-11	3.22202305023338e-10
ENST00000483956.1	5676.32986176855	1.9281763112541	0.294719480489011	6.54241215427903	6.05343946224505e-11	3.22562320001363e-10
ENST00000448775.4	496.773742861582	-0.918643883112059	0.140505301044149	-6.53814394393139	6.22869629565881e-11	3.31719056008935e-10
ENST00000393203.3	3975.38865829736	-0.530116009697802	0.0810831810500592	-6.5379281231026	6.23768870173337e-11	3.32015934513085e-10
ENST00000480213.1	1042.70772114331	1.16945928687955	0.178902200466932	6.53686362620066	6.28222820570037e-11	3.34203531161957e-10
ENST00000497254.1	355.081903787358	0.962418619903354	0.147297993624322	6.53382029328902	6.41128683203597e-11	3.40882541250123e-10
ENST00000591510.1	226.529852492061	1.15322551345873	0.176573621069711	6.53113135740385	6.52747169330273e-11	3.46870131448264e-10
ENST00000355697.7	1105.88725327235	0.481323740029906	0.0737016581486945	6.53070435754412	6.54611019382505e-11	3.47670390502004e-10
ENST00000331327.5	2737.68302044948	-0.498106743779553	0.076281476281028	-6.529851912468	6.58347514655062e-11	3.49463811877556e-10
ENST00000489417.5	1936.61248268444	1.95761581813261	0.299835926500809	6.52895682308213	6.62293381153643e-11	3.51366351967585e-10
ENST00000521534.1	152.043720384425	0.78819696228941	0.120748313429607	6.5276022488621	6.68308842738520e-11	3.54364197508842e-10
ENST00000262424.10	7182.51697251846	-0.858539077076557	0.131526118370501	-6.52751778668099	6.68685691359188e-11	3.54370584062365e-10
ENST00000440362.5	129.916860653782	0.71756043665348	0.109963839215736	6.52542182749469	6.78104177922527e-11	3.59165975154822e-10
ENST00000253329.3	1404.48986270083	-0.332298412992637	0.0509266119882014	-6.52504456942125	6.7981316338208e-11	3.59874935645424e-10
ENST00000504169.2	330.314937531259	-0.3974103135902	0.0609257125037699	-6.52286690230516	6.89760678085921e-11	3.64942005823891e-10
ENST00000252329.3	58.8047221428251	0.527428325905234	0.080873312652855	6.52166096088082	6.95330478520499e-11	3.67688637362445e-10
ENST00000568456.1	83.6841550865232	0.754105231401726	0.115646711030609	6.52076677911	6.99488750465887e-11	3.69686274321307e-10
ENST00000321250.13	1403.2849097152	-0.452677895874626	0.0694221138962561	-6.5206584828446	6.99994015776707e-11	3.69752140796897e-10
ENST00000476438.1	521.328268322946	1.20744457104161	0.185174546013787	6.52057530062315	7.00382351761577e-11	3.69756204620215e-10
ENST00000380524.5	3438.6329473408	0.942265739063315	0.144512489131839	6.5203066165699	7.016381424967e-11	3.70217974807873e-10
ENST00000442834.6	306.428784032948	1.25667572675592	0.192776065491244	6.51883688752326	7.08546510698552e-11	3.73660195707151e-10
ENST00000499023.7	933.999969003917	-0.319077396170002	0.0489583171056506	-6.51732769901879	7.15709570351464e-11	3.77232922756056e-10
ENST00000523259.5	80.0758587109413	0.779995741470176	0.119697530593259	6.51638958301201	7.20197790238429e-11	3.79392697091979e-10
ENST00000634956.1	607.812885074104	1.11566333141114	0.171311565736502	6.51248108447719	7.39195252175815e-11	3.89189305129315e-10
ENST00000513380.1	100.513861506755	0.695238049372981	0.106849579841142	6.50669895386224	7.68201415556936e-11	4.0424206666956e-10
ENST00000564996.6	1790.1826474291	-0.614883060923845	0.0945353289666193	-6.50426742727009	7.80729003810283e-11	4.10611886465246e-10
ENST00000361752.8	508.308753474787	-0.844115677572164	0.129801084527311	-6.50314811040395	7.86562829077561e-11	4.13456240349536e-10
ENST00000155674.9	1169.0871665282	0.538607894576682	0.0828284797448816	6.50268960912524	7.88964803060551e-11	4.14494542830189e-10
ENST00000550585.5	81.4856809267717	0.747393947019832	0.114962841429218	6.50117844799444	7.96932287106287e-11	4.18454066862188e-10
ENST00000442218.3	1622.18824667799	-0.347767313851332	0.0534999484265511	-6.50032988964043	8.01440685693150e-11	4.20593993561495e-10
ENST00000482979.5	224.367751286785	0.797740456053184	0.122750742955677	6.49886458399064	8.09284655053183e-11	4.24481163023035e-10
ENST00000216797.10	5473.72177903232	-0.46077257577589	0.0709062446998788	-6.49833562228798	8.12134655531891e-11	4.25746143758057e-10
ENST00000589444.1	111.178882116343	0.779911210296846	0.120023253892032	6.49800088738153	8.13943246463442e-11	4.26464115218224e-10
ENST00000321560.4	958.923926669122	0.530195550780934	0.0815959074632465	6.49782038418719	8.14920148905782e-11	4.26745785793572e-10
ENST00000368223.4	3589.01409734675	-0.895393465432713	0.137813941454928	-6.49711818688207	8.18731432420243e-11	4.28510621472534e-10
ENST00000299164.3	151.142825943628	-0.887885062471728	0.136660209572013	-6.49702693455814	8.19227996293317e-11	4.28539620678152e-10
ENST00000609196.5	115.011656755717	0.736121400630254	0.11336024321189	6.49364697687103	8.37829478949365e-11	4.38034206593872e-10
ENST00000409882.5	2451.10424278918	0.784253979341775	0.120843053588211	6.48985569343712	8.59186298764395e-11	4.48958348907872e-10
ENST00000367429.9	1058.83157866702	-0.963359854193418	0.148445623558171	-6.48964806844512	8.60371127412613e-11	4.49335759768071e-10
ENST00000418865.6	2118.38336692423	0.87892459783917	0.135460759197501	6.48840744025143	8.67484236801597e-11	4.52807193782413e-10
ENST00000423485.6	885.798882593449	1.23270564128662	0.190017360354766	6.48733167845893	8.73698610230534e-11	4.55806031137455e-10
ENST00000409320.7	8204.92802184207	0.767475175217054	0.118313237948002	6.48680729669789	8.76743575426912e-11	4.57149065576867e-10
ENST00000303596.3	1330.18665921373	-0.366407282104304	0.0564982154600877	-6.48528947543745	8.8561581818202e-11	4.61527470913098e-10
ENST00000660584.1	58.1372592953552	0.749899816333673	0.115636110095401	6.48499690723771	8.8733605357812e-11	4.62176001311413e-10
ENST00000616679.4	203.037401510306	0.689478020462545	0.106335218770068	6.48400434435017	8.93196478854328e-11	4.64979131596514e-10
ENST00000361518.10	1687.7056860633	0.559458569771681	0.0862933494235142	6.4832176930107	8.97867999137279e-11	4.67160671859642e-10
ENST00000383694.3	2640.25222069329	-1.08302051938715	0.167053545590375	-6.48307412787743	8.98723132970766e-11	4.673552737515e-10
ENST00000506231.6	161.499361561932	0.691709898962685	0.106726614228901	6.48113784888883	9.10334505946311e-11	4.72887133195854e-10
ENST00000425042.7	12444.6640396127	0.591304439579303	0.0912343755844096	6.48115839881242	9.10210506599354e-11	4.72887133195854e-10
ENST00000253692.11	3040.67601382094	-0.39221564209896	0.0605588596609829	-6.4766021734002	9.38111007976854e-11	4.87055602965642e-10
ENST00000486828.6	266.467943879222	-0.857421044275556	0.132416175628429	-6.4751986696969	9.46872722063385e-11	4.91341966993789e-10
ENST00000504562.1	28605.4464253455	0.700549636400311	0.108206452257793	6.47419466938359	9.53189474038669e-11	4.94355715473125e-10
ENST00000399312.3	1117.53911025817	-0.447011683276309	0.0690539256335362	-6.47337105277063	9.58402071760329e-11	4.9679390208537e-10
ENST00000262507.11	2090.53430680505	-0.463797186555107	0.0716702238328879	-6.47126744903901	9.71842414155983e-11	5.03492117925931e-10
ENST00000678839.1	84.3297969425714	0.719731798255277	0.111223191827962	6.47105865626067	9.73186442074318e-11	5.03919674749996e-10
ENST00000322723.9	139.38696549902	0.605199399208186	0.0936216439424155	6.46431074827558	1.01761564014952e-10	5.26644556654896e-10
ENST00000304858.7	4677.77360773206	-0.354528029014548	0.0548611064931336	-6.46228360448619	1.03134572178575e-10	5.33466045869369e-10
ENST00000322350.10	241.035736553011	-0.929668933579156	0.14386320667555	-6.46217302576753	1.03209987070414e-10	5.3357201405109e-10
ENST00000381323.7	1190.98954160487	-0.599498600032741	0.0928262615749184	-6.45828658680708	1.05895062577744e-10	5.47162041425643e-10
ENST00000492196.1	94.7843577708889	0.706408067474195	0.109405149637293	6.45680820158943	1.06934281546626e-10	5.52237964350835e-10
ENST00000410053.8	1103.67156212934	-0.279438446967177	0.0432822774384106	-6.45618630777481	1.07374409770438e-10	5.54216268071219e-10
ENST00000442048.3	188.81540934315	1.38155474359635	0.214058929996676	6.45408600154081	1.08873972769319e-10	5.61657871206144e-10
ENST00000489994.5	545.203650259712	1.024995667594	0.158815499132718	6.45400274652942	1.08933834560752e-10	5.61668401763876e-10
ENST00000296754.7	408.855446957859	-1.13517963286316	0.175899547847632	-6.45356765695879	1.09247195287698e-10	5.6298528118021e-10
ENST00000360663.10	268.427931463004	-0.645639910005538	0.100062616593949	-6.45235885271244	1.101224338557e-10	5.67194762711703e-10
ENST00000571082.5	196.360514618783	0.767653025488309	0.118982083898496	6.45183711980702	1.10502310475198e-10	5.68849731826216e-10
ENST00000316052.6	1564.46016938597	0.743265778255426	0.115213084021892	6.45122717237737	1.10948040913343e-10	5.70841774063673e-10
ENST00000487588.5	105.828653419127	0.518389215867964	0.0803819689579812	6.44907337538529	1.1253607270418e-10	5.7870588155024e-10
ENST00000288607.3	476.046247679962	0.560058193010471	0.0868468897223815	6.44879966111368	1.12739471438454e-10	5.79445092885258e-10
ENST00000311191.10	1412.53953094586	-0.536923907264609	0.0832789216710328	-6.4472965846695	1.13862837934562e-10	5.84909364196898e-10
ENST00000369163.3	445.154387142945	1.25894712563457	0.19528634273715	6.44667265508207	1.14332356255041e-10	5.87010839673079e-10
ENST00000264198.5	2156.7946595817	-0.300668276969146	0.0466566896859464	-6.44426938544059	1.16158608778209e-10	5.96072226979147e-10
ENST00000596409.1	1560.69078722806	0.465890112641194	0.0723140383821405	6.44259569876623	1.17447260550209e-10	6.0236678404685e-10
ENST00000602149.1	124.262668039548	0.562743969024965	0.0873490049588036	6.44247715575434	1.1753906057466e-10	6.02519490460288e-10
ENST00000488726.5	1135.68916342423	0.56992208088316	0.0884716890593079	6.44185825932527	1.18019475752358e-10	6.0466307355401e-10
ENST00000370521.8	2523.90228964211	-0.421355298445771	0.0654615637708653	-6.43668244652142	1.22113034502235e-10	6.25306282105803e-10
ENST00000600235.5	302.646150744753	-0.672126398231167	0.104450934064563	-6.43485292161881	1.23592947938082e-10	6.3255105177583e-10
ENST00000590247.7	1522.81456863399	0.497400532628174	0.0773176854652948	6.43320515396752	1.24940831537362e-10	6.39112815984169e-10
ENST00000361189.7	3319.30341985002	-0.951240047724017	0.147966182427839	-6.42876657433482	1.28643495101361e-10	6.57706795481382e-10
ENST00000517325.5	1782.59190575785	-0.384824824648685	0.059872526562827	-6.42740246221062	1.29802829541526e-10	6.63284948009671e-10
ENST00000340368.9	3833.31921379101	-0.909114160739869	0.141488723779685	-6.4253470980166	1.31568955150726e-10	6.71956272520583e-10
ENST00000592228.1	701.269048064329	1.55344050589939	0.241776825360692	6.42510093174527	1.31782048424019e-10	6.7269091875508e-10
ENST00000469461.6	122.552232974876	0.761308577106996	0.118533298292698	6.42274017573585	1.33842835746512e-10	6.82851526492444e-10
ENST00000330753.6	679.78707479262	-0.815021968962048	0.126944284592592	-6.42031243531551	1.35994938256131e-10	6.9346710247772e-10
ENST00000261530.12	1635.70765241392	-0.466704189588323	0.0727511588086415	-6.41507568031875	1.40752921663057e-10	7.17352508412873e-10
ENST00000600354.1	89.7157946643806	0.937149982524365	0.146099198225168	6.41447724497454	1.41306894159429e-10	7.19798201292445e-10
ENST00000291547.10	1093.89046458571	-0.319247708743708	0.0497795528992623	-6.41322973289379	1.42468577409352e-10	7.25335304483461e-10
ENST00000504110.2	7164.33925840907	-0.338030272482078	0.0527134478732282	-6.41260031586275	1.43058227700987e-10	7.27955800883913e-10
ENST00000263997.11	818.335175989113	-0.31748761597161	0.0495116197226449	-6.41238597626412	1.43259569116881e-10	7.28598667225856e-10
ENST00000525624.5	126.496071890704	1.08973284949871	0.169963115331606	6.41158434506562	1.44015044621112e-10	7.32057636551274e-10
ENST00000418342.5	2083.89657077846	-0.509238472106515	0.0794397743764955	-6.41037158153344	1.45165386731213e-10	7.37519124846759e-10
ENST00000417088.2	13601.9871353507	0.922774982926098	0.143963966306077	6.40976354433176	1.45745502733941e-10	7.40079358890487e-10
ENST00000567998.5	157.825291404607	0.916780865068205	0.143039181882985	6.40929885783457	1.4619037745406e-10	7.41950536357753e-10
ENST00000463407.5	695.99689102771	0.485254353621682	0.0757232866053597	6.40825795307379	1.471917246262e-10	7.46642513325799e-10
ENST00000610553.1	225.393690675203	0.83420210553692	0.130198501617299	6.40715595935923	1.4825914332189e-10	7.51664571100646e-10
ENST00000356950.2	4017.52729770625	0.752933963983867	0.117533656672294	6.40611366396258	1.49275695704614e-10	7.56423634885041e-10
ENST00000652764.1	81.8863038279296	0.670224627139703	0.104624908067903	6.40597578068806	1.49410682574579e-10	7.56712914770312e-10
ENST00000264220.6	807.05747146709	0.607195602803383	0.0947911365276975	6.40561581014449	1.49763653969299e-10	7.58105333328699e-10
ENST00000519651.5	654.154840398341	0.523425870613446	0.0817315715247986	6.40420661010575	1.51153309902064e-10	7.64741277285755e-10
ENST00000216129.7	5899.10767473761	0.611426864143123	0.0954850137954656	6.40338038231669	1.5197393023712e-10	7.6849284660249e-10
ENST00000370069.5	897.968567008972	0.479074427379847	0.0748238685177108	6.40269524779317	1.52657715441627e-10	7.71548932258047e-10
ENST00000480380.1	355.57235927132	0.811074973477771	0.12669556327615	6.40176303340569	1.53592924190877e-10	7.75871900982934e-10
ENST00000358625.3	2497.05948244922	0.315238958462246	0.0492605859844115	6.39941551978296	1.55972848901207e-10	7.87484539618673e-10
ENST00000678983.1	129.001081892588	0.826887420504638	0.129225657860344	6.39878669759427	1.56616448100311e-10	7.9032320875139e-10
ENST00000567719.1	321.823109611357	0.688375890763786	0.107583206104754	6.39854411936293	1.56865419826162e-10	7.91168581615443e-10
ENST00000586523.1	131.264282522427	0.642792411915697	0.100476123947683	6.39746425977175	1.57978441609988e-10	7.96368750285119e-10
ENST00000377767.9	575.528408981558	-0.410322982464804	0.0641526965805949	-6.39603639964403	1.59462005748465e-10	8.03430458423542e-10
ENST00000565125.5	88.301551666291	0.829776481477886	0.129740941312613	6.39564098335411	1.59875249480421e-10	8.05094957725667e-10
ENST00000314752.11	340.066871875059	-0.823658203219515	0.128813866671412	-6.39417342637937	1.61418140714962e-10	8.12443429484527e-10
ENST00000453660.4	400.455671666463	-1.4073562958603	0.220145249000023	-6.39285336500791	1.62818387979046e-10	8.19066711977448e-10
ENST00000482821.5	152.770998559348	0.767332542165051	0.120088689284041	6.38971535737317	1.66194825036202e-10	8.35619322154072e-10
ENST00000489426.5	247.587723411852	0.789681056889185	0.123621635824774	6.38788713335349	1.68193399918375e-10	8.45230567411843e-10
ENST00000392452.3	133.756609614986	-0.734017510776522	0.114922893841574	-6.38704340136433	1.6912365077655e-10	8.49465948109312e-10
ENST00000479237.5	1824.3612146599	1.00132390190906	0.156801953069409	6.38591473070377	1.70375923024335e-10	8.5531354845395e-10
ENST00000307892.13	1239.03712506488	-0.379679315429476	0.0594591543564245	-6.38554852552241	1.70784174878905e-10	8.56920183250869e-10
ENST00000482974.1	86.8900041138506	0.647575363230738	0.101442158936028	6.38369066690619	1.72870117921702e-10	8.66938732829846e-10
ENST00000379887.9	1340.00481178425	-0.396713484132307	0.0621473160340452	-6.38343712084012	1.73156714656923e-10	8.6792792888408e-10
ENST00000175756.10	6109.79065502484	0.491727012897611	0.0770392999946733	6.3828073844338	1.73870549500546e-10	8.70607483426962e-10
ENST00000281441.8	1690.50979439556	1.28158181989111	0.200786503149977	6.38280860409146	1.73869164188038e-10	8.70607483426962e-10
ENST00000271690.12	2634.14543491326	-0.366311324391377	0.0573947374961054	-6.38231552877532	1.74430089383021e-10	8.72959241765415e-10
ENST00000476503.5	457.457865572179	1.05775661635557	0.16578178360944	6.38041522612341	1.76608469608374e-10	8.83406114199662e-10
ENST00000325421.7	741.546733078886	0.690570222411484	0.108272260346765	6.37809001308169	1.79310120695614e-10	8.9645831828986e-10
ENST00000523812.1	166.721297292382	0.881911393032157	0.138316091540768	6.37605779058773	1.81704383923512e-10	9.07961103617798e-10
ENST00000325307.12	1271.76263858587	0.487990429816885	0.0765492719970499	6.37485396119366	1.83137377552843e-10	9.14651149382166e-10
ENST00000409262.7	1762.72518816749	0.64143819569911	0.100630669121765	6.37418195960677	1.83942099103923e-10	9.18198124715059e-10
ENST00000326434.9	445.28316828964	0.564525128418572	0.0886287251194258	6.36955036482678	1.89583158809861e-10	9.45058431762702e-10
ENST00000482899.1	110.232947947261	0.718236886012703	0.112761456931399	6.3695247078056	1.896148737395e-10	9.45058431762702e-10
ENST00000457263.1	61.5996831083035	1.10472141424001	0.173437623923725	6.36956035978587	1.8957080533236e-10	9.45058431762702e-10
ENST00000379097.7	16905.1128123489	0.707388916801056	0.11106770205831	6.36898849703112	1.90278877255303e-10	9.4788154546565e-10
ENST00000570734.1	137.322199822038	0.610977332315711	0.095938043056713	6.36845731733903	1.90938890288646e-10	9.50681896598618e-10
ENST00000361115.4	248.597954124637	-0.72906426622466	0.114504204524484	-6.36713969807778	1.92585757701961e-10	9.58390394629534e-10
ENST00000575069.5	7537.86099286824	0.915761296426504	0.143904112348889	6.36369094307937	1.96962266213174e-10	9.79667923192405e-10
ENST00000360375.8	571.447136929347	-0.545096721173423	0.0856909929629333	-6.36119039266135	2.00196105351011e-10	9.95243074401084e-10
ENST00000346213.9	5810.68319203639	-0.327683252987516	0.0515152927513419	-6.36089276575023	2.00584448894712e-10	9.96663599265079e-10
ENST00000368192.9	1870.36199396704	-0.491065617841491	0.0772220788741217	-6.35913491324118	2.02893148542438e-10	1.00761965487793e-09
ENST00000494445.1	165.776718933508	0.563278275564973	0.0886135944723656	6.35656728427411	2.06312096567042e-10	1.02407547575485e-09
ENST00000260372.8	800.287108407161	-0.239256927909782	0.0376462498450126	-6.35539871553709	2.07886689016796e-10	1.03136429883001e-09
ENST00000389629.8	4000.14994360316	-0.291385880429269	0.0458544881764845	-6.35457709849	2.09000802572088e-10	1.03636232577094e-09
ENST00000460499.5	172.776009226215	0.771981036160233	0.121501553008772	6.35367217161822	2.1023463453765e-10	1.04194859178507e-09
ENST00000308249.4	949.903100165348	1.17455493326132	0.185018024972955	6.34832705317772	2.17668953483041e-10	1.07824386238361e-09
ENST00000290649.10	3152.60799131978	-0.534380132774066	0.0842204821371709	-6.34501393501541	2.22405314193632e-10	1.10114435375991e-09
ENST00000509425.1	1319.06865696456	0.978505247588633	0.154230576360879	6.34443098558526	2.23249036933083e-10	1.1047586066062e-09
ENST00000467665.1	68.6036948565823	0.715741034194746	0.112832557520923	6.34339103819411	2.2476195898688e-10	1.1116790578404e-09
ENST00000256496.8	4564.93735003573	-0.317346317417937	0.0500498198150482	-6.34060858941439	2.28859297882642e-10	1.13136855960915e-09
ENST00000367042.6	2386.25685297455	-0.534953871249099	0.0843739665332776	-6.34027168840178	2.29360331524496e-10	1.13326869808187e-09
ENST00000611914.1	153.827159029144	0.926046073743303	0.146092943128518	6.33874610171049	2.31642602116588e-10	1.14396351650256e-09
ENST00000374525.5	2587.24980986978	-0.712303406713507	0.112376257188672	-6.33855784605459	2.31925764642701e-10	1.1447799175504e-09
ENST00000399022.9	3307.10496700806	-0.511567199832042	0.0807189425543092	-6.33763505372795	2.3331866965347e-10	1.15107036922997e-09
ENST00000397942.4	1205.30655129742	-0.446469311122909	0.0704635736225119	-6.33617184269902	2.35544074109214e-10	1.16087018564024e-09
ENST00000510083.1	140.149945080353	1.0106475441189	0.159504007276998	6.33618904861611	2.35517785479743e-10	1.16087018564024e-09
ENST00000233630.11	495.694035412987	0.407185920885085	0.0642680001695581	6.33574904790577	2.36190956390603e-10	1.16346802757521e-09
ENST00000303714.9	5423.50872050861	-0.877536251107367	0.138591073344103	-6.33183819082318	2.42257476571213e-10	1.19214241510272e-09
ENST00000579449.1	93.2970181938237	0.724058432450165	0.114351464701354	6.33186845783874	2.42209947110264e-10	1.19214241510272e-09
ENST00000300026.4	41427.1779070789	0.631966400539301	0.0998458259352958	6.32942233307621	2.46080718094494e-10	1.21034333952907e-09
ENST00000262233.11	915.26460830657	-0.573727843162357	0.090646237048808	-6.32930678471999	2.46265049592693e-10	1.21063698974869e-09
ENST00000372470.9	101.97275573745	-0.431289683261353	0.0681546717208704	-6.32810154273375	2.48195800536339e-10	1.21951138412241e-09
ENST00000357901.5	425.447707986738	-0.42549325431801	0.0672475389325986	-6.32726879037873	2.49538466086878e-10	1.22548870554496e-09
ENST00000496023.1	93.395982541888	1.01104243639068	0.159795352013312	6.32710791429309	2.49798666646713e-10	1.22614666387376e-09
ENST00000513654.5	108.567170041847	0.748708824641667	0.118352532883035	6.32609042158479	2.51450505499993e-10	1.23363141940754e-09
ENST00000487177.5	86.7653244993585	0.741018030462047	0.117142156012857	6.32580153621825	2.5192143495694e-10	1.23469466153971e-09
ENST00000230085.13	3050.17189507892	-0.452706656578484	0.071564464083149	-6.32585826468979	2.51828890536236e-10	1.23469466153971e-09
ENST00000504880.5	147.451882102974	0.622450681884854	0.0984205764734514	6.32439581425087	2.5422530905596e-10	1.24535786796248e-09
ENST00000473373.1	165.41863917602	1.03381652164169	0.163488303150818	6.32348921432008	2.55722060926945e-10	1.2520585180667e-09
ENST00000380320.9	4839.86292125133	-0.938569831660788	0.148437887061314	-6.32298027304244	2.56566066193837e-10	1.25555806902112e-09
ENST00000498309.1	1488.00560176392	0.787623522972886	0.124581256491541	6.32216711529448	2.57920219432245e-10	1.2615493512411e-09
ENST00000359676.9	970.045522785101	-0.415600850228345	0.0657657921226973	-6.31940765577598	2.62567792164515e-10	1.28363539662108e-09
ENST00000381151.5	1094.40879788021	-0.604279370633267	0.0956512185304043	-6.31752924758807	2.65778152320048e-10	1.29867654508901e-09
ENST00000592259.1	78.0294188134272	0.810833353809971	0.128387434585461	6.31551955553907	2.69255334590687e-10	1.31500569140972e-09
ENST00000406925.6	406.068492877797	0.702544960642124	0.111243431585394	6.31538375461594	2.69491894081531e-10	1.31549962769246e-09
ENST00000530109.5	6828.02634106128	1.14978413464585	0.182065646817439	6.31521736661701	2.69782011678525e-10	1.31625437541195e-09
ENST00000554546.5	639.017567685422	-0.697340476933464	0.110440142648938	-6.31419391724381	2.71573239232872e-10	1.32432853710247e-09
ENST00000309791.8	891.504483307366	-1.17101003734709	0.185465621314377	-6.31389272603867	2.72102588467823e-10	1.32624412663142e-09
ENST00000676160.1	131.715449099748	0.684075103298319	0.108353662707722	6.3133546776686	2.73050727634797e-10	1.33019797805638e-09
ENST00000344423.10	4175.7331617836	-0.420442378415391	0.0665998979876774	-6.31295829451846	2.73751290163012e-10	1.33294237225238e-09
ENST00000261597.9	275.381730348787	-0.769090918338959	0.121835462203676	-6.312537453613	2.74497000156337e-10	1.33556631062132e-09
ENST00000580947.1	177.136583782557	-0.547143496056497	0.0866762104972027	-6.31249904579244	2.7456515568363e-10	1.33556631062132e-09
ENST00000350669.5	7577.88860624525	-0.866751882445312	0.137312452159984	-6.31225987746147	2.7498993720135e-10	1.33696308807503e-09
ENST00000545193.5	3616.48355976371	0.394705880506615	0.0625316629277487	6.3120963369017	2.75280767325459e-10	1.33770754067009e-09
[truncated: 7,715 more rows]
