# Supplementary material for: Identification of Candidate mRNA Isoforms for Prostate Cancer-Risk SNPs Utilizing Iso-eQTL and sQTL Methods
Source: Int J Mol Sci. 2022 Oct 17;23(20):12406. doi: 10.3390/ijms232012406 (PMC9604153; doi:10.3390/ijms232012406)
Supplement: Supplementary file 1 [file ijms-23-12406-s001.zip › Supplementary Table S2.xlsx]

## Sheet: Cis-intron-sQTL-GWAS-LD_0.5
sQTL_SNP	sQTL_SNP-pos	splicing_event	tag_SNP	tag_SNP_pos	LD	gwas_cancer
10:122674849	rs200367988	INT78964	10:122654969	rs1439466	0.696408	prostate_cancer
10:122674849	rs200367988	INT78964	10:122654807	rs1439467	0.696408	prostate_cancer
10:122674849	rs200367988	INT78964	10:122654120	rs11199631	0.696408	prostate_cancer
10:122674849	rs200367988	INT78964	10:122654405	rs7901742	0.696072	prostate_cancer
10:122674849	rs200367988	INT78964	10:122653107	rs11199630	0.670095	prostate_cancer
10:122674849	rs200367988	INT78964	10:122653609	rs4752473	0.696408	prostate_cancer
10:122674849	rs200367988	INT78964	10:122653325	rs12777878	0.695306	prostate_cancer
10:122674849	rs200367988	INT78964	10:122652817	rs10886794	0.694634	prostate_cancer
10:122674849	rs200367988	INT78964	10:122677001	rs4751807	0.667449	prostate_cancer
10:122674849	rs200367988	INT78964	10:122655718	rs754869	0.609278	prostate_cancer
10:122674849	rs200367988	INT78964	10:122650598	rs4752471	0.695212	prostate_cancer
10:122674849	rs200367988	INT78964	10:122650629	rs10668494	0.696408	prostate_cancer
10:122674849	rs200367988	INT78964	10:122677256	rs4751809	0.666873	prostate_cancer
10:122674849	rs200367988	INT78964	10:122676571	rs12250736	0.974801	prostate_cancer
10:122674849	rs200367988	INT78964	10:122677278	rs4751810	0.667449	prostate_cancer
10:122674849	rs200367988	INT78964	10:122648310	rs3813715	0.668293	prostate_cancer
10:122674849	rs200367988	INT78964	10:122657094	rs11199633	0.696408	prostate_cancer
10:122674849	rs200367988	INT78964	10:122649670	rs7098264	0.696408	prostate_cancer
10:122674849	rs200367988	INT78964	10:122649669	rs7097898	0.660239	prostate_cancer
10:122674849	rs200367988	INT78964	10:122676901	rs12250981	0.977383	prostate_cancer
10:122674849	rs200367988	INT78964	10:122649033	rs7093994	0.695568	prostate_cancer
10:122674849	rs200367988	INT78964	10:122655972	rs3035067	0.609609	prostate_cancer
10:122674849	rs200367988	INT78964	10:122648864	rs7093593	0.696408	prostate_cancer
10:122674849	rs200367988	INT78964	10:122657314	rs10886796	0.696408	prostate_cancer
10:122674849	rs200367988	INT78964	10:122627668	rs11199608	0.695306	prostate_cancer
10:122674849	rs200367988	INT78964	10:122628616	rs59791915	0.978126	prostate_cancer
10:122674849	rs200367988	INT78964	10:122658017	rs6585674	0.696072	prostate_cancer
10:122674849	rs200367988	INT78964	10:122624869	rs61185015	0.819001	prostate_cancer
10:122674849	rs200367988	INT78964	10:122629522	rs4274146	0.978152	prostate_cancer
10:122674849	rs200367988	INT78964	10:122628674	rs6585668	0.694707	prostate_cancer
10:122674849	rs200367988	INT78964	10:122629393	rs12355674	0.979019	prostate_cancer
10:122674849	rs200367988	INT78964	10:122629088	rs7082695	0.69581	prostate_cancer
10:122674849	rs200367988	INT78964	10:122629743	rs4620639	0.979019	prostate_cancer
10:122674849	rs200367988	INT78964	10:122629423	rs4639853	0.696408	prostate_cancer
10:122674849	rs200367988	INT78964	10:122646827	rs7067877	0.696408	prostate_cancer
10:122674849	rs200367988	INT78964	10:122646643	rs7067668	0.696408	prostate_cancer
10:122674849	rs200367988	INT78964	10:122646566	rs7067547	0.696408	prostate_cancer
10:122674849	rs200367988	INT78964	10:122633086	rs10466157	0.977297	prostate_cancer
10:122674849	rs200367988	INT78964	10:122646379	rs7079830	0.696408	prostate_cancer
10:122674849	rs200367988	INT78964	10:122646113	rs7079527	0.695568	prostate_cancer
10:122674849	rs200367988	INT78964	10:122634099	rs11199619	0.977297	prostate_cancer
10:122674849	rs200367988	INT78964	10:122634104	rs11199620	0.977297	prostate_cancer
10:122674849	rs200367988	INT78964	10:122645649	rs7903356	0.696408	prostate_cancer
10:122674849	rs200367988	INT78964	10:122658334	rs6585675	0.696408	prostate_cancer
10:122674849	rs200367988	INT78964	10:122624270	rs7076911	0.721504	prostate_cancer
10:122674849	rs200367988	INT78964	10:122634955	rs12784249	0.978152	prostate_cancer
10:122674849	rs200367988	INT78964	10:122624202	rs7092747	0.721504	prostate_cancer
10:122674849	rs200367988	INT78964	10:122635088	rs12247484	0.979019	prostate_cancer
10:122674849	rs200367988	INT78964	10:122645376	rs7899928	0.696408	prostate_cancer
10:122674849	rs200367988	INT78964	10:122645090	rs6585672	0.696408	prostate_cancer
10:122674849	rs200367988	INT78964	10:122644992	rs4372362	0.695474	prostate_cancer
10:122674849	rs200367988	INT78964	10:122635232	rs1972858	0.694969	prostate_cancer
10:122674849	rs200367988	INT78964	10:122624679	rs10886789	0.95558	prostate_cancer
10:122674849	rs200367988	INT78964	10:122644887	rs4408243	0.69581	prostate_cancer
10:122674849	rs200367988	INT78964	10:122644850	rs4626994	0.697008	prostate_cancer
10:122674849	rs200367988	INT78964	10:122636553	rs10886792	0.979019	prostate_cancer
10:122674849	rs200367988	INT78964	10:122678474	rs541568426	0.571236	prostate_cancer
10:122674849	rs200367988	INT78964	10:122636139	rs2000378	0.698189	prostate_cancer
10:122674849	rs200367988	INT78964	10:122658410	rs3781247	0.696408	prostate_cancer
10:122674849	rs200367988	INT78964	10:122623342	rs12263051	0.954734	prostate_cancer
10:122674849	rs200367988	INT78964	10:122629363	rs12355684	0.931328	prostate_cancer
10:122674849	rs200367988	INT78964	10:122622838	rs3758507	0.95558	prostate_cancer
10:122674849	rs200367988	INT78964	10:122626953	rs4752468	0.868129	prostate_cancer
10:122674849	rs200367988	INT78964	10:122631067	rs9325569	0.871383	prostate_cancer
10:122674849	rs200367988	INT78964	10:122643699	rs4752470	0.696072	prostate_cancer
10:122674849	rs200367988	INT78964	10:122643597	rs4752469	0.695568	prostate_cancer
10:122674849	rs200367988	INT78964	10:122621663	rs35270762	0.934432	prostate_cancer
10:122674849	rs200367988	INT78964	10:122637544	rs7907986	0.94031	prostate_cancer
10:122674849	rs200367988	INT78964	10:122642950	rs7921767	0.694371	prostate_cancer
10:122674849	rs200367988	INT78964	10:122668801	rs1045179	0.667216	prostate_cancer
10:122674849	rs200367988	INT78964	10:122668353	rs71019801	0.667216	prostate_cancer
10:122674849	rs200367988	INT78964	10:122669083	rs4752474	0.667216	prostate_cancer
10:122674849	rs200367988	INT78964	10:122668296	rs7077126	0.667216	prostate_cancer
10:122674849	rs200367988	INT78964	10:122669315	rs10128371	0.666922	prostate_cancer
10:122674849	rs200367988	INT78964	10:122658354	rs11310298	0.693965	prostate_cancer
10:122674849	rs200367988	INT78964	10:122669503	rs11199640	0.667216	prostate_cancer
10:122674849	rs200367988	INT78964	10:122669551	rs11199641	0.667216	prostate_cancer
10:122674849	rs200367988	INT78964	10:122668604	rs1045154	0.979886	prostate_cancer
10:122674849	rs200367988	INT78964	10:122658356	rs10552167	0.693965	prostate_cancer
10:122674849	rs200367988	INT78964	10:122668782	rs1045170	0.979037	prostate_cancer
10:122674849	rs200367988	INT78964	10:122667844	rs10788128	0.664658	prostate_cancer
10:122674849	rs200367988	INT78964	10:122635524	rs10886791	0.870541	prostate_cancer
10:122674849	rs200367988	INT78964	10:122629297	rs144533860	0.974644	prostate_cancer
10:122674849	rs200367988	INT78964	10:122638073	rs1992274	0.977277	prostate_cancer
10:122674849	rs200367988	INT78964	10:122669715	rs34035387	0.979886	prostate_cancer
10:122674849	rs200367988	INT78964	10:122621384	rs17101001	0.956426	prostate_cancer
10:122674849	rs200367988	INT78964	10:122669583	rs12247355	0.871455	prostate_cancer
10:122674849	rs200367988	INT78964	10:122621303	rs35688582	0.956426	prostate_cancer
10:122674849	rs200367988	INT78964	10:122641325	rs4751806	0.695568	prostate_cancer
10:122674849	rs200367988	INT78964	10:122670338	rs729704	0.977294	prostate_cancer
10:122674849	rs200367988	INT78964	10:122670850	rs4290146	0.666107	prostate_cancer
10:122674849	rs200367988	INT78964	10:122641014	rs10718730	0.695906	prostate_cancer
10:122674849	rs200367988	INT78964	10:122612574	rs10668463	0.697744	prostate_cancer
10:122674849	rs200367988	INT78964	10:122663950	rs11199637	0.676409	prostate_cancer
10:122674849	rs200367988	INT78964	10:122676497	rs5788453	0.653888	prostate_cancer
10:122674849	rs200367988	INT78964	10:122646738	rs7067719	0.977306	prostate_cancer
10:122674849	rs200367988	INT78964	10:122640243	rs4751805	0.695568	prostate_cancer
10:122674849	rs200367988	INT78964	10:122646126	rs7079781	0.979019	prostate_cancer
10:122674849	rs200367988	INT78964	10:122620616	rs11199604	0.956426	prostate_cancer
10:122674849	rs200367988	INT78964	10:122616604	rs768799	0.71803	prostate_cancer
10:122674849	rs200367988	INT78964	10:122616358	rs768798	0.718648	prostate_cancer
10:122674849	rs200367988	INT78964	10:122616062	rs7904153	0.718648	prostate_cancer
10:122674849	rs200367988	INT78964	10:122663086	rs35354965	0.696408	prostate_cancer
10:122674849	rs200367988	INT78964	10:122639901	rs4751804	0.697346	prostate_cancer
10:122674849	rs200367988	INT78964	10:122615653	rs10886787	0.718648	prostate_cancer
10:122674849	rs200367988	INT78964	10:122620251	rs10886788	0.722357	prostate_cancer
10:122674849	rs200367988	INT78964	10:122649699	rs71929750	0.977277	prostate_cancer
10:122674849	rs200367988	INT78964	10:122660701	rs11199635	0.696408	prostate_cancer
10:122674849	rs200367988	INT78964	10:122641884	rs10886793	0.979019	prostate_cancer
10:122674849	rs200367988	INT78964	10:122667022	rs1530116	0.871455	prostate_cancer
10:122674849	rs200367988	INT78964	10:122650655	rs4752472	0.978152	prostate_cancer
10:122674849	rs200367988	INT78964	10:122660077	rs7896567	0.696408	prostate_cancer
10:122674849	rs200367988	INT78964	10:122638836	rs3758508	0.694969	prostate_cancer
10:122674849	rs200367988	INT78964	10:122665310	rs3740306	0.977287	prostate_cancer
10:122674849	rs200367988	INT78964	10:122677426	rs7094695	0.66774	prostate_cancer
10:122674849	rs200367988	INT78964	10:122639741	rs4751803	0.695568	prostate_cancer
10:122674849	rs200367988	INT78964	10:122678440	rs12779782	0.66774	prostate_cancer
10:122674849	rs200367988	INT78964	10:122618810	rs12359633	0.95558	prostate_cancer
10:122674849	rs200367988	INT78964	10:122678682	rs10886804	0.666917	prostate_cancer
10:122674849	rs200367988	INT78964	10:122616895	rs11199602	0.951207	prostate_cancer
10:122674849	rs200367988	INT78964	10:122661343	rs1866517	0.696408	prostate_cancer
10:122674849	rs200367988	INT78964	10:122616706	rs11199601	0.951207	prostate_cancer
10:122674849	rs200367988	INT78964	10:122678990	rs7474804	0.6661	prostate_cancer
10:122674849	rs200367988	INT78964	10:122639311	rs4751802	0.978144	prostate_cancer
10:122674849	rs200367988	INT78964	10:122638860	rs3758509	0.977277	prostate_cancer
10:122674849	rs200367988	INT78964	10:122659853	rs3816172	0.696408	prostate_cancer
10:122674849	rs200367988	INT78964	10:122639170	rs3758510	0.695568	prostate_cancer
10:122674849	rs200367988	INT78964	10:122661104	rs1866518	0.696408	prostate_cancer
10:122674849	rs200367988	INT78964	10:122655884	rs754870	0.829541	prostate_cancer
10:122674849	rs200367988	INT78964	10:122642056	rs367918882	0.906022	prostate_cancer
10:122674849	rs200367988	INT78964	10:122615258	rs7075047	0.950364	prostate_cancer
10:122674849	rs200367988	INT78964	10:122615221	rs7092977	0.950364	prostate_cancer
10:122674849	rs200367988	INT78964	10:122660943	rs1866519	0.696408	prostate_cancer
10:122674849	rs200367988	INT78964	10:122614904	rs7092537	0.950364	prostate_cancer
10:122674849	rs200367988	INT78964	10:122633708	rs552158690	0.586902	prostate_cancer
10:122674849	rs200367988	INT78964	10:122614597	rs12242204	0.950364	prostate_cancer
10:122674849	rs200367988	INT78964	10:122660773	rs11199636	0.696408	prostate_cancer
10:122674849	rs200367988	INT78964	10:122677868	rs10788129	0.978223	prostate_cancer
10:122674849	rs200367988	INT78964	10:122629579	rs4548546	0.969419	prostate_cancer
10:122674849	rs200367988	INT78964	10:122626038	rs2289335	0.96767	prostate_cancer
10:122674849	rs200367988	INT78964	10:122657938	rs6585673	0.979019	prostate_cancer
10:122674849	rs200367988	INT78964	10:122658347	rs3781246	0.979019	prostate_cancer
10:122674849	rs200367988	INT78964	10:122659078	rs11199634	0.978152	prostate_cancer
10:122674849	rs200367988	INT78964	10:122618784	rs35233163	0.833345	prostate_cancer
10:122674849	rs200367988	INT78964	10:122655311	rs10886795	0.870541	prostate_cancer
10:122674849	rs200367988	INT78964	10:122659968	rs7911084	0.686347	prostate_cancer
10:122674849	rs200367988	INT78964	10:122617061	rs142168226	0.700552	prostate_cancer
10:122674849	rs200367988	INT78964	10:122617645	rs554566074:rs34379642	0.950175	prostate_cancer
10:122674849	rs200367988	INT78964	10:122656619	rs12415091	0.869629	prostate_cancer
10:122674849	rs200367988	INT78964	10:122679150	rs10886805	0.859872	prostate_cancer
10:122674849	rs200367988	INT78964	10:122679154	rs10886806	0.859872	prostate_cancer
10:122674849	rs200367988	INT78964	10:122667130	rs67199607	0.662941	prostate_cancer
10:122674849	rs200367988	INT78964	10:122674849	rs200367988	1	prostate_cancer
10:122674849	rs200367988	INT78964	10:122664388	rs10886798	0.684231	prostate_cancer
10:122674849	rs200367988	INT78964	10:122659490	rs2289336	0.686705	prostate_cancer
10:122674849	rs200367988	INT78964	10:122633607	rs7080550	0.68099	prostate_cancer
10:122674849	rs200367988	INT78964	10:122662381	rs10886797	0.685171	prostate_cancer
10:122674849	rs200367988	INT78964	10:122610657	rs11199598	0.801957	prostate_cancer
10:122674849	rs200367988	INT78964	10:122644794	rs1550348	0.656744	prostate_cancer
10:122674849	rs200367988	INT78964	10:122644796	rs1550347	0.567847	prostate_cancer
10:122674849	rs200367988	INT78964	10:122640168	rs11453234	0.642001	prostate_cancer
10:122674849	rs200367988	INT78964	10:122687735	rs1991643	0.885532	prostate_cancer
10:122674849	rs200367988	INT78964	10:122644798	rs1550346	0.523509	prostate_cancer
10:122674849	rs200367988	INT78964	10:122644792	rs1550349	0.640996	prostate_cancer
10:122674849	rs200367988	INT78964	10:122632086	rs3781244	0.771102	prostate_cancer
10:122674849	rs200367988	INT78964	10:122663022	rs60137682	0.521583	prostate_cancer
10:122674849	rs200367988	INT78964	10:122644790	rs5017943	0.511332	prostate_cancer
10:122674849	rs200367988	INT78964	10:122648750	rs141904743	0.657857	prostate_cancer
10:122674849	rs200367988	INT78964	10:122610646	rs1659597	0.684148	prostate_cancer
10:122674849	rs200367988	INT78964	10:122678783	rs4630211	0.530661	prostate_cancer
10:11848792	rs12358475	INT68271	10:11840384	rs11257330	0.520921	breast_cancer
10:122674849	rs200367988	INT78964	10:122678783	rs4630211	0.530661	prostate_cancer
10:838636	rs12781100	INT75558	10:1055055	rs12356612	0.504198	prostate_cancer
10:838636	rs12781100	INT75558	10:1056252	rs17293608	0.50422	prostate_cancer
10:11848792	rs12358475	INT68271	10:11843045	rs61846272	0.52232	breast_cancer
10:838636	rs12781100	INT75558	10:1043983	rs11253558	0.550336	prostate_cancer
10:838636	rs12781100	INT75558	10:1044809	rs11253559	0.550336	prostate_cancer
10:838636	rs12781100	INT75558	10:1047226	rs11253560	0.546721	prostate_cancer
10:838636	rs12781100	INT75558	10:1043667	rs11253557	0.546721	prostate_cancer
10:838636	rs12781100	INT75558	10:1050653	rs12771539	0.546721	prostate_cancer
10:838636	rs12781100	INT75558	10:1050318	rs12770910	0.546721	prostate_cancer
10:838636	rs12781100	INT75558	10:1049596	rs1871621	0.546721	prostate_cancer
10:838636	rs12781100	INT75558	10:1049309	rs1871622	0.546721	prostate_cancer
10:838636	rs12781100	INT75558	10:1028288	rs11253550	0.516923	prostate_cancer
10:838636	rs12781100	INT75558	10:1027440	rs34480046	0.516923	prostate_cancer
10:838636	rs12781100	INT75558	10:1028104	rs11253549	0.552295	prostate_cancer
10:838636	rs12781100	INT75558	10:1027108	rs12770173	0.554167	prostate_cancer
10:838636	rs12781100	INT75558	10:1037234	rs17221456	0.53045	prostate_cancer
10:838636	rs12781100	INT75558	10:1038040	rs17221463	0.539737	prostate_cancer
10:838636	rs12781100	INT75558	10:1037712	rs75243177	0.53585	prostate_cancer
10:838636	rs12781100	INT75558	10:1036285	rs12777801	0.527803	prostate_cancer
10:838636	rs12781100	INT75558	10:1022108	rs66462130	0.516923	prostate_cancer
10:838636	rs12781100	INT75558	10:1034412	rs12772979	0.502309	prostate_cancer
10:838636	rs12781100	INT75558	10:1022322	rs7093665	0.554167	prostate_cancer
10:838636	rs12781100	INT75558	10:1021479	rs12359796	0.554167	prostate_cancer
10:838636	rs12781100	INT75558	10:1019550	rs7094031	0.552295	prostate_cancer
10:838636	rs12781100	INT75558	10:1018095	rs34115136	0.557943	prostate_cancer
10:838636	rs12781100	INT75558	10:1013215	rs12773961	0.552295	prostate_cancer
10:93932286	rs72807246	INT132623	10:93482423	rs17489535	0.540238	breast_cancer
10:838636	rs12781100	INT75558	10:1011958	rs11253540	0.525412	prostate_cancer
10:838636	rs12781100	INT75558	10:1011347	rs11253539	0.525412	prostate_cancer
10:838636	rs12781100	INT75558	10:1011166	rs11253538	0.525412	prostate_cancer
10:838636	rs12781100	INT75558	10:1010735	rs11253537	0.557943	prostate_cancer
10:838636	rs12781100	INT75558	10:1006421	rs35670857	0.547858	prostate_cancer
10:11848792	rs12358475	INT68271	10:11844611	rs72766319	0.513552	breast_cancer
10:11848792	rs12358475	INT68271	10:11851692	rs12359744	0.617836	breast_cancer
10:104428716	rs12262998	INT102865	10:104418228	rs12773600	0.614443	prostate_cancer
10:104595248	rs4919687	INT146077	10:104575412	rs3216007	0.692056	colon_cancer
10:104428716	rs12262998	INT102865	10:104410599	rs34269636	0.580075	prostate_cancer
10:104595248	rs4919687	INT146077	10:104573403	rs11191401	0.726313	colon_cancer
10:104428716	rs12262998	INT102865	10:104398895	rs12764219	0.569159	prostate_cancer
10:104428716	rs12262998	INT102865	10:104440050	rs7907503	0.662917	prostate_cancer
10:104595248	rs4919687	INT146077	10:104579328	rs10883780	0.739626	colon_cancer
10:5794652	rs55910451	INT117229	10:5849917	rs72772390	0.868229	breast_cancer
10:104595248	rs4919687	INT146077	10:104580643	rs12780720	0.713091	colon_cancer
10:104428716	rs12262998	INT146077	10:104485301	rs12775883	0.753893	prostate_cancer
10:104595248	rs4919687	INT146077	10:104581130	rs10883781	0.740727	colon_cancer
10:104428716	rs12262998	INT146077	10:104484799	rs12259058	0.755273	prostate_cancer
10:122674849	rs200367988	INT78964	10:122617645	rs554566074:rs34379642	0.950175	prostate_cancer
10:104428716	rs12262998	INT146077	10:104480659	rs12783444	0.736106	prostate_cancer
10:104428716	rs12262998	INT146077	10:104479385	rs17784294	0.754207	prostate_cancer
10:5794652	rs55910451	INT117229	10:5845061	rs74116316	0.850186	breast_cancer
10:104428716	rs12262998	INT102865	10:104456838	rs7904396	0.651626	prostate_cancer
10:104428716	rs12262998	INT102865	10:104425471	rs7916092	0.731369	prostate_cancer
10:104428716	rs12262998	INT102865	10:104429746	rs7094325	0.722367	prostate_cancer
10:5794652	rs55910451	INT117229	10:5865257	rs72772400	0.743315	breast_cancer
10:104428716	rs12262998	INT102865	10:104428716	rs12262998	1	prostate_cancer
10:104595248	rs4919687	INT146077	10:104629011	rs12416687	0.804169	colon_cancer
10:104428716	rs12262998	INT102865	10:104418350	rs12773833	0.719536	prostate_cancer
10:104428716	rs12262998	INT102865	10:104422046	rs4522108	0.721027	prostate_cancer
10:104428716	rs12262998	INT102865	10:104421679	rs12570611	0.721027	prostate_cancer
10:5794652	rs55910451	INT117229	10:5848838	rs7095103	0.715335	breast_cancer
10:104595248	rs4919687	INT146077	10:104637602	rs11191436	0.58372	colon_cancer
10:5794652	rs55910451	INT117229	10:5840683	rs60583998	0.896891	breast_cancer
10:5794652	rs55910451	INT117229	10:5835246	rs58859669	0.897157	breast_cancer
10:104428716	rs12262998	INT146077	10:104476292	rs7905481	0.740197	prostate_cancer
10:5794652	rs55910451	INT117229	10:5833748	rs2890364	0.793388	breast_cancer
10:5794652	rs55910451	INT117229	10:5829023	rs74936677	0.792169	breast_cancer
10:5794652	rs55910451	INT117229	10:5828400	rs72772376	0.901407	breast_cancer
10:5794652	rs55910451	INT117229	10:5827329	rs147494782	0.792169	breast_cancer
10:104428716	rs12262998	INT102865	10:104465687	rs12765459	0.543558	prostate_cancer
10:104428716	rs12262998	INT102865	10:104444615	rs34349481	0.64738	prostate_cancer
10:122674849	rs200367988	INT78964	10:122649669	rs7097898	0.660239	prostate_cancer
10:5794652	rs55910451	INT117229	10:5852172	rs1858446	0.741108	breast_cancer
10:104595248	rs4919687	INT146077	10:104587362	rs4919685	0.865248	colon_cancer
10:104595248	rs4919687	INT146077	10:104640955	rs10883790	0.594102	colon_cancer
10:104595248	rs4919687	INT146077	10:104589747	rs12254149	0.866474	colon_cancer
10:104595248	rs4919687	INT146077	10:104595248	rs4919687	1	colon_cancer
10:104595248	rs4919687	INT146077	10:104641511	rs11191440	0.594812	colon_cancer
10:104595248	rs4919687	INT146077	10:104590836	rs139275291	0.857457	colon_cancer
10:104595248	rs4919687	INT146077	10:104587024	rs4919684	0.945529	colon_cancer
10:104428716	rs12262998	INT102865	10:104448939	rs56771365	0.643424	prostate_cancer
10:104428716	rs12262998	INT102865	10:104434630	rs12573077	0.656901	prostate_cancer
10:104595248	rs4919687	INT146077	10:104643241	rs12783782	0.590209	colon_cancer
10:104595248	rs4919687	INT146077	10:104643464	rs113548449	0.590209	colon_cancer
10:104595248	rs4919687	INT146077	10:104591152	rs10883783	0.953868	colon_cancer
10:122674849	rs200367988	INT78964	10:122648750	rs141904743	0.657857	prostate_cancer
10:104595248	rs4919687	INT146077	10:104643698	rs12249194	0.590209	colon_cancer
10:104595248	rs4919687	INT146077	10:104643596	rs11191442	0.593263	colon_cancer
10:5794652	rs55910451	INT117229	10:5837898	rs149474285	0.744771	breast_cancer
10:104595248	rs4919687	INT146077	10:104594906	rs743575	0.980752	colon_cancer
10:104428716	rs12262998	INT102865	10:104432053	rs2002916	0.699089	prostate_cancer
10:104428716	rs12262998	INT102865	10:104453024	rs10437480	0.638629	prostate_cancer
10:104428716	rs12262998	INT102865	10:104454113	rs4264100	0.638629	prostate_cancer
10:104428716	rs12262998	INT146077	10:104479165	rs12771656	0.759412	prostate_cancer
10:104428716	rs12262998	INT102865	10:104456310	rs7900450	0.636425	prostate_cancer
10:104428716	rs12262998	INT102865	10:104456725	rs7904252	0.63834	prostate_cancer
10:5794652	rs55910451	INT117229	10:5798730	rs3793707	0.954999	breast_cancer
10:104595248	rs4919687	INT146077	10:104611764	rs12775431	0.807084	colon_cancer
10:5794652	rs55910451	INT117229	10:5793535	rs56033057	0.9953	breast_cancer
10:5794652	rs55910451	INT117229	10:5793444	rs56251728	0.989054	breast_cancer
10:104428716	rs12262998	INT102865	10:104462187	rs11191372	0.650393	prostate_cancer
10:104428716	rs12262998	INT102865	10:104415093	rs34032774	0.674441	prostate_cancer
10:104428716	rs12262998	INT102865	10:104414221	rs3850699	0.674441	prostate_cancer
10:5794652	rs55910451	INT117229	10:5817627	rs72772358	0.747744	breast_cancer
10:104428716	rs12262998	INT102865	10:104408272	rs12241712	0.674441	prostate_cancer
10:104595248	rs4919687	INT146077	10:104602575	rs11191415	0.880003	colon_cancer
10:104595248	rs4919687	INT146077	10:104585572	rs35756290	0.695092	colon_cancer
10:104428716	rs12262998	INT102865	10:104456794	rs10748828	0.626097	prostate_cancer
10:104595248	rs4919687	INT146077	10:104597922	rs10883784	0.962467	colon_cancer
10:104595248	rs4919687	INT146077	10:104598606	rs10786714	0.961323	colon_cancer
10:104595248	rs4919687	INT146077	10:104592249	rs4919686	0.704323	colon_cancer
10:104428716	rs12262998	INT102865	10:104459897	rs11191371	0.638629	prostate_cancer
10:104595248	rs4919687	INT146077	10:104623578	rs9527	0.805225	colon_cancer
10:104595248	rs4919687	INT146077	10:104623053	rs11191421	0.805225	colon_cancer
10:5794652	rs55910451	INT117229	10:5760199	rs72774070	0.944042	breast_cancer
10:51549496	rs10993994	INT114648	10:51537653	rs4463804	0.636479	prostate_cancer
10:51549496	rs10993994	INT114648	10:51538813	rs10763576	0.642923	prostate_cancer
10:51549496	rs10993994	INT114648	10:51539256	rs10826227	0.641153	prostate_cancer
10:5794652	rs55910451	INT117229	10:5764998	rs72774075	0.94867	breast_cancer
10:51538169	rs10763567	INT114648	10:51499655	rs11599333	0.679281	prostate_cancer
10:104595248	rs4919687	INT146077	10:104584330	rs4919682	0.71631	colon_cancer
10:5794652	rs55910451	INT117229	10:5774915	rs4748572	0.950277	breast_cancer
10:104428716	rs12262998	INT102865	10:104462981	rs12769291	0.638068	prostate_cancer
10:51538169	rs10763567	INT114648	10:51498493	rs11004435	0.678716	prostate_cancer
10:51538169	rs10763567	INT114648	10:51498181	rs11004415	0.677658	prostate_cancer
10:51538169	rs10763567	INT114648	10:51498336	rs11004422	0.679979	prostate_cancer
10:5794652	rs55910451	INT117229	10:5813361	rs72772354	0.947112	breast_cancer
10:51538169	rs10763567	INT114648	10:51498019	rs11004409	0.67802	prostate_cancer
10:104428716	rs12262998	INT102865	10:104463301	rs12769906	0.637899	prostate_cancer
10:854691	rs141536087	INT75558	10:993729	rs11253530	0.576946	prostate_cancer
10:5794652	rs55910451	INT117229	10:5784151	rs45575338	0.953342	breast_cancer
10:854691	rs141536087	INT75558	10:993666	rs35363972	0.576946	prostate_cancer
10:104595248	rs4919687	INT146077	10:104546183	rs1475642	0.571325	colon_cancer
10:51543344	rs4631830	INT114648	10:51501304	rs67289834	0.524348	prostate_cancer
10:104428716	rs12262998	INT102865	10:104463840	rs12776238	0.637899	prostate_cancer
10:104428716	rs12262998	INT146077	10:104467954	rs12780827	0.744397	prostate_cancer
10:5794652	rs55910451	INT117229	10:5802065	rs59007376	0.937807	breast_cancer
10:5794652	rs55910451	INT117229	10:5797311	rs113603651	0.843798	breast_cancer
10:5794652	rs55910451	INT117229	10:5799144	rs55837307	0.959564	breast_cancer
10:51543344	rs4631830	INT114648	10:51504604	rs2337711	0.538779	prostate_cancer
10:51549496	rs10993994	INT114648	10:51540906	rs4512771	0.610531	prostate_cancer
10:104595248	rs4919687	INT146077	10:104619292	rs11441374	0.881406	colon_cancer
10:104428716	rs12262998	INT102865	10:104464970	rs12784517	0.637899	prostate_cancer
10:51549496	rs10993994	INT114648	10:51540291	rs11006274	0.612221	prostate_cancer
10:5794652	rs55910451	INT117229	10:5813473	rs72772355	0.775722	breast_cancer
10:51543344	rs4631830	INT114648	10:51506284	rs4448631	0.60104	prostate_cancer
10:51549496	rs10993994	INT114648	10:51532367	rs4581397	0.590469	prostate_cancer
10:51549496	rs10993994	INT114648	10:51535857	rs10763538	0.623826	prostate_cancer
10:5794652	rs55910451	INT117229	10:5794652	rs55910451	1	breast_cancer
10:5794652	rs55910451	INT117229	10:5808086	rs1129614	0.927345	breast_cancer
10:51543344	rs4631830	INT114648	10:51529379	rs7896156	0.63975	prostate_cancer
10:104428716	rs12262998	INT102865	10:104465374	rs12761195	0.63717	prostate_cancer
10:51543344	rs4631830	INT114648	10:51530505	rs10826125	0.639135	prostate_cancer
10:51549496	rs10993994	INT114648	10:51535801	rs10763536	0.594612	prostate_cancer
10:51543344	rs4631830	INT114648	10:51530146	rs4554834	0.639135	prostate_cancer
10:51549496	rs10993994	INT114648	10:51531805	rs4486572	0.577247	prostate_cancer
10:104595248	rs4919687	INT146077	10:104636855	rs3740392	0.562677	colon_cancer
10:5794652	rs55910451	INT117229	10:5768089	rs72774077	0.953386	breast_cancer
10:5794652	rs55910451	INT117229	10:5768140	rs72774078	0.951856	breast_cancer
10:5794652	rs55910451	INT117229	10:5804633	rs79988786	0.783244	breast_cancer
10:51543344	rs4631830	INT114648	10:51529746	rs6481329	0.644879	prostate_cancer
10:51543344	rs4631830	INT114648	10:51501963	rs138061577	0.509643	prostate_cancer
10:51549496	rs10993994	INT114648	10:51528656	rs7915602	0.585723	prostate_cancer
10:51549496	rs10993994	INT114648	10:51529593	rs7896437	0.584922	prostate_cancer
10:854691	rs141536087	INT75558	10:991208	rs12354914	0.595782	prostate_cancer
10:11848792	rs12358475	INT68271	10:11857507	rs12357156	0.604151	breast_cancer
10:51549496	rs10993994	INT114648	10:51526093	rs7081532	0.575456	prostate_cancer
10:51543344	rs4631830	INT114648	10:51519154	rs57263518	0.649974	prostate_cancer
10:51549496	rs10993994	INT114648	10:51538169	rs10763567	0.514562	prostate_cancer
10:51549496	rs10993994	INT114648	10:51520177	rs3032323	0.519042	prostate_cancer
10:51543344	rs4631830	INT114648	10:51518787	rs2611506	0.64935	prostate_cancer
10:51549496	rs10993994	INT114648	10:51534920	rs10763534	0.61963	prostate_cancer
10:51549496	rs10993994	INT114648	10:51532621	rs7920517	0.617912	prostate_cancer
10:51549496	rs10993994	INT114648	10:51525699	rs4935162	0.589626	prostate_cancer
10:51549496	rs10993994	INT114648	10:51524971	rs3123078	0.590688	prostate_cancer
10:51543344	rs4631830	INT114648	10:51509258	rs10825587	0.569151	prostate_cancer
10:11848792	rs12358475	INT68271	10:11858321	rs12357523	0.736819	breast_cancer
10:51549496	rs10993994	INT114648	10:51524889	rs2611489	0.589518	prostate_cancer
10:51543344	rs4631830	INT114648	10:51518673	rs2611507	0.635378	prostate_cancer
10:51549496	rs10993994	INT114648	10:51523861	rs2843554	0.56438	prostate_cancer
10:854691	rs141536087	INT75558	10:990143	rs61833265	0.595782	prostate_cancer
10:51549496	rs10993994	INT114648	10:51539156	rs11593361	0.590357	prostate_cancer
10:51543344	rs4631830	INT114648	10:51510203	rs61847060	0.571079	prostate_cancer
10:104428716	rs12262998	INT146077	10:104465374	rs12761195	0.63717	prostate_cancer
10:51543344	rs4631830	INT114648	10:51518047	rs2611508	0.558185	prostate_cancer
10:51549496	rs10993994	INT114648	10:51519358	rs2843547	0.559523	prostate_cancer
10:5794652	rs55910451	INT117229	10:5874073	rs55659521	0.666495	breast_cancer
10:104428716	rs12262998	INT102865	10:104467954	rs12780827	0.744397	prostate_cancer
10:51549496	rs10993994	INT114648	10:51520203	rs3101227	0.558044	prostate_cancer
10:51543344	rs4631830	INT114648	10:51517356	rs2926494	0.569726	prostate_cancer
10:51543344	rs4631830	INT114648	10:51512129	rs2843560	0.584755	prostate_cancer
10:5794652	rs55910451	INT117229	10:5874132	rs55834056	0.741407	breast_cancer
10:854691	rs141536087	INT75558	10:989437	rs35306767	0.595782	prostate_cancer
10:51549496	rs10993994	INT114648	10:51521945	rs2843551	0.582694	prostate_cancer
10:51543344	rs4631830	INT114648	10:51518906	rs2611505	0.649974	prostate_cancer
10:51549496	rs10993994	INT114648	10:51521452	rs2843550	0.581705	prostate_cancer
10:51549496	rs10993994	INT114648	10:51521247	rs2843549	0.582332	prostate_cancer
10:854691	rs141536087	INT75558	10:952816	rs1013504	0.683274	prostate_cancer
10:51543344	rs4631830	INT114648	10:51510482	rs11005075	0.549625	prostate_cancer
10:5794652	rs55910451	INT117229	10:5871547	rs4749379	0.771647	breast_cancer
10:104428716	rs12262998	INT146077	10:104464970	rs12784517	0.637899	prostate_cancer
10:104595248	rs4919687	INT146077	10:104616500	rs4919690	0.884846	colon_cancer
10:51549496	rs10993994	INT114648	10:51540860	rs4315013	0.700003	prostate_cancer
10:51549496	rs10993994	INT114648	10:51540867	rs4630243	0.700003	prostate_cancer
10:51543344	rs4631830	INT114648	10:51522120	rs7088225	0.610129	prostate_cancer
10:51549496	rs10993994	INT114648	10:51539745	rs35494443	0.702009	prostate_cancer
10:51549496	rs10993994	INT114648	10:51523213	rs1585378	0.610029	prostate_cancer
10:5794652	rs55910451	INT117229	10:5799613	rs2275774	0.523665	breast_cancer
10:51549496	rs10993994	INT114648	10:51538915	rs11006223	0.702864	prostate_cancer
10:51549496	rs10993994	INT114648	10:51538176	rs11006207	0.701596	prostate_cancer
10:51543344	rs4631830	INT114648	10:51515534	rs2611512	0.600604	prostate_cancer
10:51549496	rs10993994	INT114648	10:51539271	rs28416634	0.700857	prostate_cancer
10:51549496	rs10993994	INT114648	10:51539259	rs78865546	0.700857	prostate_cancer
10:51549496	rs10993994	INT114648	10:51537431	rs7914347	0.702864	prostate_cancer
10:51549496	rs10993994	INT114648	10:51537292	rs4131357	0.702864	prostate_cancer
10:51543344	rs4631830	INT114648	10:51522276	rs7077830	0.606012	prostate_cancer
10:51549496	rs10993994	INT114648	10:51539762	rs10763588	0.696806	prostate_cancer
10:51549496	rs10993994	INT114648	10:51536399	rs10763546	0.702864	prostate_cancer
10:51543344	rs4631830	INT114648	10:51513871	rs2262569	0.596697	prostate_cancer
10:5794652	rs55910451	INT117229	10:5805844	rs1046393	0.95177	breast_cancer
10:5794652	rs55910451	INT117229	10:5767177	rs76154345	0.748365	breast_cancer
10:51549496	rs10993994	INT114648	10:51535931	rs10763539	0.671332	prostate_cancer
10:51549496	rs10993994	INT114648	10:51535992	rs10826181	0.702897	prostate_cancer
10:51543344	rs4631830	INT114648	10:51514824	rs2125770	0.595809	prostate_cancer
10:51549496	rs10993994	INT114648	10:51544143	rs7075009	0.706418	prostate_cancer
10:51549496	rs10993994	INT114648	10:51544692	rs7477953	0.734568	prostate_cancer
10:51549496	rs10993994	INT114648	10:51544475	rs7098889	0.706036	prostate_cancer
10:51549496	rs10993994	INT114648	10:51533376	rs9787697	0.667052	prostate_cancer
10:51549496	rs10993994	INT114648	10:51544680	rs72077188	0.685132	prostate_cancer
10:51549496	rs10993994	INT114648	10:51545813	rs11006462	0.706678	prostate_cancer
10:51549496	rs10993994	INT114648	10:51532751	rs4630241	0.664323	prostate_cancer
10:51543344	rs4631830	INT114648	10:51510300	rs34115425	0.590036	prostate_cancer
10:104428716	rs12262998	INT146077	10:104463840	rs12776238	0.637899	prostate_cancer
10:5794652	rs55910451	INT117229	10:5841222	rs11596435	0.5121	breast_cancer
10:51549496	rs10993994	INT114648	10:51530757	rs10826127	0.66038	prostate_cancer
10:51543344	rs4631830	INT114648	10:51502612	rs57442251	0.619513	prostate_cancer
10:51538169	rs10763567	INT114648	10:51495349	rs11004246	0.750036	prostate_cancer
10:51549496	rs10993994	INT114648	10:51516252	rs2611509	0.50945	prostate_cancer
10:51543344	rs4631830	INT114648	10:51503335	rs7071471	0.635051	prostate_cancer
10:104595248	rs4919687	INT146077	10:104588923	rs11191410	0.665757	colon_cancer
10:104428716	rs12262998	INT146077	10:104463301	rs12769906	0.637899	prostate_cancer
10:51538169	rs10763567	INT114648	10:51489780	rs28451380	0.687727	prostate_cancer
10:51549496	rs10993994	INT114648	10:51504797	rs2012677	0.534968	prostate_cancer
10:51549496	rs10993994	INT114648	10:51518083	rs35094615	0.613605	prostate_cancer
10:51549496	rs10993994	INT114648	10:51524274	rs2843555	0.657028	prostate_cancer
10:104595248	rs4919687	INT146077	10:104583026	rs148033237	0.640234	colon_cancer
10:51543344	rs4631830	INT114648	10:51505000	rs34974181	0.649557	prostate_cancer
10:11848792	rs12358475	INT68271	10:11846963	rs11257334	0.946358	breast_cancer
10:51538169	rs10763567	INT114648	10:51489224	rs35716372	0.680672	prostate_cancer
10:104428716	rs12262998	INT146077	10:104462981	rs12769291	0.638068	prostate_cancer
10:51538169	rs10763567	INT114648	10:51497155	rs34135040	0.695915	prostate_cancer
10:51549496	rs10993994	INT114648	10:51521684	rs2249986	0.654986	prostate_cancer
10:51538169	rs10763567	INT114648	10:51491589	rs12781411	0.696439	prostate_cancer
10:51549496	rs10993994	INT114648	10:51503178	rs2611475	0.531718	prostate_cancer
10:51538169	rs10763567	INT114648	10:51496623	rs11004324	0.695141	prostate_cancer
10:11848792	rs12358475	INT68271	10:11847184	rs11596144	0.959395	breast_cancer
10:104414221	rs3850699	INT102865	10:104461777	rs559295562	0.602625	prostate_cancer
10:51549496	rs10993994	INT114648	10:51518910	rs2611504	0.655246	prostate_cancer
10:51549496	rs10993994	INT114648	10:51537475	rs7911198	0.677168	prostate_cancer
10:51543344	rs4631830	INT114648	10:51509408	rs10763256	0.651553	prostate_cancer
10:51549496	rs10993994	INT114648	10:51519516	rs2611486	0.652876	prostate_cancer
10:51549496	rs10993994	INT114648	10:51516299	rs2843556	0.565663	prostate_cancer
10:5769827	rs10905065	INT117229	10:5801232	rs2797496	0.502217	breast_cancer
10:51549496	rs10993994	INT114648	10:51518688	rs2843546	0.64412	prostate_cancer
10:51549496	rs10993994	INT114648	10:51501276	rs66746805	0.532153	prostate_cancer
10:51549496	rs10993994	INT114648	10:51506957	rs2125771	0.581904	prostate_cancer
10:51543344	rs4631830	INT114648	10:51510761	rs10825652	0.65358	prostate_cancer
10:51543344	rs4631830	INT114648	10:51510813	rs11005089	0.65458	prostate_cancer
10:104428716	rs12262998	INT146077	10:104462187	rs11191372	0.650393	prostate_cancer
10:51549496	rs10993994	INT114648	10:51515457	rs2611513	0.521591	prostate_cancer
10:11848792	rs12358475	INT68271	10:11853108	rs11257338	0.983688	breast_cancer
10:51549496	rs10993994	INT114648	10:51503559	rs2611471	0.579148	prostate_cancer
10:51549496	rs10993994	INT114648	10:51500088	rs11004584	0.529461	prostate_cancer
10:51549496	rs10993994	INT114648	10:51502802	rs113082846	0.579148	prostate_cancer
10:51549496	rs10993994	INT114648	10:51502552	rs55848837	0.60568	prostate_cancer
10:51549496	rs10993994	INT114648	10:51502436	rs56244335	0.579148	prostate_cancer
10:104428716	rs12262998	INT102865	10:104476292	rs7905481	0.740197	prostate_cancer
10:51538169	rs10763567	INT114648	10:51495110	rs11004221	0.574393	prostate_cancer
10:104428716	rs12262998	INT146077	10:104465687	rs12765459	0.543558	prostate_cancer
10:51538169	rs10763567	INT114648	10:51493566	rs11591637	0.574077	prostate_cancer
10:51538169	rs10763567	INT114648	10:51491927	rs10825187	0.574393	prostate_cancer
10:51538169	rs10763567	INT114648	10:51491280	rs35397545	0.574948	prostate_cancer
10:51538169	rs10763567	INT114648	10:51491125	rs4935090	0.574393	prostate_cancer
10:82368221	rs17693104	INT66126	10:82371127	rs7093787	0.585965	ovarian_cancer
10:5794652	rs55910451	INT117229	10:5809281	rs58438209	0.700555	breast_cancer
10:104428716	rs12262998	INT146077	10:104459897	rs11191371	0.638629	prostate_cancer
10:51549496	rs10993994	INT114648	10:51500301	rs2611502	0.576048	prostate_cancer
10:11848792	rs12358475	INT68271	10:11855221	rs17554632	0.960621	breast_cancer
10:51549496	rs10993994	INT114648	10:51542444	rs4306255	0.547516	prostate_cancer
10:104428716	rs12262998	INT102865	10:104479165	rs12771656	0.759412	prostate_cancer
10:104428716	rs12262998	INT102865	10:104485301	rs12775883	0.753893	prostate_cancer
10:51549496	rs10993994	INT114648	10:51543070	rs7070301	0.548196	prostate_cancer
10:104428716	rs12262998	INT102865	10:104484799	rs12259058	0.755273	prostate_cancer
10:854691	rs141536087	INT75558	10:981685	rs34270668	0.628582	prostate_cancer
10:51543344	rs4631830	INT114648	10:51547371	rs7075697	0.743681	prostate_cancer
10:11848792	rs12358475	INT68271	10:11849626	rs17554465	1	breast_cancer
10:51543344	rs4631830	INT114648	10:51546336	rs11006489	0.751823	prostate_cancer
10:104428716	rs12262998	INT102865	10:104480659	rs12783444	0.736106	prostate_cancer
10:104428716	rs12262998	INT102865	10:104479385	rs17784294	0.754207	prostate_cancer
10:11848792	rs12358475	INT68271	10:11848792	rs12358475	1	breast_cancer
10:93932286	rs72807246	INT132623	10:93752222	rs72825307	0.513049	breast_cancer
10:854691	rs141536087	INT75558	10:977551	rs201543910	0.61323	prostate_cancer
10:82368221	rs17693104	INT66126	10:82371045	rs7073089	0.584199	ovarian_cancer
10:82368221	rs17693104	INT66126	10:82372188	rs7097564	0.582427	ovarian_cancer
10:104428716	rs12262998	INT146077	10:104456794	rs10748828	0.626097	prostate_cancer
10:104428716	rs12262998	INT146077	10:104456310	rs7900450	0.636425	prostate_cancer
10:82368221	rs17693104	INT66126	10:82373459	rs7067994	0.58214	ovarian_cancer
10:104428716	rs12262998	INT146077	10:104456725	rs7904252	0.63834	prostate_cancer
10:104428716	rs12262998	INT146077	10:104454113	rs4264100	0.638629	prostate_cancer
10:104428716	rs12262998	INT146077	10:104453024	rs10437480	0.638629	prostate_cancer
10:854691	rs141536087	INT75558	10:956046	rs11253504	0.633572	prostate_cancer
10:854691	rs141536087	INT75558	10:957246	rs12357633	0.652981	prostate_cancer
10:854691	rs141536087	INT75558	10:956161	rs34362312	0.633572	prostate_cancer
10:854691	rs141536087	INT75558	10:975148	rs61833260	0.628582	prostate_cancer
10:82368221	rs17693104	INT66126	10:82370752	rs7093337	0.576807	ovarian_cancer
10:104428716	rs12262998	INT146077	10:104448939	rs56771365	0.643424	prostate_cancer
10:854691	rs141536087	INT75558	10:961365	rs35208084	0.625614	prostate_cancer
10:854691	rs141536087	INT75558	10:961037	rs55742421	0.633572	prostate_cancer
10:854691	rs141536087	INT75558	10:955031	rs7070876	0.567263	prostate_cancer
10:854691	rs141536087	INT75558	10:962504	rs12781329	0.633572	prostate_cancer
10:51543344	rs4631830	INT114648	10:51547002	rs34073986	0.95648	prostate_cancer
10:51543344	rs4631830	INT114648	10:51545028	rs6481462	0.99379	prostate_cancer
10:51543344	rs4631830	INT114648	10:51544587	rs4304716	0.99379	prostate_cancer
10:51543344	rs4631830	INT114648	10:51543344	rs4631830	1	prostate_cancer
10:854691	rs141536087	INT75558	10:967270	rs12777021	0.630585	prostate_cancer
10:854691	rs141536087	INT75558	10:971600	rs11253518	0.628582	prostate_cancer
10:104428716	rs12262998	INT146077	10:104444615	rs34349481	0.64738	prostate_cancer
10:82368221	rs17693104	INT66126	10:82370698	rs7079356	0.575153	ovarian_cancer
10:104428716	rs12262998	INT146077	10:104456838	rs7904396	0.651626	prostate_cancer
10:82368221	rs17693104	INT66126	10:82372981	rs4934372	0.574342	ovarian_cancer
10:75653800	rs17741873	INT84866	10:75604972	rs12221230	0.501845	ovarian_cancer
10:82368221	rs17693104	INT66126	10:82375514	rs6586109	0.580456	ovarian_cancer
10:104428716	rs12262998	INT146077	10:104434630	rs12573077	0.656901	prostate_cancer
10:104428716	rs12262998	INT146077	10:104440050	rs7907503	0.662917	prostate_cancer
10:82368221	rs17693104	INT66126	10:82375965	rs7071672	0.581337	ovarian_cancer
10:82368221	rs17693104	INT66126	10:82376017	rs7071690	0.54243	ovarian_cancer
10:5794652	rs55910451	INT117229	10:5809281	rs58438209	0.700555	breast_cancer
10:104428716	rs12262998	INT146077	10:104432053	rs2002916	0.699089	prostate_cancer
10:104414221	rs3850699	INT146077	10:104461777	rs559295562	0.602625	prostate_cancer
10:82368221	rs17693104	INT66126	10:82376356	rs35453384	0.579386	ovarian_cancer
10:82368221	rs17693104	INT66126	10:82376492	rs6586110	0.580456	ovarian_cancer
10:838636	rs12781100	INT75558	10:981881	rs12359645	0.52075	prostate_cancer
10:51549496	rs10993994	INT114648	10:51489577	rs143567661	0.513464	prostate_cancer
10:51549496	rs10993994	INT114648	10:51492713	rs4278470	0.512618	prostate_cancer
10:51549496	rs10993994	INT114648	10:51492131	rs2926493	0.51394	prostate_cancer
10:104428716	rs12262998	INT146077	10:104429746	rs7094325	0.722367	prostate_cancer
10:838636	rs12781100	INT75558	10:980416	rs34433840	0.519669	prostate_cancer
10:104595248	rs4919687	INT146077	10:104951154	rs202139040	0.509673	colon_cancer
10:104428716	rs12262998	INT146077	10:104418350	rs12773833	0.719536	prostate_cancer
10:838636	rs12781100	INT75558	10:980030	rs56347655	0.519669	prostate_cancer
10:838636	rs12781100	INT75558	10:979813	rs35693858	0.519669	prostate_cancer
10:104428716	rs12262998	INT146077	10:104421679	rs12570611	0.721027	prostate_cancer
10:104428716	rs12262998	INT146077	10:104422046	rs4522108	0.721027	prostate_cancer
10:104428716	rs12262998	INT146077	10:104425471	rs7916092	0.731369	prostate_cancer
10:82368221	rs17693104	INT66126	10:82377590	rs6586111	0.52021	ovarian_cancer
10:104428716	rs12262998	INT146077	10:104428716	rs12262998	1	prostate_cancer
10:104595248	rs4919687	INT102865	10:104546183	rs1475642	0.571325	colon_cancer
10:838636	rs12781100	INT75558	10:960761	rs12762973	0.554759	prostate_cancer
10:82368221	rs17693104	INT66126	10:82377861	rs7915642	0.519151	ovarian_cancer
10:838636	rs12781100	INT75558	10:964832	rs11253511	0.518097	prostate_cancer
10:838636	rs12781100	INT75558	10:974821	rs35485697	0.519669	prostate_cancer
10:5794652	rs55910451	INT117229	10:5805858	rs11920	0.58391	breast_cancer
10:104428716	rs12262998	INT146077	10:104408272	rs12241712	0.674441	prostate_cancer
10:104428716	rs12262998	INT146077	10:104414221	rs3850699	0.674441	prostate_cancer
10:104428716	rs12262998	INT146077	10:104415093	rs34032774	0.674441	prostate_cancer
10:5794652	rs55910451	INT117234	10:5813473	rs72772355	0.775722	breast_cancer
10:37802532	rs2475206	INT86013	10:37940440	rs7072977	0.504595	gastric_cancer
10:37802532	rs2475206	INT86013	10:37940116	rs9418276	0.504242	gastric_cancer
10:37802532	rs2475206	INT86013	10:37941494	rs289643	0.50132	gastric_cancer
10:838636	rs12781100	INT75558	10:970524	rs11253517	0.555618	prostate_cancer
10:5794652	rs55910451	INT117234	10:5804633	rs79988786	0.783244	breast_cancer
10:104428716	rs12262998	INT146077	10:104418228	rs12773600	0.614443	prostate_cancer
10:5794652	rs55910451	INT117234	10:5794652	rs55910451	1	breast_cancer
10:39149977	rs11146838	INT86013	10:38400842	rs35729359	0.643948	breast_cancer
10:5794652	rs55910451	INT117234	10:5793444	rs56251728	0.989054	breast_cancer
10:5794652	rs55910451	INT117229	10:5830153	rs201960811	0.572886	breast_cancer
10:5794652	rs55910451	INT117234	10:5793535	rs56033057	0.9953	breast_cancer
10:5794652	rs55910451	INT117234	10:5805844	rs1046393	0.95177	breast_cancer
10:5794652	rs55910451	INT117234	10:5813361	rs72772354	0.947112	breast_cancer
10:39149977	rs11146838	INT86013	10:38375938	rs2474563	0.764055	breast_cancer
10:39149977	rs11146838	INT86013	10:38375382	rs2472174	0.76543	breast_cancer
10:5794652	rs55910451	INT117234	10:5768089	rs72774077	0.953386	breast_cancer
10:5794652	rs55910451	INT117234	10:5768140	rs72774078	0.951856	breast_cancer
10:5794652	rs55910451	INT117234	10:5874132	rs55834056	0.741407	breast_cancer
10:5794652	rs55910451	INT117234	10:5808086	rs1129614	0.927345	breast_cancer
10:5794652	rs55910451	INT117234	10:5865257	rs72772400	0.743315	breast_cancer
10:5794652	rs55910451	INT117234	10:5760199	rs72774070	0.944042	breast_cancer
10:5794652	rs55910451	INT117234	10:5874073	rs55659521	0.666495	breast_cancer
10:75653800	rs17741873	INT84866	10:75690059	rs74617374	0.55691	ovarian_cancer
10:5794652	rs55910451	INT117234	10:5871547	rs4749379	0.771647	breast_cancer
10:5794652	rs55910451	INT117234	10:5764998	rs72774075	0.94867	breast_cancer
10:39149977	rs11146838	INT86013	10:38372664	rs2505257	0.738653	breast_cancer
10:104428716	rs12262998	INT146077	10:104398895	rs12764219	0.569159	prostate_cancer
10:5794652	rs55910451	INT117234	10:5799144	rs55837307	0.959564	breast_cancer
10:5794652	rs55910451	INT117234	10:5817627	rs72772358	0.747744	breast_cancer
10:104428716	rs12262998	INT102865	10:104288718	rs374689758	0.561729	prostate_cancer
10:5794652	rs55910451	INT117234	10:5798730	rs3793707	0.954999	breast_cancer
10:104428716	rs12262998	INT146077	10:104410599	rs34269636	0.580075	prostate_cancer
10:5794652	rs55910451	INT117234	10:5802065	rs59007376	0.937807	breast_cancer
10:39149977	rs11146838	INT86013	10:38375992	rs139645413	0.719809	breast_cancer
10:39149977	rs11146838	INT86013	10:38371899	rs176838	0.68843	breast_cancer
10:104414221	rs3850699	INT146077	10:104249839	rs1977382	0.646726	prostate_cancer
10:5794652	rs55910451	INT117234	10:5784151	rs45575338	0.953342	breast_cancer
10:104414221	rs3850699	INT146077	10:104303748	rs67646802	0.682107	prostate_cancer
10:39149977	rs11146838	INT86013	10:38372924	rs111710158	0.695539	breast_cancer
10:39149977	rs11146838	INT86013	10:38378814	rs2023351	0.765789	breast_cancer
10:39149977	rs11146838	INT86013	10:38377920	rs9299760	0.765789	breast_cancer
10:39149977	rs11146838	INT86013	10:38377296	rs9418322	0.765789	breast_cancer
10:39149977	rs11146838	INT86013	10:38381415	rs113142948	0.768246	breast_cancer
10:5794652	rs55910451	INT117234	10:5797311	rs113603651	0.843798	breast_cancer
10:39149977	rs11146838	INT86013	10:38383280	rs66842526	0.686973	breast_cancer
10:39149977	rs11146838	INT86013	10:38390277	rs35151327	0.664831	breast_cancer
10:39149977	rs11146838	INT86013	10:38382376	rs2474566	0.768903	breast_cancer
10:95292187	rs140936696	INT149430	10:95286840	rs538656768:rs67405914	0.572414	breast_cancer
10:39149977	rs11146838	INT86013	10:38382492	rs2474567	0.768903	breast_cancer
10:39149977	rs11146838	INT86013	10:38382901	rs2472175	0.768903	breast_cancer
10:39149977	rs11146838	INT86013	10:38382921	rs2472176	0.768903	breast_cancer
10:39149977	rs11146838	INT86013	10:38374638	rs2472173	0.765789	breast_cancer
10:39149977	rs11146838	INT86013	10:38383147	rs2474568	0.768184	breast_cancer
10:39149977	rs11146838	INT86013	10:38374346	rs1033669	0.765789	breast_cancer
10:39149977	rs11146838	INT86013	10:38380127	rs9299761	0.753746	breast_cancer
10:39149977	rs11146838	INT86013	10:38383332	rs2983343	0.768396	breast_cancer
10:39149977	rs11146838	INT86013	10:38380281	rs35696075	0.753746	breast_cancer
10:39149977	rs11146838	INT86013	10:38380828	rs2474565	0.753746	breast_cancer
10:39149977	rs11146838	INT86013	10:38383491	rs2474569	0.768034	breast_cancer
10:5794652	rs55910451	INT117234	10:5774915	rs4748572	0.950277	breast_cancer
10:39149977	rs11146838	INT86013	10:38383793	rs2504142	0.768903	breast_cancer
10:39149977	rs11146838	INT86013	10:38384639	rs2474571	0.767526	breast_cancer
10:39149977	rs11146838	INT86013	10:38383706	rs2504143	0.767975	breast_cancer
10:5794652	rs55910451	INT117234	10:5852172	rs1858446	0.741108	breast_cancer
10:39149977	rs11146838	INT86013	10:38386506	rs2472180	0.768396	breast_cancer
10:39149977	rs11146838	INT86013	10:38386764	rs2472181	0.767526	breast_cancer
10:5794652	rs55910451	INT117234	10:5837898	rs149474285	0.744771	breast_cancer
10:39149977	rs11146838	INT86013	10:38387295	rs2474574	0.768396	breast_cancer
10:39149977	rs11146838	INT86013	10:38387579	rs2504140	0.768396	breast_cancer
10:39149977	rs11146838	INT86013	10:38387901	rs2474575	0.768903	breast_cancer
10:39149977	rs11146838	INT86013	10:38388865	rs2472182	0.768396	breast_cancer
10:104595248	rs4919687	INT102865	10:104602575	rs11191415	0.880003	colon_cancer
10:104414221	rs3850699	INT102865	10:104317811	rs566641522	0.751008	prostate_cancer
10:39149977	rs11146838	INT86013	10:38389805	rs2384730	0.767384	breast_cancer
10:5794652	rs55910451	INT117229	10:5815194	rs12570881	0.501883	breast_cancer
10:39149977	rs11146838	INT86013	10:38389887	rs2263163	0.764414	breast_cancer
10:39149977	rs11146838	INT86013	10:38392495	rs2472183	0.761951	breast_cancer
10:126916123	rs9422860	INT98634	10:126941261	rs9422862	0.877049	lung_cancer
10:39149977	rs11146838	INT86013	10:38392122	rs2021649	0.766961	breast_cancer
10:39149977	rs11146838	INT86013	10:38393393	rs2983345	0.764042	breast_cancer
10:39149977	rs11146838	INT86013	10:38393310	rs2505197	0.768396	breast_cancer
10:104414221	rs3850699	INT102865	10:104317811	rs566641522	0.751008	prostate_cancer
10:39149977	rs11146838	INT86013	10:38393563	rs2505196	0.768396	breast_cancer
10:39149977	rs11146838	INT86013	10:38393838	rs2505195	0.768396	breast_cancer
10:39149977	rs11146838	INT86013	10:38393881	rs2505194	0.768396	breast_cancer
10:39149977	rs11146838	INT86013	10:38393386	rs2983344	0.75295	breast_cancer
10:39149977	rs11146838	INT86013	10:38394638	rs2505193	0.768396	breast_cancer
10:39149977	rs11146838	INT86013	10:38456117	rs2180412	0.758274	breast_cancer
10:104595248	rs4919687	INT102865	10:104590836	rs139275291	0.857457	colon_cancer
10:11848792	rs12358475	INT44803	10:11851692	rs12359744	0.617836	breast_cancer
10:854691	rs141536087	INT75558	10:872086	rs12761180	0.85968	prostate_cancer
10:39149977	rs11146838	INT86013	10:38395315	rs2505191	0.767889	breast_cancer
10:854691	rs141536087	INT75558	10:872347	rs12771179	0.920524	prostate_cancer
10:854691	rs141536087	INT75558	10:871481	rs61830900	0.920524	prostate_cancer
10:39149977	rs11146838	INT86013	10:38457109	rs2474608	0.757609	breast_cancer
10:39149977	rs11146838	INT86013	10:38451886	rs2224248	0.768184	breast_cancer
10:854691	rs141536087	INT75558	10:867346	rs35666723	0.876907	prostate_cancer
10:854691	rs141536087	INT75558	10:867884	rs34251037	0.916794	prostate_cancer
10:854691	rs141536087	INT75558	10:867535	rs56222464	0.917686	prostate_cancer
10:854691	rs141536087	INT75558	10:879776	rs35443149	0.920524	prostate_cancer
10:39149977	rs11146838	INT86013	10:38396817	rs2505189	0.768396	breast_cancer
10:39149977	rs11146838	INT86013	10:38396903	rs35894133	0.768396	breast_cancer
10:39149977	rs11146838	INT86013	10:38417193	rs1548255	0.769712	breast_cancer
10:39149977	rs11146838	INT86013	10:38397970	rs2505187	0.768396	breast_cancer
10:39149977	rs11146838	INT86013	10:38398029	rs2505186	0.768396	breast_cancer
10:854691	rs141536087	INT75558	10:880854	rs12762228	0.912565	prostate_cancer
10:39149977	rs11146838	INT86013	10:38426661	rs2474594	0.768903	breast_cancer
10:39149977	rs11146838	INT86013	10:38426782	rs2474595	0.768034	breast_cancer
10:39149977	rs11146838	INT86013	10:38419520	rs2505260	0.767739	breast_cancer
10:39149977	rs11146838	INT86013	10:38398381	rs2474579	0.76702	breast_cancer
10:39149977	rs11146838	INT86013	10:38381314	rs932538	0.721516	breast_cancer
10:39149977	rs11146838	INT86013	10:38398713	rs2474580	0.768396	breast_cancer
10:39149977	rs11146838	INT86013	10:38422911	rs2474590	0.768903	breast_cancer
10:39149977	rs11146838	INT86013	10:38418882	rs2474586	0.768903	breast_cancer
10:5794652	rs55910451	INT117234	10:5841222	rs11596435	0.5121	breast_cancer
10:39149977	rs11146838	INT86013	10:38416389	rs2474584	0.768903	breast_cancer
10:39149977	rs11146838	INT86013	10:38420666	rs2474587	0.73614	breast_cancer
10:39149977	rs11146838	INT86013	10:38420870	rs2474588	0.73614	breast_cancer
10:39149977	rs11146838	INT86013	10:38457652	rs1998062	0.751856	breast_cancer
10:39149977	rs11146838	INT86013	10:38438939	rs2474599	0.758274	breast_cancer
10:39149977	rs11146838	INT86013	10:38438898	rs2505237	0.758274	breast_cancer
10:39149977	rs11146838	INT86013	10:38399602	rs9417297	0.768396	breast_cancer
10:39149977	rs11146838	INT86013	10:38442419	rs2505240	0.767889	breast_cancer
10:39149977	rs11146838	INT86013	10:38397614	rs2505188	0.767739	breast_cancer
10:39149977	rs11146838	INT86013	10:38399848	rs11011452	0.768396	breast_cancer
10:39149977	rs11146838	INT86013	10:38442421	rs2505241	0.765267	breast_cancer
10:39149977	rs11146838	INT86013	10:38422886	rs2505259	0.723397	breast_cancer
10:39149977	rs11146838	INT86013	10:38400154	rs176877	0.768396	breast_cancer
10:39149977	rs11146838	INT86013	10:38400178	rs2504149	0.767526	breast_cancer
10:46104943	rs7075427	INT103465	10:46002437	rs11239542	0.536217	prostate_cancer
10:39149977	rs11146838	INT86013	10:38407885	rs75525219	0.768903	breast_cancer
10:39149977	rs11146838	INT86013	10:38400788	rs2504148	0.768396	breast_cancer
10:39149977	rs11146838	INT86013	10:38406094	rs176887	0.768903	breast_cancer
10:39149977	rs11146838	INT86013	10:38401075	rs35812511	0.755162	breast_cancer
10:39149977	rs11146838	INT86013	10:38403974	rs176886	0.768903	breast_cancer
10:126916123	rs9422860	INT98634	10:126937369	rs9422750	0.861945	lung_cancer
10:39149977	rs11146838	INT86013	10:38434961	rs1854563	0.768903	breast_cancer
10:39149977	rs11146838	INT86013	10:38401795	rs176881	0.768903	breast_cancer
10:39149977	rs11146838	INT86013	10:38412711	rs1813028	0.729084	breast_cancer
10:39149977	rs11146838	INT86013	10:38434098	rs1985707	0.768903	breast_cancer
10:39149977	rs11146838	INT86013	10:38401417	rs176880	0.768396	breast_cancer
10:39149977	rs11146838	INT86013	10:38431427	rs11011461	0.768903	breast_cancer
10:39149977	rs11146838	INT86013	10:38459097	rs2505248	0.768184	breast_cancer
10:39149977	rs11146838	INT86013	10:38430296	rs2474598	0.768184	breast_cancer
10:39149977	rs11146838	INT86013	10:38383286	rs371424835	0.658115	breast_cancer
10:39149977	rs11146838	INT86013	10:38383288	rs377219439	0.660774	breast_cancer
10:5794652	rs55910451	INT117234	10:5809281	rs58438209	0.700555	breast_cancer
10:5794652	rs55910451	INT117234	10:5827329	rs147494782	0.792169	breast_cancer
10:5794652	rs55910451	INT117234	10:5829023	rs74936677	0.792169	breast_cancer
10:39149977	rs11146838	INT86013	10:38414204	rs2008449	0.723397	breast_cancer
10:5769827	rs10905065	INT117234	10:5868361	rs6602278	0.613433	breast_cancer
10:39149977	rs11146838	INT86013	10:38384015	rs2472177	0.723397	breast_cancer
10:39149977	rs11146838	INT86013	10:38384750	rs2472178	0.722835	breast_cancer
10:854691	rs141536087	INT75558	10:843925	rs140889130	0.80032	prostate_cancer
10:39149977	rs11146838	INT86013	10:38385316	rs2474572	0.722835	breast_cancer
10:39149977	rs11146838	INT86013	10:38582706	rs2996620	0.948526	breast_cancer
10:854691	rs141536087	INT75558	10:837882	rs61831436	0.816506	prostate_cancer
10:103885557	rs10883710	INT46781	10:103885557	rs10883710	1	breast_cancer
10:5794652	rs55910451	INT117234	10:5833748	rs2890364	0.793388	breast_cancer
10:104414221	rs3850699	INT146077	10:104314881	rs35035059	0.741188	prostate_cancer
10:22315843	rs11814448	INT87763	10:22753053	rs12251063	0.580654	breast_cancer
10:114712154	rs7094871	INT92646	10:114711755	rs10885396	0.997035	prostate_cancer
10:114712154	rs7094871	INT92646	10:114712154	rs7094871	1	prostate_cancer
10:5794652	rs55910451	INT117234	10:5828400	rs72772376	0.901407	breast_cancer
10:126916123	rs9422860	INT98634	10:126932808	rs9422749	0.874028	lung_cancer
10:104595248	rs4919687	INT102865	10:104598606	rs10786714	0.961323	colon_cancer
10:5794652	rs55910451	INT117234	10:5835246	rs58859669	0.897157	breast_cancer
10:854691	rs141536087	INT75558	10:838636	rs12781100	0.810556	prostate_cancer
10:104414221	rs3850699	INT102865	10:104314881	rs35035059	0.741188	prostate_cancer
10:854691	rs141536087	INT75558	10:884889	rs35957139	0.827443	prostate_cancer
10:5794652	rs55910451	INT117234	10:5840683	rs60583998	0.896891	breast_cancer
10:46104943	rs7075427	INT103465	10:45987890	rs12414122	0.536217	prostate_cancer
10:93932286	rs72807246	INT132623	10:93968910	rs72807258	1	breast_cancer
10:104595248	rs4919687	INT102865	10:104597922	rs10883784	0.962467	colon_cancer
10:104595248	rs4919687	INT102865	10:104595248	rs4919687	1	colon_cancer
10:854691	rs141536087	INT75558	10:885622	rs55697724	0.827443	prostate_cancer
10:854691	rs141536087	INT75558	10:854691	rs141536087	1	prostate_cancer
10:39149977	rs11146838	INT86013	10:38394900	rs34718983	0.722646	breast_cancer
10:46104943	rs7075427	INT103465	10:46042035	rs117488236	0.519997	prostate_cancer
10:39149977	rs11146838	INT86013	10:38393183	rs2505198	0.722835	breast_cancer
10:93932286	rs72807246	INT132623	10:93932286	rs72807246	1	breast_cancer
10:46104943	rs7075427	INT103465	10:46072717	rs529792741	0.505429	prostate_cancer
10:126916123	rs9422860	INT98634	10:126918276	rs9423033	0.662704	lung_cancer
10:103885557	rs10883710	INT46781	10:103902058	rs138828258	0.986835	breast_cancer
10:854691	rs141536087	INT75558	10:890714	rs34318754	0.925821	prostate_cancer
10:104595248	rs4919687	INT102865	10:104589747	rs12254149	0.866474	colon_cancer
10:854691	rs141536087	INT75558	10:894506	rs113903826	0.791745	prostate_cancer
10:104595248	rs4919687	INT102865	10:104594906	rs743575	0.980752	colon_cancer
10:5794652	rs55910451	INT117234	10:5805858	rs11920	0.58391	breast_cancer
10:854691	rs141536087	INT75558	10:891702	rs7914758	0.923378	prostate_cancer
10:114782803	rs6585202	INT92649	10:114822739	rs7085989	0.71421	breast_cancer
10:39149977	rs11146838	INT86013	10:38585318	rs2997788	0.835861	breast_cancer
10:103885557	rs10883710	INT46781	10:103908080	rs3740405	0.992123	breast_cancer
10:104595248	rs4919687	INT102865	10:104587362	rs4919685	0.865248	colon_cancer
10:39149977	rs11146838	INT86013	10:39030667	rs36041307	0.993047	breast_cancer
10:854691	rs141536087	INT75558	10:875287	rs17159950	0.529184	prostate_cancer
10:854691	rs141536087	INT75558	10:883879	rs572936030	0.589776	prostate_cancer
10:854691	rs141536087	INT75558	10:874149	rs35637113	0.519504	prostate_cancer
10:39149977	rs11146838	INT86013	10:38612680	rs61165117	0.837259	breast_cancer
10:39149977	rs11146838	INT86013	10:38400223	rs2474581	0.722835	breast_cancer
10:39149977	rs11146838	INT86013	10:38580301	rs4347323	0.846177	breast_cancer
10:75653800	rs17741873	INT84866	10:75687611	rs58823455	0.582153	ovarian_cancer
10:11848792	rs12358475	INT44803	10:11849626	rs17554465	1	breast_cancer
10:75653800	rs17741873	INT84866	10:75683793	rs16931023	0.591213	ovarian_cancer
10:39149977	rs11146838	INT86013	10:38582209	rs2796070	0.8443	breast_cancer
10:39149977	rs11146838	INT86013	10:39032262	rs7094744	0.992277	breast_cancer
10:11848792	rs12358475	INT44803	10:11848792	rs12358475	1	breast_cancer
10:39149977	rs11146838	INT86013	10:39032467	rs7085456	0.993047	breast_cancer
10:95292187	rs140936696	INT68825	10:95286840	rs538656768:rs67405914	0.572414	breast_cancer
10:104414221	rs3850699	INT146077	10:104317811	rs566641522	0.751008	prostate_cancer
10:39149977	rs11146838	INT86013	10:39032666	rs7074746	0.993047	breast_cancer
10:39149977	rs11146838	INT86013	10:39032720	rs12776486	0.993047	breast_cancer
10:39149977	rs11146838	INT86013	10:39027702	rs2168599	0.993819	breast_cancer
10:39149977	rs11146838	INT86013	10:38623469	rs2754426	0.944711	breast_cancer
10:5794652	rs55910451	INT117234	10:5767177	rs76154345	0.748365	breast_cancer
10:854691	rs141536087	INT75558	10:872744	rs12249634	0.513546	prostate_cancer
10:75653800	rs17741873	INT84866	10:75692923	rs16931042	0.542836	ovarian_cancer
10:5794652	rs55910451	INT117234	10:5848838	rs7095103	0.715335	breast_cancer
10:126916123	rs9422860	INT98634	10:126924549	rs12768328	0.990655	lung_cancer
10:39149977	rs11146838	INT86013	10:38376646	rs4385831	0.653979	breast_cancer
10:854691	rs141536087	INT75558	10:927666	rs12769002	0.905994	prostate_cancer
10:854691	rs141536087	INT75558	10:925712	rs55708963	0.908786	prostate_cancer
10:39149977	rs11146838	INT86013	10:39026246	rs4881556	0.993819	breast_cancer
10:39149977	rs11146838	INT86013	10:38584643	rs2997790	0.847	breast_cancer
10:39149977	rs11146838	INT86013	10:38584967	rs2384744	0.847588	breast_cancer
10:126916123	rs9422860	INT98634	10:126920555	rs999008	0.975126	lung_cancer
10:39149977	rs11146838	INT86013	10:38584515	rs2996617	0.847	breast_cancer
10:39149977	rs11146838	INT86013	10:38379011	rs2023299	0.639385	breast_cancer
10:46104943	rs7075427	INT103465	10:46135971	rs12354709	0.529944	prostate_cancer
10:39149977	rs11146838	INT86013	10:38583523	rs2208416	0.845714	breast_cancer
10:104595248	rs4919687	INT102865	10:104591152	rs10883783	0.953868	colon_cancer
10:39149977	rs11146838	INT86013	10:38583233	rs2997791	0.847	breast_cancer
10:51549496	rs10993994	INT131735	10:51530757	rs10826127	0.66038	prostate_cancer
10:39149977	rs11146838	INT86013	10:38583162	rs2208415	0.84629	breast_cancer
10:39149977	rs11146838	INT86013	10:38583146	rs2996619	0.847	breast_cancer
10:126916123	rs9422860	INT98634	10:126919609	rs9422861	0.990655	lung_cancer
10:104414221	rs3850699	INT146077	10:104317811	rs566641522	0.751008	prostate_cancer
10:39149977	rs11146838	INT86013	10:38586026	rs17610714	0.847	breast_cancer
10:39149977	rs11146838	INT86013	10:38582893	rs2997792	0.836158	breast_cancer
10:39149977	rs11146838	INT86013	10:38582431	rs2997793	0.847	breast_cancer
10:39149977	rs11146838	INT86013	10:38580970	rs4579883	0.827004	breast_cancer
11:803017	rs6597981	INT113548	11:817786	rs10902223	0.695662	breast_cancer
11:803017	rs6597981	INT113548	11:819464	rs7928917	0.680918	breast_cancer
11:803017	rs6597981	INT113548	11:825110	rs1138714	0.680606	breast_cancer
11:803017	rs6597981	INT113548	11:825777	rs4963120	0.583934	breast_cancer
11:47475675	rs60882887	INT105774	11:47380995	rs79498485	0.663464	breast_cancer
11:47475675	rs60882887	INT105774	11:47378399	rs11039197	0.719609	breast_cancer
11:47475675	rs60882887	INT105774	11:47374928	rs11039194	0.798463	breast_cancer
11:74345550	rs3824999	INT148978	11:74341336	rs11236178	0.859674	colon_cancer
11:74345550	rs3824999	INT148978	11:74339577	rs2155935	0.810598	colon_cancer
11:47475675	rs60882887	INT105774	11:47380276	rs528033493	0.766478	breast_cancer
11:74345550	rs3824999	INT148978	11:74318346	rs7124188	0.874577	colon_cancer
11:74345550	rs3824999	INT148978	11:74317414	rs7940880	0.881495	colon_cancer
11:74345550	rs3824999	INT148978	11:74345550	rs3824999	1	colon_cancer
11:74345550	rs3824999	INT148978	11:74340196	rs2298792	0.875638	colon_cancer
11:74345550	rs3824999	INT148978	11:74338355	rs57796856	0.954876	colon_cancer
11:74345550	rs3824999	INT148978	11:74338535	rs59830047	0.972719	colon_cancer
11:74345550	rs3824999	INT148978	11:74337685	rs2117222	0.877303	colon_cancer
11:74345550	rs3824999	INT148978	11:74324923	rs10219203	0.874577	colon_cancer
11:74345550	rs3824999	INT148978	11:74346522	rs11236182	0.875638	colon_cancer
11:74345550	rs3824999	INT148978	11:74335769	rs10899020	0.973542	colon_cancer
11:74345550	rs3824999	INT148978	11:74335825	rs10793094	0.835031	colon_cancer
11:74345550	rs3824999	INT148978	11:74333136	rs59768581	0.882317	colon_cancer
11:74345550	rs3824999	INT148978	11:74290952	rs10793093	0.955141	colon_cancer
11:74345550	rs3824999	INT148978	11:74294966	rs11236164	0.872133	colon_cancer
11:74345550	rs3824999	INT148978	11:74292613	rs60085010	0.820625	colon_cancer
11:74345550	rs3824999	INT148978	11:74291713	rs11236161	0.870618	colon_cancer
11:74345550	rs3824999	INT148978	11:74351324	rs12282266	0.834789	colon_cancer
11:74345550	rs3824999	INT148978	11:74285368	rs11236155	0.737947	colon_cancer
11:74345550	rs3824999	INT148978	11:74288827	rs60271572	0.871085	colon_cancer
11:74345550	rs3824999	INT148978	11:74289728	rs11236158	0.747912	colon_cancer
11:74345550	rs3824999	INT148978	11:74276167	rs10899009	0.866562	colon_cancer
11:74345550	rs3824999	INT148978	11:74332894	rs150279002	0.870104	colon_cancer
11:74345550	rs3824999	INT148978	11:74277144	rs11604752	0.864804	colon_cancer
11:74345550	rs3824999	INT148978	11:74278707	rs10793092	0.86632	colon_cancer
11:74345550	rs3824999	INT148978	11:74280012	rs7121958	0.868443	colon_cancer
11:47475675	rs60882887	INT105774	11:47392568	rs56756748	0.818144	breast_cancer
11:47475675	rs60882887	INT105774	11:47402615	rs11827106	0.893494	breast_cancer
11:47475675	rs60882887	INT105774	11:47404314	rs11828339	0.904308	breast_cancer
11:47475675	rs60882887	INT105774	11:47410166	rs11821917	0.951799	breast_cancer
11:47475675	rs60882887	INT105774	11:47411736	rs11824864	0.946677	breast_cancer
11:47475675	rs60882887	INT105774	11:47410751	rs4752992	0.950711	breast_cancer
11:47475675	rs60882887	INT105774	11:47710854	rs577040864	0.707238	breast_cancer
11:47475675	rs60882887	INT105774	11:47415895	rs78524236	0.951697	breast_cancer
11:74345550	rs3824999	INT148978	11:74372485	rs11236199	0.85449	colon_cancer
11:74345550	rs3824999	INT148978	11:74367487	rs58659624	0.948244	colon_cancer
11:47475675	rs60882887	INT105774	11:47702395	rs7120737	0.926862	breast_cancer
11:47475675	rs60882887	INT105774	11:47711021	rs7952204	0.925812	breast_cancer
11:47475675	rs60882887	INT105774	11:47721312	rs79476064	0.919812	breast_cancer
11:47475675	rs60882887	INT105774	11:47565313	rs75482377	0.896419	breast_cancer
11:47475675	rs60882887	INT105774	11:47727590	rs17791016	0.913592	breast_cancer
11:47475675	rs60882887	INT105774	11:47728074	rs6485772	0.890208	breast_cancer
11:74345550	rs3824999	INT148978	11:74365185	rs12421429	0.949072	colon_cancer
11:74345550	rs3824999	INT148978	11:74364770	rs11236189	0.947428	colon_cancer
11:74345550	rs3824999	INT148978	11:74361614	rs1944933	0.904518	colon_cancer
11:74345550	rs3824999	INT148978	11:74364730	rs11236188	0.947428	colon_cancer
11:47475675	rs60882887	INT105774	11:47676143	rs7945100	0.9024	breast_cancer
11:74345550	rs3824999	INT148978	11:74362531	rs11236185	0.948218	colon_cancer
11:74345550	rs3824999	INT148978	11:74373940	rs11236200	0.817668	colon_cancer
11:74345550	rs3824999	INT148978	11:74374950	rs4420291	0.641058	colon_cancer
11:47475675	rs60882887	INT105774	11:47758152	rs59205786	0.902217	breast_cancer
11:47475675	rs60882887	INT105774	11:47759541	rs57436966	0.89918	breast_cancer
11:47475675	rs60882887	INT105774	11:47736023	rs4752791	0.90016	breast_cancer
11:74345550	rs3824999	INT148978	11:74364566	rs11236187	0.948257	colon_cancer
11:47475675	rs60882887	INT105774	11:47779470	rs11820480	0.873073	breast_cancer
11:47475675	rs60882887	INT105774	11:47778777	rs77685652	0.873073	breast_cancer
11:47475675	rs60882887	INT105774	11:47728924	rs4303192	0.787707	breast_cancer
11:47475675	rs60882887	INT105774	11:47789379	rs79811093	0.892031	breast_cancer
11:47475675	rs60882887	INT105774	11:47886165	rs4752877	0.816546	breast_cancer
11:47475675	rs60882887	INT105774	11:47881487	rs76472587	0.841851	breast_cancer
11:47475675	rs60882887	INT105774	11:47797402	rs2869531	0.852672	breast_cancer
11:47475675	rs60882887	INT105774	11:47849432	rs4752871	0.843567	breast_cancer
11:47475675	rs60882887	INT105774	11:47431529	rs753812	0.889847	breast_cancer
11:47475675	rs60882887	INT105774	11:47825972	rs7124949	0.89104	breast_cancer
11:47475675	rs60882887	INT105774	11:47813820	rs79368019	0.870202	breast_cancer
11:47475675	rs60882887	INT105774	11:47829345	rs6485783	0.884922	breast_cancer
11:47475675	rs60882887	INT105774	11:47829652	rs7927611	0.88586	breast_cancer
11:47475675	rs60882887	INT105774	11:47851004	rs111651411	0.826481	breast_cancer
11:74345550	rs3824999	INT148978	11:74378499	rs76704686	0.775243	colon_cancer
11:47475675	rs60882887	INT105774	11:47854975	rs77073917	0.845974	breast_cancer
11:74345550	rs3824999	INT148978	11:74378900	rs7109940	0.81402	colon_cancer
11:47475675	rs60882887	INT105774	11:47860746	rs79145982	0.845022	breast_cancer
11:47475675	rs60882887	INT105774	11:47857168	rs2305982	0.843476	breast_cancer
11:74345550	rs3824999	INT148978	11:74377746	rs10793101	0.812097	colon_cancer
11:74345550	rs3824999	INT148978	11:74378871	rs11825804	0.812228	colon_cancer
11:74345550	rs3824999	INT148978	11:74377511	rs10899029	0.813625	colon_cancer
11:47475675	rs60882887	INT105774	11:47431961	rs61000762	0.962116	breast_cancer
11:74345550	rs3824999	INT148978	11:74378000	rs11236203	0.577972	colon_cancer
11:47475675	rs60882887	INT105774	11:47550442	rs534672983	0.92723	breast_cancer
11:47475675	rs60882887	INT105774	11:47424963	rs11820650	0.791462	breast_cancer
11:47461693	rs7103835	INT59266	11:47466442	rs11039244	0.670205	prostate_cancer
11:47475675	rs60882887	INT105774	11:47564587	rs7115371	0.991554	breast_cancer
11:47475675	rs60882887	INT105774	11:47582614	rs57828885	0.991566	breast_cancer
11:47475675	rs60882887	INT105774	11:47773207	rs11819979	0.870657	breast_cancer
11:47475675	rs60882887	INT105774	11:47555003	rs11821860	0.952413	breast_cancer
11:47475675	rs60882887	INT105774	11:47555331	rs11822402	0.952413	breast_cancer
11:47461693	rs7103835	INT59266	11:47452025	rs559911988:rs11348515	0.710804	prostate_cancer
11:47475675	rs60882887	INT105774	11:47596783	rs59837204	0.982032	breast_cancer
11:47475675	rs60882887	INT105774	11:47605427	rs4147730	0.987333	breast_cancer
11:47475675	rs60882887	INT105774	11:47584600	rs4752848	0.949314	breast_cancer
11:47475675	rs60882887	INT105774	11:47531884	rs4752843	0.988426	breast_cancer
11:47475675	rs60882887	INT105774	11:47523589	rs60929305	0.991545	breast_cancer
11:47475675	rs60882887	INT105774	11:47524172	rs11824971	0.990492	breast_cancer
11:47475675	rs60882887	INT105774	11:47524157	rs11824990	0.990492	breast_cancer
11:47461693	rs7103835	INT59266	11:47467172	rs12577643	0.680477	prostate_cancer
11:47475675	rs60882887	INT105774	11:47506286	rs11821273	0.981148	breast_cancer
11:47475675	rs60882887	INT105774	11:47501619	rs59631865	0.98739	breast_cancer
11:47475675	rs60882887	INT105774	11:47780472	rs576200543	0.739528	breast_cancer
11:47475675	rs60882887	INT105774	11:47479638	rs200501573	0.650291	breast_cancer
11:47475675	rs60882887	INT105774	11:47454210	rs77998085	0.943634	breast_cancer
11:47475675	rs60882887	INT105774	11:47558817	rs111994526	0.964309	breast_cancer
11:47475675	rs60882887	INT105774	11:47672605	rs7945911	0.946468	breast_cancer
11:47475675	rs60882887	INT105774	11:47901269	rs1872167	0.816546	breast_cancer
11:47475675	rs60882887	INT105774	11:47495449	rs150800637	0.795811	breast_cancer
11:47475675	rs60882887	INT105774	11:47464519	rs3847503	0.993663	breast_cancer
11:47475675	rs60882887	INT105774	11:47606984	rs10742816	0.844138	breast_cancer
11:47475675	rs60882887	INT105774	11:47619660	rs543225795	0.673316	breast_cancer
11:47475675	rs60882887	INT105774	11:47454581	rs4384349	0.667086	breast_cancer
11:47475675	rs60882887	INT105774	11:47441356	rs3781628	0.862024	breast_cancer
11:47475675	rs60882887	INT105774	11:47571855	rs7944532	0.922213	breast_cancer
11:47475675	rs60882887	INT105774	11:47571956	rs58119589	0.922213	breast_cancer
11:47475675	rs60882887	INT105774	11:47495202	rs4752839	0.753447	breast_cancer
11:47475675	rs60882887	INT105774	11:47540007	rs9666924	0.622031	breast_cancer
11:47475675	rs60882887	INT105774	11:47527392	rs11823490	0.986354	breast_cancer
11:47475675	rs60882887	INT105774	11:47743467	rs540913917	0.746765	breast_cancer
11:47475675	rs60882887	INT105774	11:47575372	rs28364769	0.728183	breast_cancer
11:47475675	rs60882887	INT105774	11:47907350	rs59652089	0.680096	breast_cancer
11:47475675	rs60882887	INT105774	11:47557356	rs11039278	0.619257	breast_cancer
11:47461693	rs7103835	INT59266	11:47461693	rs7103835	1	prostate_cancer
11:47475675	rs60882887	INT105774	11:47485268	rs111843256	0.952268	breast_cancer
11:47475675	rs60882887	INT105774	11:47587062	rs11039300	0.620028	breast_cancer
11:47461693	rs7103835	INT59266	11:47434986	rs2293576	0.704286	prostate_cancer
11:47475675	rs60882887	INT105774	11:47512807	rs11332611	0.577883	breast_cancer
11:47475675	rs60882887	INT105774	11:47622207	rs112000051	0.918505	breast_cancer
11:47475675	rs60882887	INT105774	11:47479168	rs74335517	0.993663	breast_cancer
11:47475675	rs60882887	INT105774	11:47475675	rs60882887	1	breast_cancer
11:47475675	rs60882887	INT105774	11:47487740	rs1044269	0.586793	breast_cancer
11:47475675	rs60882887	INT105774	11:47633506	rs7931089	0.985264	breast_cancer
11:47475675	rs60882887	INT105774	11:47632707	rs1474056	0.985264	breast_cancer
11:47461693	rs7103835	INT59266	11:47422861	rs10838703	0.972887	prostate_cancer
11:47475675	rs60882887	INT105774	11:47629793	rs2138767	0.91931	breast_cancer
11:47475675	rs60882887	INT105774	11:47628536	rs4752786	0.91931	breast_cancer
11:47461693	rs7103835	INT59266	11:47428209	rs68010938	0.976005	prostate_cancer
11:47475675	rs60882887	INT105774	11:47640891	rs7116299	0.979033	breast_cancer
11:47461693	rs7103835	INT59266	11:47659135	rs7118178	0.922446	prostate_cancer
11:47461693	rs7103835	INT59266	11:47662932	rs7120548	0.659732	prostate_cancer
11:47475675	rs60882887	INT105774	11:47941723	rs112718063	0.505646	breast_cancer
11:47461693	rs7103835	INT59266	11:47504649	rs35188627	0.659385	prostate_cancer
11:47475675	rs60882887	INT105774	11:47477849	rs17198158	0.782782	breast_cancer
11:47461693	rs7103835	INT59266	11:47509137	rs7933019	0.665511	prostate_cancer
11:47461693	rs7103835	INT59266	11:47572279	rs11039290	0.663556	prostate_cancer
11:47461693	rs7103835	INT59266	11:47535013	rs59288626	0.65871	prostate_cancer
11:47461693	rs7103835	INT59266	11:47530024	rs6485758	0.660683	prostate_cancer
11:47461693	rs7103835	INT59266	11:47557871	rs10838725	0.663556	prostate_cancer
11:47461693	rs7103835	INT59266	11:47568344	rs10838726	0.664151	prostate_cancer
11:47461693	rs7103835	INT59266	11:47705480	rs542131374	0.509838	prostate_cancer
11:47461693	rs7103835	INT59266	11:47573342	rs71475921	0.664151	prostate_cancer
11:47461693	rs7103835	INT59266	11:47581443	rs11039297	0.663556	prostate_cancer
11:47461693	rs7103835	INT59266	11:47571967	rs12225051	0.934685	prostate_cancer
11:47475675	rs60882887	INT105774	11:47507712	rs375593179	0.844475	breast_cancer
11:47461693	rs7103835	INT59266	11:47560433	rs61895112	0.943756	prostate_cancer
11:47461693	rs7103835	INT59266	11:47695840	rs11039332	0.636428	prostate_cancer
11:47461693	rs7103835	INT59266	11:47696596	rs12365079	0.636428	prostate_cancer
11:47461693	rs7103835	INT59266	11:47564785	rs11039284	0.944826	prostate_cancer
11:47461693	rs7103835	INT59266	11:47563354	rs11039283	0.875677	prostate_cancer
11:47461693	rs7103835	INT59266	11:47563350	rs147850410	0.875677	prostate_cancer
11:47461693	rs7103835	INT59266	11:47700168	rs147311748	0.637017	prostate_cancer
11:47461693	rs7103835	INT59266	11:47607135	rs10838731	0.665266	prostate_cancer
11:47461693	rs7103835	INT59266	11:47500400	rs12224672	0.931572	prostate_cancer
11:47475675	rs60882887	INT105774	11:47623508	rs545285266:rs568161688:rs150973389	0.677542	breast_cancer
11:47461693	rs7103835	INT59266	11:47600438	rs2280231	0.937845	prostate_cancer
11:47461693	rs7103835	INT59266	11:47532395	rs11039266	0.941733	prostate_cancer
11:47461693	rs7103835	INT59266	11:47626492	rs10769282	0.618923	prostate_cancer
11:47461693	rs7103835	INT59266	11:47624373	rs539332674	0.661259	prostate_cancer
11:47461693	rs7103835	INT59266	11:47769620	rs11039364	0.873341	prostate_cancer
11:111507189	rs505372	INT129613	11:111479713	rs527078	0.970673	breast_cancer
11:47461693	rs7103835	INT59266	11:47742121	rs534473045:rs146475609	0.614811	prostate_cancer
11:111507189	rs505372	INT129613	11:111483185	rs1784784	0.952609	breast_cancer
11:47461693	rs7103835	INT59266	11:47760078	rs12807014	0.6249	prostate_cancer
11:47461693	rs7103835	INT59266	11:47774238	rs12577383	0.62607	prostate_cancer
11:47461693	rs7103835	INT59266	11:47890172	rs12803857	0.852202	prostate_cancer
11:47461693	rs7103835	INT59266	11:47780754	rs7927445	0.626655	prostate_cancer
11:47461693	rs7103835	INT59266	11:47789082	rs12223593	0.626655	prostate_cancer
11:47461693	rs7103835	INT59266	11:47409051	rs11500477	0.552058	prostate_cancer
11:111507189	rs505372	INT129613	11:111490420	rs577044	0.969968	breast_cancer
11:111507189	rs505372	INT129613	11:111490047	rs552387	0.969968	breast_cancer
11:111507189	rs505372	INT129613	11:111494947	rs491937	0.947576	breast_cancer
11:47461693	rs7103835	INT59266	11:47822217	rs11039398	0.625485	prostate_cancer
11:47461693	rs7103835	INT59266	11:47883337	rs7934481	0.604749	prostate_cancer
11:47461693	rs7103835	INT59266	11:47798194	rs71457231	0.566184	prostate_cancer
11:47461693	rs7103835	INT59266	11:47811309	rs7114011	0.62607	prostate_cancer
11:47461693	rs7103835	INT59266	11:47836302	rs7131262	0.619921	prostate_cancer
11:47461693	rs7103835	INT59266	11:47836026	rs10458914	0.619921	prostate_cancer
11:47461693	rs7103835	INT59266	11:47943419	rs10838791	0.781641	prostate_cancer
11:47461693	rs7103835	INT59266	11:47474146	rs12361415	0.933259	prostate_cancer
11:47461693	rs7103835	INT59266	11:47733494	rs1017730	0.788871	prostate_cancer
11:111507189	rs505372	INT129613	11:111453759	rs542595579:rs66561057	0.684197	breast_cancer
11:47461693	rs7103835	INT59266	11:47929846	rs6485795	0.576919	prostate_cancer
11:74345550	rs3824999	INT148978	11:74300441	rs72977282	0.816986	colon_cancer
11:47475675	rs60882887	INT105774	11:47821792	rs147655167	0.668759	breast_cancer
11:47475675	rs60882887	INT105774	11:47873883	rs6485788	0.573624	breast_cancer
11:47475675	rs60882887	INT105774	11:47868474	rs7942031	0.570589	breast_cancer
11:47475675	rs60882887	INT105774	11:47893120	rs7924699	0.569232	breast_cancer
11:47475675	rs60882887	INT105774	11:47858755	rs2305983	0.573072	breast_cancer
11:47475675	rs60882887	INT105774	11:47876388	rs72512070	0.554943	breast_cancer
11:47475675	rs60882887	INT105774	11:47850736	rs59517247	0.571084	breast_cancer
11:47475675	rs60882887	INT105774	11:47691232	rs78511252	0.583392	breast_cancer
11:64107477	rs479777	INT151304	11:64097233	rs694739	0.82168	skin_cancer
11:47475675	rs60882887	INT105774	11:47832260	rs6485784	0.571356	breast_cancer
11:64107477	rs479777	INT151304	11:64052447	rs2510066	0.773129	skin_cancer
11:64107477	rs479777	INT151304	11:64087642	rs627425	0.768217	skin_cancer
11:64107477	rs479777	INT151304	11:64053157	rs887314	0.815241	skin_cancer
11:47475675	rs60882887	INT105774	11:47862569	rs577169749	0.79131	breast_cancer
11:47461693	rs7103835	INT59266	11:47449072	rs12292911	0.564807	prostate_cancer
11:111507189	rs505372	INT129613	11:111440425	rs4534611	0.54436	breast_cancer
11:47461693	rs7103835	INT59266	11:47447346	rs10838709	0.560261	prostate_cancer
11:47475675	rs60882887	INT105774	11:47773226	rs6485774	0.578913	breast_cancer
11:47475675	rs60882887	INT105774	11:47694931	rs2869532	0.58941	breast_cancer
11:111507189	rs505372	INT129613	11:111436387	rs1944119	0.533828	breast_cancer
11:47475675	rs60882887	INT105774	11:47730148	rs7121264	0.574718	breast_cancer
11:111507189	rs505372	INT129613	11:111433927	rs11213940	0.506833	breast_cancer
11:111507189	rs505372	INT129613	11:111433609	rs10891280	0.507648	breast_cancer
11:47461693	rs7103835	INT59266	11:47394305	rs896817	0.530474	prostate_cancer
11:111507189	rs505372	INT129613	11:111438762	rs688354	0.683584	breast_cancer
11:64107477	rs479777	INT151304	11:64106291	rs1783521	0.92849	skin_cancer
11:64107477	rs479777	INT151304	11:64106317	rs11231757	0.916571	skin_cancer
11:47461693	rs7103835	INT59266	11:47454551	rs4434960	0.55701	prostate_cancer
11:47461693	rs7103835	INT59266	11:47461783	rs7103648	0.559843	prostate_cancer
11:47461693	rs7103835	INT59266	11:47462140	rs7104036	0.559843	prostate_cancer
11:47461693	rs7103835	INT59266	11:47440758	rs2293579	0.582302	prostate_cancer
11:64107477	rs479777	INT151304	11:64104488	rs61886886	0.833939	skin_cancer
11:64107477	rs479777	INT151304	11:64102948	rs574087	0.838825	skin_cancer
11:47475675	rs60882887	INT105774	11:47682725	rs60515486	0.587309	breast_cancer
11:64107477	rs479777	INT151304	11:64089588	rs646153	0.825584	skin_cancer
11:64107477	rs479777	INT151304	11:64105929	rs499425	0.916571	skin_cancer
11:47461693	rs7103835	INT59266	11:47416746	rs1377416	0.540595	prostate_cancer
11:47461693	rs7103835	INT59266	11:47417183	rs10769263	0.533881	prostate_cancer
11:47475675	rs60882887	INT105774	11:47714610	rs7101582	0.521514	breast_cancer
11:47461693	rs7103835	INT59266	11:47423340	rs10769264	0.551914	prostate_cancer
11:111507189	rs505372	INT129613	11:111522467	rs112977830	0.660551	breast_cancer
11:47461693	rs7103835	INT59266	11:47419663	rs1534576	0.536716	prostate_cancer
11:47461693	rs7103835	INT59266	11:47432725	rs10742802	0.555062	prostate_cancer
11:111507189	rs505372	INT129613	11:111528786	rs12360825	1	breast_cancer
11:111507189	rs505372	INT129613	11:111538875	rs7128353	0.975719	breast_cancer
11:47461693	rs7103835	INT59266	11:47427739	rs11039221	0.55936	prostate_cancer
11:111507189	rs505372	INT129613	11:111536190	rs9734135	0.969579	breast_cancer
11:47461693	rs7103835	INT59266	11:47430599	rs11039225	0.55936	prostate_cancer
11:111507189	rs505372	INT129613	11:111534442	rs2186839	0.938641	breast_cancer
11:47475675	rs60882887	INT105774	11:47862569	rs577169749	0.79131	breast_cancer
11:47461693	rs7103835	INT59266	11:47429904	rs7947450	0.553831	prostate_cancer
11:47461693	rs7103835	INT59266	11:47424931	rs10838705	0.547854	prostate_cancer
11:111507189	rs505372	INT129613	11:111534333	rs6589244	0.93517	breast_cancer
11:47461693	rs7103835	INT59266	11:47427667	rs61897431	0.555545	prostate_cancer
11:64107477	rs479777	INT151304	11:64110422	rs11601860	0.804895	skin_cancer
11:111507189	rs505372	INT129613	11:111507189	rs505372	1	breast_cancer
11:64107477	rs479777	INT151304	11:64110668	rs574835	0.87945	skin_cancer
11:111507189	rs505372	INT129613	11:111538901	rs72041846	0.91954	breast_cancer
11:111507189	rs505372	INT129613	11:111538903	rs11213973	0.91954	breast_cancer
11:64107477	rs479777	INT151304	11:64021605	rs12421615	0.504395	skin_cancer
11:47461693	rs7103835	INT59266	11:47828344	rs11039406	0.559394	prostate_cancer
11:47475675	rs60882887	INT105774	11:47860566	rs202087050	0.506224	breast_cancer
11:111507189	rs505372	INT129613	11:111533956	rs34283287	0.794072	breast_cancer
11:111507189	rs505372	INT129613	11:111461128	rs529529	0.834679	breast_cancer
11:111507189	rs505372	INT129613	11:111459147	rs4938814	0.822351	breast_cancer
11:47461693	rs7103835	INT59266	11:47400602	rs3758675	0.845761	prostate_cancer
11:111507189	rs505372	INT129613	11:111462096	rs2212520	0.833963	breast_cancer
11:111507189	rs505372	INT129613	11:111462649	rs500163	0.833384	breast_cancer
11:111507189	rs505372	INT129613	11:111472392	rs1784776	0.90074	breast_cancer
11:111507189	rs505372	INT129613	11:111472460	rs1784775	0.90074	breast_cancer
11:47461693	rs7103835	INT59266	11:47407439	rs11606287	0.848506	prostate_cancer
11:111507189	rs505372	INT129613	11:111462897	rs553632	0.834031	breast_cancer
11:47461693	rs7103835	INT59266	11:47408592	rs35032070	0.848506	prostate_cancer
11:111507189	rs505372	INT129613	11:111463779	rs549143	0.834031	breast_cancer
11:111507189	rs505372	INT129613	11:111471392	rs542831	0.898942	breast_cancer
11:111507189	rs505372	INT129613	11:111456436	rs1789351	0.786756	breast_cancer
11:111507189	rs505372	INT129613	11:111456299	rs1611989	0.787542	breast_cancer
11:111507189	rs505372	INT129613	11:111456293	rs1612013	0.786756	breast_cancer
11:111507189	rs505372	INT129613	11:111464401	rs11213948	0.834031	breast_cancer
11:111507189	rs505372	INT129613	11:111456105	rs1613778	0.786756	breast_cancer
11:111507189	rs505372	INT129613	11:111473088	rs59921976	0.90074	breast_cancer
11:64107477	rs479777	INT151304	11:64017417	rs618160	0.501089	skin_cancer
11:111507189	rs505372	INT129613	11:111465150	rs490492	0.834679	breast_cancer
11:111507189	rs505372	INT129613	11:111451869	rs510388	0.823978	breast_cancer
11:111507189	rs505372	INT129613	11:111465761	rs484834	0.833873	breast_cancer
11:111507189	rs505372	INT129613	11:111465963	rs486038	0.833226	breast_cancer
11:111507189	rs505372	INT129613	11:111474116	rs1789358	0.903476	breast_cancer
11:111507189	rs505372	INT129613	11:111466429	rs568506	0.834679	breast_cancer
11:111507189	rs505372	INT129613	11:111470578	rs72127859	0.852262	breast_cancer
11:111507189	rs505372	INT129613	11:111469981	rs1784777	0.866546	breast_cancer
11:111507189	rs505372	INT129613	11:111469132	rs480293	0.831649	breast_cancer
11:111507189	rs505372	INT129613	11:111468962	rs472465	0.833226	breast_cancer
11:111507189	rs505372	INT129613	11:111469114	rs11448420	0.832805	breast_cancer
11:111507189	rs505372	INT129613	11:111469757	rs1619652	0.8353	breast_cancer
11:111507189	rs505372	INT129613	11:111469848	rs1784778	0.8353	breast_cancer
11:111507189	rs505372	INT129613	11:111452040	rs631490	0.821133	breast_cancer
11:111507189	rs505372	INT129613	11:111475340	rs541198	0.912763	breast_cancer
11:111507189	rs505372	INT129613	11:111466607	rs566647	0.832263	breast_cancer
11:47461693	rs7103835	INT59266	11:47389638	rs34937994	0.776262	prostate_cancer
11:111507189	rs505372	INT129613	11:111477333	rs539553	0.905044	breast_cancer
11:111507189	rs505372	INT129613	11:111470627	rs61391521	0.81149	breast_cancer
11:64107477	rs479777	INT151304	11:64115137	rs510372	0.562197	skin_cancer
11:111507189	rs505372	INT129613	11:111475995	rs1789359	0.913557	breast_cancer
11:111507189	rs505372	INT129613	11:111477387	rs539693	0.910159	breast_cancer
11:47461693	rs7103835	INT59266	11:47399602	rs2278890	0.844744	prostate_cancer
11:111507189	rs505372	INT129613	11:111442683	rs12804962	0.670966	breast_cancer
11:111507189	rs505372	INT129613	11:111462687	rs517982	0.813014	breast_cancer
11:111507189	rs505372	INT129613	11:111479723	rs34298351	0.912442	breast_cancer
11:64107477	rs479777	INT151304	11:64107477	rs479777	1	skin_cancer
11:64107477	rs479777	INT151304	11:64107735	rs663743	0.8885	skin_cancer
11:111507189	rs505372	INT129613	11:111480116	rs551825	0.914255	breast_cancer
11:64107477	rs479777	INT151304	11:64135298	rs645078	0.576791	skin_cancer
11:64107477	rs479777	INT151304	11:64135435	rs508168	0.577468	skin_cancer
11:111507189	rs505372	INT129613	11:111475681	rs199540946	0.714971	breast_cancer
11:64107477	rs479777	INT151304	11:64138805	rs11542299	0.574802	skin_cancer
11:111507189	rs505372	INT129613	11:111467893	rs512669	0.814025	breast_cancer
11:64107477	rs479777	INT151304	11:64133658	rs113421210	0.551877	skin_cancer
11:64107477	rs479777	INT151304	11:64138905	rs17857342	0.5759	skin_cancer
11:111507189	rs505372	INT129613	11:111481315	rs10532521	0.913241	breast_cancer
11:64107477	rs479777	INT151304	11:64136667	rs11601651	0.577261	skin_cancer
11:64107477	rs479777	INT151304	11:64136877	rs11606015	0.577468	skin_cancer
11:64107477	rs479777	INT151304	11:64133638	rs617051	0.577249	skin_cancer
11:64107477	rs479777	INT151304	11:64133552	rs61886926	0.574802	skin_cancer
11:64107477	rs479777	INT151304	11:64137875	rs11606081	0.576574	skin_cancer
11:111507189	rs505372	INT129613	11:111483306	rs1784785	0.914255	breast_cancer
11:64107477	rs479777	INT151304	11:64140625	rs11231770	0.576836	skin_cancer
11:64107477	rs479777	INT151304	11:64140642	rs11231771	0.576836	skin_cancer
11:64107477	rs479777	INT151304	11:64140704	rs10897487	0.576836	skin_cancer
11:64107477	rs479777	INT151304	11:64140806	rs10897488	0.576836	skin_cancer
11:64107477	rs479777	INT151304	11:64129722	rs538147	0.578227	skin_cancer
11:64107477	rs479777	INT151304	11:64141771	rs11231772	0.575921	skin_cancer
11:111507189	rs505372	INT129613	11:111484113	rs510866	0.914066	breast_cancer
11:111507189	rs505372	INT129613	11:111477325	rs539524	0.854432	breast_cancer
11:111507189	rs505372	INT129613	11:111477698	rs542424	0.856453	breast_cancer
11:64107477	rs479777	INT151304	11:64128423	rs516124	0.585366	skin_cancer
11:47461693	rs7103835	INT59266	11:47388214	rs12801188	0.835571	prostate_cancer
11:111507189	rs505372	INT129613	11:111484719	rs516263	0.913557	breast_cancer
11:111507189	rs505372	INT129613	11:111485087	rs1789360	0.914255	breast_cancer
11:64107477	rs479777	INT151304	11:64118126	rs1199046	0.61869	skin_cancer
11:64107477	rs479777	INT151304	11:64133516	rs72926006	0.507625	skin_cancer
11:64107477	rs479777	INT151304	11:64133513	rs72926005	0.507625	skin_cancer
11:66610645	rs7570	INT60194	11:66451178	rs3741364	0.812872	breast_cancer
11:64107477	rs479777	INT151304	11:64135541	rs3217512	0.587147	skin_cancer
11:111507189	rs505372	INT129613	11:111486136	rs1784788	0.912446	breast_cancer
11:111507189	rs505372	INT129613	11:111481810	rs560821	0.846748	breast_cancer
11:64107477	rs479777	INT151304	11:64140327	rs146881600	0.554722	skin_cancer
11:111507189	rs505372	INT129613	11:111495779	rs484013	0.914255	breast_cancer
11:111507189	rs505372	INT129613	11:111493438	rs35499279	0.914255	breast_cancer
11:111507189	rs505372	INT129613	11:111492616	rs521947	0.913461	breast_cancer
11:111507189	rs505372	INT129613	11:111493073	rs10749985	0.913461	breast_cancer
11:111507189	rs505372	INT129613	11:111492563	rs521155	0.914255	breast_cancer
11:111507189	rs505372	INT129613	11:111491888	rs493810	0.914255	breast_cancer
11:111507189	rs505372	INT129613	11:111490326	rs576195	0.913557	breast_cancer
11:111507189	rs505372	INT129613	11:111490552	rs578022	0.914255	breast_cancer
11:111507189	rs505372	INT129613	11:111492861	rs10749984	0.913557	breast_cancer
11:111507189	rs505372	INT129613	11:111487106	rs571462	0.914255	breast_cancer
11:111507189	rs505372	INT129613	11:111486738	rs567859	0.914255	breast_cancer
11:111507189	rs505372	INT129613	11:111486125	rs1784787	0.914255	breast_cancer
11:111507189	rs505372	INT129613	11:111487914	rs490897	0.912165	breast_cancer
11:111507189	rs505372	INT129613	11:111487890	rs490199	0.912165	breast_cancer
11:111507189	rs505372	INT129613	11:111484034	rs479667	0.857966	breast_cancer
11:64107477	rs479777	INT151304	11:64117878	rs1199045	0.62287	skin_cancer
11:64107477	rs479777	INT151304	11:64118267	rs566128	0.623602	skin_cancer
11:111507189	rs505372	INT129613	11:111434094	rs11213941	0.532824	breast_cancer
11:111507189	rs505372	INT129613	11:111436896	rs659529	0.688541	breast_cancer
11:111507189	rs505372	INT129613	11:111433916	rs12366001	0.532824	breast_cancer
11:111507189	rs505372	INT129613	11:111437887	rs674230	0.686806	breast_cancer
11:111507189	rs505372	INT129613	11:111455942	rs34634095	0.769628	breast_cancer
11:111507189	rs505372	INT129613	11:111432906	rs35654198	0.688541	breast_cancer
11:111507189	rs505372	INT129613	11:111488585	rs61896951	0.834866	breast_cancer
11:111507189	rs505372	INT129613	11:111495178	rs493865	0.857966	breast_cancer
11:111507189	rs505372	INT129613	11:111485334	rs1789361	0.857966	breast_cancer
11:111507189	rs505372	INT129613	11:111493176	rs7119893	0.857966	breast_cancer
11:111507189	rs505372	INT129613	11:111432757	rs583032	0.790001	breast_cancer
11:111507189	rs505372	INT129613	11:111492219	rs10564644	0.857966	breast_cancer
11:111507189	rs505372	INT129613	11:111432161	rs568038	0.687574	breast_cancer
11:111507189	rs505372	INT129613	11:111486043	rs1784786	0.857966	breast_cancer
11:66610645	rs7570	INT60194	11:66340116	rs4930384	0.678539	breast_cancer
11:47461693	rs7103835	INT59266	11:47378245	rs3824869	0.789048	prostate_cancer
11:66610645	rs7570	INT60194	11:66340039	rs4930383	0.674474	breast_cancer
11:47461693	rs7103835	INT59267	11:47659135	rs7118178	0.922446	prostate_cancer
11:66610645	rs7570	INT60194	11:66335308	rs2242663	0.669328	breast_cancer
11:66610645	rs7570	INT60194	11:66335832	rs1044522	0.668775	breast_cancer
11:47461693	rs7103835	INT59266	11:47377283	rs71475909	0.809736	prostate_cancer
11:47461693	rs7103835	INT59267	11:47571967	rs12225051	0.934685	prostate_cancer
11:111507189	rs505372	INT129613	11:111460678	rs567040	0.731205	breast_cancer
11:47461693	rs7103835	INT59267	11:47600438	rs2280231	0.937845	prostate_cancer
11:47461693	rs7103835	INT59267	11:47563350	rs147850410	0.875677	prostate_cancer
11:47461693	rs7103835	INT59267	11:47563354	rs11039283	0.875677	prostate_cancer
11:47461693	rs7103835	INT59267	11:47564785	rs11039284	0.944826	prostate_cancer
11:47461693	rs7103835	INT59267	11:47560433	rs61895112	0.943756	prostate_cancer
11:47461693	rs7103835	INT59267	11:47461693	rs7103835	1	prostate_cancer
11:47461693	rs7103835	INT59267	11:47532395	rs11039266	0.941733	prostate_cancer
11:803017	rs6597981	INT113547	11:817786	rs10902223	0.695662	breast_cancer
11:66610645	rs7570	INT60194	11:66592966	rs564972900	0.801227	breast_cancer
11:47461693	rs7103835	INT59267	11:47500400	rs12224672	0.931572	prostate_cancer
11:47461693	rs7103835	INT59267	11:47428209	rs68010938	0.976005	prostate_cancer
11:47461693	rs7103835	INT59267	11:47769620	rs11039364	0.873341	prostate_cancer
11:803017	rs6597981	INT113547	11:825110	rs1138714	0.680606	breast_cancer
11:47461693	rs7103835	INT59267	11:47422861	rs10838703	0.972887	prostate_cancer
11:66610645	rs7570	INT60194	11:66621383	rs2077432	0.640681	breast_cancer
11:66337388	rs11344495	INT60194	11:66310380	rs610293	0.758614	breast_cancer
11:803017	rs6597981	INT113547	11:825777	rs4963120	0.583934	breast_cancer
11:47461693	rs7103835	INT59267	11:47890172	rs12803857	0.852202	prostate_cancer
11:803017	rs6597981	INT113547	11:819464	rs7928917	0.680918	breast_cancer
11:66610645	rs7570	INT60194	11:66631892	rs11600959	0.902706	breast_cancer
11:66337388	rs11344495	INT60194	11:66195178	rs2511220	0.519232	breast_cancer
11:66610645	rs7570	INT60194	11:66629029	rs11227610	0.892731	breast_cancer
11:66610645	rs7570	INT60194	11:66626234	rs3741194	0.543445	breast_cancer
11:66610645	rs7570	INT60194	11:66477864	rs55908905	0.95413	breast_cancer
11:66610645	rs7570	INT60194	11:66642396	rs2167457	0.819291	breast_cancer
11:66337388	rs11344495	INT72993	11:66195178	rs2511220	0.519232	breast_cancer
11:66610645	rs7570	INT60194	11:66480017	rs529073727	0.880697	breast_cancer
11:66610645	rs7570	INT60194	11:66610645	rs7570	1	breast_cancer
11:47461693	rs7103835	INT59267	11:47943419	rs10838791	0.781641	prostate_cancer
11:66610645	rs7570	INT60194	11:66597056	rs56776484	0.927532	breast_cancer
11:47461693	rs7103835	INT59267	11:47733494	rs1017730	0.788871	prostate_cancer
11:66337388	rs11344495	INT72994	11:66208722	rs2509565	0.517967	breast_cancer
11:66337388	rs11344495	INT72994	11:66223158	rs1785640	0.518084	breast_cancer
11:66337388	rs11344495	INT60194	11:66399681	rs484262	0.613974	breast_cancer
11:66337388	rs11344495	INT72994	11:66228951	rs4930376	0.532402	breast_cancer
11:66337388	rs11344495	INT72994	11:66195178	rs2511220	0.519232	breast_cancer
11:66610645	rs7570	INT60194	11:66583759	rs7930203	0.966031	breast_cancer
11:111507189	rs505372	INT129613	11:111530607	rs875258	0.93459	breast_cancer
11:111507189	rs505372	INT129613	11:111530453	rs875257	0.93459	breast_cancer
11:111507189	rs505372	INT129613	11:111529083	rs61899383	0.93459	breast_cancer
11:66610645	rs7570	INT60194	11:66582210	rs10750790	0.932368	breast_cancer
11:111507189	rs505372	INT129613	11:111527672	rs10891283	0.939947	breast_cancer
11:111507189	rs505372	INT129613	11:111527629	rs11213968	0.93459	breast_cancer
11:111507189	rs505372	INT129613	11:111527737	rs10891284	0.933271	breast_cancer
11:66337388	rs11344495	INT72994	11:66239147	rs7123875	0.566502	breast_cancer
11:111507189	rs505372	INT129613	11:111525764	rs1784782	0.93459	breast_cancer
11:111507189	rs505372	INT129613	11:111536670	rs7926485	0.911277	breast_cancer
11:111507189	rs505372	INT129613	11:111532691	rs10891286	0.914362	breast_cancer
11:111507189	rs505372	INT129613	11:111520522	rs489783	0.93459	breast_cancer
11:111507189	rs505372	INT129613	11:111535313	rs4459340	0.912036	breast_cancer
11:111507189	rs505372	INT129613	11:111535212	rs4382943	0.912036	breast_cancer
11:111507189	rs505372	INT129613	11:111517908	rs487985	0.933895	breast_cancer
11:111507189	rs505372	INT129613	11:111533105	rs7109592	0.910794	breast_cancer
11:111507189	rs505372	INT129613	11:111539327	rs4630327	0.912036	breast_cancer
11:66610645	rs7570	INT60194	11:66648083	rs7103627	0.512798	breast_cancer
11:111507189	rs505372	INT129613	11:111508098	rs3017767	0.93459	breast_cancer
11:111507189	rs505372	INT129613	11:111505880	rs12791699	0.93459	breast_cancer
11:111507189	rs505372	INT129613	11:111506027	rs11213962	0.93459	breast_cancer
11:111507189	rs505372	INT129613	11:111504777	rs495460	0.93459	breast_cancer
11:111507189	rs505372	INT129613	11:111504861	rs513425	0.933812	breast_cancer
11:111507189	rs505372	INT129613	11:111539875	rs7938360	0.911999	breast_cancer
11:111507189	rs505372	INT129613	11:111502479	rs501089	0.933188	breast_cancer
11:66610645	rs7570	INT60194	11:66649612	rs7119426	0.775669	breast_cancer
11:66610645	rs7570	INT60194	11:66521094	rs4930184	0.582901	breast_cancer
11:66337388	rs11344495	INT72993	11:66208722	rs2509565	0.517967	breast_cancer
11:111636627	rs643506	INT129618	11:111623694	rs112125399	0.516012	breast_cancer
11:111507189	rs505372	INT129613	11:111529829	rs11213971	0.874959	breast_cancer
11:111507189	rs505372	INT129613	11:111528441	rs11213969	0.875784	breast_cancer
11:66337388	rs11344495	INT72994	11:66275158	rs371473944	0.541239	breast_cancer
11:111507189	rs505372	INT129613	11:111497902	rs559482	0.93211	breast_cancer
11:47461693	rs7103835	INT59267	11:47474146	rs12361415	0.933259	prostate_cancer
11:111507189	rs505372	INT129613	11:111527775	rs10891285	0.875223	breast_cancer
11:111507189	rs505372	INT129613	11:111500026	rs7934922	0.932805	breast_cancer
11:111507189	rs505372	INT129613	11:111501079	rs564086	0.932805	breast_cancer
11:111507189	rs505372	INT129613	11:111500760	rs558736	0.932805	breast_cancer
11:111507189	rs505372	INT129613	11:111498523	rs1940529	0.90556	breast_cancer
11:111507189	rs505372	INT129613	11:111499718	rs1789355	0.932805	breast_cancer
11:111507189	rs505372	INT129613	11:111499512	rs497111	0.932805	breast_cancer
11:66610645	rs7570	INT60194	11:66493825	rs10791889	0.915394	breast_cancer
11:66337388	rs11344495	INT60194	11:66414915	rs624561	0.613655	breast_cancer
11:66337388	rs11344495	INT72993	11:66223158	rs1785640	0.518084	breast_cancer
11:111636627	rs643506	INT129618	11:111630998	rs1788955	0.981838	breast_cancer
11:66337388	rs11344495	INT72993	11:66228951	rs4930376	0.532402	breast_cancer
11:66337388	rs11344495	INT60194	11:66208722	rs2509565	0.517967	breast_cancer
11:111636627	rs643506	INT129618	11:111636627	rs643506	1	breast_cancer
11:66337388	rs11344495	INT72994	11:66248431	rs2511225	0.563119	breast_cancer
11:111636627	rs643506	INT129618	11:111644824	rs2850248	0.984781	breast_cancer
11:66337388	rs11344495	INT60194	11:66419554	rs481296	0.614513	breast_cancer
11:111636627	rs643506	INT129618	11:111639122	rs612345	0.980744	breast_cancer
11:111636627	rs643506	INT129618	11:111623088	rs4936675	1	breast_cancer
11:111507189	rs505372	INT129613	11:111513645	rs499750	0.875111	breast_cancer
11:66610645	rs7570	INT60194	11:66657369	rs200347874	0.769453	breast_cancer
11:66610645	rs7570	INT60194	11:66657373	rs146414596	0.77086	breast_cancer
11:66337388	rs11344495	INT72993	11:66239147	rs7123875	0.566502	breast_cancer
11:66610645	rs7570	INT60194	11:66518990	rs10791890	0.966031	breast_cancer
11:47461693	rs7103835	INT59267	11:47452025	rs559911988:rs11348515	0.710804	prostate_cancer
11:111507189	rs505372	INT129613	11:111502573	rs71461586	0.875784	breast_cancer
11:66337388	rs11344495	INT60194	11:66448044	rs1987169	0.626012	breast_cancer
11:66337388	rs11344495	INT60194	11:66426407	rs58622757	0.526997	breast_cancer
11:66610645	rs7570	INT60194	11:66528694	rs10791891	0.933256	breast_cancer
11:66337388	rs11344495	INT72993	11:66275158	rs371473944	0.541239	breast_cancer
11:66337388	rs11344495	INT60194	11:66228951	rs4930376	0.532402	breast_cancer
11:47461693	rs7103835	INT59267	11:47695840	rs11039332	0.636428	prostate_cancer
11:66337388	rs11344495	INT60194	11:66223158	rs1785640	0.518084	breast_cancer
11:47461693	rs7103835	INT59267	11:47467172	rs12577643	0.680477	prostate_cancer
11:66610645	rs7570	INT60194	11:66554408	rs539261011	0.857787	breast_cancer
11:47461693	rs7103835	INT59267	11:47696596	rs12365079	0.636428	prostate_cancer
11:66610645	rs7570	INT60194	11:66534516	rs2187041	0.935353	breast_cancer
11:111507189	rs505372	INT129613	11:111499933	rs7948236	0.874253	breast_cancer
11:66610645	rs7570	INT60194	11:66535323	rs714766	0.935353	breast_cancer
11:47461693	rs7103835	INT59267	11:47700168	rs147311748	0.637017	prostate_cancer
11:47461693	rs7103835	INT59267	11:47466442	rs11039244	0.670205	prostate_cancer
11:66610645	rs7570	INT60194	11:66560982	rs4576826	0.936389	breast_cancer
11:66337388	rs11344495	INT60194	11:66262606	rs2511224	0.670052	breast_cancer
11:66337388	rs11344495	INT72993	11:66248431	rs2511225	0.563119	breast_cancer
11:47461693	rs7103835	INT59267	11:47662932	rs7120548	0.659732	prostate_cancer
11:66610645	rs7570	INT60194	11:66666996	rs9971487	0.686189	breast_cancer
11:47461693	rs7103835	INT59267	11:47572279	rs11039290	0.663556	prostate_cancer
11:66337388	rs11344495	INT60194	11:66456933	rs508996	0.631002	breast_cancer
11:111507189	rs505372	INT129613	11:111594077	rs564601	0.777897	breast_cancer
11:47461693	rs7103835	INT59267	11:47705480	rs542131374	0.509838	prostate_cancer
11:66610645	rs7570	INT60194	11:66549740	rs10791892	0.953264	breast_cancer
11:66337388	rs11344495	INT60194	11:66263899	rs2444847	0.674882	breast_cancer
11:47461693	rs7103835	INT59267	11:47434986	rs2293576	0.704286	prostate_cancer
11:66337388	rs11344495	INT60194	11:66239147	rs7123875	0.566502	breast_cancer
11:66610645	rs7570	INT60194	11:66551002	rs10896135	0.985184	breast_cancer
11:47461693	rs7103835	INT59267	11:47573342	rs71475921	0.664151	prostate_cancer
11:47461693	rs7103835	INT59267	11:47581443	rs11039297	0.663556	prostate_cancer
11:47461693	rs7103835	INT59267	11:47568344	rs10838726	0.664151	prostate_cancer
11:66337388	rs11344495	INT60194	11:66397390	rs35370272	0.590631	breast_cancer
11:47461693	rs7103835	INT59267	11:47557871	rs10838725	0.663556	prostate_cancer
11:47461693	rs7103835	INT59267	11:47607135	rs10838731	0.665266	prostate_cancer
11:66610645	rs7570	INT60194	11:66560563	rs55787826	0.870089	breast_cancer
11:47461693	rs7103835	INT59267	11:47624373	rs539332674	0.661259	prostate_cancer
11:47461693	rs7103835	INT59267	11:47535013	rs59288626	0.65871	prostate_cancer
11:66610645	rs7570	INT60194	11:66560023	rs4930390	0.987644	breast_cancer
11:47461693	rs7103835	INT59267	11:47530024	rs6485758	0.660683	prostate_cancer
11:47461693	rs7103835	INT59267	11:47509137	rs7933019	0.665511	prostate_cancer
11:66337388	rs11344495	INT72994	11:66262606	rs2511224	0.670052	breast_cancer
11:47461693	rs7103835	INT59267	11:47504649	rs35188627	0.659385	prostate_cancer
11:66337388	rs11344495	INT60194	11:66305397	rs145915582	0.587428	breast_cancer
11:47461693	rs7103835	INT59267	11:47626492	rs10769282	0.618923	prostate_cancer
11:47461693	rs7103835	INT59267	11:47742121	rs534473045:rs146475609	0.614811	prostate_cancer
11:66337388	rs11344495	INT60194	11:66248431	rs2511225	0.563119	breast_cancer
11:111507189	rs505372	INT129613	11:111561406	rs6589245	0.837236	breast_cancer
11:47461693	rs7103835	INT59267	11:47760078	rs12807014	0.6249	prostate_cancer
11:47461693	rs7103835	INT59267	11:47774238	rs12577383	0.62607	prostate_cancer
11:47461693	rs7103835	INT59266	11:47729180	rs10769288	0.50718	prostate_cancer
11:111636627	rs643506	INT129618	11:111609174	rs647080	0.990876	breast_cancer
11:111507189	rs505372	INT129613	11:111555796	rs7924683	0.837236	breast_cancer
11:47461693	rs7103835	INT59267	11:47780754	rs7927445	0.626655	prostate_cancer
11:111507189	rs505372	INT129613	11:111581521	rs11213985	0.785366	breast_cancer
11:66337388	rs11344495	INT72993	11:66262606	rs2511224	0.670052	breast_cancer
11:111507189	rs505372	INT129613	11:111552053	rs10891288	0.836558	breast_cancer
11:111507189	rs505372	INT129613	11:111579109	rs10789844	0.775021	breast_cancer
11:47461693	rs7103835	INT59267	11:47789082	rs12223593	0.626655	prostate_cancer
11:66610645	rs7570	INT60194	11:66673079	rs10160758	0.734994	breast_cancer
11:66337388	rs11344495	INT60194	11:66275158	rs371473944	0.541239	breast_cancer
11:66337388	rs11344495	INT72994	11:66263899	rs2444847	0.674882	breast_cancer
11:47461693	rs7103835	INT59267	11:47798194	rs71457231	0.566184	prostate_cancer
11:47461693	rs7103835	INT59267	11:47836026	rs10458914	0.619921	prostate_cancer
11:47461693	rs7103835	INT59267	11:47836302	rs7131262	0.619921	prostate_cancer
11:111507189	rs505372	INT129613	11:111558238	rs35674513	0.682128	breast_cancer
11:47461693	rs7103835	INT59267	11:47883337	rs7934481	0.604749	prostate_cancer
11:66610645	rs7570	INT60194	11:66486143	rs551708	0.515468	breast_cancer
11:66337388	rs11344495	INT72993	11:66263899	rs2444847	0.674882	breast_cancer
11:47461693	rs7103835	INT59267	11:47822217	rs11039398	0.625485	prostate_cancer
11:47461693	rs7103835	INT59267	11:47811309	rs7114011	0.62607	prostate_cancer
11:66337388	rs11344495	INT60194	11:66324422	rs679228	0.598675	breast_cancer
11:47346940	rs11039183	INT105774	11:47361838	rs2596407	0.517988	breast_cancer
11:66337388	rs11344495	INT60194	11:66316557	rs597626	0.584241	breast_cancer
11:66337388	rs11344495	INT60194	11:66315661	rs544021	0.583574	breast_cancer
11:66337388	rs11344495	INT60194	11:66317823	rs1791690	0.568705	breast_cancer
11:66337388	rs11344495	INT60194	11:66318972	rs490998	0.568897	breast_cancer
11:66337388	rs11344495	INT60194	11:66328877	rs607736	0.780278	breast_cancer
11:47346940	rs11039183	INT105774	11:47261260	rs11988	0.904173	breast_cancer
11:111507189	rs505372	INT129613	11:111637202	rs2850247	0.625955	breast_cancer
11:47346940	rs11039183	INT105774	11:47262840	rs2167080	0.928079	breast_cancer
11:47346940	rs11039183	INT105774	11:47361084	rs2856653	0.583718	breast_cancer
11:66337388	rs11344495	INT60194	11:66337388	rs11344495	1	breast_cancer
11:47346940	rs11039183	INT105774	11:47346940	rs11039183	1	breast_cancer
11:47346940	rs11039183	INT105774	11:47250319	rs11039139	0.821562	breast_cancer
11:47475675	rs60882887	INT105774	11:47452744	rs11820680	0.524843	breast_cancer
11:47346940	rs11039183	INT105774	11:47363215	rs2697923	0.567789	breast_cancer
11:47475675	rs60882887	INT105774	11:47453722	rs7108143	0.526106	breast_cancer
11:47475675	rs60882887	INT105774	11:47453828	rs80241400	0.525685	breast_cancer
11:66337388	rs11344495	INT60194	11:66337498	rs1945302	0.80309	breast_cancer
11:66337388	rs11344495	INT60194	11:66337874	rs1791679	0.803965	breast_cancer
11:47475675	rs60882887	INT105774	11:47453518	rs7107853	0.525264	breast_cancer
11:47461693	rs7103835	INT59267	11:47929846	rs6485795	0.576919	prostate_cancer
11:47475675	rs60882887	INT105774	11:47452730	rs112462677	0.525264	breast_cancer
11:47346940	rs11039183	INT105774	11:47294021	rs11039159	0.935362	breast_cancer
11:66337388	rs11344495	INT60194	11:66321303	rs2511216	0.567664	breast_cancer
11:66337388	rs11344495	INT60194	11:66321304	rs2511217	0.567664	breast_cancer
11:47475675	rs60882887	INT105774	11:47452321	rs7130693	0.525264	breast_cancer
11:47346940	rs11039183	INT105774	11:47249223	rs11039138	0.825662	breast_cancer
11:47475675	rs60882887	INT105774	11:47451517	rs9734013	0.624933	breast_cancer
11:47346940	rs11039183	INT105774	11:47303612	rs11039162	0.934243	breast_cancer
11:47475675	rs60882887	INT105774	11:47451623	rs9919526	0.624397	breast_cancer
11:47346940	rs11039183	INT105774	11:47318157	rs749067	0.858814	breast_cancer
11:47475675	rs60882887	INT105774	11:47451025	rs147429189	0.626339	breast_cancer
11:47475675	rs60882887	INT105774	11:47448657	rs4752833	0.620855	breast_cancer
11:47346940	rs11039183	INT105774	11:47322327	rs7116451	0.932154	breast_cancer
11:47475675	rs60882887	INT105774	11:47450318	rs7105907	0.626339	breast_cancer
11:66610645	rs7570	INT60194	11:66647431	rs2380760	0.657044	breast_cancer
11:47346940	rs11039183	INT105774	11:47309373	rs12802374	0.933956	breast_cancer
11:47475675	rs60882887	INT105774	11:47447955	rs7948705	0.625368	breast_cancer
11:47475675	rs60882887	INT105774	11:47448334	rs11307826	0.625703	breast_cancer
11:47475675	rs60882887	INT105774	11:47449913	rs7121662	0.626339	breast_cancer
11:47475675	rs60882887	INT105774	11:47449378	rs7101772	0.626339	breast_cancer
11:47475675	rs60882887	INT105774	11:47448685	rs4753000	0.624832	breast_cancer
11:47346940	rs11039183	INT105774	11:47302733	rs11606683	0.892419	breast_cancer
11:47475675	rs60882887	INT105774	11:47449544	rs7105122	0.624933	breast_cancer
11:66610645	rs7570	INT60194	11:66647430	rs2380759	0.657044	breast_cancer
11:66337388	rs11344495	INT60194	11:66351549	rs4277117	0.654974	breast_cancer
11:47475675	rs60882887	INT105774	11:47396654	rs4752829	0.590659	breast_cancer
11:66610645	rs7570	INT35416	11:66340116	rs4930384	0.678539	breast_cancer
11:66610645	rs7570	INT35416	11:66340039	rs4930383	0.674474	breast_cancer
11:47461693	rs7103835	INT59267	11:47449072	rs12292911	0.564807	prostate_cancer
11:111636627	rs643506	INT70426	11:111783100	rs762550	0.752702	breast_cancer
11:66610645	rs7570	INT35416	11:66335308	rs2242663	0.669328	breast_cancer
11:66610645	rs7570	INT35416	11:66335832	rs1044522	0.668775	breast_cancer
11:66610645	rs7570	INT35416	11:66477864	rs55908905	0.95413	breast_cancer
11:47346940	rs11039183	INT105774	11:47346723	rs11039182	0.760831	breast_cancer
11:47346940	rs11039183	INT105774	11:47278502	rs11039154	0.755869	breast_cancer
11:47346940	rs11039183	INT105774	11:47363285	rs10838696	0.935013	breast_cancer
11:47461693	rs7103835	INT22134	11:47452025	rs559911988:rs11348515	0.710804	prostate_cancer
11:47346940	rs11039183	INT105774	11:47301225	rs7944419	0.757644	breast_cancer
11:47346940	rs11039183	INT105774	11:47276675	rs11039149	0.756227	breast_cancer
11:18393845	rs4757645	INT30089	11:18388128	rs4596	0.512897	pancreatic_cancer
11:47461693	rs7103835	INT59267	11:47447346	rs10838709	0.560261	prostate_cancer
11:47461693	rs7103835	INT44887	11:47452025	rs559911988:rs11348515	0.710804	prostate_cancer
11:64107477	rs479777	INT151303	11:64017417	rs618160	0.501089	skin_cancer
11:66610645	rs7570	INT35416	11:66560563	rs55787826	0.870089	breast_cancer
11:66610645	rs7570	INT35416	11:66493825	rs10791889	0.915394	breast_cancer
11:66610645	rs7570	INT35416	11:66592966	rs564972900	0.801227	breast_cancer
11:66610645	rs7570	INT35416	11:66521094	rs4930184	0.582901	breast_cancer
11:66610645	rs7570	INT35416	11:66518990	rs10791890	0.966031	breast_cancer
11:111636627	rs643506	INT129618	11:111661455	rs647071	0.502656	breast_cancer
11:47461693	rs7103835	INT59267	11:47408592	rs35032070	0.848506	prostate_cancer
11:47346940	rs11039183	INT105774	11:47336320	rs7944584	0.75811	breast_cancer
11:66610645	rs7570	INT35416	11:66528694	rs10791891	0.933256	breast_cancer
11:47461693	rs7103835	INT59267	11:47407439	rs11606287	0.848506	prostate_cancer
11:47461693	rs7103835	INT59267	11:47440758	rs2293579	0.582302	prostate_cancer
11:66610645	rs7570	INT35416	11:66551002	rs10896135	0.985184	breast_cancer
11:66610645	rs7570	INT35416	11:66560982	rs4576826	0.936389	breast_cancer
11:111636627	rs643506	INT129618	11:111648863	rs618031	0.870925	breast_cancer
11:66610645	rs7570	INT35416	11:66534516	rs2187041	0.935353	breast_cancer
11:66610645	rs7570	INT35416	11:66535323	rs714766	0.935353	breast_cancer
11:18393845	rs4757645	INT30089	11:18391237	rs10832923	0.513319	pancreatic_cancer
11:111636627	rs643506	INT129618	11:111648809	rs618421	0.86346	breast_cancer
11:66610645	rs7570	INT35416	11:66583759	rs7930203	0.966031	breast_cancer
11:66610645	rs7570	INT35416	11:66549740	rs10791892	0.953264	breast_cancer
11:66610645	rs7570	INT35416	11:66626234	rs3741194	0.543445	breast_cancer
11:111636627	rs643506	INT129618	11:111659924	rs4245045	0.862601	breast_cancer
11:111636627	rs643506	INT129618	11:111661686	rs625477	0.860911	breast_cancer
11:66610645	rs7570	INT35416	11:66582210	rs10750790	0.932368	breast_cancer
11:66610645	rs7570	INT35416	11:66560023	rs4930390	0.987644	breast_cancer
11:111636627	rs643506	INT129618	11:111668805	rs613292	0.836335	breast_cancer
11:111636627	rs643506	INT129618	11:111668585	rs582465	0.837325	breast_cancer
11:47461693	rs7103835	INT59267	11:47400602	rs3758675	0.845761	prostate_cancer
11:66337388	rs11344495	INT60194	11:66381517	rs12795774	0.614183	breast_cancer
11:66337388	rs11344495	INT72994	11:66310380	rs610293	0.758614	breast_cancer
11:111636627	rs643506	INT129618	11:111783100	rs762550	0.752702	breast_cancer
11:111636627	rs643506	INT129618	11:111719593	rs609007	0.785631	breast_cancer
11:111636627	rs643506	INT129618	11:111736929	rs626243	0.784856	breast_cancer
11:111636627	rs643506	INT129618	11:111747427	rs634983	0.784856	breast_cancer
11:111636627	rs643506	INT129618	11:111727227	rs4936786	0.84098	breast_cancer
11:111636627	rs643506	INT129618	11:111721673	rs687152	0.84247	breast_cancer
11:111636627	rs643506	INT129618	11:111677695	rs631318	0.799891	breast_cancer
11:64107477	rs479777	INT151303	11:64052447	rs2510066	0.773129	skin_cancer
11:64107477	rs479777	INT151303	11:64053157	rs887314	0.815241	skin_cancer
11:111636627	rs643506	INT129618	11:111666128	rs648544	0.8137	breast_cancer
11:111636627	rs643506	INT129618	11:111694490	rs645411	0.844161	breast_cancer
11:111636627	rs643506	INT129618	11:111682991	rs658373	0.844954	breast_cancer
11:66610645	rs7570	INT35416	11:66554408	rs539261011	0.857787	breast_cancer
11:111636627	rs643506	INT129618	11:111686800	rs673679	0.842808	breast_cancer
11:111636627	rs643506	INT129618	11:111678771	rs688095	0.832563	breast_cancer
11:111636627	rs643506	INT70426	11:111719593	rs609007	0.785631	breast_cancer
11:64107477	rs479777	INT151303	11:64021605	rs12421615	0.504395	skin_cancer
11:66610645	rs7570	INT35416	11:66597056	rs56776484	0.927532	breast_cancer
11:111636627	rs643506	INT70426	11:111710034	rs663511	0.84247	breast_cancer
11:111636627	rs643506	INT70426	11:111721673	rs687152	0.84247	breast_cancer
11:111636627	rs643506	INT129618	11:111693654	rs608091	0.844301	breast_cancer
11:111636627	rs643506	INT129618	11:111710034	rs663511	0.84247	breast_cancer
11:111636627	rs643506	INT129618	11:111695709	rs607327	0.844301	breast_cancer
11:111636627	rs643506	INT129618	11:111698397	rs1648391	0.841626	breast_cancer
11:111636627	rs643506	INT70426	11:111760738	rs2850245	0.783308	breast_cancer
11:111636627	rs643506	INT70426	11:111727227	rs4936786	0.84098	breast_cancer
11:47461693	rs7103835	INT59267	11:47399602	rs2278890	0.844744	prostate_cancer
11:66610645	rs7570	INT35416	11:66631892	rs11600959	0.902706	breast_cancer
11:18384938	rs9783347	INT30089	11:18370969	rs4150644	0.55601	pancreatic_cancer
11:111636627	rs643506	INT70426	11:111736929	rs626243	0.784856	breast_cancer
11:47461693	rs7103835	INT59267	11:47427667	rs61897431	0.555545	prostate_cancer
11:66610645	rs7570	INT35416	11:66621383	rs2077432	0.640681	breast_cancer
11:111636627	rs643506	INT70426	11:111698397	rs1648391	0.841626	breast_cancer
11:18393845	rs4757645	INT30089	11:18357270	rs4150581	0.513263	pancreatic_cancer
11:111636627	rs643506	INT70426	11:111694490	rs645411	0.844161	breast_cancer
11:66610645	rs7570	INT35416	11:66642396	rs2167457	0.819291	breast_cancer
11:111636627	rs643506	INT70426	11:111695709	rs607327	0.844301	breast_cancer
11:111636627	rs643506	INT70426	11:111764934	rs610747	0.784856	breast_cancer
11:47461693	rs7103835	INT59267	11:47432725	rs10742802	0.555062	prostate_cancer
11:18393845	rs4757645	INT30089	11:18384170	rs4150678	0.512756	pancreatic_cancer
11:111636627	rs643506	INT70426	11:111766039	rs11214031	0.782128	breast_cancer
11:111636627	rs643506	INT70426	11:111693654	rs608091	0.844301	breast_cancer
11:111636627	rs643506	INT70426	11:111747427	rs634983	0.784856	breast_cancer
11:18384938	rs9783347	INT30089	11:18367130	rs10766471	0.55601	pancreatic_cancer
11:47461693	rs7103835	INT59267	11:47423340	rs10769264	0.551914	prostate_cancer
11:111636627	rs643506	INT129618	11:111776846	rs1940392	0.832038	breast_cancer
11:111636627	rs643506	INT70426	11:111768113	rs7114594	0.838757	breast_cancer
11:47461693	rs7103835	INT59267	11:47430599	rs11039225	0.55936	prostate_cancer
11:47461693	rs7103835	INT59267	11:47454551	rs4434960	0.55701	prostate_cancer
11:47461693	rs7103835	INT59267	11:47419663	rs1534576	0.536716	prostate_cancer
11:47461693	rs7103835	INT59267	11:47461783	rs7103648	0.559843	prostate_cancer
11:18384938	rs9783347	INT30089	11:18365868	rs4150628	0.55601	pancreatic_cancer
11:47461693	rs7103835	INT59267	11:47462140	rs7104036	0.559843	prostate_cancer
11:111636627	rs643506	INT129618	11:111768113	rs7114594	0.838757	breast_cancer
11:47461693	rs7103835	INT59267	11:47427739	rs11039221	0.55936	prostate_cancer
11:18393845	rs4757645	INT30089	11:18382021	rs2037867	0.515044	pancreatic_cancer
11:111636627	rs643506	INT70426	11:111769702	rs11214033	0.784082	breast_cancer
11:111636627	rs643506	INT70426	11:111686800	rs673679	0.842808	breast_cancer
11:111636627	rs643506	INT70426	11:111776846	rs1940392	0.832038	breast_cancer
11:47461693	rs7103835	INT59267	11:47429904	rs7947450	0.553831	prostate_cancer
11:47461693	rs7103835	INT59267	11:47828344	rs11039406	0.559394	prostate_cancer
11:47461693	rs7103835	INT59267	11:47409051	rs11500477	0.552058	prostate_cancer
11:111636627	rs643506	INT70426	11:111678771	rs688095	0.832563	breast_cancer
11:111636627	rs643506	INT70426	11:111682991	rs658373	0.844954	breast_cancer
11:18384938	rs9783347	INT30089	11:18363569	rs4150606	0.556327	pancreatic_cancer
11:66610645	rs7570	INT35416	11:66610645	rs7570	1	breast_cancer
11:47346940	rs11039183	INT105774	11:47293799	rs10501320	0.557081	breast_cancer
11:66610645	rs7570	INT35416	11:66629029	rs11227610	0.892731	breast_cancer
11:111636627	rs643506	INT129618	11:111760738	rs2850245	0.783308	breast_cancer
11:64107477	rs479777	INT151304	11:64042997	rs660442	0.56012	skin_cancer
11:18393845	rs4757645	INT30089	11:18344064	rs3802967	0.511544	pancreatic_cancer
11:111636627	rs643506	INT129618	11:111764934	rs610747	0.784856	breast_cancer
11:111636627	rs643506	INT129618	11:111766039	rs11214031	0.782128	breast_cancer
11:111636627	rs643506	INT70426	11:111677695	rs631318	0.799891	breast_cancer
11:47461693	rs7103835	INT59267	11:47388214	rs12801188	0.835571	prostate_cancer
11:111636627	rs643506	INT129618	11:111769702	rs11214033	0.784082	breast_cancer
11:47461693	rs7103835	INT59267	11:47424931	rs10838705	0.547854	prostate_cancer
11:18384938	rs9783347	INT30089	11:18352685	rs11024622	0.549658	pancreatic_cancer
11:111636627	rs643506	INT70426	11:111668805	rs613292	0.836335	breast_cancer
11:111636627	rs643506	INT70426	11:111668585	rs582465	0.837325	breast_cancer
11:111636627	rs643506	INT129618	11:111649421	rs615642	0.521701	breast_cancer
11:66337388	rs11344495	INT72993	11:66310380	rs610293	0.758614	breast_cancer
11:111636627	rs643506	INT129618	11:111696440	rs610437	0.52171	breast_cancer
11:111636627	rs643506	INT70426	11:111661686	rs625477	0.860911	breast_cancer
11:111636627	rs643506	INT70426	11:111666128	rs648544	0.8137	breast_cancer
11:66610645	rs7570	INT35416	11:66649612	rs7119426	0.775669	breast_cancer
11:111636627	rs643506	INT70426	11:111659924	rs4245045	0.862601	breast_cancer
11:66610645	rs7570	INT35416	11:66648083	rs7103627	0.512798	breast_cancer
11:111636627	rs643506	INT129618	11:111701269	rs623491	0.503735	breast_cancer
11:66610645	rs7570	INT35416	11:66480017	rs529073727	0.880697	breast_cancer
11:47346940	rs11039183	INT105774	11:47312689	rs11039165	0.695368	breast_cancer
11:111636627	rs643506	INT129618	11:111697115	rs5794766	0.65448	breast_cancer
11:111636627	rs643506	INT70426	11:111697115	rs5794766	0.65448	breast_cancer
11:18393845	rs4757645	INT30089	11:18360251	rs4150589	0.513598	pancreatic_cancer
11:47461693	rs7103835	INT59267	11:47389638	rs34937994	0.776262	prostate_cancer
11:111636627	rs643506	INT129618	11:111668619	rs614144	0.532039	breast_cancer
11:111636627	rs643506	INT70426	11:111648863	rs618031	0.870925	breast_cancer
11:111636627	rs643506	INT70426	11:111648809	rs618421	0.86346	breast_cancer
11:111636627	rs643506	INT129618	11:111670059	rs10789848	0.536426	breast_cancer
11:111636627	rs643506	INT129618	11:111690331	rs1633471	0.573239	breast_cancer
11:47461693	rs7103835	INT59267	11:47729180	rs10769288	0.50718	prostate_cancer
11:47461693	rs7103835	INT59267	11:47378245	rs3824869	0.789048	prostate_cancer
11:74345550	rs3824999	INT148978	11:74355523	rs72979233	0.504329	colon_cancer
11:18393845	rs4757645	INT30089	11:18341869	rs10832920	0.512274	pancreatic_cancer
11:47461693	rs7103835	INT59267	11:47416746	rs1377416	0.540595	prostate_cancer
11:66337388	rs11344495	INT72994	11:66305397	rs145915582	0.587428	breast_cancer
11:47461693	rs7103835	INT59267	11:47417183	rs10769263	0.533881	prostate_cancer
11:18393845	rs4757645	INT30089	11:18347994	rs10741743	0.510866	pancreatic_cancer
11:111636627	rs643506	INT70426	11:111716070	rs10789849	0.575073	breast_cancer
11:47346940	rs11039183	INT59266	11:47346723	rs11039182	0.760831	breast_cancer
11:111636627	rs643506	INT70426	11:111730220	rs11354045	0.535913	breast_cancer
11:47461693	rs7103835	INT59267	11:47377283	rs71475909	0.809736	prostate_cancer
11:66610645	rs7570	INT35416	11:66657369	rs200347874	0.769453	breast_cancer
11:66610645	rs7570	INT35416	11:66657373	rs146414596	0.77086	breast_cancer
11:111636627	rs643506	INT70426	11:111728911	rs640651	0.538918	breast_cancer
11:111636627	rs643506	INT129618	11:111716070	rs10789849	0.575073	breast_cancer
11:111636627	rs643506	INT129618	11:111730220	rs11354045	0.535913	breast_cancer
11:65583066	rs3903072	INT47673	11:65583961	rs142119666	0.641782	breast_cancer
11:65583066	rs3903072	INT47673	11:65581135	rs11227307	0.624498	breast_cancer
11:66610645	rs7570	INT35416	11:66451178	rs3741364	0.812872	breast_cancer
11:111636627	rs643506	INT70426	11:111609174	rs647080	0.990876	breast_cancer
11:111636627	rs643506	INT129618	11:111728911	rs640651	0.538918	breast_cancer
11:111636627	rs643506	INT70426	11:111690331	rs1633471	0.573239	breast_cancer
11:64107477	rs479777	INT151303	11:64087642	rs627425	0.768217	skin_cancer
11:65583066	rs3903072	INT47673	11:65582028	rs7114298	0.628223	breast_cancer
11:65583066	rs3903072	INT47673	11:65581772	rs7114014	0.627798	breast_cancer
11:64107477	rs479777	INT151303	11:64089588	rs646153	0.825584	skin_cancer
11:66610645	rs7570	INT35416	11:66666996	rs9971487	0.686189	breast_cancer
11:111636627	rs643506	INT70426	11:111708668	rs680096	0.538615	breast_cancer
11:111636627	rs643506	INT129618	11:111708668	rs680096	0.538615	breast_cancer
11:66610645	rs7570	INT35416	11:66673079	rs10160758	0.734994	breast_cancer
11:66337388	rs11344495	INT72993	11:66305397	rs145915582	0.587428	breast_cancer
11:66610645	rs7570	INT35416	11:66647431	rs2380760	0.657044	breast_cancer
11:47346940	rs11039183	INT59266	11:47336320	rs7944584	0.75811	breast_cancer
11:111636627	rs643506	INT70426	11:111670059	rs10789848	0.536426	breast_cancer
11:111636627	rs643506	INT70426	11:111668619	rs614144	0.532039	breast_cancer
11:47461693	rs7103835	INT59267	11:47394305	rs896817	0.530474	prostate_cancer
11:111636627	rs643506	INT70426	11:111649421	rs615642	0.521701	breast_cancer
11:64107477	rs479777	INT151303	11:64102948	rs574087	0.838825	skin_cancer
11:66610645	rs7570	INT35416	11:66647430	rs2380759	0.657044	breast_cancer
11:35524561	rs629236	INT96503	11:35526310	rs534125636:rs35745461	0.997303	colon_cancer
11:64107477	rs479777	INT151303	11:64104488	rs61886886	0.833939	skin_cancer
11:64107477	rs479777	INT151303	11:64097233	rs694739	0.82168	skin_cancer
11:64107477	rs479777	INT151303	11:64106317	rs11231757	0.916571	skin_cancer
11:64107477	rs479777	INT151303	11:64105929	rs499425	0.916571	skin_cancer
11:64107477	rs479777	INT151303	11:64106291	rs1783521	0.92849	skin_cancer
11:18393845	rs4757645	INT30089	11:18393276	rs112850146	0.548139	pancreatic_cancer
11:18393845	rs4757645	INT30089	11:18393845	rs4757645	1	pancreatic_cancer
11:64107477	rs479777	INT151303	11:64110422	rs11601860	0.804895	skin_cancer
11:64107477	rs479777	INT151303	11:64110668	rs574835	0.87945	skin_cancer
11:64107477	rs479777	INT151303	11:64107735	rs663743	0.8885	skin_cancer
11:64107477	rs479777	INT151303	11:64107477	rs479777	1	skin_cancer
11:111636627	rs643506	INT70426	11:111644824	rs2850248	0.984781	breast_cancer
11:64107477	rs479777	INT151304	11:64127151	rs527465	0.532979	skin_cancer
11:7556577	rs12791447	INT145251	11:7547587	rs61890184	0.525458	prostate_cancer
11:64107477	rs479777	INT151304	11:64127744	rs521950	0.532979	skin_cancer
11:10286755	rs4450168	INT18252	11:10114568	rs35286829	0.532629	colon_cancer
11:111636627	rs643506	INT70426	11:111639122	rs612345	0.980744	breast_cancer
11:111636627	rs643506	INT70426	11:111636627	rs643506	1	breast_cancer
11:47461693	rs7103835	INT59267	11:48054573	rs10838794	0.50105	prostate_cancer
11:111636627	rs643506	INT70426	11:111623088	rs4936675	1	breast_cancer
11:18393845	rs4757645	INT30089	11:18364358	rs4150612	0.521196	pancreatic_cancer
11:111636627	rs643506	INT70426	11:111630998	rs1788955	0.981838	breast_cancer
11:64107477	rs479777	INT151304	11:64124940	rs600377	0.548366	skin_cancer
11:64107477	rs479777	INT151304	11:64124980	rs542907	0.548366	skin_cancer
11:64107477	rs479777	INT151304	11:64124823	rs519763	0.550013	skin_cancer
11:118478404	rs4938515	INT121751	11:118536950	rs201359394:rs570695	0.593314	lung_cancer
11:18393845	rs4757645	INT30089	11:18392983	rs9988866	0.563592	pancreatic_cancer
11:47346940	rs11039183	INT59266	11:47301225	rs7944419	0.757644	breast_cancer
11:64107477	rs479777	INT151304	11:64125387	rs474901	0.547119	skin_cancer
11:64107477	rs479777	INT151304	11:64124515	rs612448	0.552979	skin_cancer
11:18393845	rs4757645	INT30089	11:18340858	rs58359222	0.519452	pancreatic_cancer
11:111507189	rs505372	INT70426	11:111533956	rs34283287	0.794072	breast_cancer
11:18393845	rs4757645	INT30089	11:18386618	rs10832922	0.5084	pancreatic_cancer
11:18393845	rs4757645	INT30089	11:18393560	rs4757644	0.925659	pancreatic_cancer
11:18393845	rs4757645	INT30089	11:18379629	rs4150661	0.521792	pancreatic_cancer
11:47461693	rs7103835	INT59266	11:48014868	rs77210655	0.565727	prostate_cancer
11:10286755	rs4450168	INT18252	11:10218286	rs4910098	0.611547	colon_cancer
11:10286755	rs4450168	INT18252	11:10213066	rs2403292	0.52555	colon_cancer
11:18384938	rs9783347	INT30089	11:18350723	rs111333536	0.757841	pancreatic_cancer
11:18393845	rs4757645	INT30089	11:18340859	rs1568443	0.522213	pancreatic_cancer
11:18393845	rs4757645	INT30089	11:18340862	rs59150578	0.522213	pancreatic_cancer
11:18384938	rs9783347	INT30089	11:18370739	rs4150641	0.762433	pancreatic_cancer
11:10286755	rs4450168	INT18252	11:10208300	rs34683105	0.559529	colon_cancer
11:10286755	rs4450168	INT18252	11:10209168	rs4910095	0.52632	colon_cancer
11:18393845	rs4757645	INT30089	11:18350898	rs4150550	0.518412	pancreatic_cancer
11:47346940	rs11039183	INT105774	11:47229316	rs11039130	0.512337	breast_cancer
11:47461693	rs7103835	INT59267	11:48014868	rs77210655	0.565727	prostate_cancer
11:18384938	rs9783347	INT30089	11:18360131	rs4150588	0.762433	pancreatic_cancer
11:10286755	rs4450168	INT18252	11:10207402	rs4281477	0.522488	colon_cancer
11:18384938	rs9783347	INT30089	11:18375164	rs4150655	0.762433	pancreatic_cancer
11:18384938	rs9783347	INT30089	11:18359983	rs111946613	0.759627	pancreatic_cancer
11:18393845	rs4757645	INT30089	11:18342081	rs10741741	0.616047	pancreatic_cancer
11:47461693	rs7103835	INT59266	11:47973089	rs61914662	0.580818	prostate_cancer
11:18384938	rs9783347	INT30089	11:18374782	rs4150653	0.539611	pancreatic_cancer
11:18384938	rs9783347	INT30089	11:18355599	rs4150566	0.761264	pancreatic_cancer
11:18384938	rs9783347	INT30089	11:18356466	rs4150575	0.762433	pancreatic_cancer
12:123600086	rs1727326	INT48519	12:123698603	rs1727324	0.677901	breast_cancer
12:123600086	rs1727326	INT48519	12:123699520	rs1727322	0.677901	breast_cancer
12:123600086	rs1727326	INT48519	12:123748666	rs200807193	0.612868	breast_cancer
12:123600086	rs1727326	INT48519	12:123704569	rs2695480	0.591966	breast_cancer
12:123600086	rs1727326	INT48519	12:123697041	rs2682433	0.610721	breast_cancer
12:123600086	rs1727326	INT48519	12:123745809	rs6633	0.628963	breast_cancer
12:123600086	rs1727326	INT48519	12:123689521	rs2695478	0.680297	breast_cancer
12:123600086	rs1727326	INT48519	12:123694206	rs2695476	0.611737	breast_cancer
12:123600086	rs1727326	INT48519	12:123655049	rs1790097	0.681214	breast_cancer
12:123600086	rs1727326	INT48519	12:123703422	rs10654220	0.604653	breast_cancer
12:123600086	rs1727326	INT48519	12:123750228	rs12824957	0.631148	breast_cancer
12:123600086	rs1727326	INT48519	12:123689386	rs2695479	0.613777	breast_cancer
12:123600086	rs1727326	INT48519	12:123760109	rs35067339	0.629924	breast_cancer
12:123600086	rs1727326	INT48519	12:123660510	rs1727310	0.686347	breast_cancer
12:123600086	rs1727326	INT48519	12:123648139	rs5801505	0.678823	breast_cancer
12:123600086	rs1727326	INT48519	12:123660717	rs1716174	0.618956	breast_cancer
12:123600086	rs1727326	INT48519	12:123660716	rs1727311	0.618956	breast_cancer
12:123600086	rs1727326	INT48519	12:123658258	rs1727309	0.624101	breast_cancer
12:123600086	rs1727326	INT48519	12:123739111	rs1879380	0.686014	breast_cancer
12:123600086	rs1727326	INT48519	12:123725395	rs12829456	0.635139	breast_cancer
12:123600086	rs1727326	INT48519	12:123728702	rs12817892	0.641729	breast_cancer
12:123600086	rs1727326	INT48519	12:123727782	rs35389455	0.622432	breast_cancer
12:123600086	rs1727326	INT48519	12:123732769	rs139351315	0.643793	breast_cancer
12:123600086	rs1727326	INT48519	12:123767929	rs7306755	0.627282	breast_cancer
12:123600086	rs1727326	INT48519	12:123771015	rs71444571	0.620756	breast_cancer
12:123600086	rs1727326	INT48519	12:123806219	rs1060105	0.627316	breast_cancer
12:123600086	rs1727326	INT48519	12:123817569	rs12824685	0.681711	breast_cancer
12:123600086	rs1727326	INT48519	12:123783994	rs12821431	0.629364	breast_cancer
12:123600086	rs1727326	INT48519	12:123653046	rs2682425	0.569382	breast_cancer
12:123600086	rs1727326	INT48519	12:123626982	rs1106240	0.584336	breast_cancer
12:123600086	rs1727326	INT48519	12:123640853	rs1727313	0.579256	breast_cancer
12:123600086	rs1727326	INT48519	12:123560289	rs1260294	0.714953	breast_cancer
12:123600086	rs1727326	INT48519	12:123618942	rs1727317	0.581241	breast_cancer
12:123600086	rs1727326	INT48519	12:123619931	rs11313236	0.56064	breast_cancer
12:123600086	rs1727326	INT48519	12:123470586	rs12828755	0.672451	breast_cancer
12:123600086	rs1727326	INT48519	12:123471094	rs12811109	0.70407	breast_cancer
12:123600086	rs1727326	INT48519	12:123593382	rs7132277	0.66023	breast_cancer
12:123600086	rs1727326	INT48519	12:123791649	rs73231956	0.866559	breast_cancer
12:123600086	rs1727326	INT48519	12:123600086	rs1727326	1	breast_cancer
12:1002857	rs4619206	INT87120	12:1029362	rs11064591	0.514144	lung_cancer
12:1002857	rs4619206	INT87120	12:1002857	rs4619206	1	lung_cancer
12:1002857	rs4619206	INT87120	12:1002803	rs4390399	0.997945	lung_cancer
12:51155663	rs11169552	INT39425	12:51127738	rs3825402	0.706878	colon_cancer
12:51155663	rs11169552	INT39425	12:51129260	rs35163524	0.854674	colon_cancer
12:51155663	rs11169552	INT39425	12:51127621	rs4768911	0.855199	colon_cancer
12:51155663	rs11169552	INT39425	12:51119307	rs4768907	0.677936	colon_cancer
12:51155663	rs11169552	INT39425	12:51117994	rs10783384	0.754353	colon_cancer
12:51155663	rs11169552	INT39425	12:51006268	rs11169505	0.661806	colon_cancer
12:51155663	rs11169552	INT39425	12:51122572	rs3832876	0.860826	colon_cancer
12:51155663	rs11169552	INT39425	12:51133823	rs11169538	0.719674	colon_cancer
12:51155663	rs11169552	INT39425	12:51133937	rs11169539	0.721261	colon_cancer
12:51155663	rs11169552	INT39425	12:51126792	rs11169537	0.856424	colon_cancer
12:51155663	rs11169552	INT39425	12:51110066	rs34194594	0.680799	colon_cancer
12:51155663	rs11169552	INT39425	12:51119935	rs11169532	0.868704	colon_cancer
12:51155663	rs11169552	INT39425	12:51106823	rs4768906	0.689824	colon_cancer
12:51155663	rs11169552	INT39425	12:51106202	rs11169528	0.678916	colon_cancer
12:51155663	rs11169552	INT39425	12:51115935	rs17124930	0.728516	colon_cancer
12:51155663	rs11169552	INT39425	12:51114237	rs5798150	0.667423	colon_cancer
12:51155663	rs11169552	INT39425	12:51135940	rs4768912	0.727878	colon_cancer
12:51155663	rs11169552	INT39425	12:51097010	rs12580479	0.676954	colon_cancer
12:51155663	rs11169552	INT39425	12:51015509	rs11169507	0.637507	colon_cancer
12:51155663	rs11169552	INT39425	12:51096183	rs10459235	0.677379	colon_cancer
12:51155663	rs11169552	INT39425	12:51013559	rs10876072	0.679566	colon_cancer
12:51155663	rs11169552	INT39425	12:51095997	rs10459234	0.751757	colon_cancer
12:51155663	rs11169552	INT39425	12:51014420	rs11408679	0.775986	colon_cancer
12:51155663	rs11169552	INT39425	12:51010092	rs7134976	0.776815	colon_cancer
12:51155663	rs11169552	INT39425	12:51016450	rs10783381	0.6271	colon_cancer
12:51155663	rs11169552	INT39425	12:51139279	rs4768914	0.708389	colon_cancer
12:51155663	rs11169552	INT39425	12:51004109	rs10876071	0.675329	colon_cancer
12:51155663	rs11169552	INT39425	12:51102869	rs10783383	0.667119	colon_cancer
12:51155663	rs11169552	INT39425	12:51007013	rs7307419	0.604245	colon_cancer
12:51155663	rs11169552	INT39425	12:51000666	rs4768899	0.675329	colon_cancer
12:51155663	rs11169552	INT39425	12:51135956	rs4768913	0.864858	colon_cancer
12:51155663	rs11169552	INT39425	12:50922336	rs11169479	0.744338	colon_cancer
12:51155663	rs11169552	INT39425	12:50959426	rs11169493	0.674377	colon_cancer
12:51155663	rs11169552	INT39425	12:51022907	rs10444547	0.679129	colon_cancer
12:51155663	rs11169552	INT39425	12:51002893	rs12230242	0.665195	colon_cancer
12:51155663	rs11169552	INT39425	12:51059560	rs1003033	0.778203	colon_cancer
12:51155663	rs11169552	INT39425	12:50979932	rs10876065	0.74058	colon_cancer
12:51155663	rs11169552	INT39425	12:51002088	rs10876070	0.665195	colon_cancer
12:51155663	rs11169552	INT39425	12:50974541	rs34867510	0.557866	colon_cancer
12:51155663	rs11169552	INT39425	12:51088054	rs11615933	0.688633	colon_cancer
12:51155663	rs11169552	INT39425	12:51139692	rs35845404	0.708732	colon_cancer
12:51155663	rs11169552	INT39425	12:50956266	rs10876058	0.673518	colon_cancer
12:51155663	rs11169552	INT39425	12:51029835	rs876078	0.818587	colon_cancer
12:51155663	rs11169552	INT39425	12:50973897	rs10459233	0.557866	colon_cancer
12:51155663	rs11169552	INT39425	12:50997591	rs4238106	0.66257	colon_cancer
12:51155663	rs11169552	INT39425	12:51105300	rs10747587	0.833468	colon_cancer
12:51155663	rs11169552	INT39425	12:50920510	rs4768884	0.765809	colon_cancer
12:51155663	rs11169552	INT39425	12:50924887	rs11169480	0.764977	colon_cancer
12:51155663	rs11169552	INT39425	12:50952524	rs10783372	0.663428	colon_cancer
12:51155663	rs11169552	INT39425	12:50952797	rs7138604	0.663257	colon_cancer
12:51155663	rs11169552	INT39425	12:50926485	rs11169481	0.785153	colon_cancer
12:51155663	rs11169552	INT39425	12:50957669	rs35461546	0.784957	colon_cancer
12:51155663	rs11169552	INT39425	12:50979905	rs10783374	0.672661	colon_cancer
12:51155663	rs11169552	INT39425	12:50925285	rs10876047	0.650623	colon_cancer
12:51155663	rs11169552	INT39425	12:50987378	rs55877451	0.676866	colon_cancer
12:51155663	rs11169552	INT39425	12:50948782	rs57817684	0.67282	colon_cancer
12:51155663	rs11169552	INT39425	12:50952022	rs4131769	0.784322	colon_cancer
12:51155663	rs11169552	INT39425	12:50987027	rs10783378	0.676866	colon_cancer
12:51155663	rs11169552	INT39425	12:50948886	rs7956591	0.662742	colon_cancer
12:51155663	rs11169552	INT39425	12:50950695	rs4768890	0.784957	colon_cancer
12:51155663	rs11169552	INT39425	12:51025910	rs10876073	0.639023	colon_cancer
12:51155663	rs11169552	INT39425	12:51039818	rs4768858	0.817541	colon_cancer
12:51155663	rs11169552	INT39425	12:50948517	rs10876056	0.736439	colon_cancer
12:51155663	rs11169552	INT39425	12:50932336	rs10876051	0.741434	colon_cancer
12:51155663	rs11169552	INT39425	12:50934015	rs55680342	0.778458	colon_cancer
12:51155663	rs11169552	INT39425	12:50960723	rs12827022	0.672123	colon_cancer
12:51155663	rs11169552	INT39425	12:51030709	rs876079	0.704419	colon_cancer
12:51155663	rs11169552	INT39425	12:50978255	rs11613488	0.66257	colon_cancer
12:51155663	rs11169552	INT39425	12:50960480	rs4768893	0.731387	colon_cancer
12:51155663	rs11169552	INT39425	12:50946903	rs12582712	0.671963	colon_cancer
12:51155663	rs11169552	INT39425	12:50930475	rs10783369	0.673111	colon_cancer
12:51155663	rs11169552	INT39425	12:50909996	rs68059796	0.720092	colon_cancer
12:51155663	rs11169552	INT39425	12:50945473	rs4768850	0.671963	colon_cancer
12:51155663	rs11169552	INT39425	12:50946295	rs4768889	0.785153	colon_cancer
12:51155663	rs11169552	INT39425	12:50933607	rs10876052	0.672661	colon_cancer
12:51155663	rs11169552	INT39425	12:50981249	rs10783376	0.672661	colon_cancer
12:51155663	rs11169552	INT39425	12:50934035	rs11169483	0.672661	colon_cancer
12:51155663	rs11169552	INT39425	12:50944380	rs4768888	0.672661	colon_cancer
12:51155663	rs11169552	INT39425	12:51045072	rs12580051	0.817541	colon_cancer
12:51155663	rs11169552	INT39425	12:50934785	rs10876053	0.672661	colon_cancer
12:51155663	rs11169552	INT39425	12:50961314	rs35025171	0.671849	colon_cancer
12:51155663	rs11169552	INT39425	12:50941025	rs10431486	0.759855	colon_cancer
12:51155663	rs11169552	INT39425	12:50937105	rs11169487	0.650623	colon_cancer
12:51155663	rs11169552	INT39425	12:50981785	rs4768853	0.675461	colon_cancer
12:51155663	rs11169552	INT39425	12:50937228	rs10783371	0.650623	colon_cancer
12:51155663	rs11169552	INT39425	12:51045449	rs4768903	0.8261	colon_cancer
12:51155663	rs11169552	INT39425	12:50938424	rs34555292	0.6902	colon_cancer
12:51155663	rs11169552	INT39425	12:51049083	rs10876076	0.826551	colon_cancer
12:51155663	rs11169552	INT39425	12:50937149	rs10783370	0.6902	colon_cancer
12:1002857	rs4619206	INT87120	12:998819	rs7953330	0.587621	lung_cancer
12:51155663	rs11169552	INT39425	12:51047695	rs10876075	0.813485	colon_cancer
12:51155663	rs11169552	INT39425	12:50904144	rs10876043	0.753706	colon_cancer
12:51155663	rs11169552	INT39425	12:51053515	rs11169515	0.659003	colon_cancer
12:51155663	rs11169552	INT39425	12:50902077	rs10876042	0.765809	colon_cancer
12:51155663	rs11169552	INT39425	12:50981919	rs11447445	0.646793	colon_cancer
12:51155663	rs11169552	INT39425	12:51059691	rs4238108	0.827736	colon_cancer
12:51155663	rs11169552	INT39425	12:51139803	rs3742063	0.853783	colon_cancer
12:51155663	rs11169552	INT39425	12:51139892	rs3742064	0.773464	colon_cancer
12:51155663	rs11169552	INT39425	12:50891144	rs11169457	0.750327	colon_cancer
12:51155663	rs11169552	INT39425	12:50891143	rs11169456	0.750327	colon_cancer
12:51155663	rs11169552	INT39425	12:50972537	rs4768895	0.671963	colon_cancer
12:51155663	rs11169552	INT39425	12:51041005	rs12231317	0.65842	colon_cancer
12:51155663	rs11169552	INT39425	12:51029266	rs952318	0.627759	colon_cancer
12:51155663	rs11169552	INT39425	12:50972448	rs10876064	0.672661	colon_cancer
12:51155663	rs11169552	INT39425	12:51054950	rs10783382	0.670108	colon_cancer
12:51155663	rs11169552	INT39425	12:50960289	rs4768852	0.676163	colon_cancer
12:51155663	rs11169552	INT39425	12:50960308	rs4768892	0.712463	colon_cancer
12:51155663	rs11169552	INT39425	12:51041062	rs12231309	0.659043	colon_cancer
12:51155663	rs11169552	INT39425	12:50972085	rs10876063	0.672661	colon_cancer
12:51155663	rs11169552	INT39425	12:50972132	rs58954148	0.662698	colon_cancer
12:51155663	rs11169552	INT39425	12:50883358	rs12812156	0.745422	colon_cancer
12:51045449	rs4768903	INT39425	12:50883158	rs4519166	0.606846	colon_cancer
12:51155663	rs11169552	INT39425	12:51062257	rs12809086	0.82938	colon_cancer
12:51155663	rs11169552	INT39425	12:51083914	rs61926275	0.658555	colon_cancer
12:51155663	rs11169552	INT39425	12:50965024	rs4516034	0.67702	colon_cancer
12:51155663	rs11169552	INT39425	12:50964076	rs3935869	0.781176	colon_cancer
12:51155663	rs11169552	INT39425	12:50969929	rs10747585	0.784313	colon_cancer
12:51155663	rs11169552	INT39425	12:50965521	rs3893353	0.675617	colon_cancer
12:51155663	rs11169552	INT39425	12:50969875	rs10747584	0.674349	colon_cancer
12:51155663	rs11169552	INT39425	12:51025016	rs71753895	0.588959	colon_cancer
12:51155663	rs11169552	INT39425	12:51085471	rs10506295	0.66529	colon_cancer
12:51155663	rs11169552	INT39425	12:50965630	rs10876060	0.675617	colon_cancer
12:51155663	rs11169552	INT39425	12:50968685	rs10876061	0.672661	colon_cancer
12:51155663	rs11169552	INT39425	12:50881148	rs4768881	0.750949	colon_cancer
12:51155663	rs11169552	INT39425	12:50968351	rs34177466	0.672661	colon_cancer
12:51045449	rs4768903	INT39425	12:50887277	rs4768847	0.509649	colon_cancer
12:51155663	rs11169552	INT39425	12:50966980	rs10783373	0.738475	colon_cancer
12:51155663	rs11169552	INT39425	12:51036840	rs9788159	0.647428	colon_cancer
12:51155663	rs11169552	INT39425	12:50957581	rs35142813	0.616806	colon_cancer
12:51155663	rs11169552	INT39425	12:50969179	rs11169498	0.647183	colon_cancer
12:51155663	rs11169552	INT39425	12:51115743	rs138638717	0.636874	colon_cancer
12:4388271	rs3217810	INT143889	12:4388271	rs3217810	1	colon_cancer
12:51155663	rs11169552	INT39425	12:51084018	rs4768904	0.645385	colon_cancer
12:51155663	rs11169552	INT39425	12:51070554	rs10506294	0.82139	colon_cancer
12:70752844	rs1495352	INT129420	12:70728679	rs10879130	0.771569	ovarian_cancer
12:70752844	rs1495352	INT129420	12:70659783	rs560379587	0.56279	ovarian_cancer
12:51155663	rs11169552	INT39425	12:50993097	rs10876068	0.680858	colon_cancer
12:51155663	rs11169552	INT39425	12:50990850	rs10876067	0.564182	colon_cancer
12:51155663	rs11169552	INT39425	12:50998386	rs4238107	0.786393	colon_cancer
12:50573433	rs34245511	INT43910	12:50578705	rs11169302	0.540229	colon_cancer
12:50573433	rs34245511	INT43910	12:50746917	rs10876023	0.596503	colon_cancer
12:51155663	rs11169552	INT39425	12:50969159	rs11169497	0.522722	colon_cancer
12:50573433	rs34245511	INT43911	12:50578705	rs11169302	0.540229	colon_cancer
12:50573433	rs34245511	INT43910	12:50648960	rs12823506	0.532843	colon_cancer
12:50573433	rs34245511	INT43910	12:50646754	rs7132551	0.62226	colon_cancer
12:50573433	rs34245511	INT43910	12:50647224	rs7953953	0.532165	colon_cancer
12:50573433	rs34245511	INT43910	12:50653975	rs1972611	0.617016	colon_cancer
12:50573433	rs34245511	INT43910	12:50650564	rs7486747	0.535471	colon_cancer
12:50573433	rs34245511	INT43910	12:50651456	rs11169339	0.535096	colon_cancer
12:50573433	rs34245511	INT43910	12:50652929	rs10783344	0.531427	colon_cancer
12:50573433	rs34245511	INT43910	12:50651629	rs35768991	0.535096	colon_cancer
12:50573433	rs34245511	INT43910	12:50657732	rs7956468	0.618866	colon_cancer
12:50573433	rs34245511	INT43910	12:50641572	rs7979830	0.531497	colon_cancer
12:50573433	rs34245511	INT43910	12:50652083	rs35111001	0.592843	colon_cancer
12:50573433	rs34245511	INT149814	12:50731698	rs36013156	0.614191	colon_cancer
12:50573433	rs34245511	INT43911	12:50746917	rs10876023	0.596503	colon_cancer
12:50573433	rs34245511	INT43910	12:50665946	rs11169348	0.61733	colon_cancer
12:50573433	rs34245511	INT43910	12:50677506	rs10876015	0.589639	colon_cancer
12:50573433	rs34245511	INT43910	12:50670560	rs11169349	0.617302	colon_cancer
12:50573433	rs34245511	INT43910	12:50671370	rs11169350	0.618255	colon_cancer
12:50573433	rs34245511	INT43910	12:50672214	rs11169351	0.618255	colon_cancer
12:50573433	rs34245511	INT43910	12:50636364	rs11169335	0.6094	colon_cancer
12:50573433	rs34245511	INT43910	12:50681323	rs10876016	0.618753	colon_cancer
12:50573433	rs34245511	INT43910	12:50637295	rs12828340	0.519105	colon_cancer
12:50573433	rs34245511	INT43910	12:50636940	rs17124562	0.532645	colon_cancer
12:50573433	rs34245511	INT43910	12:50592613	rs11169314	0.623243	colon_cancer
12:50573433	rs34245511	INT43910	12:50662927	rs11169345	0.532165	colon_cancer
12:50573433	rs34245511	INT43910	12:50752384	rs7972824	0.595535	colon_cancer
12:50573433	rs34245511	INT43910	12:50678634	rs35933908	0.615769	colon_cancer
12:50573433	rs34245511	INT43910	12:50663856	rs11169347	0.532165	colon_cancer
12:50573433	rs34245511	INT43910	12:50665227	rs6580735	0.532165	colon_cancer
12:50573433	rs34245511	INT43910	12:50751146	rs4445717	0.588389	colon_cancer
12:50573433	rs34245511	INT43910	12:50680576	rs7974648	0.62804	colon_cancer
12:50573433	rs34245511	INT43910	12:50752705	rs550140164	0.580754	colon_cancer
12:50573433	rs34245511	INT43910	12:50750471	rs11169390	0.529155	colon_cancer
12:50573433	rs34245511	INT43910	12:50683745	rs7311973	0.627405	colon_cancer
12:50573433	rs34245511	INT43910	12:50750584	rs11169391	0.529155	colon_cancer
12:50573433	rs34245511	INT43910	12:50668199	rs7311491	0.532165	colon_cancer
12:50573433	rs34245511	INT43910	12:50751708	rs9668187	0.608107	colon_cancer
12:50573433	rs34245511	INT43910	12:50595263	rs11169315	0.622885	colon_cancer
12:50573433	rs34245511	INT43910	12:50668538	rs2111988	0.532165	colon_cancer
12:50573433	rs34245511	INT43910	12:50668144	rs7311378	0.530599	colon_cancer
12:50573433	rs34245511	INT43910	12:50669011	rs35535298	0.532165	colon_cancer
12:50573433	rs34245511	INT43910	12:50690454	rs7315955	0.619996	colon_cancer
12:50573433	rs34245511	INT43910	12:50593867	rs2009072	0.537845	colon_cancer
12:50573433	rs34245511	INT43910	12:50752721	rs11169393	0.607503	colon_cancer
12:50573433	rs34245511	INT43910	12:50753079	rs10467106	0.608107	colon_cancer
12:50573433	rs34245511	INT43910	12:50633413	rs35576436	0.532357	colon_cancer
12:50573433	rs34245511	INT43910	12:50754563	rs12303082	0.608107	colon_cancer
12:50573433	rs34245511	INT43910	12:50674049	rs67138019	0.533729	colon_cancer
12:50573433	rs34245511	INT43910	12:50693366	rs7488682	0.619671	colon_cancer
12:50573433	rs34245511	INT43910	12:50755201	rs7971374	0.608107	colon_cancer
12:50573433	rs34245511	INT43910	12:50674753	rs10876014	0.532165	colon_cancer
12:50573433	rs34245511	INT43910	12:50755545	rs10783352	0.608107	colon_cancer
12:50573433	rs34245511	INT43910	12:50756266	rs12299758	0.596717	colon_cancer
12:50573433	rs34245511	INT43910	12:50756036	rs10783353	0.607475	colon_cancer
12:50573433	rs34245511	INT43910	12:50749294	rs4421818	0.529155	colon_cancer
12:50573433	rs34245511	INT43910	12:50756275	rs12299669	0.608107	colon_cancer
12:50573433	rs34245511	INT43910	12:50756353	rs11169394	0.608107	colon_cancer
12:50573433	rs34245511	INT43910	12:50758341	rs113486728	0.59302	colon_cancer
12:50573433	rs34245511	INT43910	12:50756506	rs11169395	0.607187	colon_cancer
12:50573433	rs34245511	INT43910	12:50747005	rs10876024	0.600805	colon_cancer
12:50573433	rs34245511	INT43910	12:50678359	rs12832940	0.531338	colon_cancer
12:50573433	rs34245511	INT43910	12:50691309	rs11169359	0.639095	colon_cancer
12:50573433	rs34245511	INT43910	12:50679610	rs7305995	0.531858	colon_cancer
12:50573433	rs34245511	INT43910	12:50757628	rs11833608	0.529833	colon_cancer
12:50573433	rs34245511	INT43910	12:50763198	rs6580743	0.569339	colon_cancer
12:50573433	rs34245511	INT43910	12:50680122	rs12821454	0.531338	colon_cancer
12:50573433	rs34245511	INT43910	12:50759433	rs148585199	0.608079	colon_cancer
12:50573433	rs34245511	INT43910	12:50681539	rs10876017	0.531562	colon_cancer
12:50573433	rs34245511	INT43910	12:50762361	rs7972068	0.607187	colon_cancer
12:50573433	rs34245511	INT43910	12:50693570	rs6580737	0.639095	colon_cancer
12:50573433	rs34245511	INT43910	12:50599219	rs3861100	0.622901	colon_cancer
12:50573433	rs34245511	INT43910	12:50630411	rs35723625	0.534136	colon_cancer
12:50573433	rs34245511	INT43910	12:50744753	rs10506292	0.607503	colon_cancer
12:50573433	rs34245511	INT43910	12:50683816	rs28628775	0.532474	colon_cancer
12:50573433	rs34245511	INT43910	12:50744171	rs7312252	0.596129	colon_cancer
12:50573433	rs34245511	INT43910	12:50744119	rs7296291	0.607503	colon_cancer
12:50573433	rs34245511	INT43910	12:50761118	rs4768855	0.608107	colon_cancer
12:50573433	rs34245511	INT43910	12:50761067	rs7302363	0.528054	colon_cancer
12:50573433	rs34245511	INT43910	12:50743913	rs7295847	0.637446	colon_cancer
12:50573433	rs34245511	INT43910	12:50743425	rs7137319	0.637817	colon_cancer
12:50573433	rs34245511	INT43910	12:50763415	rs4348979	0.59907	colon_cancer
12:50573433	rs34245511	INT43910	12:50687160	rs11838347	0.531338	colon_cancer
12:50573433	rs34245511	INT43910	12:50629612	rs11169332	0.619069	colon_cancer
12:50573433	rs34245511	INT43910	12:50685753	rs9705460	0.626438	colon_cancer
12:50573433	rs34245511	INT43910	12:50760443	rs9739363	0.605952	colon_cancer
12:50573433	rs34245511	INT43910	12:50762489	rs7972202	0.607503	colon_cancer
12:50573433	rs34245511	INT43910	12:50742041	rs12424876	0.637817	colon_cancer
12:51216890	rs11169572	INT43910	12:50959088	rs78478979	0.515401	colon_cancer
12:50573433	rs34245511	INT43910	12:50688017	rs7135777	0.531338	colon_cancer
12:50573433	rs34245511	INT43910	12:50623173	rs6580730	0.620888	colon_cancer
12:50573433	rs34245511	INT43910	12:50623658	rs7314465	0.621495	colon_cancer
12:50573433	rs34245511	INT43910	12:50689985	rs11169357	0.531338	colon_cancer
12:50573433	rs34245511	INT43910	12:50628910	rs11169331	0.585942	colon_cancer
12:50573433	rs34245511	INT43910	12:50684859	rs11323536	0.528263	colon_cancer
12:50573433	rs34245511	INT43910	12:50686512	rs12426444	0.549806	colon_cancer
12:50573433	rs34245511	INT43910	12:50601941	rs11169317	0.624785	colon_cancer
12:50573433	rs34245511	INT43910	12:50691474	rs11169360	0.531338	colon_cancer
12:50573433	rs34245511	INT43910	12:50626065	rs10876013	0.534508	colon_cancer
12:50573433	rs34245511	INT43910	12:50625058	rs12425229	0.534508	colon_cancer
12:50573433	rs34245511	INT43910	12:50624550	rs71465002	0.532808	colon_cancer
12:50573433	rs34245511	INT43910	12:50739205	rs4768872	0.637817	colon_cancer
12:975948	rs12309274	INT116889	12:1004606	rs12425736	0.518711	colon_cancer
12:50573433	rs34245511	INT43910	12:50705688	rs11169369	0.619386	colon_cancer
12:51216890	rs11169572	INT43910	12:50959199	rs12814717	0.526589	colon_cancer
12:51216890	rs11169572	INT43910	12:50959002	rs11169492	0.526589	colon_cancer
12:50573433	rs34245511	INT43910	12:50738602	rs4768949	0.63819	colon_cancer
12:50573433	rs34245511	INT43910	12:50764836	rs12814094	0.529006	colon_cancer
12:50573433	rs34245511	INT43910	12:50619618	rs2358539	0.619069	colon_cancer
12:50573433	rs34245511	INT43910	12:50694363	rs7980911	0.531338	colon_cancer
12:50573433	rs34245511	INT43910	12:50602295	rs34825838	0.537985	colon_cancer
12:51216890	rs11169572	INT43910	12:50957170	rs10876059	0.525201	colon_cancer
12:50573433	rs34245511	INT43910	12:50725965	rs7310541	0.542677	colon_cancer
12:50573433	rs34245511	INT43910	12:50602734	rs12811291	0.537985	colon_cancer
12:50573433	rs34245511	INT43910	12:50736265	rs10876020	0.637817	colon_cancer
12:50573433	rs34245511	INT43910	12:50621860	rs7308885	0.526394	colon_cancer
12:50573433	rs34245511	INT43910	12:50685741	rs7304445	0.530291	colon_cancer
12:50573433	rs34245511	INT43910	12:50616346	rs3812825	0.536243	colon_cancer
12:50573433	rs34245511	INT43910	12:50603714	rs11169319	0.537985	colon_cancer
12:50573433	rs34245511	INT43910	12:50713504	rs12312177	0.619712	colon_cancer
12:50573433	rs34245511	INT43910	12:50697905	rs11169367	0.531858	colon_cancer
12:50573433	rs34245511	INT43910	12:50710329	rs6580739	0.626161	colon_cancer
12:50573433	rs34245511	INT43910	12:50604121	rs7308095	0.537161	colon_cancer
12:50573433	rs34245511	INT43910	12:50734199	rs4768900	0.637817	colon_cancer
12:50573433	rs34245511	INT43910	12:50742502	rs36017775	0.529982	colon_cancer
12:50573433	rs34245511	INT43910	12:50731698	rs36013156	0.614191	colon_cancer
12:50573433	rs34245511	INT43910	12:50605755	rs141978158	0.619826	colon_cancer
12:50573433	rs34245511	INT43910	12:50614707	rs1362983	0.534362	colon_cancer
12:50573433	rs34245511	INT43910	12:50712080	rs11169375	0.637817	colon_cancer
12:50573433	rs34245511	INT43910	12:50765733	rs10876028	0.607475	colon_cancer
13:51478918	rs6561599	INT118177	13:51481397	rs7319356	0.721565	prostate_cancer
13:51478918	rs6561599	INT118177	13:51484445	rs9535526	0.669914	prostate_cancer
13:51478918	rs6561599	INT118177	13:51484356	rs2274069	0.736216	prostate_cancer
13:51478918	rs6561599	INT118177	13:51480809	rs9535523	0.812962	prostate_cancer
13:51478918	rs6561599	INT118177	13:51511502	rs9535534	0.735224	prostate_cancer
13:20177593	rs9579517	INT86725	13:20402145	rs58040646	0.598656	colon_cancer
13:51478918	rs6561599	INT118177	13:51496320	rs7988945	0.73851	prostate_cancer
13:78609615	rs1330889	INT121932	13:78608190	rs7322207	0.954174	colon_cancer
13:51478918	rs6561599	INT118177	13:51490196	rs4941677	0.73889	prostate_cancer
13:51478918	rs6561599	INT118177	13:51491780	rs59310144	0.738318	prostate_cancer
13:51478918	rs6561599	INT118177	13:51463206	rs6561598	0.645534	prostate_cancer
13:49321854	rs9316411	INT69096	13:49322029	rs9591206	0.780205	ovarian_cancer
13:51478918	rs6561599	INT118177	13:51478918	rs6561599	1	prostate_cancer
13:49321854	rs9316411	INT69096	13:49322158	rs9595985	0.732672	ovarian_cancer
13:51478918	rs6561599	INT118177	13:51479150	rs55794124	0.998491	prostate_cancer
13:49321854	rs9316411	INT69096	13:49322168	rs9591207	0.73383	ovarian_cancer
13:51478918	rs6561599	INT118177	13:51475709	rs36022531	0.937584	prostate_cancer
13:49321854	rs9316411	INT69096	13:49322323	rs9595986	0.732567	ovarian_cancer
13:49321854	rs9316411	INT69096	13:49322815	rs7327830	0.786185	ovarian_cancer
13:49321854	rs9316411	INT69096	13:49325454	rs9591209	0.592857	ovarian_cancer
13:49321854	rs9316411	INT69096	13:49324064	rs9595990	0.563346	ovarian_cancer
14:104051816	rs60226654	INT97055	14:104027557	rs11625397	0.518498	breast_cancer
14:93014929	rs61975764	INT77337	14:93014929	rs61975764	1	colon_cancer
14:75365729	rs732765	INT99292	14:75343027	rs2159905	0.51644	lung_cancer
14:75365729	rs732765	INT99290	14:75317699	rs67212334	0.697271	lung_cancer
14:75365729	rs732765	INT99290	14:75311329	rs2058920	0.730265	lung_cancer
14:93014929	rs61975764	INT77337	14:93024616	rs67856193	0.53372	colon_cancer
14:75365729	rs732765	INT99290	14:75277423	rs148417567	0.69669	lung_cancer
14:93014929	rs61975764	INT77337	14:93024462	rs11626205	0.538816	colon_cancer
14:75365729	rs732765	INT99290	14:75320043	rs714788	0.713161	lung_cancer
14:75365729	rs732765	INT99292	14:75364082	rs59875101	0.516295	lung_cancer
14:75365729	rs732765	INT99290	14:75208521	rs34705212	0.589579	lung_cancer
14:75365729	rs732765	INT99292	14:75373245	rs3742784	0.520243	lung_cancer
14:75365729	rs732765	INT99292	14:75375344	rs2286911	0.518429	lung_cancer
14:75365729	rs732765	INT99290	14:75205116	rs1057500	0.670378	lung_cancer
14:75365729	rs732765	INT99290	14:75195619	rs4899534	0.661888	lung_cancer
14:75365729	rs732765	INT99290	14:75189226	rs12882425	0.669954	lung_cancer
14:93014929	rs61975764	INT77337	14:93012366	rs58052182	0.677912	colon_cancer
14:93014929	rs61975764	INT77337	14:93012534	rs59911846	0.678136	colon_cancer
14:93014929	rs61975764	INT77337	14:93012625	rs61409971	0.678136	colon_cancer
14:75365729	rs732765	INT99290	14:75373245	rs3742784	0.520243	lung_cancer
14:75365729	rs732765	INT99290	14:75375344	rs2286911	0.518429	lung_cancer
14:93014929	rs61975764	INT77337	14:93012259	rs140156199	0.679092	colon_cancer
14:93014929	rs61975764	INT77337	14:93013124	rs10147664	0.679426	colon_cancer
14:93014929	rs61975764	INT77337	14:93016079	rs67641625	0.684493	colon_cancer
14:93014929	rs61975764	INT77337	14:93015848	rs67868394	0.690801	colon_cancer
14:93014929	rs61975764	INT77337	14:93015834	rs10131588	0.690801	colon_cancer
14:93014929	rs61975764	INT77337	14:93015743	rs10131571	0.690801	colon_cancer
14:93014929	rs61975764	INT77337	14:93014020	rs2104241	0.677492	colon_cancer
14:75365729	rs732765	INT99290	14:75179734	rs2270425	0.625749	lung_cancer
14:75365729	rs732765	INT99290	14:75365729	rs732765	1	lung_cancer
14:93014929	rs61975764	INT77337	14:93015479	rs10131290	0.670485	colon_cancer
14:93014929	rs61975764	INT77337	14:93015364	rs10131276	0.670485	colon_cancer
14:93014929	rs61975764	INT77337	14:93015394	rs10131197	0.671122	colon_cancer
14:93014929	rs61975764	INT77337	14:93014911	rs66906591	0.677492	colon_cancer
14:93014929	rs61975764	INT77337	14:93014489	rs745381	0.67647	colon_cancer
14:75365729	rs732765	INT99290	14:75173490	rs7153812	0.624658	lung_cancer
14:75365729	rs732765	INT99290	14:75171706	rs12323361	0.623431	lung_cancer
14:93014929	rs61975764	INT77337	14:93014672	rs737522	0.708131	colon_cancer
14:75365729	rs732765	INT99290	14:75168927	rs12892937	0.624658	lung_cancer
14:75365729	rs732765	INT99290	14:75168685	rs2359143	0.624658	lung_cancer
14:75365729	rs732765	INT99290	14:75164008	rs7152804	0.624658	lung_cancer
14:93014929	rs61975764	INT77337	14:93017566	rs7157029	0.683436	colon_cancer
14:93014929	rs61975764	INT77337	14:93017149	rs10137524	0.683436	colon_cancer
[truncated: 62,605 more rows]

## Sheet: Cis-exon-sQTL-GWAS-LD_0.5
sQTL_SNP	sQTL_SNP-pos	splicing_event	tag_SNP	tag_SNP_pos	LD	gwas_cancer
10:126916123	rs9422860	EX420915	10:126941261	rs9422862	0.877049	lung_cancer
10:73784025	rs1245518	EX420253	10:73732665	rs10762498	0.611215	colon_cancer
10:126916123	rs9422860	EX420915	10:126937369	rs9422750	0.861945	lung_cancer
10:126916123	rs9422860	EX420915	10:126932808	rs9422749	0.874028	lung_cancer
11:803017	rs6597981	EX469022	11:817786	rs10902223	0.695662	breast_cancer
11:803017	rs6597981	EX469022	11:819464	rs7928917	0.680918	breast_cancer
11:803017	rs6597981	EX469022	11:825110	rs1138714	0.680606	breast_cancer
11:803017	rs6597981	EX469022	11:825777	rs4963120	0.583934	breast_cancer
11:47461693	rs7103835	EX445945	11:47452025	rs559911988:rs11348515	0.710804	prostate_cancer
11:47461693	rs7103835	EX445981	11:47452025	rs559911988:rs11348515	0.710804	prostate_cancer
11:436461	rs11246159	EX382257	11:437811	rs55917595	0.682051	colon_cancer
11:436461	rs11246159	EX382257	11:437781	rs56240062	0.662957	colon_cancer
11:436461	rs11246159	EX382257	11:435354	rs62653133	0.678996	colon_cancer
11:436461	rs11246159	EX382257	11:435904	rs12576171	0.674309	colon_cancer
11:436461	rs11246159	EX382257	11:440343	rs7924341	0.594267	colon_cancer
11:436461	rs11246159	EX382257	11:439219	rs7479086	0.630551	colon_cancer
11:436461	rs11246159	EX382257	11:439039	rs59379217	0.636785	colon_cancer
11:436461	rs11246159	EX382257	11:430456	rs11603743	0.57866	colon_cancer
11:436461	rs11246159	EX382257	11:432436	rs7394572	0.599755	colon_cancer
11:436461	rs11246159	EX382257	11:433995	rs7396776	0.570835	colon_cancer
11:436461	rs11246159	EX382257	11:429659	rs7111432	0.583623	colon_cancer
11:47475675	rs60882887	EX188287	11:47623508	rs545285266:rs568161688:rs150973389	0.677542	breast_cancer
11:47461693	rs7103835	EX70544	11:47452025	rs559911988:rs11348515	0.710804	prostate_cancer
11:47461693	rs7103835	EX445844	11:47452025	rs559911988:rs11348515	0.710804	prostate_cancer
11:74409077	rs7946853	EX291121	11:74409077	rs7946853	1	colon_cancer
11:74409077	rs7946853	EX291121	11:74408384	rs10751240	0.855787	colon_cancer
11:10286755	rs4450168	EX289616	11:10244678	rs1822292	0.536123	colon_cancer
11:10286755	rs4450168	EX289616	11:10244803	rs1372808	0.55291	colon_cancer
11:10286755	rs4450168	EX289616	11:10245055	rs1822291	0.553751	colon_cancer
11:10286755	rs4450168	EX289616	11:10245324	rs4519084	0.553751	colon_cancer
11:10286755	rs4450168	EX289616	11:10245422	rs4385889	0.553751	colon_cancer
11:10286755	rs4450168	EX289616	11:10247742	rs2197171	0.545393	colon_cancer
11:10286755	rs4450168	EX289616	11:10240499	rs7948215	0.515699	colon_cancer
11:10286755	rs4450168	EX289616	11:10250156	rs150836543	0.557113	colon_cancer
11:10286755	rs4450168	EX289616	11:10250676	rs186677602	0.554593	colon_cancer
11:10286755	rs4450168	EX289616	11:10228847	rs1867135	0.508003	colon_cancer
11:436461	rs11246159	EX382257	11:439205	rs10902166	0.875521	colon_cancer
11:10286755	rs4450168	EX289616	11:10250793	rs147713198	0.55373	colon_cancer
11:10286755	rs4450168	EX289616	11:10232499	rs10840375	0.50974	colon_cancer
11:436461	rs11246159	EX382257	11:440765	rs7943064	0.706117	colon_cancer
11:436461	rs11246159	EX382257	11:436461	rs11246159	1	colon_cancer
11:10286755	rs4450168	EX289616	11:10251553	rs376458362	0.55205	colon_cancer
11:10286755	rs4450168	EX289616	11:10251196	rs144888103	0.652913	colon_cancer
11:10320661	rs4345958	EX289616	11:10307713	rs201737825	0.550549	breast_cancer
11:436461	rs11246159	EX382257	11:432213	rs10902164	0.940338	colon_cancer
11:10286755	rs4450168	EX289616	11:10253512	rs4271380	0.504876	colon_cancer
11:436461	rs11246159	EX382257	11:434659	rs10902165	0.897863	colon_cancer
11:436461	rs11246159	EX382257	11:430487	rs59688806	0.76218	colon_cancer
11:10286755	rs4450168	EX289616	11:10218286	rs4910098	0.611547	colon_cancer
11:10320661	rs4345958	EX289616	11:10256630	rs10840377	0.719279	breast_cancer
11:9973062	rs10500715	EX289616	11:10015793	rs11042583	0.523126	pancreatic_cancer
11:10286755	rs4450168	EX289616	11:10213066	rs2403292	0.52555	colon_cancer
11:10286755	rs4450168	EX289616	11:10286755	rs4450168	1	colon_cancer
11:10286755	rs4450168	EX289616	11:10261318	rs55796222	0.516477	colon_cancer
11:10286755	rs4450168	EX289616	11:10262302	rs12420122	0.517226	colon_cancer
11:436461	rs11246159	EX382257	11:438926	rs7116934	0.836137	colon_cancer
14:35599690	rs58327846	EX75272	14:35556842	rs1961195	0.749299	breast_cancer
14:35599690	rs58327846	EX75275	14:35556842	rs1961195	0.749299	breast_cancer
14:35599690	rs58327846	EX75272	14:35556089	rs72664807	0.748592	breast_cancer
14:35599690	rs58327846	EX75275	14:35556089	rs72664807	0.748592	breast_cancer
14:35599690	rs58327846	EX75272	14:35560539	rs17103034	0.81827	breast_cancer
14:35599690	rs58327846	EX75275	14:35560539	rs17103034	0.81827	breast_cancer
14:35599690	rs58327846	EX75272	14:35563079	rs8005406	0.817531	breast_cancer
14:35599690	rs58327846	EX75272	14:35563211	rs8006884	0.81827	breast_cancer
14:35599690	rs58327846	EX75275	14:35563079	rs8005406	0.817531	breast_cancer
14:35599690	rs58327846	EX75275	14:35563211	rs8006884	0.81827	breast_cancer
14:35599690	rs58327846	EX75272	14:35539882	rs17103005	0.730264	breast_cancer
14:35599690	rs58327846	EX75275	14:35539882	rs17103005	0.730264	breast_cancer
14:35599690	rs58327846	EX75272	14:35546797	rs8010838	0.729913	breast_cancer
14:35599690	rs58327846	EX75275	14:35546797	rs8010838	0.729913	breast_cancer
14:35599690	rs58327846	EX75272	14:35573429	rs139383398	0.817779	breast_cancer
14:35599690	rs58327846	EX75275	14:35573429	rs139383398	0.817779	breast_cancer
14:35599690	rs58327846	EX75272	14:35542146	rs9671773	0.730624	breast_cancer
14:35599690	rs58327846	EX75275	14:35542146	rs9671773	0.730624	breast_cancer
14:35599690	rs58327846	EX75272	14:35546750	rs8010299	0.724865	breast_cancer
14:35599690	rs58327846	EX75275	14:35546750	rs8010299	0.724865	breast_cancer
14:35599690	rs58327846	EX75272	14:35588296	rs8019351	0.818526	breast_cancer
14:35599690	rs58327846	EX75275	14:35588296	rs8019351	0.818526	breast_cancer
14:35599690	rs58327846	EX75272	14:35588551	rs75903879	0.818526	breast_cancer
14:35599690	rs58327846	EX75275	14:35588551	rs75903879	0.818526	breast_cancer
14:35599690	rs58327846	EX75272	14:35591174	rs1056879	0.970474	breast_cancer
14:35599690	rs58327846	EX75275	14:35591174	rs1056879	0.970474	breast_cancer
14:35599690	rs58327846	EX75272	14:35590821	rs11851907	0.968931	breast_cancer
14:35599690	rs58327846	EX75275	14:35590821	rs11851907	0.968931	breast_cancer
14:35599690	rs58327846	EX75272	14:35591726	rs2236167	0.971288	breast_cancer
14:35599690	rs58327846	EX75275	14:35591726	rs2236167	0.971288	breast_cancer
14:35599690	rs58327846	EX75272	14:35593599	rs2899830	0.974476	breast_cancer
14:35599690	rs58327846	EX75275	14:35593599	rs2899830	0.974476	breast_cancer
14:35599690	rs58327846	EX75272	14:35596284	rs56027918	0.971288	breast_cancer
14:35599690	rs58327846	EX75275	14:35596284	rs56027918	0.971288	breast_cancer
14:35599690	rs58327846	EX75272	14:35597149	rs7158416	0.971288	breast_cancer
14:35599690	rs58327846	EX75275	14:35597149	rs7158416	0.971288	breast_cancer
14:35599690	rs58327846	EX75272	14:35597339	rs7158634	0.971288	breast_cancer
14:35599690	rs58327846	EX75275	14:35597339	rs7158634	0.971288	breast_cancer
14:35599690	rs58327846	EX75272	14:35598370	rs28765972	0.970512	breast_cancer
14:35599690	rs58327846	EX75275	14:35598370	rs28765972	0.970512	breast_cancer
14:35599690	rs58327846	EX75272	14:35599923	rs8014091	0.971288	breast_cancer
14:35599690	rs58327846	EX75275	14:35599923	rs8014091	0.971288	breast_cancer
14:35599690	rs58327846	EX75272	14:35602273	rs74970204	0.964209	breast_cancer
14:35599690	rs58327846	EX75275	14:35602273	rs74970204	0.964209	breast_cancer
14:35599690	rs58327846	EX75272	14:35533950	rs8006935	0.720678	breast_cancer
14:35599690	rs58327846	EX75275	14:35533950	rs8006935	0.720678	breast_cancer
14:35599690	rs58327846	EX75272	14:35532203	rs9672061	0.720659	breast_cancer
14:35599690	rs58327846	EX75272	14:35533748	rs8006583	0.720678	breast_cancer
14:35599690	rs58327846	EX75275	14:35532203	rs9672061	0.720659	breast_cancer
14:35599690	rs58327846	EX75275	14:35533748	rs8006583	0.720678	breast_cancer
14:35599690	rs58327846	EX75272	14:35532970	rs7142489	0.716964	breast_cancer
14:35599690	rs58327846	EX75275	14:35532970	rs7142489	0.716964	breast_cancer
14:35599690	rs58327846	EX75272	14:35530291	rs10682052	0.719427	breast_cancer
14:35599690	rs58327846	EX75275	14:35530291	rs10682052	0.719427	breast_cancer
14:35599690	rs58327846	EX75272	14:35528193	rs4456414	0.720492	breast_cancer
14:35599690	rs58327846	EX75272	14:35599690	rs58327846	1	breast_cancer
14:35599690	rs58327846	EX75275	14:35528193	rs4456414	0.720492	breast_cancer
14:35599690	rs58327846	EX75275	14:35599690	rs58327846	1	breast_cancer
14:35599690	rs58327846	EX75272	14:35527239	rs2179890	0.720678	breast_cancer
14:35599690	rs58327846	EX75275	14:35527239	rs2179890	0.720678	breast_cancer
14:35599690	rs58327846	EX75272	14:35525365	rs11845837	0.718567	breast_cancer
14:35599690	rs58327846	EX75275	14:35525365	rs11845837	0.718567	breast_cancer
14:35599690	rs58327846	EX75272	14:35524570	rs77262868	0.719262	breast_cancer
14:35599690	rs58327846	EX75275	14:35524570	rs77262868	0.719262	breast_cancer
14:35599690	rs58327846	EX75272	14:35523548	rs72680650	0.719262	breast_cancer
14:35599690	rs58327846	EX75275	14:35523548	rs72680650	0.719262	breast_cancer
14:35599690	rs58327846	EX75272	14:35625608	rs7146682	0.751655	breast_cancer
14:35599690	rs58327846	EX75275	14:35625608	rs7146682	0.751655	breast_cancer
14:35599690	rs58327846	EX75272	14:35622938	rs55977244	0.74828	breast_cancer
14:35599690	rs58327846	EX75275	14:35622938	rs55977244	0.74828	breast_cancer
14:35599690	rs58327846	EX75272	14:35619614	rs28397987	0.752813	breast_cancer
14:35599690	rs58327846	EX75275	14:35619614	rs28397987	0.752813	breast_cancer
14:35599690	rs58327846	EX75272	14:35626784	rs7153660	0.768175	breast_cancer
14:35599690	rs58327846	EX75275	14:35626784	rs7153660	0.768175	breast_cancer
14:35599690	rs58327846	EX75272	14:35623906	rs138725314	0.577067	breast_cancer
14:35599690	rs58327846	EX75275	14:35623906	rs138725314	0.577067	breast_cancer
14:35599690	rs58327846	EX75272	14:35528023	rs58770366	0.585081	breast_cancer
14:35599690	rs58327846	EX75275	14:35528023	rs58770366	0.585081	breast_cancer
14:35599690	rs58327846	EX75272	14:35605570	rs111786165	0.763151	breast_cancer
14:35599690	rs58327846	EX75275	14:35605570	rs111786165	0.763151	breast_cancer
14:35599690	rs58327846	EX75272	14:35582138	rs12879871	0.866423	breast_cancer
14:35599690	rs58327846	EX75275	14:35582138	rs12879871	0.866423	breast_cancer
14:35599690	rs58327846	EX75272	14:35605465	rs57473972	0.765367	breast_cancer
14:35599690	rs58327846	EX75275	14:35605465	rs57473972	0.765367	breast_cancer
14:35599690	rs58327846	EX75272	14:35604985	rs1807161	0.766145	breast_cancer
14:35599690	rs58327846	EX75275	14:35604985	rs1807161	0.766145	breast_cancer
14:70890140	rs12586722	EX347394	14:70790200	rs7148445	0.516727	breast_cancer
14:70919699	rs8014252	EX347394	14:70823932	rs2877657	0.535437	breast_cancer
14:70919699	rs8014252	EX347394	14:70839389	rs11844845	0.5365	breast_cancer
14:70919699	rs8014252	EX347394	14:70825095	rs59767092	0.518549	breast_cancer
15:49872585	rs8027730	EX299666	15:49953930	rs1588128	0.605854	breast_cancer
15:49872585	rs8027730	EX299666	15:49951971	rs11070713	0.604123	breast_cancer
15:49872585	rs8027730	EX299666	15:49957287	rs731051	0.602667	breast_cancer
15:49872585	rs8027730	EX299666	15:49965558	rs9635335	0.600698	breast_cancer
15:49872585	rs8027730	EX299666	15:49962049	rs140319803	0.594108	breast_cancer
15:49872585	rs8027730	EX299666	15:49947638	rs10152754	0.605854	breast_cancer
15:49872585	rs8027730	EX299666	15:49931194	rs28562087	0.604051	breast_cancer
15:49872585	rs8027730	EX299666	15:49978375	rs2899448	0.597577	breast_cancer
15:49872585	rs8027730	EX299666	15:49936238	rs1048348	0.603653	breast_cancer
15:49872585	rs8027730	EX299666	15:49981976	rs12905627	0.586852	breast_cancer
15:49872585	rs8027730	EX299666	15:49926300	rs11857320	0.605542	breast_cancer
15:49872585	rs8027730	EX299666	15:49919840	rs925103	0.603653	breast_cancer
15:49872585	rs8027730	EX299666	15:49905987	rs7164283	0.613074	breast_cancer
15:49872585	rs8027730	EX299666	15:49896630	rs962710	0.617061	breast_cancer
15:49872585	rs8027730	EX299666	15:49895500	rs1605484	0.617061	breast_cancer
15:49872585	rs8027730	EX299666	15:49875755	rs7163740	0.61777	breast_cancer
15:49872585	rs8027730	EX299666	15:49870396	rs11070708	0.61875	breast_cancer
15:49829019	rs10851478	EX299666	15:49978055	rs538031488:rs58439806	0.835496	oral_cancer
15:80069762	rs166870	EX111215	15:80072820	rs282802	0.856765	breast_cancer
15:80069762	rs166870	EX111215	15:80071108	rs282804	0.902646	breast_cancer
15:49829019	rs10851478	EX299666	15:49973615	rs71424025	0.606027	oral_cancer
15:49829019	rs10851478	EX299666	15:49969620	rs12906134	0.581571	oral_cancer
15:49829019	rs10851478	EX299666	15:49984805	rs1948975	0.607854	oral_cancer
15:49829019	rs10851478	EX299666	15:49978055	rs538031488:rs58439806	0.835496	oral_cancer
15:49829019	rs10851478	EX299666	15:49991712	rs34941109	0.608434	oral_cancer
15:49829019	rs10851478	EX299666	15:49993143	rs11639326	0.604293	oral_cancer
15:49829019	rs10851478	EX299666	15:49992862	rs28819483	0.585624	oral_cancer
15:80069762	rs166870	EX111215	15:80076005	rs34924411	0.961363	breast_cancer
15:49829019	rs10851478	EX299666	15:49948824	rs11852336	0.605379	oral_cancer
15:80069762	rs166870	EX111215	15:80090971	rs1081240	0.875063	breast_cancer
15:49829019	rs10851478	EX299666	15:49873811	rs62022665	0.614106	oral_cancer
15:49829019	rs10851478	EX299666	15:49869141	rs12912703	0.616849	oral_cancer
15:49829019	rs10851478	EX299666	15:49883343	rs62022667	0.613419	oral_cancer
15:49829019	rs10851478	EX299666	15:49871503	rs4775816	0.619122	oral_cancer
15:49829019	rs10851478	EX299666	15:49880905	rs12901680	0.614384	oral_cancer
15:49829019	rs10851478	EX299666	15:49842251	rs566865466	0.620568	oral_cancer
15:49829019	rs10851478	EX299666	15:49894563	rs34324597	0.614384	oral_cancer
15:49829019	rs10851478	EX299666	15:49858901	rs12906972	0.621738	oral_cancer
15:49829019	rs10851478	EX299666	15:49895282	rs3076123	0.614384	oral_cancer
15:49829019	rs10851478	EX299666	15:49845296	rs11070706	0.621738	oral_cancer
15:49829019	rs10851478	EX299666	15:49839501	rs141364393	0.621738	oral_cancer
15:49829019	rs10851478	EX299666	15:49842888	rs4265755	0.621738	oral_cancer
15:49829019	rs10851478	EX299666	15:49839533	rs36178296	0.621738	oral_cancer
15:49829019	rs10851478	EX299666	15:49843747	rs11854568	0.621738	oral_cancer
15:49829019	rs10851478	EX299666	15:49842093	rs75690377	0.618156	oral_cancer
15:49829019	rs10851478	EX299666	15:49855920	rs12908635	0.621738	oral_cancer
15:49829019	rs10851478	EX299666	15:49842090	rs76544488	0.618156	oral_cancer
15:49829019	rs10851478	EX299666	15:49839173	rs11633607	0.621738	oral_cancer
15:49829019	rs10851478	EX299666	15:49839116	rs11638200	0.621738	oral_cancer
15:49829019	rs10851478	EX299666	15:49849674	rs1395901	0.602689	oral_cancer
15:49829019	rs10851478	EX299666	15:49835588	rs11855173	0.621738	oral_cancer
15:49829019	rs10851478	EX299666	15:49830708	rs1911612	0.621738	oral_cancer
15:49829019	rs10851478	EX299666	15:49832378	rs12232355	0.621738	oral_cancer
15:49829019	rs10851478	EX299666	15:49831894	rs34694913	0.621738	oral_cancer
15:49829019	rs10851478	EX299666	15:49824871	rs35835582	0.620568	oral_cancer
15:49829019	rs10851478	EX299666	15:49824761	rs17402115	0.619985	oral_cancer
15:49829019	rs10851478	EX299666	15:49905410	rs7162741	0.614384	oral_cancer
15:49829019	rs10851478	EX299666	15:49945675	rs12591317	0.610365	oral_cancer
15:49829019	rs10851478	EX299666	15:49906971	rs12907944	0.613664	oral_cancer
15:49829019	rs10851478	EX299666	15:49813497	rs1395903	0.606457	oral_cancer
15:49829019	rs10851478	EX299666	15:49815650	rs1818308	0.619985	oral_cancer
15:49829019	rs10851478	EX299666	15:49909741	rs10851479	0.613664	oral_cancer
15:49829019	rs10851478	EX299666	15:49806402	rs2413956	0.619985	oral_cancer
15:49829019	rs10851478	EX299666	15:49816682	rs12907918	0.618881	oral_cancer
15:49829019	rs10851478	EX299666	15:49995341	rs55968860	0.585121	oral_cancer
15:49829019	rs10851478	EX299666	15:49916655	rs925104	0.605961	oral_cancer
15:49829019	rs10851478	EX299666	15:49925041	rs12902960	0.60395	oral_cancer
15:49829019	rs10851478	EX299666	15:49797933	rs12908624	0.619985	oral_cancer
15:49829019	rs10851478	EX299666	15:49929664	rs8032688	0.604293	oral_cancer
15:49829019	rs10851478	EX299666	15:49797119	rs35698479	0.619985	oral_cancer
15:49829019	rs10851478	EX299666	15:49796697	rs34246470	0.619985	oral_cancer
15:49829019	rs10851478	EX299666	15:49922775	rs7172906	0.604875	oral_cancer
15:49829019	rs10851478	EX299666	15:49933823	rs12591659	0.608285	oral_cancer
15:49829019	rs10851478	EX299666	15:49768422	rs56159203	0.569428	oral_cancer
15:49829019	rs10851478	EX299666	15:49769205	rs11070695	0.503648	oral_cancer
15:49829019	rs10851478	EX299666	15:49771977	rs62009977	0.619608	oral_cancer
15:49829019	rs10851478	EX299666	15:49789971	rs55904469	0.618881	oral_cancer
15:49829019	rs10851478	EX299666	15:49791951	rs11858411	0.619985	oral_cancer
15:49829019	rs10851478	EX299666	15:49790877	rs34146550	0.620568	oral_cancer
15:49829019	rs10851478	EX299666	15:49781725	rs4547278	0.619985	oral_cancer
15:49829019	rs10851478	EX299666	15:49783775	rs34414487	0.619985	oral_cancer
15:49829019	rs10851478	EX299666	15:49770616	rs4436732	0.618881	oral_cancer
15:49829019	rs10851478	EX299666	15:49775594	rs11853248	0.594862	oral_cancer
15:49829019	rs10851478	EX299666	15:49773591	rs34002493	0.594862	oral_cancer
15:49829019	rs10851478	EX299666	15:49770806	rs12593151	0.594862	oral_cancer
15:49829019	rs10851478	EX299666	15:49766968	rs2899434	0.594862	oral_cancer
15:49829019	rs10851478	EX299666	15:49765452	rs35687116	0.593806	oral_cancer
15:49829019	rs10851478	EX299666	15:49765426	rs11854671	0.593806	oral_cancer
15:49829019	rs10851478	EX299666	15:49765106	rs147273035	0.593806	oral_cancer
15:49829019	rs10851478	EX299666	15:49997109	rs34739961	0.58431	oral_cancer
15:49829019	rs10851478	EX299666	15:49758729	rs6493372	0.618881	oral_cancer
15:49829019	rs10851478	EX299666	15:49997216	rs11634947	0.578371	oral_cancer
15:49829019	rs10851478	EX299666	15:49757108	rs12595692	0.592751	oral_cancer
15:49829019	rs10851478	EX299666	15:49755842	rs4480740	0.592751	oral_cancer
15:49829019	rs10851478	EX299666	15:49755442	rs7174135	0.592751	oral_cancer
15:49829019	rs10851478	EX299666	15:50007261	rs17483319	0.511307	oral_cancer
15:49829019	rs10851478	EX299666	15:49753532	rs17479589	0.593338	oral_cancer
15:49829019	rs10851478	EX299666	15:49756081	rs12148764	0.59188	oral_cancer
15:49829019	rs10851478	EX299666	15:50000272	rs7180421	0.581369	oral_cancer
15:49872585	rs8027730	EX299649	15:49951971	rs11070713	0.604123	breast_cancer
15:49872585	rs8027730	EX299649	15:49953930	rs1588128	0.605854	breast_cancer
15:49829019	rs10851478	EX299666	15:50002399	rs62022700	0.574299	oral_cancer
15:49872585	rs8027730	EX299649	15:49957287	rs731051	0.602667	breast_cancer
15:49872585	rs8027730	EX299649	15:49965558	rs9635335	0.600698	breast_cancer
15:49872585	rs8027730	EX299649	15:49947638	rs10152754	0.605854	breast_cancer
15:49872585	rs8027730	EX299649	15:49962049	rs140319803	0.594108	breast_cancer
15:49829019	rs10851478	EX299666	15:50004083	rs17404727	0.576925	oral_cancer
15:49872585	rs8027730	EX299649	15:49931194	rs28562087	0.604051	breast_cancer
15:41271447	rs9796	EX559422	15:41257224	rs1869908	0.50703	breast_cancer
15:49872585	rs8027730	EX299649	15:49936238	rs1048348	0.603653	breast_cancer
15:49872585	rs8027730	EX299649	15:49926300	rs11857320	0.605542	breast_cancer
15:49829019	rs10851478	EX299666	15:49735665	rs12916839	0.529737	oral_cancer
15:49872585	rs8027730	EX299649	15:49919840	rs925103	0.603653	breast_cancer
15:49872585	rs8027730	EX299649	15:49978375	rs2899448	0.597577	breast_cancer
15:49829019	rs10851478	EX299666	15:49704741	rs12591300	0.515556	oral_cancer
15:49872585	rs8027730	EX299649	15:49905987	rs7164283	0.613074	breast_cancer
15:49872585	rs8027730	EX299649	15:49896630	rs962710	0.617061	breast_cancer
15:49872585	rs8027730	EX299649	15:49895500	rs1605484	0.617061	breast_cancer
15:49872585	rs8027730	EX299649	15:49875755	rs7163740	0.61777	breast_cancer
15:49872585	rs8027730	EX299649	15:49981976	rs12905627	0.586852	breast_cancer
15:49872585	rs8027730	EX299649	15:49870396	rs11070708	0.61875	breast_cancer
15:49960134	rs28516445	EX299666	15:49749304	rs17400916	0.735052	lung_cancer
15:49960134	rs28516445	EX299666	15:49973406	rs547947063	0.791189	lung_cancer
15:49960134	rs28516445	EX299666	15:49960134	rs28516445	1	lung_cancer
15:49711185	rs17477923	EX299666	15:49439922	rs530306020	0.520859	thyroid_cancer
15:49960134	rs28516445	EX299666	15:49754451	rs28430272	0.978784	lung_cancer
15:49960134	rs28516445	EX299666	15:49967619	rs17404262	0.934678	lung_cancer
15:75029998	rs76354137	EX425109	15:74802955	rs11857341	0.593759	lung_cancer
15:75029998	rs76354137	EX425109	15:74808818	rs56363130	0.595211	lung_cancer
15:75029998	rs76354137	EX425109	15:74803620	rs28854237	0.599425	lung_cancer
15:49960134	rs28516445	EX299666	15:49772386	rs145438374	0.927657	lung_cancer
15:49960134	rs28516445	EX299666	15:49771648	rs28408092	0.982315	lung_cancer
15:49960134	rs28516445	EX299666	15:49940757	rs9920705	0.996454	lung_cancer
15:49960134	rs28516445	EX299666	15:49774425	rs8040716	0.982315	lung_cancer
15:75029998	rs76354137	EX425109	15:74876353	rs9788672	0.6103	lung_cancer
15:49960134	rs28516445	EX299666	15:49775757	rs28409376	0.984106	lung_cancer
15:49960134	rs28516445	EX299666	15:49779788	rs28669217	0.978784	lung_cancer
15:49960134	rs28516445	EX299666	15:49781060	rs28484276	0.984106	lung_cancer
15:49960134	rs28516445	EX299666	15:49909077	rs74406736	0.927668	lung_cancer
15:49960134	rs28516445	EX299666	15:49912768	rs13329455	0.980408	lung_cancer
15:49960134	rs28516445	EX299666	15:49915406	rs17402569	0.991057	lung_cancer
15:49960134	rs28516445	EX299666	15:49906993	rs77846978	0.985899	lung_cancer
15:49960134	rs28516445	EX299666	15:49938751	rs17481696	0.991057	lung_cancer
15:49960134	rs28516445	EX299666	15:49886318	rs9920574	0.970077	lung_cancer
15:49960134	rs28516445	EX299666	15:49906370	rs10519233	0.977242	lung_cancer
15:49960134	rs28516445	EX299666	15:49926450	rs28568399	0.998216	lung_cancer
15:49960134	rs28516445	EX299666	15:49927093	rs28671247	0.994682	lung_cancer
15:49960134	rs28516445	EX299666	15:49892981	rs28843724	0.978739	lung_cancer
15:49960134	rs28516445	EX299666	15:49883945	rs144420279	0.984106	lung_cancer
15:75029998	rs76354137	EX425109	15:74871815	rs79811537	0.606851	lung_cancer
15:49960134	rs28516445	EX299666	15:49871170	rs28635979	0.984106	lung_cancer
15:49960134	rs28516445	EX299666	15:49458653	rs113063630	0.586362	lung_cancer
15:49829019	rs10851478	EX299666	15:49868818	rs62021589	0.541777	oral_cancer
15:49711185	rs17477923	EX299666	15:49747345	rs17400706	0.568597	thyroid_cancer
15:49960134	rs28516445	EX299666	15:49986258	rs148085252	0.998216	lung_cancer
15:49829019	rs10851478	EX299666	15:49859497	rs34729962	0.546768	oral_cancer
15:49741071	rs17400427	EX299666	15:49456223	rs73390343	0.585405	lung_cancer
15:49829019	rs10851478	EX299666	15:49836867	rs12593917	0.547728	oral_cancer
15:49960134	rs28516445	EX299666	15:49853310	rs75129298	0.920539	lung_cancer
15:75029998	rs76354137	EX425155	15:74802955	rs11857341	0.593759	lung_cancer
15:49960134	rs28516445	EX299666	15:49856791	rs28465200	0.976849	lung_cancer
15:49960134	rs28516445	EX299666	15:49850335	rs78231345	0.920539	lung_cancer
15:49741071	rs17400427	EX299666	15:49463462	rs73390360	0.589832	lung_cancer
15:49960134	rs28516445	EX299666	15:49992095	rs28766285	0.994663	lung_cancer
15:75029998	rs76354137	EX425155	15:74808818	rs56363130	0.595211	lung_cancer
15:49960134	rs28516445	EX299666	15:49464996	rs77813839	0.669923	lung_cancer
15:49960134	rs28516445	EX299666	15:49851249	rs1354918	0.976849	lung_cancer
15:49960134	rs28516445	EX299666	15:49810975	rs28647709	0.978847	lung_cancer
15:49960134	rs28516445	EX299666	15:49796065	rs28798135	0.980474	lung_cancer
15:75029998	rs76354137	EX425155	15:74803620	rs28854237	0.599425	lung_cancer
15:49960134	rs28516445	EX299666	15:49848011	rs1588127	0.978638	lung_cancer
15:49741071	rs17400427	EX299666	15:49464489	rs73390362	0.589832	lung_cancer
15:49741071	rs17400427	EX299666	15:49466762	rs112133265	0.546324	lung_cancer
15:75029998	rs76354137	EX425109	15:74815105	rs11072491	0.599425	lung_cancer
15:49960134	rs28516445	EX299666	15:49813343	rs17480434	0.978847	lung_cancer
15:75029998	rs76354137	EX425155	15:74876353	rs9788672	0.6103	lung_cancer
15:49960134	rs28516445	EX299666	15:49622113	rs74339964	0.70481	lung_cancer
15:49711185	rs17477923	EX299666	15:49624292	rs144320581	0.501448	thyroid_cancer
15:49711185	rs17477923	EX299666	15:49624290	rs117526734	0.501448	thyroid_cancer
15:49711185	rs17477923	EX299666	15:49624287	rs201411829	0.501448	thyroid_cancer
15:49711185	rs17477923	EX299666	15:49624285	rs200277851	0.501448	thyroid_cancer
15:49960134	rs28516445	EX299666	15:49462092	rs78135084	0.685435	lung_cancer
15:49960134	rs28516445	EX299666	15:49821963	rs79916480	0.924293	lung_cancer
15:49741071	rs17400427	EX299666	15:49451375	rs11632211	0.59397	lung_cancer
15:49960134	rs28516445	EX299666	15:49439115	rs79455310	0.671527	lung_cancer
15:49711185	rs17477923	EX299666	15:49741071	rs17400427	0.605902	thyroid_cancer
15:49960134	rs28516445	EX299666	15:49822785	rs28492008	0.980635	lung_cancer
15:49960134	rs28516445	EX299666	15:49843349	rs55791137	0.91513	lung_cancer
15:49741071	rs17400427	EX299666	15:49449098	rs61442055	0.589459	lung_cancer
15:49711185	rs17477923	EX299666	15:49738233	rs10519226	0.605902	thyroid_cancer
15:41271447	rs9796	EX559422	15:41279519	rs2305656	0.606445	breast_cancer
15:49960134	rs28516445	EX299666	15:49469458	rs79979867	0.669732	lung_cancer
15:49960134	rs28516445	EX299666	15:49630863	rs200924420	0.600688	lung_cancer
15:49960134	rs28516445	EX299666	15:49842381	rs28652902	0.886248	lung_cancer
15:49960134	rs28516445	EX299666	15:49435343	rs74798636	0.671527	lung_cancer
15:49960134	rs28516445	EX299666	15:49728886	rs79404431	0.727936	lung_cancer
15:49711185	rs17477923	EX299666	15:49745420	rs17479003	0.567451	thyroid_cancer
15:49960134	rs28516445	EX299666	15:49728831	rs78323502	0.727936	lung_cancer
15:49960134	rs28516445	EX299666	15:49728877	rs200066768	0.728039	lung_cancer
15:49960134	rs28516445	EX299666	15:49728881	rs118069527	0.728039	lung_cancer
15:75029998	rs76354137	EX425155	15:74871815	rs79811537	0.606851	lung_cancer
15:49960134	rs28516445	EX299666	15:49728882	rs117818498	0.722384	lung_cancer
15:49741071	rs17400427	EX299666	15:49469561	rs113118073	0.548117	lung_cancer
15:75029998	rs76354137	EX425109	15:74934440	rs6495119	0.605862	lung_cancer
15:75029998	rs76354137	EX425109	15:74952342	rs56291837	0.609222	lung_cancer
15:49960134	rs28516445	EX299666	15:49472964	rs80214300	0.666719	lung_cancer
15:49960134	rs28516445	EX299666	15:49615040	rs7162633	0.606821	lung_cancer
15:75029998	rs76354137	EX425109	15:74819068	rs143222115	0.593899	lung_cancer
15:49960134	rs28516445	EX299666	15:49639153	rs73396235	0.615152	lung_cancer
15:75029998	rs76354137	EX425109	15:74966529	rs950323	0.61025	lung_cancer
15:49960134	rs28516445	EX299666	15:49429410	rs17473148	0.670119	lung_cancer
15:75029998	rs76354137	EX425109	15:74920655	rs34790081	0.605203	lung_cancer
15:75029998	rs76354137	EX425109	15:74952207	rs7497906	0.608074	lung_cancer
15:49960134	rs28516445	EX299666	15:49639343	rs73396238	0.610372	lung_cancer
15:75029998	rs76354137	EX425109	15:74905756	rs74925675	0.609222	lung_cancer
15:75029998	rs76354137	EX425109	15:74896941	rs77102700	0.612869	lung_cancer
15:49711185	rs17477923	EX299666	15:49736818	rs17478618	0.569947	thyroid_cancer
15:49711185	rs17477923	EX299666	15:49714400	rs73398284	0.6148	thyroid_cancer
15:75029998	rs76354137	EX425109	15:74908132	rs8040674	0.608096	lung_cancer
15:49960134	rs28516445	EX299666	15:49645979	rs553616736:rs147048629	0.70345	lung_cancer
15:49829019	rs10851478	EX299666	15:49789413	rs12050614	0.544997	oral_cancer
15:49741071	rs17400427	EX299666	15:49473102	rs73390384	0.589832	lung_cancer
15:49960134	rs28516445	EX299666	15:49646502	rs139884542	0.701273	lung_cancer
15:75029998	rs76354137	EX425109	15:74898419	rs4073149	0.616716	lung_cancer
15:49960134	rs28516445	EX299666	15:49646635	rs111239880	0.615738	lung_cancer
15:49960134	rs28516445	EX299666	15:49485620	rs79723325	0.671147	lung_cancer
15:49960134	rs28516445	EX299666	15:49485692	rs77815234	0.672751	lung_cancer
15:49960134	rs28516445	EX299666	15:49644385	rs57252806	0.610372	lung_cancer
15:49960134	rs28516445	EX299666	15:49486285	rs113529534	0.671335	lung_cancer
15:49960134	rs28516445	EX299666	15:49669423	rs77408643	0.704727	lung_cancer
15:49960134	rs28516445	EX299666	15:49486647	rs77965410	0.671335	lung_cancer
15:49741071	rs17400427	EX299666	15:49477720	rs73390392	0.589832	lung_cancer
15:49960134	rs28516445	EX299666	15:49647841	rs143359226	0.615152	lung_cancer
15:49711185	rs17477923	EX299666	15:49724761	rs61259878	0.578337	thyroid_cancer
15:49741071	rs17400427	EX299666	15:49481712	rs7177624	0.60138	lung_cancer
15:49960134	rs28516445	EX299666	15:49652230	rs9744816	0.616356	lung_cancer
15:49960134	rs28516445	EX299666	15:49491847	rs10536779	0.671335	lung_cancer
15:49960134	rs28516445	EX299666	15:49674024	rs77296528	0.728373	lung_cancer
15:49960134	rs28516445	EX299666	15:49653100	rs11633981	0.611562	lung_cancer
15:49960134	rs28516445	EX299666	15:49664761	rs11638606	0.620226	lung_cancer
15:49960134	rs28516445	EX299666	15:49665733	rs35533804	0.622682	lung_cancer
15:49960134	rs28516445	EX299666	15:49713944	rs11638314	0.729622	lung_cancer
15:49960134	rs28516445	EX299666	15:49664669	rs11633282	0.621452	lung_cancer
15:49960134	rs28516445	EX299666	15:49654954	rs112117430	0.615152	lung_cancer
15:49741071	rs17400427	EX299666	15:49480640	rs57785991	0.548117	lung_cancer
15:49960134	rs28516445	EX299666	15:49671247	rs148331731	0.628292	lung_cancer
15:49711185	rs17477923	EX299666	15:49707645	rs11639423	0.613462	thyroid_cancer
15:49711185	rs17477923	EX299666	15:49672113	rs60594237	0.500128	thyroid_cancer
15:75029998	rs76354137	EX425109	15:74802595	rs56274514	0.630392	lung_cancer
15:49960134	rs28516445	EX299666	15:49672955	rs11632575	0.63402	lung_cancer
15:49711185	rs17477923	EX299666	15:49711960	rs75929244	0.503713	thyroid_cancer
15:49960134	rs28516445	EX299666	15:49674539	rs59112977	0.637731	lung_cancer
15:49841680	rs7182948	EX299666	15:49799934	rs4362337	0.880868	lung_cancer
15:49960134	rs28516445	EX299666	15:49671702	rs73398223	0.62491	lung_cancer
15:49711185	rs17477923	EX299666	15:49707447	rs1023683	0.613462	thyroid_cancer
15:49960134	rs28516445	EX299666	15:49506487	rs12913966	0.659295	lung_cancer
15:75029998	rs76354137	EX425155	15:74815105	rs11072491	0.599425	lung_cancer
15:49960134	rs28516445	EX299666	15:49711610	rs11635354	0.729622	lung_cancer
15:49741071	rs17400427	EX299666	15:49441523	rs17473568	0.592238	lung_cancer
15:49960134	rs28516445	EX299666	15:49631697	rs111600039	0.602778	lung_cancer
15:49960134	rs28516445	EX299666	15:49632055	rs111307556	0.603943	lung_cancer
15:49741071	rs17400427	EX299666	15:49439413	rs11635455	0.591238	lung_cancer
15:49960134	rs28516445	EX299666	15:49502573	rs75391491	0.671335	lung_cancer
15:49741071	rs17400427	EX299666	15:49487225	rs11635814	0.547432	lung_cancer
15:49711185	rs17477923	EX299666	15:49718728	rs11635308	0.579995	thyroid_cancer
15:49741071	rs17400427	EX299666	15:49437568	rs17394970	0.592238	lung_cancer
15:49960134	rs28516445	EX299666	15:49420816	rs17394420	0.669923	lung_cancer
15:49741071	rs17400427	EX299666	15:49442456	rs113381814	0.520662	lung_cancer
15:49741071	rs17400427	EX299666	15:49433088	rs3088333	0.587063	lung_cancer
15:49960134	rs28516445	EX299666	15:49506940	rs75691966	0.669546	lung_cancer
15:49960134	rs28516445	EX299666	15:49664258	rs191761864	0.622809	lung_cancer
15:49711185	rs17477923	EX299666	15:49680836	rs8027094	0.501423	thyroid_cancer
15:49741071	rs17400427	EX299666	15:49494462	rs113467140	0.545641	lung_cancer
15:49960134	rs28516445	EX299666	15:49607604	rs11634636	0.69826	lung_cancer
15:49711185	rs17477923	EX299666	15:49685006	rs8030457	0.530908	thyroid_cancer
15:75029998	rs76354137	EX425109	15:74873679	rs7497036	0.649353	lung_cancer
15:49960134	rs28516445	EX299666	15:49520821	rs117582142	0.672751	lung_cancer
15:49960134	rs28516445	EX299666	15:49525727	rs11638515	0.675596	lung_cancer
15:49960134	rs28516445	EX299666	15:49527184	rs111790778	0.675596	lung_cancer
15:49960134	rs28516445	EX299666	15:49609543	rs111959830	0.607601	lung_cancer
15:49960134	rs28516445	EX299666	15:49534364	rs17396119	0.677832	lung_cancer
15:49711185	rs17477923	EX299666	15:49686417	rs17477722	0.530117	thyroid_cancer
15:49960134	rs28516445	EX299666	15:49661354	rs112854186	0.732984	lung_cancer
15:49711185	rs17477923	EX299666	15:49686541	rs73398243	0.530117	thyroid_cancer
15:49741071	rs17400427	EX299666	15:49500664	rs113804499	0.588056	lung_cancer
15:49741071	rs17400427	EX299666	15:49427080	rs141308737	0.588428	lung_cancer
15:49960134	rs28516445	EX299666	15:49541238	rs146388754	0.677832	lung_cancer
15:49960134	rs28516445	EX299666	15:49561216	rs78881953	0.679439	lung_cancer
15:49711185	rs17477923	EX299666	15:49708623	rs73398272	0.577783	thyroid_cancer
15:49960134	rs28516445	EX299666	15:49693992	rs371444308	0.728373	lung_cancer
15:75029998	rs76354137	EX425109	15:74847814	rs4887158	0.611207	lung_cancer
15:49960134	rs28516445	EX299666	15:49694465	rs79365293	0.728373	lung_cancer
15:75029998	rs76354137	EX425109	15:74968873	rs11072499	0.730835	lung_cancer
15:49960134	rs28516445	EX299666	15:49549068	rs17396536	0.677025	lung_cancer
15:49960134	rs28516445	EX299666	15:49578577	rs78050772	0.677997	lung_cancer
15:75029998	rs76354137	EX425109	15:74845923	rs8028893	0.611351	lung_cancer
15:75029998	rs76354137	EX425109	15:74846276	rs76738358	0.611351	lung_cancer
15:49741071	rs17400427	EX299666	15:49505547	rs78298181	0.588056	lung_cancer
15:75029998	rs76354137	EX425109	15:74788191	rs6495107	0.596783	lung_cancer
15:75029998	rs76354137	EX425155	15:74934440	rs6495119	0.605862	lung_cancer
15:75029998	rs76354137	EX425155	15:74952342	rs56291837	0.609222	lung_cancer
15:49711185	rs17477923	EX299666	15:49688548	rs113407206	0.57218	thyroid_cancer
15:75029998	rs76354137	EX425155	15:74966529	rs950323	0.61025	lung_cancer
15:75029998	rs76354137	EX425109	15:74865409	rs10459601	0.602855	lung_cancer
15:49711185	rs17477923	EX299666	15:49710979	rs73398276	0.631902	thyroid_cancer
15:49960134	rs28516445	EX299666	15:50004512	rs17483139	0.930696	lung_cancer
15:75029998	rs76354137	EX425155	15:74952207	rs7497906	0.608074	lung_cancer
15:75029998	rs76354137	EX425155	15:74920655	rs34790081	0.605203	lung_cancer
15:75029998	rs76354137	EX425109	15:74832981	rs7175512	0.606851	lung_cancer
15:75029998	rs76354137	EX425109	15:74832798	rs6495112	0.606217	lung_cancer
15:75029998	rs76354137	EX425155	15:74905756	rs74925675	0.609222	lung_cancer
15:49960134	rs28516445	EX299666	15:49530321	rs11632303	0.588603	lung_cancer
15:75029998	rs76354137	EX425155	15:74896941	rs77102700	0.612869	lung_cancer
15:49960134	rs28516445	EX299666	15:49535969	rs73392277	0.593559	lung_cancer
15:75029998	rs76354137	EX425155	15:74819068	rs143222115	0.593899	lung_cancer
15:49741071	rs17400427	EX299666	15:49418968	rs73408143	0.590832	lung_cancer
15:75029998	rs76354137	EX425109	15:74864568	rs59665282	0.61068	lung_cancer
15:49960134	rs28516445	EX299666	15:49606298	rs11632038	0.710313	lung_cancer
15:75029998	rs76354137	EX425155	15:74908132	rs8040674	0.608096	lung_cancer
15:75029998	rs76354137	EX425109	15:74831185	rs4887156	0.59579	lung_cancer
15:49960134	rs28516445	EX299666	15:49573519	rs76069611	0.67656	lung_cancer
15:49711185	rs17477923	EX299666	15:49520576	rs73392256	0.530672	thyroid_cancer
15:49711185	rs17477923	EX299666	15:49513378	rs113377202	0.537297	thyroid_cancer
15:75029998	rs76354137	EX425109	15:74822496	rs8023786	0.595854	lung_cancer
15:49741071	rs17400427	EX299666	15:49532587	rs34606419	0.589428	lung_cancer
15:75029998	rs76354137	EX425155	15:74898419	rs4073149	0.616716	lung_cancer
15:75029998	rs76354137	EX425109	15:74831552	rs12439054	0.597373	lung_cancer
15:75029998	rs76354137	EX425109	15:74822444	rs11857192	0.599425	lung_cancer
15:49711185	rs17477923	EX299666	15:49694812	rs113885253	0.57218	thyroid_cancer
15:49960134	rs28516445	EX299666	15:49412394	rs111375880	0.583703	lung_cancer
15:49960134	rs28516445	EX299666	15:49548184	rs79311354	0.591296	lung_cancer
15:49741071	rs17400427	EX299666	15:49509026	rs73392236	0.548331	lung_cancer
15:49741071	rs17400427	EX299666	15:49516461	rs73392249	0.551265	lung_cancer
15:75029998	rs76354137	EX425109	15:74824990	rs74788606	0.598073	lung_cancer
15:49960134	rs28516445	EX299666	15:49552705	rs535464141	0.594695	lung_cancer
15:49711185	rs17477923	EX299666	15:49543039	rs73392288	0.536844	thyroid_cancer
15:49741071	rs17400427	EX299666	15:49416640	rs66673555	0.580933	lung_cancer
15:49711185	rs17477923	EX299666	15:49697026	rs73398250	0.573549	thyroid_cancer
15:49960134	rs28516445	EX299666	15:49553824	rs568184105	0.593559	lung_cancer
15:49711185	rs17477923	EX299666	15:49608259	rs35692325	0.518585	thyroid_cancer
15:75029998	rs76354137	EX425109	15:74772450	rs117774781	0.594291	lung_cancer
15:49960134	rs28516445	EX299666	15:49491046	rs112792737	0.58247	lung_cancer
15:75029998	rs76354137	EX425155	15:74802595	rs56274514	0.630392	lung_cancer
15:49960134	rs28516445	EX299666	15:49594452	rs17476361	0.697198	lung_cancer
15:49960134	rs28516445	EX299666	15:49570916	rs73394333	0.608787	lung_cancer
15:49741071	rs17400427	EX299666	15:49578574	rs10519221	0.59043	lung_cancer
15:49960134	rs28516445	EX299666	15:49570433	rs73394331	0.591296	lung_cancer
15:75029998	rs76354137	EX425109	15:74771488	rs2099593	0.601852	lung_cancer
15:75029998	rs76354137	EX425109	15:74768101	rs6495104	0.596204	lung_cancer
15:49741071	rs17400427	EX299666	15:49571798	rs73394339	0.59244	lung_cancer
15:49741071	rs17400427	EX299666	15:49571943	rs17397211	0.59244	lung_cancer
15:49711185	rs17477923	EX299666	15:49562924	rs75612464	0.536844	thyroid_cancer
15:49711185	rs17477923	EX299666	15:49561527	rs17396747	0.536844	thyroid_cancer
15:49741071	rs17400427	EX299666	15:49552212	rs376965880	0.548758	lung_cancer
15:75029998	rs76354137	EX425109	15:74764149	rs12441794	0.594202	lung_cancer
15:40795198	rs999197	EX76017	15:40748718	rs9972363	0.518376	gastric_cancer
15:40795198	rs999197	EX76016	15:40748718	rs9972363	0.518376	gastric_cancer
15:40795198	rs999197	EX76012	15:40748718	rs9972363	0.518376	gastric_cancer
15:49711185	rs17477923	EX299666	15:49557601	rs7167474	0.535258	thyroid_cancer
15:49711185	rs17477923	EX299666	15:49567091	rs73394324	0.536844	thyroid_cancer
15:75029998	rs76354137	EX425155	15:74873679	rs7497036	0.649353	lung_cancer
15:49711185	rs17477923	EX299666	15:49569821	rs111805023	0.534356	thyroid_cancer
15:49741071	rs17400427	EX299666	15:49604803	rs11630318	0.565526	lung_cancer
15:49960134	rs28516445	EX299666	15:49514440	rs76231511	0.669846	lung_cancer
15:49960134	rs28516445	EX299666	15:49503170	rs112526510	0.527125	lung_cancer
15:75029998	rs76354137	EX425155	15:74968873	rs11072499	0.730835	lung_cancer
15:75029998	rs76354137	EX425155	15:74847814	rs4887158	0.611207	lung_cancer
15:75029998	rs76354137	EX425155	15:74845923	rs8028893	0.611351	lung_cancer
15:75029998	rs76354137	EX425155	15:74846276	rs76738358	0.611351	lung_cancer
15:75029998	rs76354137	EX425155	15:74788191	rs6495107	0.596783	lung_cancer
15:75029998	rs76354137	EX425155	15:74865409	rs10459601	0.602855	lung_cancer
15:49741071	rs17400427	EX299666	15:49589858	rs57749497	0.567726	lung_cancer
15:75029998	rs76354137	EX425155	15:74832981	rs7175512	0.606851	lung_cancer
15:75029998	rs76354137	EX425155	15:74864568	rs59665282	0.61068	lung_cancer
15:75029998	rs76354137	EX425155	15:74832798	rs6495112	0.606217	lung_cancer
15:49741071	rs17400427	EX299666	15:49592090	rs73394355	0.569116	lung_cancer
15:49741071	rs17400427	EX299666	15:49593138	rs73394359	0.569116	lung_cancer
15:90429148	rs12912009	EX391561	15:90380214	rs8031576	0.806277	prostate_cancer
15:49841680	rs7182948	EX299666	15:49757385	rs2413947	0.928576	lung_cancer
15:75029998	rs76354137	EX425155	15:74831185	rs4887156	0.59579	lung_cancer
15:49960134	rs28516445	EX299666	15:49409467	rs4775800	0.639103	lung_cancer
16:56905686	rs11646723	EX392954	16:56905686	rs11646723	1	breast_cancer
16:359567	rs11644916	EX111348	16:358322	rs8059634	0.585083	colon_cancer
16:359567	rs11644916	EX111348	16:356689	rs1981492	0.54717	colon_cancer
16:359567	rs11644916	EX111348	16:360660	rs3848360	0.577949	colon_cancer
16:359567	rs11644916	EX111348	16:361321	rs11647223	0.572955	colon_cancer
16:359567	rs11644916	EX111348	16:361707	rs3916698	0.573032	colon_cancer
16:359567	rs11644916	EX111348	16:360888	rs3848361	0.573722	colon_cancer
16:359567	rs11644916	EX111348	16:361703	rs3916697	0.555414	colon_cancer
16:359567	rs11644916	EX111348	16:360317	rs3842950	0.576154	colon_cancer
16:57426936	rs11076190	EX153309	16:57423858	rs8063316	0.511397	breast_cancer
16:57426936	rs11076190	EX112419	16:57423858	rs8063316	0.511397	breast_cancer
16:56905686	rs11646723	EX153309	16:56905686	rs11646723	1	breast_cancer
17:44699851	rs116956554	EX255512	17:43919105	rs2106785	0.773225	thyroid_cancer
17:44699851	rs116956554	EX255512	17:43919096	rs2106786	0.773225	thyroid_cancer
17:44699851	rs116956554	EX255512	17:43919073	rs2316768	0.770952	thyroid_cancer
17:44699851	rs116956554	EX255512	17:43919068	rs2316766	0.770952	thyroid_cancer
17:44699851	rs116956554	EX255512	17:43919070	rs2316767	0.770952	thyroid_cancer
17:44699851	rs116956554	EX255512	17:43764796	rs62055714	0.777981	thyroid_cancer
17:44699851	rs116956554	EX255512	17:43775546	rs12150547	0.777589	thyroid_cancer
17:44699851	rs116956554	EX255512	17:43775479	rs12150610	0.779456	thyroid_cancer
17:44699851	rs116956554	EX255512	17:43820741	rs62054426	0.711708	thyroid_cancer
17:44699851	rs116956554	EX255512	17:43775402	rs12150608	0.779456	thyroid_cancer
17:44699851	rs116956554	EX255512	17:43770595	rs62056863	0.777589	thyroid_cancer
17:44699851	rs116956554	EX255512	17:43770443	rs62056861	0.779456	thyroid_cancer
17:44699851	rs116956554	EX255512	17:43770416	rs74765707	0.779456	thyroid_cancer
17:44699851	rs116956554	EX255512	17:43769516	rs56312737	0.779456	thyroid_cancer
17:44699851	rs116956554	EX255512	17:43769819	rs546539025	0.779456	thyroid_cancer
17:44699851	rs116956554	EX255512	17:43769088	rs17761581	0.779456	thyroid_cancer
17:44699851	rs116956554	EX255512	17:43769277	rs55840731	0.779456	thyroid_cancer
17:44699851	rs116956554	EX255512	17:43769321	rs56283089	0.779456	thyroid_cancer
17:44699851	rs116956554	EX255512	17:43770525	rs62056862	0.777589	thyroid_cancer
17:44699851	rs116956554	EX255512	17:43768621	rs567784942	0.779456	thyroid_cancer
17:44699851	rs116956554	EX255512	17:43768703	rs55972157	0.779456	thyroid_cancer
17:44699851	rs116956554	EX255512	17:43768727	rs56110538	0.779456	thyroid_cancer
17:44699851	rs116956554	EX255512	17:43768633	rs56323832	0.779456	thyroid_cancer
17:44699851	rs116956554	EX255512	17:43768467	rs56100013	0.779456	thyroid_cancer
17:44699851	rs116956554	EX255512	17:43768501	rs55669046	0.779456	thyroid_cancer
17:44699851	rs116956554	EX255512	17:43768347	rs78052495	0.779456	thyroid_cancer
17:44699851	rs116956554	EX255512	17:43768346	rs78471340	0.779456	thyroid_cancer
17:44699851	rs116956554	EX255512	17:43775212	rs536475463	0.779456	thyroid_cancer
17:44699851	rs116956554	EX255512	17:43768230	rs62055754	0.779456	thyroid_cancer
17:44699851	rs116956554	EX255512	17:43767815	rs17688296	0.779456	thyroid_cancer
17:44699851	rs116956554	EX255512	17:43767631	rs62055753	0.779456	thyroid_cancer
17:44699851	rs116956554	EX255512	17:43767188	rs2040845	0.779456	thyroid_cancer
17:44699851	rs116956554	EX255512	17:43767219	rs2040844	0.779456	thyroid_cancer
17:44699851	rs116956554	EX255512	17:43766497	rs576229248	0.777589	thyroid_cancer
17:44699851	rs116956554	EX255512	17:43765381	rs77310586	0.779456	thyroid_cancer
17:44699851	rs116956554	EX255512	17:43767628	rs62055752	0.77573	thyroid_cancer
17:44699851	rs116956554	EX255512	17:43764987	rs17688090	0.779456	thyroid_cancer
17:44699851	rs116956554	EX255512	17:43765080	rs17688126	0.779456	thyroid_cancer
17:44699851	rs116956554	EX255512	17:43764685	rs62055713	0.779456	thyroid_cancer
17:44699851	rs116956554	EX255512	17:43764847	rs62055715	0.779456	thyroid_cancer
17:44699851	rs116956554	EX255512	17:43764378	rs77220413	0.779456	thyroid_cancer
17:44699851	rs116956554	EX255512	17:43764565	rs62055712	0.779456	thyroid_cancer
17:44699851	rs116956554	EX255512	17:43775145	rs12150141	0.779456	thyroid_cancer
17:44699851	rs116956554	EX255512	17:43764027	rs535252916	0.779456	thyroid_cancer
17:44699851	rs116956554	EX255512	17:43763935	rs17688068	0.779456	thyroid_cancer
17:44699851	rs116956554	EX255512	17:43768496	rs55980621	0.777589	thyroid_cancer
17:44699851	rs116956554	EX255512	17:43765778	rs62055716	0.77573	thyroid_cancer
17:44699851	rs116956554	EX255512	17:43818222	rs17563827	0.72364	thyroid_cancer
17:44699851	rs116956554	EX255512	17:43775015	rs62056872	0.779456	thyroid_cancer
17:44699851	rs116956554	EX255512	17:43765450	rs17761387	0.766539	thyroid_cancer
17:44699851	rs116956554	EX255512	17:44075901	rs1078268	0.76111	thyroid_cancer
17:44699851	rs116956554	EX255512	17:44076466	rs62063856	0.764723	thyroid_cancer
17:44699851	rs116956554	EX255512	17:44078816	rs571326569	0.761278	thyroid_cancer
17:44699851	rs116956554	EX255512	17:44076665	rs62063857	0.764723	thyroid_cancer
17:44699851	rs116956554	EX255512	17:43818160	rs76728632	0.72364	thyroid_cancer
17:44699851	rs116956554	EX255512	17:44077708	rs79959255	0.764723	thyroid_cancer
17:44699851	rs116956554	EX255512	17:44077850	rs56301633	0.764723	thyroid_cancer
17:44699851	rs116956554	EX255512	17:44077851	rs56108300	0.764723	thyroid_cancer
17:44699851	rs116956554	EX255512	17:43774959	rs17761838	0.779456	thyroid_cancer
17:44699851	rs116956554	EX255512	17:44078616	rs62063859	0.764723	thyroid_cancer
17:44699851	rs116956554	EX255512	17:44078680	rs150334020	0.764723	thyroid_cancer
17:44699851	rs116956554	EX255512	17:43818906	rs17563861	0.71938	thyroid_cancer
17:44699851	rs116956554	EX255512	17:44078892	rs62064661	0.764723	thyroid_cancer
17:44699851	rs116956554	EX255512	17:43766352	rs17688205	0.774051	thyroid_cancer
17:44699851	rs116956554	EX255512	17:43818946	rs17563889	0.720444	thyroid_cancer
17:44699851	rs116956554	EX255512	17:43818611	rs80072429	0.722039	thyroid_cancer
17:44699851	rs116956554	EX255512	17:44079721	rs62064662	0.764723	thyroid_cancer
17:44699851	rs116956554	EX255512	17:43818657	rs77114624	0.722039	thyroid_cancer
17:44699851	rs116956554	EX255512	17:44080039	rs62064663	0.777589	thyroid_cancer
17:44699851	rs116956554	EX255512	17:43818690	rs76311426	0.722039	thyroid_cancer
17:44699851	rs116956554	EX255512	17:44078832	rs62064660	0.76111	thyroid_cancer
17:44699851	rs116956554	EX255512	17:44019107	rs111825734	0.661291	thyroid_cancer
17:44699851	rs116956554	EX255512	17:43766415	rs62055717	0.776797	thyroid_cancer
17:44699851	rs116956554	EX255512	17:44075837	rs1078269	0.764723	thyroid_cancer
17:44699851	rs116956554	EX255512	17:43774845	rs56391096	0.779456	thyroid_cancer
17:44699851	rs116956554	EX255512	17:43767538	rs62055751	0.776997	thyroid_cancer
17:44699851	rs116956554	EX255512	17:43766754	rs17688249	0.776997	thyroid_cancer
17:44699851	rs116956554	EX255512	17:43819384	rs62054424	0.722039	thyroid_cancer
17:44699851	rs116956554	EX255512	17:43817898	rs80157557	0.72364	thyroid_cancer
17:44699851	rs116956554	EX255512	17:43766418	rs62055718	0.774917	thyroid_cancer
17:44699851	rs116956554	EX255512	17:44044157	rs62063294	0.766539	thyroid_cancer
17:44699851	rs116956554	EX255512	17:43819450	rs17563923	0.722039	thyroid_cancer
17:44699851	rs116956554	EX255512	17:43819480	rs62054425	0.722039	thyroid_cancer
17:44699851	rs116956554	EX255512	17:44104509	rs17574228	0.777589	thyroid_cancer
17:44699851	rs116956554	EX255512	17:44040823	rs55711941	0.773877	thyroid_cancer
17:44699851	rs116956554	EX255512	17:43819597	rs557143084	0.722039	thyroid_cancer
17:44699851	rs116956554	EX255512	17:43775929	rs17688682	0.779456	thyroid_cancer
17:44699851	rs116956554	EX255512	17:43817832	rs56178230	0.72364	thyroid_cancer
17:44699851	rs116956554	EX255512	17:44041101	rs55709241	0.77573	thyroid_cancer
17:44699851	rs116956554	EX255512	17:44041107	rs56280951	0.777589	thyroid_cancer
17:44699851	rs116956554	EX255512	17:44104410	rs568475466	0.777589	thyroid_cancer
17:44699851	rs116956554	EX255512	17:44075535	rs62063855	0.764723	thyroid_cancer
17:44699851	rs116956554	EX255512	17:43770995	rs62056864	0.777589	thyroid_cancer
17:44699851	rs116956554	EX255512	17:44104343	rs2158257	0.777589	thyroid_cancer
17:44699851	rs116956554	EX255512	17:44041562	rs112058117	0.77573	thyroid_cancer
17:44699851	rs116956554	EX255512	17:44041817	rs112206871	0.777589	thyroid_cancer
17:44699851	rs116956554	EX255512	17:43918190	rs17763533	0.779456	thyroid_cancer
17:44699851	rs116956554	EX255512	17:43918239	rs62054809	0.779456	thyroid_cancer
17:44699851	rs116956554	EX255512	17:43918301	rs201679950	0.779456	thyroid_cancer
17:44699851	rs116956554	EX255512	17:43918418	rs112583797	0.779456	thyroid_cancer
17:44699851	rs116956554	EX255512	17:43918524	rs74922289	0.779456	thyroid_cancer
17:44699851	rs116956554	EX255512	17:43918651	rs62054811	0.779456	thyroid_cancer
17:44699851	rs116956554	EX255512	17:44104278	rs570557597	0.777589	thyroid_cancer
17:44699851	rs116956554	EX255512	17:43919301	rs56150806	0.779456	thyroid_cancer
17:44699851	rs116956554	EX255512	17:43774497	rs56162163	0.779456	thyroid_cancer
17:44699851	rs116956554	EX255512	17:44042361	rs56226437	0.777589	thyroid_cancer
17:44699851	rs116956554	EX255512	17:43919884	rs17690314	0.779456	thyroid_cancer
17:44699851	rs116956554	EX255512	17:44042366	rs55907036	0.777589	thyroid_cancer
17:44699851	rs116956554	EX255512	17:43920300	rs56233672	0.779456	thyroid_cancer
17:44699851	rs116956554	EX255512	17:43920378	rs56354807	0.779456	thyroid_cancer
17:44699851	rs116956554	EX255512	17:43920411	rs55718212	0.779456	thyroid_cancer
17:44699851	rs116956554	EX255512	17:43920974	rs17690326	0.779456	thyroid_cancer
17:44699851	rs116956554	EX255512	17:43921210	rs17763596	0.779456	thyroid_cancer
17:44699851	rs116956554	EX255512	17:43817608	rs56384960	0.72364	thyroid_cancer
17:44699851	rs116956554	EX255512	17:43921572	rs62054814	0.779456	thyroid_cancer
17:44699851	rs116956554	EX255512	17:43921754	rs17763634	0.779456	thyroid_cancer
17:44699851	rs116956554	EX255512	17:43821062	rs62054427	0.722039	thyroid_cancer
17:44699851	rs116956554	EX255512	17:44103927	rs563221237	0.777589	thyroid_cancer
17:44699851	rs116956554	EX255512	17:43922942	rs62621252	0.779456	thyroid_cancer
17:44699851	rs116956554	EX255512	17:43817557	rs56295996	0.72364	thyroid_cancer
17:44699851	rs116956554	EX255512	17:43923266	rs62054815	0.779456	thyroid_cancer
17:44699851	rs116956554	EX255512	17:44042783	rs56294117	0.777589	thyroid_cancer
17:44699851	rs116956554	EX255512	17:44103826	rs16940806	0.777589	thyroid_cancer
17:44699851	rs116956554	EX255512	17:43923654	rs12185233	0.77551	thyroid_cancer
17:44699851	rs116956554	EX255512	17:43923934	rs11079725	0.779456	thyroid_cancer
17:44699851	rs116956554	EX255512	17:43774408	rs201825478	0.779456	thyroid_cancer
17:44699851	rs116956554	EX255512	17:43924073	rs12373123	0.779456	thyroid_cancer
17:44699851	rs116956554	EX255512	17:43924130	rs12373139	0.779456	thyroid_cancer
17:44699851	rs116956554	EX255512	17:43924200	rs12373142	0.779456	thyroid_cancer
17:44699851	rs116956554	EX255512	17:43924219	rs12373124	0.779456	thyroid_cancer
17:44699851	rs116956554	EX255512	17:43923683	rs12185268	0.777589	thyroid_cancer
17:44699851	rs116956554	EX255512	17:43924231	rs12373140	0.779456	thyroid_cancer
17:44699851	rs116956554	EX255512	17:44103825	rs75010486	0.77573	thyroid_cancer
17:44699851	rs116956554	EX255512	17:43924521	rs17690661	0.779456	thyroid_cancer
17:44699851	rs116956554	EX255512	17:44042868	rs112415880	0.766539	thyroid_cancer
17:44699851	rs116956554	EX255512	17:43924776	rs55943825	0.779456	thyroid_cancer
17:44699851	rs116956554	EX255512	17:43776061	rs12150454	0.779456	thyroid_cancer
17:44699851	rs116956554	EX255512	17:43821685	rs74464991	0.722039	thyroid_cancer
17:44699851	rs116956554	EX255512	17:44103616	rs17652748	0.777589	thyroid_cancer
17:44699851	rs116956554	EX255512	17:43918613	rs56971664	0.684911	thyroid_cancer
17:44699851	rs116956554	EX255512	17:43774255	rs527536333	0.779456	thyroid_cancer
17:44699851	rs116956554	EX255512	17:43822398	rs2004260	0.722039	thyroid_cancer
17:44699851	rs116956554	EX255512	17:43822511	rs62054428	0.722039	thyroid_cancer
17:44699851	rs116956554	EX255512	17:44043378	rs62063291	0.768363	thyroid_cancer
17:44699851	rs116956554	EX255512	17:43822769	rs75788861	0.722039	thyroid_cancer
17:44699851	rs116956554	EX255512	17:44043636	rs62063292	0.768363	thyroid_cancer
17:44699851	rs116956554	EX255512	17:43816605	rs62054419	0.72364	thyroid_cancer
17:44699851	rs116956554	EX255512	17:43773943	rs17688558	0.779456	thyroid_cancer
17:44699851	rs116956554	EX255512	17:43816306	rs62054418	0.72364	thyroid_cancer
17:44699851	rs116956554	EX255512	17:44042939	rs112003311	0.764211	thyroid_cancer
17:44699851	rs116956554	EX255512	17:44103296	rs7687	0.77573	thyroid_cancer
17:44699851	rs116956554	EX255512	17:43816106	rs75500942	0.72364	thyroid_cancer
17:44699851	rs116956554	EX255512	17:44043819	rs62063293	0.768363	thyroid_cancer
17:44699851	rs116956554	EX255512	17:43773877	rs17688534	0.779456	thyroid_cancer
17:44699851	rs116956554	EX255512	17:43823125	rs62054429	0.723181	thyroid_cancer
17:44699851	rs116956554	EX255512	17:44044220	rs17650973	0.768363	thyroid_cancer
17:44699851	rs116956554	EX255512	17:44044431	rs62063295	0.768363	thyroid_cancer
17:44699851	rs116956554	EX255512	17:44075110	rs2004674	0.764723	thyroid_cancer
17:44699851	rs116956554	EX255512	17:43816657	rs62054421	0.720444	thyroid_cancer
17:44699851	rs116956554	EX255512	17:44102689	rs1052594	0.773651	thyroid_cancer
17:44699851	rs116956554	EX255512	17:43773784	rs62056870	0.779456	thyroid_cancer
17:44699851	rs116956554	EX255512	17:44102865	rs17574040	0.777589	thyroid_cancer
17:44699851	rs116956554	EX255512	17:43771193	rs62056865	0.779456	thyroid_cancer
17:44699851	rs116956554	EX255512	17:44044508	rs17650991	0.768363	thyroid_cancer
17:44699851	rs116956554	EX255512	17:43823229	rs76171147	0.719975	thyroid_cancer
17:44699851	rs116956554	EX255512	17:44075099	rs2004673	0.762913	thyroid_cancer
17:44699851	rs116956554	EX255512	17:43815859	rs62054417	0.72364	thyroid_cancer
17:44699851	rs116956554	EX255512	17:43816655	rs62054420	0.722039	thyroid_cancer
17:44699851	rs116956554	EX255512	17:44044823	rs75145092	0.768363	thyroid_cancer
17:44699851	rs116956554	EX255512	17:44042951	rs111751251	0.760573	thyroid_cancer
17:44699851	rs116956554	EX255512	17:43815820	rs1608956	0.72364	thyroid_cancer
17:44699851	rs116956554	EX255512	17:44102741	rs535159971	0.777589	thyroid_cancer
17:44699851	rs116956554	EX255512	17:44044940	rs113857334	0.768363	thyroid_cancer
17:44699851	rs116956554	EX255512	17:44044985	rs17572147	0.768363	thyroid_cancer
17:44699851	rs116956554	EX255512	17:44106219	rs78681971	0.777589	thyroid_cancer
17:44699851	rs116956554	EX255512	17:43815713	rs1608955	0.72364	thyroid_cancer
17:44699851	rs116956554	EX255512	17:44106220	rs79772576	0.77573	thyroid_cancer
17:44699851	rs116956554	EX255512	17:43823880	rs62054431	0.718381	thyroid_cancer
17:44699851	rs116956554	EX255512	17:43823889	rs62054432	0.718381	thyroid_cancer
17:44699851	rs116956554	EX255512	17:43823326	rs75643244	0.718381	thyroid_cancer
17:44699851	rs116956554	EX255512	17:44102638	rs1052590	0.777589	thyroid_cancer
17:44699851	rs116956554	EX255512	17:43824201	rs111497072	0.718381	thyroid_cancer
17:44699851	rs116956554	EX255512	17:43917818	rs17763515	0.777589	thyroid_cancer
17:44699851	rs116956554	EX255512	17:43773607	rs17688511	0.777981	thyroid_cancer
17:44699851	rs116956554	EX255512	17:43817459	rs17563800	0.722039	thyroid_cancer
17:44699851	rs116956554	EX255512	17:44102604	rs1052587	0.777589	thyroid_cancer
17:44699851	rs116956554	EX255512	17:43824348	rs62054433	0.717401	thyroid_cancer
17:44699851	rs116956554	EX255512	17:44045474	rs77513497	0.768363	thyroid_cancer
17:44699851	rs116956554	EX255512	17:43822772	rs9906974	0.546444	thyroid_cancer
17:44699851	rs116956554	EX255512	17:44106515	rs569429385	0.777589	thyroid_cancer
17:44699851	rs116956554	EX255512	17:43824382	rs62054434	0.717401	thyroid_cancer
17:44699851	rs116956554	EX255512	17:44045574	rs569741759	0.768363	thyroid_cancer
17:44699851	rs116956554	EX255512	17:43923703	rs12185235	0.781331	thyroid_cancer
17:44699851	rs116956554	EX255512	17:43815336	rs56298110	0.72364	thyroid_cancer
17:44699851	rs116956554	EX255512	17:43920219	rs569456595	0.773225	thyroid_cancer
17:44699851	rs116956554	EX255512	17:43917776	rs56023973	0.779456	thyroid_cancer
17:44699851	rs116956554	EX255512	17:43824848	rs12150683	0.718381	thyroid_cancer
17:44699851	rs116956554	EX255512	17:43825576	rs62054437	0.717401	thyroid_cancer
17:44699851	rs116956554	EX255512	17:44045974	rs17572169	0.768363	thyroid_cancer
17:44699851	rs116956554	EX255512	17:44106806	rs78229689	0.772032	thyroid_cancer
17:44699851	rs116956554	EX255512	17:44102443	rs141412361	0.777589	thyroid_cancer
17:44699851	rs116956554	EX255512	17:43824908	rs12150332	0.718381	thyroid_cancer
17:44699851	rs116956554	EX255512	17:44045585	rs564683968	0.748683	thyroid_cancer
17:44699851	rs116956554	EX255512	17:44107513	rs565514971	0.755	thyroid_cancer
17:44699851	rs116956554	EX255512	17:44079567	rs17573447	0.759765	thyroid_cancer
17:44699851	rs116956554	EX255512	17:44081462	rs62064664	0.773434	thyroid_cancer
17:44699851	rs116956554	EX255512	17:44046202	rs62063296	0.766539	thyroid_cancer
17:44699851	rs116956554	EX255512	17:43825339	rs62054435	0.718381	thyroid_cancer
17:44699851	rs116956554	EX255512	17:43924803	rs17690679	0.773225	thyroid_cancer
17:44699851	rs116956554	EX255512	17:43815141	rs56006248	0.72364	thyroid_cancer
17:44699851	rs116956554	EX255512	17:43816052	rs78440279	0.717272	thyroid_cancer
17:44699851	rs116956554	EX255512	17:44081218	rs554529014	0.771359	thyroid_cancer
17:44699851	rs116956554	EX255512	17:43825478	rs75715199	0.718381	thyroid_cancer
17:44699851	rs116956554	EX255512	17:43825568	rs62054436	0.718381	thyroid_cancer
17:44699851	rs116956554	EX255512	17:43773447	rs62056869	0.779456	thyroid_cancer
17:44699851	rs116956554	EX255512	17:44042221	rs56166491	0.77573	thyroid_cancer
17:44699851	rs116956554	EX255512	17:44081224	rs17573509	0.771359	thyroid_cancer
17:44699851	rs116956554	EX255512	17:43814930	rs531234794	0.72364	thyroid_cancer
17:44699851	rs116956554	EX255512	17:43825912	rs17334797	0.719461	thyroid_cancer
17:44699851	rs116956554	EX255512	17:43825711	rs62054438	0.718381	thyroid_cancer
17:44699851	rs116956554	EX255512	17:43825725	rs62054439	0.718381	thyroid_cancer
17:44699851	rs116956554	EX255512	17:44081527	rs62064665	0.773434	thyroid_cancer
17:44699851	rs116956554	EX255512	17:43773525	rs200714673	0.777377	thyroid_cancer
17:44699851	rs116956554	EX255512	17:43771493	rs62056866	0.779456	thyroid_cancer
17:44699851	rs116956554	EX255512	17:44080465	rs113751038	0.733703	thyroid_cancer
17:44699851	rs116956554	EX255512	17:44107606	rs575054469	0.76915	thyroid_cancer
17:44699851	rs116956554	EX255512	17:43826305	rs12150658	0.718381	thyroid_cancer
17:44699851	rs116956554	EX255512	17:43826351	rs12150363	0.718381	thyroid_cancer
17:44699851	rs116956554	EX255512	17:44074619	rs62063854	0.764723	thyroid_cancer
17:44699851	rs116956554	EX255512	17:43814427	rs76421814	0.72364	thyroid_cancer
17:44699851	rs116956554	EX255512	17:43814370	rs559668878	0.72364	thyroid_cancer
17:44699851	rs116956554	EX255512	17:43827156	rs533266694	0.718381	thyroid_cancer
17:44699851	rs116956554	EX255512	17:44047037	rs111164082	0.768363	thyroid_cancer
17:44699851	rs116956554	EX255512	17:43826637	rs12150672	0.718381	thyroid_cancer
17:44699851	rs116956554	EX255512	17:44074613	rs62063853	0.764723	thyroid_cancer
17:44699851	rs116956554	EX255512	17:44046934	rs113925422	0.751569	thyroid_cancer
17:44699851	rs116956554	EX255512	17:43776242	rs12150091	0.779456	thyroid_cancer
17:44699851	rs116956554	EX255512	17:43827244	rs17334923	0.71521	thyroid_cancer
17:44699851	rs116956554	EX255512	17:44100666	rs62062294	0.771575	thyroid_cancer
17:44699851	rs116956554	EX255512	17:43827471	rs12150048	0.715718	thyroid_cancer
17:44699851	rs116956554	EX255512	17:44047216	rs62641967	0.768363	thyroid_cancer
17:44699851	rs116956554	EX255512	17:44040288	rs561075607	0.737844	thyroid_cancer
17:44699851	rs116956554	EX255512	17:44101004	rs62062297	0.777589	thyroid_cancer
17:44699851	rs116956554	EX255512	17:43773248	rs10491143	0.779456	thyroid_cancer
17:44699851	rs116956554	EX255512	17:43827431	rs12150451	0.718381	thyroid_cancer
17:44699851	rs116956554	EX255512	17:44074581	rs62063852	0.764723	thyroid_cancer
17:44699851	rs116956554	EX255512	17:43827508	rs12150455	0.718381	thyroid_cancer
17:44699851	rs116956554	EX255512	17:44102933	rs16940799	0.771359	thyroid_cancer
17:44699851	rs116956554	EX255512	17:44100916	rs62062296	0.777589	thyroid_cancer
17:44699851	rs116956554	EX255512	17:44100906	rs62062295	0.777589	thyroid_cancer
17:43567337	rs1879586	EX255512	17:43666492	rs112010353	0.815143	ovarian_cancer
17:44699851	rs116956554	EX255512	17:43773124	rs10491144	0.779456	thyroid_cancer
17:44699851	rs116956554	EX255512	17:43828221	rs12150604	0.718381	thyroid_cancer
17:44699851	rs116956554	EX255512	17:44047609	rs74373419	0.768363	thyroid_cancer
17:44699851	rs116956554	EX255512	17:44047802	rs62063297	0.768363	thyroid_cancer
17:44699851	rs116956554	EX255512	17:44082955	rs537386175	0.768927	thyroid_cancer
17:44699851	rs116956554	EX255512	17:44082181	rs111324579	0.771575	thyroid_cancer
17:44699851	rs116956554	EX255512	17:43827391	rs62054440	0.716793	thyroid_cancer
17:44699851	rs116956554	EX255512	17:43828617	rs17334944	0.713764	thyroid_cancer
17:44699851	rs116956554	EX255512	17:44100553	rs62062293	0.777589	thyroid_cancer
17:44699851	rs116956554	EX255512	17:43773085	rs17688452	0.779456	thyroid_cancer
17:44699851	rs116956554	EX255512	17:44080408	rs113894932	0.776383	thyroid_cancer
17:44699851	rs116956554	EX255512	17:43813415	rs62054414	0.72364	thyroid_cancer
17:44699851	rs116956554	EX255512	17:44108100	rs7350928	0.777589	thyroid_cancer
17:44699851	rs116956554	EX255512	17:43828698	rs17426064	0.721575	thyroid_cancer
17:44699851	rs116956554	EX255512	17:44107321	rs371902677	0.664941	thyroid_cancer
17:44699851	rs116956554	EX255512	17:43813370	rs62054413	0.72364	thyroid_cancer
17:44699851	rs116956554	EX255512	17:44074435	rs62063851	0.764723	thyroid_cancer
17:44699851	rs116956554	EX255512	17:43773058	rs113046762	0.572309	thyroid_cancer
17:44699851	rs116956554	EX255512	17:44108202	rs17574361	0.777589	thyroid_cancer
17:44699851	rs116956554	EX255512	17:43917086	rs77692262	0.779456	thyroid_cancer
17:44699851	rs116956554	EX255512	17:44082249	rs113201171	0.773434	thyroid_cancer
17:44699851	rs116956554	EX255512	17:43814020	rs10451283	0.553454	thyroid_cancer
17:44699851	rs116956554	EX255512	17:43776371	rs12150464	0.779456	thyroid_cancer
17:44699851	rs116956554	EX255512	17:44108355	rs17652961	0.777589	thyroid_cancer
17:44699851	rs116956554	EX255512	17:44099669	rs55726761	0.772032	thyroid_cancer
17:44699851	rs116956554	EX255512	17:43813252	rs17563787	0.72364	thyroid_cancer
17:44699851	rs116956554	EX255512	17:44099856	rs558426456	0.777589	thyroid_cancer
17:44699851	rs116956554	EX255512	17:44099827	rs77747656	0.777589	thyroid_cancer
17:44699851	rs116956554	EX255512	17:43813002	rs62054412	0.72364	thyroid_cancer
17:44699851	rs116956554	EX255512	17:43916932	rs78328427	0.779456	thyroid_cancer
17:44699851	rs116956554	EX255512	17:44108482	rs534264096	0.777589	thyroid_cancer
17:44699851	rs116956554	EX255512	17:44098862	rs542241702	0.777377	thyroid_cancer
17:44699851	rs116956554	EX255512	17:43771627	rs62056867	0.779456	thyroid_cancer
17:44699851	rs116956554	EX255512	17:44048323	rs62063298	0.768363	thyroid_cancer
17:44699851	rs116956554	EX255512	17:44082432	rs112310745	0.773434	thyroid_cancer
17:44699851	rs116956554	EX255512	17:44099809	rs62062292	0.777589	thyroid_cancer
17:44699851	rs116956554	EX255512	17:43776391	rs12150435	0.779456	thyroid_cancer
17:44699851	rs116956554	EX255512	17:44101849	rs147268270	0.771359	thyroid_cancer
17:44699851	rs116956554	EX255512	17:44048336	rs62063299	0.768363	thyroid_cancer
17:44699851	rs116956554	EX255512	17:44048350	rs62063300	0.768363	thyroid_cancer
17:44699851	rs116956554	EX255512	17:44098861	rs542802424	0.774917	thyroid_cancer
17:44699851	rs116956554	EX255512	17:43772540	rs17688434	0.779456	thyroid_cancer
17:44699851	rs116956554	EX255512	17:44082514	rs62064666	0.777589	thyroid_cancer
17:44699851	rs116956554	EX255512	17:44047449	rs568262220:rs137876410	0.780305	thyroid_cancer
17:44699851	rs116956554	EX255512	17:44101871	rs8712	0.7695	thyroid_cancer
17:44699851	rs116956554	EX255512	17:44182983	rs78381082	0.611479	thyroid_cancer
17:44699851	rs116956554	EX255512	17:44108906	rs34579536	0.777589	thyroid_cancer
17:44699851	rs116956554	EX255512	17:43829353	rs62054442	0.70929	thyroid_cancer
17:44699851	rs116956554	EX255512	17:44082441	rs74450848	0.773434	thyroid_cancer
17:44699851	rs116956554	EX255512	17:43723929	rs576731927	0.782746	thyroid_cancer
17:44699851	rs116956554	EX255512	17:44048936	rs77566074	0.766286	thyroid_cancer
17:44699851	rs116956554	EX255512	17:44048502	rs560543867:rs570618455	0.782253	thyroid_cancer
17:44699851	rs116956554	EX255512	17:44082528	rs62064667	0.777589	thyroid_cancer
17:44699851	rs116956554	EX255512	17:43812684	rs62054411	0.72364	thyroid_cancer
17:44699851	rs116956554	EX255512	17:43723930	rs406400	0.780802	thyroid_cancer
17:44699851	rs116956554	EX255512	17:44107487	rs543551801	0.741827	thyroid_cancer
17:44699851	rs116956554	EX255512	17:44048937	rs576159528	0.766286	thyroid_cancer
17:44699851	rs116956554	EX255512	17:43812649	rs62054400	0.72364	thyroid_cancer
17:44699851	rs116956554	EX255512	17:44101775	rs532281699	0.768058	thyroid_cancer
17:44699851	rs116956554	EX255512	17:44101563	rs9468	0.7695	thyroid_cancer
17:44699851	rs116956554	EX255512	17:44082603	rs17573593	0.777589	thyroid_cancer
17:44699851	rs116956554	EX255512	17:43812624	rs62054399	0.72364	thyroid_cancer
17:44699851	rs116956554	EX255512	17:44081064	rs8070723	0.585294	thyroid_cancer
17:44699851	rs116956554	EX255512	17:44109188	rs17574425	0.777589	thyroid_cancer
17:44699851	rs116956554	EX255512	17:44082446	rs74846646	0.773434	thyroid_cancer
17:44699851	rs116956554	EX255512	17:43772407	rs55927630	0.777589	thyroid_cancer
17:44699851	rs116956554	EX255512	17:43812599	rs62054398	0.72364	thyroid_cancer
17:44699851	rs116956554	EX255512	17:44083081	rs17573607	0.757982	thyroid_cancer
17:44699851	rs116956554	EX255512	17:44099082	rs17573907	0.777589	thyroid_cancer
17:44699851	rs116956554	EX255512	17:44184819	rs556791536	0.767428	thyroid_cancer
17:44699851	rs116956554	EX255512	17:44040120	rs55780945	0.777589	thyroid_cancer
17:44699851	rs116956554	EX255512	17:43916773	rs17690176	0.777981	thyroid_cancer
17:44699851	rs116956554	EX255512	17:44109248	rs55881134	0.777589	thyroid_cancer
17:44699851	rs116956554	EX255512	17:43828935	rs17426106	0.715956	thyroid_cancer
17:44699851	rs116956554	EX255512	17:43994252	rs77926909	0.77573	thyroid_cancer
17:44699851	rs116956554	EX255512	17:43812398	rs1526127	0.718381	thyroid_cancer
17:44699851	rs116956554	EX255512	17:43916509	rs10445333	0.779456	thyroid_cancer
17:44699851	rs116956554	EX255512	17:44082981	rs62064668	0.777589	thyroid_cancer
17:44699851	rs116956554	EX255512	17:44099129	rs62062290	0.775124	thyroid_cancer
17:44699851	rs116956554	EX255512	17:43721690	rs538711169	0.779456	thyroid_cancer
17:44699851	rs116956554	EX255512	17:43772251	rs17688410	0.779456	thyroid_cancer
17:44699851	rs116956554	EX255512	17:44048939	rs367627274	0.768363	thyroid_cancer
17:44699851	rs116956554	EX255512	17:43721457	rs1706746	0.779456	thyroid_cancer
17:44699851	rs116956554	EX255512	17:44156181	rs552438695	0.77551	thyroid_cancer
17:44699851	rs116956554	EX255512	17:43721283	rs2942164	0.779456	thyroid_cancer
17:44699851	rs116956554	EX255512	17:44156180	rs532327698	0.77551	thyroid_cancer
17:44699851	rs116956554	EX255512	17:44048941	rs62063301	0.768363	thyroid_cancer
17:44699851	rs116956554	EX255512	17:44048943	rs62063302	0.768363	thyroid_cancer
17:44699851	rs116956554	EX255512	17:43776425	rs112972619	0.752106	thyroid_cancer
17:44699851	rs116956554	EX255512	17:43812218	rs1526126	0.72364	thyroid_cancer
17:44699851	rs116956554	EX255512	17:43827209	rs17334894	0.716793	thyroid_cancer
17:44699851	rs116956554	EX255512	17:43916356	rs10445364	0.777981	thyroid_cancer
17:44699851	rs116956554	EX255512	17:43723189	rs413917	0.777589	thyroid_cancer
17:44699851	rs116956554	EX255512	17:43812177	rs1526125	0.72364	thyroid_cancer
17:44699851	rs116956554	EX255512	17:44098967	rs17652520	0.756044	thyroid_cancer
17:44699851	rs116956554	EX255512	17:44049133	rs62063303	0.768363	thyroid_cancer
17:44699851	rs116956554	EX255512	17:43811990	rs542946828	0.72364	thyroid_cancer
17:44699851	rs116956554	EX255512	17:43723462	rs3418	0.779456	thyroid_cancer
17:44699851	rs116956554	EX255512	17:43776741	rs76761706	0.779456	thyroid_cancer
17:44699851	rs116956554	EX255512	17:43811950	rs4569335	0.72364	thyroid_cancer
17:44699851	rs116956554	EX255512	17:43723605	rs393675	0.779456	thyroid_cancer
17:44699851	rs116956554	EX255512	17:44049329	rs75242405	0.768363	thyroid_cancer
17:44699851	rs116956554	EX255512	17:43811792	rs62054397	0.72364	thyroid_cancer
17:44699851	rs116956554	EX255512	17:43722509	rs1706748	0.751725	thyroid_cancer
17:44699851	rs116956554	EX255512	17:43830382	rs35879086	0.762432	thyroid_cancer
17:44699851	rs116956554	EX255512	17:44157597	rs17659881	0.777589	thyroid_cancer
17:44699851	rs116956554	EX255512	17:44184808	rs111905143	0.767649	thyroid_cancer
17:44699851	rs116956554	EX255512	17:43776742	rs80143279	0.779456	thyroid_cancer
17:44699851	rs116956554	EX255512	17:44073973	rs17652121	0.764723	thyroid_cancer
17:44699851	rs116956554	EX255512	17:44157622	rs78938131	0.77573	thyroid_cancer
17:44699851	rs116956554	EX255512	17:44156401	rs537304368	0.777589	thyroid_cancer
17:44699851	rs116956554	EX255512	17:44073889	rs1052553	0.759315	thyroid_cancer
17:44699851	rs116956554	EX255512	17:43772018	rs56200760	0.779456	thyroid_cancer
17:44699851	rs116956554	EX255512	17:44156167	rs2316954	0.777589	thyroid_cancer
17:44699851	rs116956554	EX255512	17:43719870	rs3108317	0.779456	thyroid_cancer
17:44699851	rs116956554	EX255512	17:44156132	rs111750615	0.777589	thyroid_cancer
17:44699851	rs116956554	EX255512	17:43811673	rs17563718	0.72364	thyroid_cancer
17:44699851	rs116956554	EX255512	17:44155925	rs565864885	0.777589	thyroid_cancer
17:44699851	rs116956554	EX255512	17:44097235	rs62062289	0.777589	thyroid_cancer
17:44699851	rs116956554	EX255512	17:44155707	rs55972730	0.777589	thyroid_cancer
17:44699851	rs116956554	EX255512	17:44157982	rs62060850	0.777589	thyroid_cancer
17:44699851	rs116956554	EX255512	17:44155299	rs531555626	0.77573	thyroid_cancer
17:44699851	rs116956554	EX255512	17:44157992	rs62060851	0.777589	thyroid_cancer
17:44699851	rs116956554	EX255512	17:43776787	rs17761985	0.779456	thyroid_cancer
17:44699851	rs116956554	EX255512	17:43811510	rs62054396	0.72364	thyroid_cancer
17:44699851	rs116956554	EX255512	17:44049550	rs17651093	0.764463	thyroid_cancer
17:44699851	rs116956554	EX255512	17:44155157	rs56100031	0.777589	thyroid_cancer
17:44699851	rs116956554	EX255512	17:43830685	rs62055869	0.762432	thyroid_cancer
17:44699851	rs116956554	EX255512	17:43724245	rs669915	0.779456	thyroid_cancer
17:44699851	rs116956554	EX255512	17:44154946	rs62060847	0.777589	thyroid_cancer
17:44699851	rs116956554	EX255512	17:44084002	rs112836774	0.757007	thyroid_cancer
17:44699851	rs116956554	EX255512	17:43830640	rs62055868	0.751905	thyroid_cancer
17:44699851	rs116956554	EX255512	17:44154607	rs74481389	0.777589	thyroid_cancer
17:44699851	rs116956554	EX255512	17:43724555	rs449501	0.777589	thyroid_cancer
17:44699851	rs116956554	EX255512	17:44154461	rs62060846	0.777589	thyroid_cancer
17:44699851	rs116956554	EX255512	17:44154393	rs62060845	0.777589	thyroid_cancer
17:44699851	rs116956554	EX255512	17:44159102	rs1476554	0.777589	thyroid_cancer
17:44699851	rs116956554	EX255512	17:44049867	rs17572248	0.768363	thyroid_cancer
17:44699851	rs116956554	EX255512	17:44154105	rs112197756	0.777589	thyroid_cancer
17:44699851	rs116956554	EX255512	17:44196015	rs17661141	0.77551	thyroid_cancer
17:44699851	rs116956554	EX255512	17:44154048	rs75530705	0.777589	thyroid_cancer
17:44699851	rs116956554	EX255512	17:44154033	rs76154201	0.777589	thyroid_cancer
17:44699851	rs116956554	EX255512	17:43731896	rs241035	0.779456	thyroid_cancer
17:44699851	rs116956554	EX255512	17:44159555	rs77138434	0.777589	thyroid_cancer
17:44699851	rs116956554	EX255512	17:43733048	rs241034	0.779456	thyroid_cancer
17:44699851	rs116956554	EX255512	17:43731719	rs241036	0.779456	thyroid_cancer
17:44699851	rs116956554	EX255512	17:44153909	rs549229394	0.777589	thyroid_cancer
17:44699851	rs116956554	EX255512	17:43915312	rs62054806	0.779456	thyroid_cancer
17:44699851	rs116956554	EX255512	17:44159631	rs111913701	0.777589	thyroid_cancer
17:44699851	rs116956554	EX255512	17:44109769	rs1076222	0.77551	thyroid_cancer
17:44699851	rs116956554	EX255512	17:43725212	rs448830	0.779456	thyroid_cancer
17:44699851	rs116956554	EX255512	17:43733707	rs533717295	0.779456	thyroid_cancer
17:44699851	rs116956554	EX255512	17:44153607	rs62060842	0.779456	thyroid_cancer
17:44699851	rs116956554	EX255512	17:43772109	rs17688391	0.779456	thyroid_cancer
17:44699851	rs116956554	EX255512	17:43725684	rs434428	0.779456	thyroid_cancer
17:44699851	rs116956554	EX255512	17:44159672	rs111519055	0.777589	thyroid_cancer
17:44699851	rs116956554	EX255512	17:44073739	rs62063850	0.762913	thyroid_cancer
17:44699851	rs116956554	EX255512	17:44153626	rs62060843	0.77967	thyroid_cancer
17:44699851	rs116956554	EX255512	17:43734503	rs241030	0.779456	thyroid_cancer
17:44699851	rs116956554	EX255512	17:44159695	rs77925835	0.777589	thyroid_cancer
17:44699851	rs116956554	EX255512	17:43734255	rs556466432	0.779456	thyroid_cancer
17:44699851	rs116956554	EX255512	17:43734643	rs241029	0.779456	thyroid_cancer
17:44699851	rs116956554	EX255512	17:43734304	rs241031	0.779456	thyroid_cancer
17:44699851	rs116956554	EX255512	17:43733983	rs241033	0.779456	thyroid_cancer
17:43567337	rs1879586	EX255512	17:43667792	rs538506995	0.796224	ovarian_cancer
17:44699851	rs116956554	EX255512	17:43811072	rs17563683	0.72364	thyroid_cancer
17:44699851	rs116956554	EX255512	17:44096486	rs62062286	0.773877	thyroid_cancer
17:44699851	rs116956554	EX255512	17:43735478	rs241027	0.779456	thyroid_cancer
17:44699851	rs116956554	EX255512	17:43735555	rs241026	0.779456	thyroid_cancer
17:44699851	rs116956554	EX255512	17:44084157	rs113316734	0.773877	thyroid_cancer
17:44699851	rs116956554	EX255512	17:44159725	rs17659953	0.777589	thyroid_cancer
17:44699851	rs116956554	EX255512	17:43724247	rs534580821	0.773434	thyroid_cancer
17:44699851	rs116956554	EX255512	17:43725762	rs434598	0.779456	thyroid_cancer
17:44699851	rs116956554	EX255512	17:43734145	rs241032	0.772032	thyroid_cancer
17:44699851	rs116956554	EX255512	17:43844798	rs56082319	0.777981	thyroid_cancer
17:44699851	rs116956554	EX255512	17:44153386	rs62060841	0.777589	thyroid_cancer
17:44699851	rs116956554	EX255512	17:43811060	rs62054395	0.72364	thyroid_cancer
17:44699851	rs116956554	EX255512	17:44153258	rs62060840	0.777589	thyroid_cancer
17:44699851	rs116956554	EX255512	17:44159849	rs17576165	0.777589	thyroid_cancer
17:44699851	rs116956554	EX255512	17:44153227	rs62060839	0.777589	thyroid_cancer
17:44699851	rs116956554	EX255512	17:43776945	rs62056873	0.779456	thyroid_cancer
17:44699851	rs116956554	EX255512	17:44153144	rs62060838	0.777589	thyroid_cancer
17:44699851	rs116956554	EX255512	17:44153836	rs62060844	0.773877	thyroid_cancer
17:44699851	rs116956554	EX255512	17:43730598	rs241038	0.779456	thyroid_cancer
17:44699851	rs116956554	EX255512	17:44159988	rs17576200	0.777589	thyroid_cancer
17:44699851	rs116956554	EX255512	17:44050395	rs62063306	0.768363	thyroid_cancer
17:44699851	rs116956554	EX255512	17:44152812	rs377414315	0.777589	thyroid_cancer
17:44699851	rs116956554	EX255512	17:44084533	rs74829364	0.777589	thyroid_cancer
17:44699851	rs116956554	EX255512	17:43737040	rs241023	0.779456	thyroid_cancer
17:44699851	rs116956554	EX255512	17:44152760	rs62060837	0.777589	thyroid_cancer
17:44699851	rs116956554	EX255512	17:43736504	rs241025	0.508739	thyroid_cancer
17:44699851	rs116956554	EX255512	17:43725992	rs434971	0.777589	thyroid_cancer
17:44699851	rs116956554	EX255512	17:43810902	rs77301847	0.72364	thyroid_cancer
17:44699851	rs116956554	EX255512	17:44084676	rs62064669	0.777589	thyroid_cancer
17:44699851	rs116956554	EX255512	17:44152736	rs112597362	0.777589	thyroid_cancer
17:44699851	rs116956554	EX255512	17:43810851	rs77807457	0.713194	thyroid_cancer
17:44699851	rs116956554	EX255512	17:44084844	rs78962882	0.777589	thyroid_cancer
17:44699851	rs116956554	EX255512	17:43830938	rs17426174	0.762432	thyroid_cancer
17:44699851	rs116956554	EX255512	17:44050340	rs17651134	0.766286	thyroid_cancer
17:43567337	rs1879586	EX255512	17:43667836	rs556906378	0.800394	ovarian_cancer
17:44699851	rs116956554	EX255512	17:43719829	rs548401838	0.756702	thyroid_cancer
17:44699851	rs116956554	EX255512	17:44039691	rs17650901	0.777589	thyroid_cancer
17:44699851	rs116956554	EX255512	17:43737730	rs241022	0.779456	thyroid_cancer
17:44699851	rs116956554	EX255512	17:44173812	rs62061798	0.771359	thyroid_cancer
17:44699851	rs116956554	EX255512	17:44173878	rs139282381	0.771359	thyroid_cancer
17:44699851	rs116956554	EX255512	17:43726125	rs385691	0.779456	thyroid_cancer
17:44699851	rs116956554	EX255512	17:43810873	rs75022332	0.72364	thyroid_cancer
17:44699851	rs116956554	EX255512	17:44095661	rs62062285	0.773651	thyroid_cancer
17:44699851	rs116956554	EX255512	17:44050463	rs62063774	0.766286	thyroid_cancer
17:44699851	rs116956554	EX255512	17:44152447	rs62060836	0.777589	thyroid_cancer
17:44699851	rs116956554	EX255512	17:43741452	rs17760577	0.77551	thyroid_cancer
17:43567337	rs1879586	EX255512	17:43696920	rs143345034	0.821334	ovarian_cancer
17:43567337	rs1879586	EX255512	17:43693379	rs532248901	0.683257	ovarian_cancer
17:43567337	rs1879586	EX255512	17:43696837	rs199505547	0.821334	ovarian_cancer
17:44699851	rs116956554	EX255512	17:44073145	rs17652066	0.764723	thyroid_cancer
17:43567337	rs1879586	EX255512	17:43696254	rs113965826	0.821334	ovarian_cancer
17:44699851	rs116956554	EX255512	17:44160592	rs62060853	0.777589	thyroid_cancer
17:44699851	rs116956554	EX255512	17:43914981	rs572543580	0.777981	thyroid_cancer
17:44699851	rs116956554	EX255512	17:43915054	rs62054805	0.779456	thyroid_cancer
17:43567337	rs1879586	EX255512	17:43695197	rs528280907	0.826904	ovarian_cancer
17:44699851	rs116956554	EX255512	17:44049900	rs62063304	0.771359	thyroid_cancer
17:44699851	rs116956554	EX255512	17:44085852	rs62064670	0.777589	thyroid_cancer
17:44699851	rs116956554	EX255512	17:43735276	rs241028	0.770765	thyroid_cancer
17:44699851	rs116956554	EX255512	17:44152390	rs62060835	0.777589	thyroid_cancer
17:44699851	rs116956554	EX255512	17:44095570	rs62062284	0.777589	thyroid_cancer
17:44699851	rs116956554	EX255512	17:43738676	rs241020	0.777589	thyroid_cancer
17:44699851	rs116956554	EX255512	17:43810782	rs113790915	0.72364	thyroid_cancer
17:44699851	rs116956554	EX255512	17:44160674	rs17660017	0.777589	thyroid_cancer
17:44699851	rs116956554	EX255512	17:44083323	rs17652337	0.763322	thyroid_cancer
17:44699851	rs116956554	EX255512	17:44086100	rs62064671	0.777589	thyroid_cancer
17:44699851	rs116956554	EX255512	17:43914979	rs201128097	0.777981	thyroid_cancer
17:43567337	rs1879586	EX255512	17:43666511	rs529177106	0.813858	ovarian_cancer
17:44699851	rs116956554	EX255512	17:44050823	rs62063775	0.768363	thyroid_cancer
17:43567337	rs1879586	EX255512	17:43693341	rs556106195	0.822544	ovarian_cancer
17:44699851	rs116956554	EX255512	17:43914990	rs71904125	0.777589	thyroid_cancer
17:43567337	rs1879586	EX255512	17:43689090	rs56340658	0.814458	ovarian_cancer
17:44699851	rs116956554	EX255512	17:43837868	rs574194744	0.767232	thyroid_cancer
17:44699851	rs116956554	EX255512	17:43730636	rs241037	0.771359	thyroid_cancer
17:43567337	rs1879586	EX255512	17:43692935	rs611351	0.824431	ovarian_cancer
17:44699851	rs116956554	EX255512	17:44151969	rs558015156	0.777589	thyroid_cancer
17:44699851	rs116956554	EX255512	17:44083402	rs1991556	0.728834	thyroid_cancer
17:44699851	rs116956554	EX255512	17:43736763	rs241024	0.773225	thyroid_cancer
17:44699851	rs116956554	EX255512	17:43831112	rs62055871	0.762432	thyroid_cancer
17:44699851	rs116956554	EX255512	17:44161091	rs547329246	0.777589	thyroid_cancer
17:44699851	rs116956554	EX255512	17:44050282	rs62063305	0.771359	thyroid_cancer
17:43567337	rs1879586	EX255512	17:43690468	rs643024	0.824431	ovarian_cancer
17:43567337	rs1879586	EX255512	17:43695967	rs535358515	0.818864	ovarian_cancer
17:43567337	rs1879586	EX255512	17:43665906	rs563247091	0.817628	ovarian_cancer
17:43567337	rs1879586	EX255512	17:43685291	rs3975750	0.774079	ovarian_cancer
17:44699851	rs116956554	EX255512	17:44013024	rs17650381	0.779456	thyroid_cancer
17:44699851	rs116956554	EX255512	17:44151697	rs62060834	0.777589	thyroid_cancer
17:44699851	rs116956554	EX255512	17:44157676	rs551522299	0.771359	thyroid_cancer
17:44699851	rs116956554	EX255512	17:44095335	rs111976319	0.766539	thyroid_cancer
17:44699851	rs116956554	EX255512	17:44086521	rs62064672	0.777589	thyroid_cancer
17:44699851	rs116956554	EX255512	17:44151667	rs62060812	0.777589	thyroid_cancer
17:44699851	rs116956554	EX255512	17:44013103	rs17650417	0.779456	thyroid_cancer
17:44699851	rs116956554	EX255512	17:44050850	rs62063776	0.768363	thyroid_cancer
17:44699851	rs116956554	EX255512	17:44192592	rs567247012	0.771799	thyroid_cancer
17:44699851	rs116956554	EX255512	17:44012989	rs62061719	0.779456	thyroid_cancer
17:44699851	rs116956554	EX255512	17:44086726	rs370558872	0.777589	thyroid_cancer
17:44699851	rs116956554	EX255512	17:43838720	rs62055888	0.746827	thyroid_cancer
17:43567337	rs1879586	EX255512	17:43688387	rs62066086	0.817028	ovarian_cancer
17:44699851	rs116956554	EX255512	17:43810608	rs62054394	0.72364	thyroid_cancer
17:43567337	rs1879586	EX255512	17:43688579	rs557048086	0.824431	ovarian_cancer
17:44699851	rs116956554	EX255512	17:44013189	rs62061720	0.779456	thyroid_cancer
17:43567337	rs1879586	EX255512	17:43667413	rs376183404	0.775737	ovarian_cancer
17:44699851	rs116956554	EX255512	17:43717415	rs389978	0.777589	thyroid_cancer
17:44699851	rs116956554	EX255512	17:44024660	rs62062786	0.76111	thyroid_cancer
17:43567337	rs1879586	EX255512	17:43685707	rs430688	0.814715	ovarian_cancer
17:44699851	rs116956554	EX255512	17:44161302	rs113788190	0.77573	thyroid_cancer
17:43567337	rs1879586	EX255512	17:43685021	rs2906006	0.817782	ovarian_cancer
17:44699851	rs116956554	EX255512	17:43840726	rs533511475	0.777589	thyroid_cancer
17:43567337	rs1879586	EX255512	17:43670073	rs544997299	0.790281	ovarian_cancer
17:44699851	rs116956554	EX255512	17:44161360	rs112364920	0.775124	thyroid_cancer
17:43671737	rs2463523	EX255512	17:43924337	rs12373168	0.505967	breast_cancer
17:43567337	rs1879586	EX255512	17:43685826	rs413519	0.82318	ovarian_cancer
17:44699851	rs116956554	EX255512	17:43729432	rs647483	0.779456	thyroid_cancer
17:44699851	rs116956554	EX255512	17:43726574	rs455028	0.779456	thyroid_cancer
17:44699851	rs116956554	EX255512	17:44012915	rs77924424	0.779456	thyroid_cancer
17:44699851	rs116956554	EX255512	17:44073062	rs62063849	0.763187	thyroid_cancer
17:44699851	rs116956554	EX255512	17:44161470	rs80028338	0.777589	thyroid_cancer
17:44699851	rs116956554	EX255512	17:43729384	rs413844	0.779456	thyroid_cancer
17:44699851	rs116956554	EX255512	17:44095055	rs62062283	0.777589	thyroid_cancer
17:44699851	rs116956554	EX255512	17:43726588	rs366858	0.779456	thyroid_cancer
17:44699851	rs116956554	EX255512	17:43840107	rs11079721	0.779456	thyroid_cancer
17:44699851	rs116956554	EX255512	17:44013346	rs62061721	0.779456	thyroid_cancer
17:44699851	rs116956554	EX255512	17:43738627	rs241021	0.773225	thyroid_cancer
17:44699851	rs116956554	EX255512	17:43832115	rs55645418	0.766539	thyroid_cancer
17:43567337	rs1879586	EX255512	17:43670018	rs533085454	0.807858	ovarian_cancer
17:44699851	rs116956554	EX255512	17:44161478	rs67911076	0.777589	thyroid_cancer
17:43567337	rs1879586	EX255512	17:43685698	rs444967	0.818237	ovarian_cancer
17:44699851	rs116956554	EX255512	17:43810371	rs17649162	0.72364	thyroid_cancer
17:44699851	rs116956554	EX255512	17:44151156	rs12150558	0.777589	thyroid_cancer
17:44699851	rs116956554	EX255512	17:43834873	rs529814250	0.722144	thyroid_cancer
17:43567337	rs1879586	EX255512	17:43684920	rs2906007	0.824431	ovarian_cancer
17:43567337	rs1879586	EX255512	17:43687072	rs2949997	0.819138	ovarian_cancer
17:43567337	rs1879586	EX255512	17:43684563	rs2906009	0.824431	ovarian_cancer
17:44699851	rs116956554	EX255512	17:44094871	rs9709338	0.777589	thyroid_cancer
17:44699851	rs116956554	EX255512	17:44165803	rs17660132	0.773434	thyroid_cancer
17:44699851	rs116956554	EX255512	17:43746276	rs17760733	0.777377	thyroid_cancer
17:44699851	rs116956554	EX255512	17:44161522	rs113955100	0.777589	thyroid_cancer
17:44699851	rs116956554	EX255512	17:43717131	rs389217	0.779456	thyroid_cancer
17:44699851	rs116956554	EX255512	17:43834970	rs7350923	0.760661	thyroid_cancer
17:44699851	rs116956554	EX255512	17:44073027	rs17652036	0.764723	thyroid_cancer
17:44699851	rs116956554	EX255512	17:44165852	rs74348235	0.771575	thyroid_cancer
17:44699851	rs116956554	EX255512	17:43746610	rs142642115	0.779456	thyroid_cancer
17:44699851	rs116956554	EX255512	17:43779624	rs1526128	0.758548	thyroid_cancer
17:44699851	rs116956554	EX255512	17:43746721	rs17687504	0.779456	thyroid_cancer
17:44699851	rs116956554	EX255512	17:43746418	rs79675109	0.779456	thyroid_cancer
17:44699851	rs116956554	EX255512	17:43746839	rs62053945	0.779456	thyroid_cancer
17:44699851	rs116956554	EX255512	17:43746187	rs534811419	0.779456	thyroid_cancer
17:44699851	rs116956554	EX255512	17:44013475	rs79857651	0.777589	thyroid_cancer
17:43567337	rs1879586	EX255512	17:43683611	rs4471725	0.824431	ovarian_cancer
17:44699851	rs116956554	EX255512	17:44094667	rs2316948	0.777589	thyroid_cancer
17:44699851	rs116956554	EX255512	17:43747677	rs62053946	0.779456	thyroid_cancer
17:44699851	rs116956554	EX255512	17:43914809	rs62054804	0.779456	thyroid_cancer
17:43567337	rs1879586	EX255512	17:43683597	rs4528616	0.822544	ovarian_cancer
17:44699851	rs116956554	EX255512	17:43747683	rs62053947	0.779456	thyroid_cancer
17:44699851	rs116956554	EX255512	17:43744990	rs17687462	0.779456	thyroid_cancer
17:44699851	rs116956554	EX255512	17:44201358	rs560569736	0.77551	thyroid_cancer
17:43567337	rs1879586	EX255512	17:43663247	rs1724390	0.825118	ovarian_cancer
17:44699851	rs116956554	EX255512	17:43778828	rs62056877	0.773877	thyroid_cancer
17:43567337	rs1879586	EX255512	17:43664335	rs541888769	0.798504	ovarian_cancer
17:44699851	rs116956554	EX255512	17:43840681	rs62055890	0.779456	thyroid_cancer
17:44699851	rs116956554	EX255512	17:44013483	rs113756354	0.779456	thyroid_cancer
17:44699851	rs116956554	EX255512	17:44092801	rs12149995	0.772205	thyroid_cancer
17:44699851	rs116956554	EX255512	17:43748046	rs62053948	0.779456	thyroid_cancer
17:44699851	rs116956554	EX255512	17:44093496	rs62062275	0.777589	thyroid_cancer
17:44699851	rs116956554	EX255512	17:44093319	rs62062274	0.777589	thyroid_cancer
17:44699851	rs116956554	EX255512	17:44092744	rs544405672	0.777589	thyroid_cancer
17:44699851	rs116956554	EX255512	17:44092497	rs12150469	0.777589	thyroid_cancer
17:43567337	rs1879586	EX255512	17:43686420	rs440778	0.821386	ovarian_cancer
17:44699851	rs116956554	EX255512	17:44092243	rs62062273	0.777589	thyroid_cancer
17:44699851	rs116956554	EX255512	17:44092108	rs62062272	0.777589	thyroid_cancer
17:44699851	rs116956554	EX255512	17:44093753	rs62062277	0.777589	thyroid_cancer
17:44699851	rs116956554	EX255512	17:44093860	rs62062278	0.777589	thyroid_cancer
17:44699851	rs116956554	EX255512	17:44093627	rs62062276	0.776127	thyroid_cancer
17:44699851	rs116956554	EX255512	17:43748101	rs62053949	0.779456	thyroid_cancer
17:44699851	rs116956554	EX255512	17:44093964	rs62062279	0.777589	thyroid_cancer
17:44699851	rs116956554	EX255512	17:44091724	rs75534191	0.777589	thyroid_cancer
17:44699851	rs116956554	EX255512	17:44093993	rs62062280	0.777589	thyroid_cancer
17:44699851	rs116956554	EX255512	17:44072984	rs112572874	0.764723	thyroid_cancer
17:44699851	rs116956554	EX255512	17:44094112	rs62062281	0.777589	thyroid_cancer
17:44699851	rs116956554	EX255512	17:44150920	rs12150551	0.777589	thyroid_cancer
17:44699851	rs116956554	EX255512	17:44094471	rs17652502	0.77573	thyroid_cancer
17:44699851	rs116956554	EX255512	17:44094374	rs62062282	0.777589	thyroid_cancer
17:44699851	rs116956554	EX255512	17:44091092	rs62062269	0.777589	thyroid_cancer
17:44699851	rs116956554	EX255512	17:44090858	rs62062268	0.77573	thyroid_cancer
17:44699851	rs116956554	EX255512	17:44090854	rs62062267	0.777589	thyroid_cancer
17:44699851	rs116956554	EX255512	17:44165435	rs3912060	0.77551	thyroid_cancer
17:44699851	rs116956554	EX255512	17:44090796	rs17573858	0.777589	thyroid_cancer
17:44699851	rs116956554	EX255512	17:44161747	rs201722973	0.777589	thyroid_cancer
17:44699851	rs116956554	EX255512	17:44208945	rs62063202	0.77551	thyroid_cancer
17:44699851	rs116956554	EX255512	17:44091195	rs62062270	0.77573	thyroid_cancer
17:44699851	rs116956554	EX255512	17:44090704	rs62062266	0.777589	thyroid_cancer
17:44699851	rs116956554	EX255512	17:43840864	rs77849344	0.779456	thyroid_cancer
17:44699851	rs116956554	EX255512	17:43748412	rs62053950	0.779456	thyroid_cancer
17:44699851	rs116956554	EX255512	17:44090685	rs12150515	0.777589	thyroid_cancer
17:44699851	rs116956554	EX255512	17:44090646	rs12150170	0.777589	thyroid_cancer
17:44699851	rs116956554	EX255512	17:44090538	rs556917425	0.777589	thyroid_cancer
17:44699851	rs116956554	EX255512	17:44210442	rs17577975	0.779456	thyroid_cancer
17:44699851	rs116956554	EX255512	17:44090536	rs551853349	0.777589	thyroid_cancer
17:44699851	rs116956554	EX255512	17:43743045	rs17760631	0.779456	thyroid_cancer
17:44699851	rs116956554	EX255512	17:44186252	rs17577024	0.777589	thyroid_cancer
17:44699851	rs116956554	EX255512	17:44186301	rs17577052	0.777589	thyroid_cancer
17:44699851	rs116956554	EX255512	17:44186055	rs62061821	0.777589	thyroid_cancer
17:43567337	rs1879586	EX255512	17:43683627	rs4485406	0.804755	ovarian_cancer
17:44699851	rs116956554	EX255512	17:44090455	rs12150254	0.777589	thyroid_cancer
17:44699851	rs116956554	EX255512	17:44186593	rs77635460	0.777589	thyroid_cancer
17:44699851	rs116956554	EX255512	17:43839150	rs66470052	0.71302	thyroid_cancer
17:44699851	rs116956554	EX255512	17:43778752	rs62056876	0.774281	thyroid_cancer
17:44699851	rs116956554	EX255512	17:44209628	rs17577954	0.777589	thyroid_cancer
17:44699851	rs116956554	EX255512	17:44209313	rs62063203	0.777589	thyroid_cancer
17:44699851	rs116956554	EX255512	17:44213204	rs542524111	0.77781	thyroid_cancer
17:44699851	rs116956554	EX255512	17:44090236	rs4306559	0.777589	thyroid_cancer
17:44699851	rs116956554	EX255512	17:44209474	rs112401617	0.777589	thyroid_cancer
17:44699851	rs116956554	EX255512	17:43840899	rs74918686	0.779456	thyroid_cancer
17:44699851	rs116956554	EX255512	17:44209364	rs111724389	0.77573	thyroid_cancer
17:44699851	rs116956554	EX255512	17:44092729	rs72169174	0.77573	thyroid_cancer
17:44699851	rs116956554	EX255512	17:44209919	rs3089	0.777589	thyroid_cancer
17:43567337	rs1879586	EX255512	17:43680850	rs369209138	0.821961	ovarian_cancer
17:44699851	rs116956554	EX255512	17:44209957	rs55909047	0.777589	thyroid_cancer
17:44699851	rs116956554	EX255512	17:44209875	rs55780786	0.777589	thyroid_cancer
17:44699851	rs116956554	EX255512	17:44185427	rs574878319	0.771575	thyroid_cancer
17:44699851	rs116956554	EX255512	17:44094133	rs537614005	0.77573	thyroid_cancer
17:44699851	rs116956554	EX255512	17:44013964	rs55939347	0.779251	thyroid_cancer
17:44699851	rs116956554	EX255512	17:44090148	rs75666751	0.777589	thyroid_cancer
17:44699851	rs116956554	EX255512	17:43727061	rs453997	0.77967	thyroid_cancer
17:44699851	rs116956554	EX255512	17:44189910	rs78929339	0.769286	thyroid_cancer
17:44699851	rs116956554	EX255512	17:44185245	rs76761511	0.777589	thyroid_cancer
17:44699851	rs116956554	EX255512	17:44090035	rs62062265	0.777589	thyroid_cancer
17:44699851	rs116956554	EX255512	17:43741136	rs55688739	0.773877	thyroid_cancer
17:44699851	rs116956554	EX255512	17:43840935	rs79545140	0.779456	thyroid_cancer
17:44699851	rs116956554	EX255512	17:44088772	rs62064674	0.777589	thyroid_cancer
17:44699851	rs116956554	EX255512	17:44210988	rs12150087	0.777589	thyroid_cancer
17:44699851	rs116956554	EX255512	17:44090339	rs747152	0.773877	thyroid_cancer
17:44699851	rs116956554	EX255512	17:44209985	rs56119705	0.777589	thyroid_cancer
17:44699851	rs116956554	EX255512	17:44211502	rs111424940	0.777589	thyroid_cancer
17:43567337	rs1879586	EX255512	17:43688249	rs62066085	0.812065	ovarian_cancer
17:44699851	rs116956554	EX255512	17:44210247	rs143331068	0.77967	thyroid_cancer
17:44699851	rs116956554	EX255512	17:44212032	rs62063208	0.777589	thyroid_cancer
17:44699851	rs116956554	EX255512	17:44211902	rs62063207	0.777589	thyroid_cancer
17:44699851	rs116956554	EX255512	17:44212525	rs368919625	0.778206	thyroid_cancer
17:44699851	rs116956554	EX255512	17:44089715	rs733968	0.77573	thyroid_cancer
17:44699851	rs116956554	EX255512	17:44187492	rs17577094	0.77573	thyroid_cancer
17:44699851	rs116956554	EX255512	17:44150480	rs974291	0.777589	thyroid_cancer
17:44699851	rs116956554	EX255512	17:44212527	rs372980169	0.778206	thyroid_cancer
17:44699851	rs116956554	EX255512	17:44165098	rs3912061	0.777589	thyroid_cancer
17:44699851	rs116956554	EX255512	17:44089690	rs733967	0.77573	thyroid_cancer
17:44699851	rs116956554	EX255512	17:44213921	rs532044959	0.776359	thyroid_cancer
17:44699851	rs116956554	EX255512	17:43714179	rs543398310	0.777377	thyroid_cancer
17:44699851	rs116956554	EX255512	17:44161860	rs62060855	0.777589	thyroid_cancer
17:44699851	rs116956554	EX255512	17:43740856	rs62053939	0.777589	thyroid_cancer
17:44699851	rs116956554	EX255512	17:44089563	rs733966	0.777589	thyroid_cancer
17:44699851	rs116956554	EX255512	17:44165069	rs3912062	0.777589	thyroid_cancer
17:43567337	rs1879586	EX255512	17:43670940	rs571944974	0.808567	ovarian_cancer
17:44699851	rs116956554	EX255512	17:44150464	rs974292	0.777589	thyroid_cancer
17:44699851	rs116956554	EX255512	17:44184404	rs73984689	0.713336	thyroid_cancer
17:44699851	rs116956554	EX255512	17:43740967	rs111273167	0.779456	thyroid_cancer
17:44699851	rs116956554	EX255512	17:44033097	rs375606901	0.767936	thyroid_cancer
17:44699851	rs116956554	EX255512	17:44203806	rs149079649	0.771575	thyroid_cancer
17:44699851	rs116956554	EX255512	17:43716885	rs413778	0.779456	thyroid_cancer
17:44699851	rs116956554	EX255512	17:44088926	rs62064675	0.77573	thyroid_cancer
17:44699851	rs116956554	EX255512	17:43715619	rs2942165	0.779456	thyroid_cancer
17:44699851	rs116956554	EX255512	17:44213934	rs547112461	0.774933	thyroid_cancer
17:44699851	rs116956554	EX255512	17:43914728	rs62054803	0.779456	thyroid_cancer
17:44699851	rs116956554	EX255512	17:43715924	rs117368197	0.779456	thyroid_cancer
17:44699851	rs116956554	EX255512	17:44014981	rs62061723	0.777377	thyroid_cancer
17:44699851	rs116956554	EX255512	17:44189855	rs79772780	0.75012	thyroid_cancer
17:44699851	rs116956554	EX255512	17:44088937	rs17652449	0.772032	thyroid_cancer
17:44699851	rs116956554	EX255512	17:44051588	rs117124984	0.768363	thyroid_cancer
17:44699851	rs116956554	EX255512	17:43715018	rs2942167	0.779456	thyroid_cancer
17:44699851	rs116956554	EX255512	17:44014982	rs62061724	0.777377	thyroid_cancer
17:44699851	rs116956554	EX255512	17:44184428	rs111295615	0.777589	thyroid_cancer
17:44699851	rs116956554	EX255512	17:44163547	rs67335396	0.77551	thyroid_cancer
17:44699851	rs116956554	EX255512	17:44161875	rs62060856	0.77573	thyroid_cancer
17:44699851	rs116956554	EX255512	17:44166197	rs62061764	0.777589	thyroid_cancer
17:44699851	rs116956554	EX255512	17:44213712	rs564905548	0.77967	thyroid_cancer
17:44699851	rs116956554	EX255512	17:43741028	rs62053940	0.779456	thyroid_cancer
17:44699851	rs116956554	EX255512	17:44089921	rs4283261	0.776127	thyroid_cancer
17:44699851	rs116956554	EX255512	17:44170414	rs62061790	0.777589	thyroid_cancer
17:44699851	rs116956554	EX255512	17:44170238	rs112596352	0.777589	thyroid_cancer
17:44699851	rs116956554	EX255512	17:44170018	rs17576631	0.777589	thyroid_cancer
17:44699851	rs116956554	EX255512	17:43714850	rs2942168	0.777589	thyroid_cancer
17:43567337	rs1879586	EX255512	17:43679121	rs549463181	0.816973	ovarian_cancer
17:44699851	rs116956554	EX255512	17:44170129	rs143143028	0.777589	thyroid_cancer
17:44699851	rs116956554	EX255512	17:44072881	rs17573266	0.76111	thyroid_cancer
17:44699851	rs116956554	EX255512	17:44170612	rs17660398	0.777589	thyroid_cancer
17:44699851	rs116956554	EX255512	17:44012343	rs17650335	0.779456	thyroid_cancer
17:43567337	rs1879586	EX255512	17:43671099	rs539288087	0.802134	ovarian_cancer
17:44699851	rs116956554	EX255512	17:43714190	rs550841458	0.777589	thyroid_cancer
17:44699851	rs116956554	EX255512	17:43714673	rs241039	0.779456	thyroid_cancer
17:44699851	rs116956554	EX255512	17:44169437	rs62061772	0.777589	thyroid_cancer
17:44699851	rs116956554	EX255512	17:44189858	rs76640332	0.75012	thyroid_cancer
17:44699851	rs116956554	EX255512	17:44184375	rs79346219	0.777589	thyroid_cancer
17:44699851	rs116956554	EX255512	17:44013938	rs12150111	0.779456	thyroid_cancer
17:44699851	rs116956554	EX255512	17:44171554	rs62061792	0.777589	thyroid_cancer
17:44699851	rs116956554	EX255512	17:43713925	rs241041	0.779456	thyroid_cancer
17:44699851	rs116956554	EX255512	17:44169406	rs62061771	0.777589	thyroid_cancer
17:44699851	rs116956554	EX255512	17:44171565	rs62061793	0.777589	thyroid_cancer
17:44699851	rs116956554	EX255512	17:44171024	rs62061791	0.777589	thyroid_cancer
17:44699851	rs116956554	EX255512	17:44169377	rs62061770	0.777589	thyroid_cancer
17:43567337	rs1879586	EX255512	17:43663169	rs62064388	0.829966	ovarian_cancer
17:44699851	rs116956554	EX255512	17:43711539	rs2942169	0.779456	thyroid_cancer
17:44699851	rs116956554	EX255512	17:44051589	rs118087478	0.768363	thyroid_cancer
17:44699851	rs116956554	EX255512	17:44166311	rs17660167	0.777589	thyroid_cancer
17:44699851	rs116956554	EX255512	17:44164323	rs55692232	0.777589	thyroid_cancer
17:44699851	rs116956554	EX255512	17:44172327	rs17576695	0.777589	thyroid_cancer
17:44699851	rs116956554	EX255512	17:44184194	rs141004635	0.777589	thyroid_cancer
17:44699851	rs116956554	EX255512	17:44172205	rs527542765	0.777589	thyroid_cancer
17:44699851	rs116956554	EX255512	17:43712657	rs241042	0.779456	thyroid_cancer
17:44699851	rs116956554	EX255512	17:43711312	rs2942170	0.779456	thyroid_cancer
17:44699851	rs116956554	EX255512	17:44014137	rs12150460	0.779456	thyroid_cancer
17:44699851	rs116956554	EX255512	17:44172391	rs80020809	0.777589	thyroid_cancer
17:44699851	rs116956554	EX255512	17:44164133	rs62060859	0.772205	thyroid_cancer
17:44699851	rs116956554	EX255512	17:44172408	rs77044307	0.777589	thyroid_cancer
17:44699851	rs116956554	EX255512	17:44150233	rs974293	0.777589	thyroid_cancer
17:44699851	rs116956554	EX255512	17:43741627	rs565024979	0.779456	thyroid_cancer
17:44699851	rs116956554	EX255512	17:44014384	rs55874169	0.77573	thyroid_cancer
17:44699851	rs116956554	EX255512	17:44012257	rs66755419	0.777589	thyroid_cancer
17:44699851	rs116956554	EX255512	17:44168508	rs111364350	0.78006	thyroid_cancer
17:44699851	rs116956554	EX255512	17:44161985	rs2316955	0.777589	thyroid_cancer
17:44699851	rs116956554	EX255512	17:44164090	rs62060858	0.777589	thyroid_cancer
17:44699851	rs116956554	EX255512	17:44014263	rs12150195	0.779456	thyroid_cancer
17:44699851	rs116956554	EX255512	17:43712464	rs241044	0.779456	thyroid_cancer
17:44699851	rs116956554	EX255512	17:43712337	rs241045	0.779456	thyroid_cancer
17:44699851	rs116956554	EX255512	17:43751308	rs62055660	0.779456	thyroid_cancer
17:44699851	rs116956554	EX255512	17:44169581	rs111970616	0.77551	thyroid_cancer
17:44699851	rs116956554	EX255512	17:43751427	rs113486004	0.779456	thyroid_cancer
17:44699851	rs116956554	EX255512	17:44168295	rs550543185	0.777589	thyroid_cancer
17:44699851	rs116956554	EX255512	17:44169605	rs17660337	0.77551	thyroid_cancer
17:44699851	rs116956554	EX255512	17:44172698	rs79348289	0.777589	thyroid_cancer
17:44699851	rs116956554	EX255512	17:43914598	rs62054802	0.779456	thyroid_cancer
17:44699851	rs116956554	EX255512	17:43751223	rs62053958	0.779456	thyroid_cancer
17:44699851	rs116956554	EX255512	17:43751246	rs62053959	0.777589	thyroid_cancer
17:44699851	rs116956554	EX255512	17:44172773	rs75412750	0.777589	thyroid_cancer
17:44699851	rs116956554	EX255512	17:44038785	rs62063281	0.724797	thyroid_cancer
17:44699851	rs116956554	EX255512	17:44012260	rs62061718	0.779456	thyroid_cancer
17:44699851	rs116956554	EX255512	17:43751101	rs112637166	0.779456	thyroid_cancer
17:44699851	rs116956554	EX255512	17:44167729	rs62061767	0.777589	thyroid_cancer
17:44699851	rs116956554	EX255512	17:44150163	rs974294	0.777589	thyroid_cancer
17:44699851	rs116956554	EX255512	17:44167661	rs79923630	0.777589	thyroid_cancer
17:44699851	rs116956554	EX255512	17:44115886	rs12150090	0.777589	thyroid_cancer
17:44699851	rs116956554	EX255512	17:43710384	rs17686610	0.779456	thyroid_cancer
17:44699851	rs116956554	EX255512	17:43710371	rs16940633	0.779456	thyroid_cancer
17:44699851	rs116956554	EX255512	17:44160050	rs62060852	0.771359	thyroid_cancer
17:44699851	rs116956554	EX255512	17:44051612	rs77875796	0.768363	thyroid_cancer
17:43567337	rs1879586	EX255512	17:43671739	rs2462835	0.790876	ovarian_cancer
17:44699851	rs116956554	EX255512	17:44173179	rs62061795	0.777589	thyroid_cancer
17:44699851	rs116956554	EX255512	17:44096553	rs62062288	0.725464	thyroid_cancer
17:44699851	rs116956554	EX255512	17:44007785	rs113912415	0.772091	thyroid_cancer
17:44699851	rs116956554	EX255512	17:44167464	rs62061766	0.77573	thyroid_cancer
17:43567337	rs1879586	EX255512	17:43671737	rs2463523	0.790876	ovarian_cancer
17:44699851	rs116956554	EX255512	17:44173356	rs17576709	0.777589	thyroid_cancer
17:44699851	rs116956554	EX255512	17:43708418	rs368673667	0.77551	thyroid_cancer
17:44699851	rs116956554	EX255512	17:43710127	rs81632	0.777589	thyroid_cancer
17:44699851	rs116956554	EX255512	17:44173408	rs62061796	0.777589	thyroid_cancer
17:44699851	rs116956554	EX255512	17:43841624	rs138939613	0.774172	thyroid_cancer
17:44699851	rs116956554	EX255512	17:43752039	rs62055661	0.779456	thyroid_cancer
17:44699851	rs116956554	EX255512	17:44214094	rs536077496	0.77781	thyroid_cancer
17:44699851	rs116956554	EX255512	17:43708415	rs67379001	0.77551	thyroid_cancer
17:44699851	rs116956554	EX255512	17:43709867	rs650927	0.779456	thyroid_cancer
17:44699851	rs116956554	EX255512	17:44167101	rs17660294	0.777589	thyroid_cancer
17:44699851	rs116956554	EX255512	17:43750939	rs62053957	0.779456	thyroid_cancer
17:44699851	rs116956554	EX255512	17:43752078	rs113155081	0.779456	thyroid_cancer
17:44699851	rs116956554	EX255512	17:43709893	rs671740	0.779456	thyroid_cancer
17:44699851	rs116956554	EX255512	17:44172493	rs146453014	0.77551	thyroid_cancer
17:44699851	rs116956554	EX255512	17:43749168	rs62053951	0.779456	thyroid_cancer
17:44699851	rs116956554	EX255512	17:43841571	rs56369036	0.779456	thyroid_cancer
17:44699851	rs116956554	EX255512	17:44016341	rs62061726	0.773877	thyroid_cancer
17:44699851	rs116956554	EX255512	17:43841729	rs11079723	0.777589	thyroid_cancer
17:44699851	rs116956554	EX255512	17:44036408	rs62063276	0.531794	thyroid_cancer
17:44699851	rs116956554	EX255512	17:43709415	rs436667	0.779456	thyroid_cancer
17:44699851	rs116956554	EX255512	17:44174068	rs62061799	0.77013	thyroid_cancer
17:44699851	rs116956554	EX255512	17:44150152	rs974295	0.777589	thyroid_cancer
17:44699851	rs116956554	EX255512	17:44012463	rs17565025	0.770194	thyroid_cancer
17:44699851	rs116956554	EX255512	17:44214814	rs558642106	0.776359	thyroid_cancer
17:44699851	rs116956554	EX255512	17:44214815	rs570877560	0.776359	thyroid_cancer
17:44699851	rs116956554	EX255512	17:44166646	rs17660251	0.777589	thyroid_cancer
17:44699851	rs116956554	EX255512	17:44015446	rs12150229	0.779456	thyroid_cancer
17:44699851	rs116956554	EX255512	17:43749261	rs62053952	0.777589	thyroid_cancer
17:44699851	rs116956554	EX255512	17:44015464	rs12150230	0.779456	thyroid_cancer
17:44699851	rs116956554	EX255512	17:43837567	rs62055884	0.760661	thyroid_cancer
17:44699851	rs116956554	EX255512	17:43777542	rs17688767	0.779456	thyroid_cancer
17:44699851	rs116956554	EX255512	17:44006085	rs62059008	0.777589	thyroid_cancer
17:44699851	rs116956554	EX255512	17:44150042	rs74850776	0.777589	thyroid_cancer
17:44699851	rs116956554	EX255512	17:43707848	rs593720	0.779456	thyroid_cancer
17:44699851	rs116956554	EX255512	17:44163551	rs66546910	0.777589	thyroid_cancer
17:44699851	rs116956554	EX255512	17:44036047	rs62063271	0.718161	thyroid_cancer
17:44699851	rs116956554	EX255512	17:44215416	rs386386169	0.77781	thyroid_cancer
17:44699851	rs116956554	EX255512	17:43707955	rs396593	0.779456	thyroid_cancer
17:44699851	rs116956554	EX255512	17:43707951	rs444071	0.779456	thyroid_cancer
17:44699851	rs116956554	EX255512	17:44015745	rs12150235	0.779456	thyroid_cancer
17:44699851	rs116956554	EX255512	17:44089108	rs76723223	0.774281	thyroid_cancer
17:44699851	rs116956554	EX255512	17:44183616	rs17576989	0.777589	thyroid_cancer
17:43567337	rs1879586	EX255512	17:43679132	rs571297820	0.747803	ovarian_cancer
17:44699851	rs116956554	EX255512	17:44183790	rs79923708	0.770194	thyroid_cancer
17:44699851	rs116956554	EX255512	17:43881790	rs17689378	0.771799	thyroid_cancer
17:44699851	rs116956554	EX255512	17:44015816	rs12150242	0.779456	thyroid_cancer
17:44699851	rs116956554	EX255512	17:44176215	rs55825513	0.773434	thyroid_cancer
17:44699851	rs116956554	EX255512	17:43707620	rs594591	0.779456	thyroid_cancer
17:44699851	rs116956554	EX255512	17:43727887	rs424243	0.779456	thyroid_cancer
17:43567337	rs1879586	EX255512	17:43671235	rs62064436	0.825015	ovarian_cancer
17:44699851	rs116956554	EX255512	17:44015929	rs12150104	0.779456	thyroid_cancer
17:44699851	rs116956554	EX255512	17:44186894	rs62061822	0.77573	thyroid_cancer
17:44699851	rs116956554	EX255512	17:43777578	rs62056874	0.779456	thyroid_cancer
17:44699851	rs116956554	EX255512	17:44163411	rs55864131	0.777589	thyroid_cancer
17:44699851	rs116956554	EX255512	17:44016011	rs544670953	0.779456	thyroid_cancer
17:44699851	rs116956554	EX255512	17:44169769	rs62061789	0.77551	thyroid_cancer
17:44699851	rs116956554	EX255512	17:44169759	rs62061788	0.77551	thyroid_cancer
17:44699851	rs116956554	EX255512	17:43749454	rs62053953	0.779456	thyroid_cancer
17:44699851	rs116956554	EX255512	17:44203855	rs140412994	0.775124	thyroid_cancer
17:44699851	rs116956554	EX255512	17:44216158	rs557239232	0.776359	thyroid_cancer
17:44699851	rs116956554	EX255512	17:44018399	rs62061733	0.610245	thyroid_cancer
17:44699851	rs116956554	EX255512	17:44016157	rs62061725	0.779456	thyroid_cancer
17:44699851	rs116956554	EX255512	17:44174235	rs62061801	0.777589	thyroid_cancer
17:44699851	rs116956554	EX255512	17:44216226	rs575816835	0.774933	thyroid_cancer
17:44699851	rs116956554	EX255512	17:44032470	rs55821155	0.777589	thyroid_cancer
17:44699851	rs116956554	EX255512	17:43707619	rs681485	0.777377	thyroid_cancer
17:44699851	rs116956554	EX255512	17:44174513	rs62061803	0.77551	thyroid_cancer
17:44699851	rs116956554	EX255512	17:44202952	rs55885063	0.777589	thyroid_cancer
17:44699851	rs116956554	EX255512	17:44035222	rs369337577	0.772616	thyroid_cancer
17:44699851	rs116956554	EX255512	17:44217112	rs563314190	0.780286	thyroid_cancer
17:44699851	rs116956554	EX255512	17:44216966	rs529703940	0.77781	thyroid_cancer
17:44699851	rs116956554	EX255512	17:44215823	rs552471054	0.776359	thyroid_cancer
17:44699851	rs116956554	EX255512	17:44202608	rs55686102	0.777589	thyroid_cancer
17:44699851	rs116956554	EX255512	17:44217226	rs552177258	0.77781	thyroid_cancer
17:44699851	rs116956554	EX255512	17:43749579	rs17687534	0.779456	thyroid_cancer
17:44699851	rs116956554	EX255512	17:43705356	rs383241	0.779456	thyroid_cancer
17:44699851	rs116956554	EX255512	17:43777710	rs17688773	0.779456	thyroid_cancer
17:44699851	rs116956554	EX255512	17:44174351	rs62061802	0.777589	thyroid_cancer
17:44699851	rs116956554	EX255512	17:44039008	rs17650860	0.771575	thyroid_cancer
17:44699851	rs116956554	EX255512	17:43777835	rs543681455	0.779456	thyroid_cancer
17:44699851	rs116956554	EX255512	17:43742454	rs566014437	0.754891	thyroid_cancer
17:44699851	rs116956554	EX255512	17:44202564	rs55669501	0.777589	thyroid_cancer
17:44699851	rs116956554	EX255512	17:44205350	rs113399561	0.775338	thyroid_cancer
17:44699851	rs116956554	EX255512	17:44051846	rs1800547	0.768363	thyroid_cancer
17:44699851	rs116956554	EX255512	17:43704491	rs373853	0.764723	thyroid_cancer
17:44699851	rs116956554	EX255512	17:43914554	rs10445362	0.779456	thyroid_cancer
17:44699851	rs116956554	EX255512	17:43778003	rs62056875	0.779456	thyroid_cancer
17:44699851	rs116956554	EX255512	17:43705518	rs376120	0.779456	thyroid_cancer
17:44699851	rs116956554	EX255512	17:44204299	rs562713697	0.777589	thyroid_cancer
17:44699851	rs116956554	EX255512	17:44032956	rs62062813	0.779456	thyroid_cancer
17:44699851	rs116956554	EX255512	17:44032915	rs17571739	0.779456	thyroid_cancer
17:44699851	rs116956554	EX255512	17:44033169	rs113277432	0.779456	thyroid_cancer
17:44699851	rs116956554	EX255512	17:44188477	rs17577159	0.777589	thyroid_cancer
17:44699851	rs116956554	EX255512	17:44204304	rs77095128	0.777589	thyroid_cancer
17:44699851	rs116956554	EX255512	17:44033002	rs62063262	0.779456	thyroid_cancer
17:44699851	rs116956554	EX255512	17:44033188	rs112950348	0.779456	thyroid_cancer
17:44699851	rs116956554	EX255512	17:43752566	rs62055662	0.779456	thyroid_cancer
17:44699851	rs116956554	EX255512	17:43778315	rs555623119	0.779456	thyroid_cancer
17:44699851	rs116956554	EX255512	17:44033394	rs62063263	0.779456	thyroid_cancer
17:44699851	rs116956554	EX255512	17:43778602	rs17762165	0.777589	thyroid_cancer
17:44699851	rs116956554	EX255512	17:43778406	rs17688875	0.779456	thyroid_cancer
17:44699851	rs116956554	EX255512	17:44033401	rs62063264	0.781921	thyroid_cancer
17:44699851	rs116956554	EX255512	17:44016462	rs113537106	0.779456	thyroid_cancer
17:44699851	rs116956554	EX255512	17:44183403	rs111676341	0.777589	thyroid_cancer
17:44699851	rs116956554	EX255512	17:43704419	rs372526058	0.779456	thyroid_cancer
17:44699851	rs116956554	EX255512	17:44033488	rs62063266	0.781921	thyroid_cancer
17:44699851	rs116956554	EX255512	17:44033132	rs113520245	0.777589	thyroid_cancer
17:44699851	rs116956554	EX255512	17:44033468	rs62063265	0.781921	thyroid_cancer
17:44699851	rs116956554	EX255512	17:44206455	rs567497981	0.755	thyroid_cancer
17:44699851	rs116956554	EX255512	17:44033802	rs17571781	0.781921	thyroid_cancer
17:44699851	rs116956554	EX255512	17:44034340	rs56201245	0.779456	thyroid_cancer
17:44699851	rs116956554	EX255512	17:44034486	rs528939982	0.779456	thyroid_cancer
17:44699851	rs116956554	EX255512	17:44204749	rs113638513	0.777589	thyroid_cancer
17:44699851	rs116956554	EX255512	17:44016601	rs532869080	0.779456	thyroid_cancer
17:44699851	rs116956554	EX255512	17:44202231	rs62063166	0.777589	thyroid_cancer
17:44699851	rs116956554	EX255512	17:43987801	rs56189701	0.76831	thyroid_cancer
17:44699851	rs116956554	EX255512	17:43704031	rs385383	0.779456	thyroid_cancer
17:44699851	rs116956554	EX255512	17:44204739	rs4581739	0.777589	thyroid_cancer
17:44699851	rs116956554	EX255512	17:43841912	rs11079724	0.766539	thyroid_cancer
17:44699851	rs116956554	EX255512	17:44032879	rs78555354	0.779456	thyroid_cancer
17:44699851	rs116956554	EX255512	17:44034575	rs55746658	0.779456	thyroid_cancer
17:43567337	rs1879586	EX255512	17:43681316	rs561649369	0.816456	ovarian_cancer
17:44699851	rs116956554	EX255512	17:44034673	rs56367860	0.779456	thyroid_cancer
17:43567337	rs1879586	EX255512	17:43681304	rs540358971	0.816456	ovarian_cancer
17:44699851	rs116956554	EX255512	17:44034833	rs62063269	0.779456	thyroid_cancer
17:44699851	rs116956554	EX255512	17:44034859	rs17571809	0.779456	thyroid_cancer
17:44699851	rs116956554	EX255512	17:43703555	rs392116	0.779456	thyroid_cancer
17:44699851	rs116956554	EX255512	17:44202147	rs62063165	0.777589	thyroid_cancer
17:44699851	rs116956554	EX255512	17:43704310	rs576695524	0.769646	thyroid_cancer
17:44699851	rs116956554	EX255512	17:44035233	rs80190331	0.777589	thyroid_cancer
17:44699851	rs116956554	EX255512	17:44012248	rs62061717	0.779456	thyroid_cancer
17:44699851	rs116956554	EX255512	17:43763241	rs17688056	0.779456	thyroid_cancer
17:44699851	rs116956554	EX255512	17:43750315	rs62053956	0.779456	thyroid_cancer
17:44699851	rs116956554	EX255512	17:44035367	rs17650771	0.779456	thyroid_cancer
17:44699851	rs116956554	EX255512	17:43901001	rs62057122	0.77573	thyroid_cancer
17:44699851	rs116956554	EX255512	17:44025359	rs563555863	0.771799	thyroid_cancer
17:44699851	rs116956554	EX255512	17:44035706	rs17571857	0.779456	thyroid_cancer
17:44699851	rs116956554	EX255512	17:44036129	rs572616442	0.779456	thyroid_cancer
17:44699851	rs116956554	EX255512	17:43933171	rs10445368	0.763078	thyroid_cancer
17:44699851	rs116956554	EX255512	17:43902505	rs4341787	0.771799	thyroid_cancer
17:44699851	rs116956554	EX255512	17:44036287	rs62063275	0.779456	thyroid_cancer
17:44699851	rs116956554	EX255512	17:44205122	rs62063174	0.777589	thyroid_cancer
17:43567337	rs1879586	EX255512	17:43669250	rs539045044	0.816441	ovarian_cancer
17:44699851	rs116956554	EX255512	17:44149741	rs12150611	0.777589	thyroid_cancer
17:44699851	rs116956554	EX255512	17:44031946	rs55946323	0.777377	thyroid_cancer
17:43567337	rs1879586	EX255512	17:43666906	rs57213017	0.815729	ovarian_cancer
17:44699851	rs116956554	EX255512	17:44036462	rs62063277	0.779456	thyroid_cancer
17:44699851	rs116956554	EX255512	17:44183232	rs575657041	0.777589	thyroid_cancer
17:44699851	rs116956554	EX255512	17:44201791	rs112073200	0.777589	thyroid_cancer
17:44699851	rs116956554	EX255512	17:44215045	rs557534113	0.776359	thyroid_cancer
17:44699851	rs116956554	EX255512	17:44205500	rs17577650	0.776127	thyroid_cancer
17:44699851	rs116956554	EX255512	17:44036787	rs17650818	0.779456	thyroid_cancer
17:44699851	rs116956554	EX255512	17:44036914	rs62063278	0.779456	thyroid_cancer
17:44699851	rs116956554	EX255512	17:44036936	rs62063279	0.779456	thyroid_cancer
17:44699851	rs116956554	EX255512	17:43842494	rs62055893	0.766967	thyroid_cancer
17:44699851	rs116956554	EX255512	17:44037106	rs571739025	0.779456	thyroid_cancer
17:44699851	rs116956554	EX255512	17:44037299	rs62063280	0.779456	thyroid_cancer
17:44699851	rs116956554	EX255512	17:44005186	rs113313477	0.777981	thyroid_cancer
17:44699851	rs116956554	EX255512	17:44017124	rs62061727	0.779456	thyroid_cancer
17:44699851	rs116956554	EX255512	17:44005226	rs112439933	0.777981	thyroid_cancer
17:44699851	rs116956554	EX255512	17:44005254	rs113796169	0.777981	thyroid_cancer
17:44699851	rs116956554	EX255512	17:44005329	rs112454267	0.777981	thyroid_cancer
17:44699851	rs116956554	EX255512	17:44037491	rs17650842	0.777589	thyroid_cancer
17:44699851	rs116956554	EX255512	17:43973080	rs74548327	0.77573	thyroid_cancer
17:44699851	rs116956554	EX255512	17:44005361	rs112166495	0.777981	thyroid_cancer
17:44699851	rs116956554	EX255512	17:43843943	rs62055894	0.779456	thyroid_cancer
17:44699851	rs116956554	EX255512	17:44005413	rs17564780	0.777981	thyroid_cancer
17:44699851	rs116956554	EX255512	17:44116238	rs41437445	0.777589	thyroid_cancer
17:44699851	rs116956554	EX255512	17:43844044	rs62055895	0.779456	thyroid_cancer
17:44699851	rs116956554	EX255512	17:43763202	rs17688032	0.779456	thyroid_cancer
17:43567337	rs1879586	EX255512	17:43668815	rs549226896	0.790974	ovarian_cancer
17:44699851	rs116956554	EX255512	17:44116312	rs62062136	0.777589	thyroid_cancer
17:44699851	rs116956554	EX255512	17:44201680	rs55672516	0.777589	thyroid_cancer
17:44699851	rs116956554	EX255512	17:43988623	rs62056835	0.77573	thyroid_cancer
17:44699851	rs116956554	EX255512	17:43974477	rs76632685	0.777981	thyroid_cancer
17:44699851	rs116956554	EX255512	17:44039410	rs111520035	0.776127	thyroid_cancer
17:44699851	rs116956554	EX255512	17:43974476	rs80346216	0.777981	thyroid_cancer
17:44699851	rs116956554	EX255512	17:43979822	rs2099151	0.779456	thyroid_cancer
17:44699851	rs116956554	EX255512	17:43838482	rs12150621	0.762432	thyroid_cancer
17:44699851	rs116956554	EX255512	17:44037079	rs113793114	0.777589	thyroid_cancer
17:44699851	rs116956554	EX255512	17:43985662	rs79290980	0.777589	thyroid_cancer
17:44699851	rs116956554	EX255512	17:44017180	rs62061728	0.779456	thyroid_cancer
17:44699851	rs116956554	EX255512	17:43979971	rs2082068	0.779456	thyroid_cancer
17:44699851	rs116956554	EX255512	17:44201667	rs56257094	0.777589	thyroid_cancer
17:44699851	rs116956554	EX255512	17:44218242	rs534210380	0.77781	thyroid_cancer
17:44699851	rs116956554	EX255512	17:43980998	rs112003140	0.779456	thyroid_cancer
17:44699851	rs116956554	EX255512	17:43838071	rs28439278	0.762432	thyroid_cancer
17:44699851	rs116956554	EX255512	17:43979622	rs113834264	0.779456	thyroid_cancer
17:44699851	rs116956554	EX255512	17:43756833	rs757500	0.779456	thyroid_cancer
17:44699851	rs116956554	EX255512	17:43838710	rs62055887	0.762432	thyroid_cancer
17:44699851	rs116956554	EX255512	17:43980762	rs62056802	0.779456	thyroid_cancer
17:44699851	rs116956554	EX255512	17:43979468	rs62056800	0.779456	thyroid_cancer
17:44699851	rs116956554	EX255512	17:44118848	rs62062137	0.777589	thyroid_cancer
17:44699851	rs116956554	EX255512	17:44117119	rs34043286	0.777589	thyroid_cancer
17:44699851	rs116956554	EX255512	17:43997372	rs17649641	0.779456	thyroid_cancer
17:44699851	rs116956554	EX255512	17:44118999	rs41382552	0.777589	thyroid_cancer
17:44699851	rs116956554	EX255512	17:44162284	rs17660065	0.777589	thyroid_cancer
17:44699851	rs116956554	EX255512	17:43977827	rs1864325	0.779456	thyroid_cancer
17:44699851	rs116956554	EX255512	17:43978041	rs62056795	0.779456	thyroid_cancer
17:44699851	rs116956554	EX255512	17:43977702	rs1864324	0.779456	thyroid_cancer
17:44699851	rs116956554	EX255512	17:43978934	rs1467963	0.779456	thyroid_cancer
17:44699851	rs116956554	EX255512	17:43978120	rs62056796	0.779456	thyroid_cancer
17:44699851	rs116956554	EX255512	17:43838919	rs62055889	0.762432	thyroid_cancer
17:44699851	rs116956554	EX255512	17:43979504	rs62056801	0.779456	thyroid_cancer
17:44699851	rs116956554	EX255512	17:43978295	rs55691306	0.779456	thyroid_cancer
17:44699851	rs116956554	EX255512	17:43978306	rs56306380	0.779456	thyroid_cancer
17:44699851	rs116956554	EX255512	17:43978308	rs55841786	0.779456	thyroid_cancer
17:44699851	rs116956554	EX255512	17:43838014	rs62055885	0.762432	thyroid_cancer
17:44699851	rs116956554	EX255512	17:43978320	rs55823844	0.779456	thyroid_cancer
17:44699851	rs116956554	EX255512	17:43980530	rs1984937	0.779456	thyroid_cancer
17:44699851	rs116956554	EX255512	17:44117397	rs10514897	0.777589	thyroid_cancer
17:44699851	rs116956554	EX255512	17:43977049	rs62056794	0.777589	thyroid_cancer
17:44699851	rs116956554	EX255512	17:43844559	rs56194509	0.779456	thyroid_cancer
17:44699851	rs116956554	EX255512	17:43978604	rs1467962	0.779456	thyroid_cancer
17:44699851	rs116956554	EX255512	17:43996721	rs113271363	0.780958	thyroid_cancer
17:44699851	rs116956554	EX255512	17:44004472	rs62059005	0.779456	thyroid_cancer
17:44699851	rs116956554	EX255512	17:43981103	rs111689007	0.779456	thyroid_cancer
17:44699851	rs116956554	EX255512	17:43844486	rs55725840	0.779456	thyroid_cancer
17:44699851	rs116956554	EX255512	17:44004076	rs76500077	0.779456	thyroid_cancer
17:44699851	rs116956554	EX255512	17:44119636	rs10514898	0.777589	thyroid_cancer
17:44699851	rs116956554	EX255512	17:44194621	rs111880194	0.777589	thyroid_cancer
17:44699851	rs116956554	EX255512	17:43844560	rs55657917	0.779456	thyroid_cancer
17:44699851	rs116956554	EX255512	17:43977018	rs62056793	0.779456	thyroid_cancer
17:44699851	rs116956554	EX255512	17:43978625	rs1560311	0.779456	thyroid_cancer
17:44699851	rs116956554	EX255512	17:44003446	rs56197117	0.779456	thyroid_cancer
17:44699851	rs116956554	EX255512	17:44003580	rs371618052	0.779456	thyroid_cancer
17:44699851	rs116956554	EX255512	17:44003599	rs56249311	0.779456	thyroid_cancer
17:44699851	rs116956554	EX255512	17:44003625	rs137941099	0.779456	thyroid_cancer
17:44699851	rs116956554	EX255512	17:44003893	rs62059004	0.779456	thyroid_cancer
17:44699851	rs116956554	EX255512	17:44194381	rs17577447	0.777589	thyroid_cancer
17:44699851	rs116956554	EX255512	17:44032597	rs56080482	0.777589	thyroid_cancer
17:44699851	rs116956554	EX255512	17:43996960	rs56303672	0.779456	thyroid_cancer
17:44699851	rs116956554	EX255512	17:44194519	rs62061850	0.777589	thyroid_cancer
17:44699851	rs116956554	EX255512	17:44002555	rs17650063	0.779456	thyroid_cancer
17:44699851	rs116956554	EX255512	17:44002595	rs17564703	0.779456	thyroid_cancer
17:44699851	rs116956554	EX255512	17:44002969	rs76090253	0.779456	thyroid_cancer
17:44699851	rs116956554	EX255512	17:44003133	rs147319425	0.779456	thyroid_cancer
17:44699851	rs116956554	EX255512	17:44003397	rs55788597	0.779456	thyroid_cancer
17:44699851	rs116956554	EX255512	17:44284734	rs535910576	0.763073	thyroid_cancer
17:43567337	rs1879586	EX255512	17:43693538	rs541886938	0.828228	ovarian_cancer
17:44699851	rs116956554	EX255512	17:43844859	rs56109643	0.779456	thyroid_cancer
17:44699851	rs116956554	EX255512	17:44017283	rs62061729	0.779456	thyroid_cancer
17:44699851	rs116956554	EX255512	17:44194152	rs17661045	0.777589	thyroid_cancer
17:44699851	rs116956554	EX255512	17:43976064	rs62056791	0.779456	thyroid_cancer
17:44699851	rs116956554	EX255512	17:44025650	rs113395365	0.779456	thyroid_cancer
17:44699851	rs116956554	EX255512	17:43845041	rs62055901	0.773877	thyroid_cancer
17:44699851	rs116956554	EX255512	17:43996908	rs55760800	0.779456	thyroid_cancer
17:44699851	rs116956554	EX255512	17:44025592	rs78026984	0.779456	thyroid_cancer
17:44699851	rs116956554	EX255512	17:44030231	rs17650633	0.779456	thyroid_cancer
17:44699851	rs116956554	EX255512	17:44030263	rs552174929	0.779456	thyroid_cancer
17:44699851	rs116956554	EX255512	17:44030311	rs17650651	0.779456	thyroid_cancer
17:44699851	rs116956554	EX255512	17:44030773	rs62062805	0.779456	thyroid_cancer
17:44699851	rs116956554	EX255512	17:43844977	rs62055899	0.779456	thyroid_cancer
17:44699851	rs116956554	EX255512	17:43976627	rs77561671	0.779456	thyroid_cancer
17:44699851	rs116956554	EX255512	17:44025407	rs111306685	0.779456	thyroid_cancer
17:44699851	rs116956554	EX255512	17:44032768	rs17571718	0.779456	thyroid_cancer
17:44699851	rs116956554	EX255512	17:43976644	rs62056792	0.779456	thyroid_cancer
17:44699851	rs116956554	EX255512	17:44029178	rs76839282	0.779456	thyroid_cancer
17:44699851	rs116956554	EX255512	17:44028011	rs62062801	0.779456	thyroid_cancer
17:44699851	rs116956554	EX255512	17:44032073	rs56317731	0.779456	thyroid_cancer
17:44699851	rs116956554	EX255512	17:44031420	rs62062806	0.779456	thyroid_cancer
17:44699851	rs116956554	EX255512	17:44025678	rs546885732	0.779456	thyroid_cancer
17:44699851	rs116956554	EX255512	17:44030115	rs17650579	0.779456	thyroid_cancer
17:44699851	rs116956554	EX255512	17:44030195	rs17650597	0.779456	thyroid_cancer
17:44699851	rs116956554	EX255512	17:44017342	rs62061730	0.779456	thyroid_cancer
17:44699851	rs116956554	EX255512	17:44027753	rs62062800	0.779456	thyroid_cancer
17:44699851	rs116956554	EX255512	17:43845002	rs62055900	0.779456	thyroid_cancer
17:44699851	rs116956554	EX255512	17:44027836	rs530564639	0.779456	thyroid_cancer
17:44699851	rs116956554	EX255512	17:44028707	rs74903707	0.779456	thyroid_cancer
17:44699851	rs116956554	EX255512	17:44028796	rs77017444	0.779456	thyroid_cancer
17:44699851	rs116956554	EX255512	17:44027521	rs62062799	0.779456	thyroid_cancer
17:44699851	rs116956554	EX255512	17:44029510	rs540404471	0.779456	thyroid_cancer
17:44699851	rs116956554	EX255512	17:44028045	rs62062802	0.779456	thyroid_cancer
17:44699851	rs116956554	EX255512	17:44025347	rs62062792	0.779456	thyroid_cancer
17:44699851	rs116956554	EX255512	17:44026394	rs62062794	0.779456	thyroid_cancer
17:44699851	rs116956554	EX255512	17:44026321	rs62062793	0.779456	thyroid_cancer
17:44699851	rs116956554	EX255512	17:44028469	rs535735118	0.779456	thyroid_cancer
17:44699851	rs116956554	EX255512	17:44027090	rs62062795	0.779456	thyroid_cancer
17:44699851	rs116956554	EX255512	17:44027316	rs62062796	0.779456	thyroid_cancer
17:44699851	rs116956554	EX255512	17:44027366	rs62062797	0.779456	thyroid_cancer
17:44699851	rs116956554	EX255512	17:44027383	rs62062798	0.779456	thyroid_cancer
17:44699851	rs116956554	EX255512	17:44039043	rs62063282	0.777589	thyroid_cancer
17:44699851	rs116956554	EX255512	17:44025273	rs62062791	0.779456	thyroid_cancer
17:44699851	rs116956554	EX255512	17:43975417	rs62056790	0.779456	thyroid_cancer
17:44699851	rs116956554	EX255512	17:43975263	rs62056785	0.779456	thyroid_cancer
17:44699851	rs116956554	EX255512	17:44051924	rs17651213	0.768363	thyroid_cancer
17:44699851	rs116956554	EX255512	17:43757161	rs78487840	0.779456	thyroid_cancer
17:44699851	rs116956554	EX255512	17:43975415	rs62056789	0.779456	thyroid_cancer
17:44699851	rs116956554	EX255512	17:43756685	rs757501	0.779456	thyroid_cancer
17:44699851	rs116956554	EX255512	17:44025045	rs62062790	0.779456	thyroid_cancer
17:44699851	rs116956554	EX255512	17:43996716	rs550396226	0.779456	thyroid_cancer
17:44699851	rs116956554	EX255512	17:44188645	rs62061823	0.777589	thyroid_cancer
17:44699851	rs116956554	EX255512	17:43997499	rs75046472	0.779456	thyroid_cancer
17:44699851	rs116956554	EX255512	17:43975285	rs62056786	0.779456	thyroid_cancer
17:44699851	rs116956554	EX255512	17:44005615	rs62059007	0.779456	thyroid_cancer
17:44699851	rs116956554	EX255512	17:43974889	rs62056784	0.779456	thyroid_cancer
17:44699851	rs116956554	EX255512	17:43887480	rs62057103	0.779456	thyroid_cancer
17:44699851	rs116956554	EX255512	17:44194735	rs10514901	0.777589	thyroid_cancer
17:44699851	rs116956554	EX255512	17:44025033	rs62062789	0.777589	thyroid_cancer
17:44699851	rs116956554	EX255512	17:44165596	rs55735563	0.77551	thyroid_cancer
17:44699851	rs116956554	EX255512	17:44219831	rs1819040	0.683283	thyroid_cancer
17:44699851	rs116956554	EX255512	17:43981795	rs113589236	0.779456	thyroid_cancer
17:44699851	rs116956554	EX255512	17:44026548	rs242561	0.66456	thyroid_cancer
17:44699851	rs116956554	EX255512	17:43844201	rs62055896	0.777589	thyroid_cancer
17:44699851	rs116956554	EX255512	17:44188755	rs62061824	0.77551	thyroid_cancer
17:44699851	rs116956554	EX255512	17:43839253	rs71375313	0.762432	thyroid_cancer
17:44699851	rs116956554	EX255512	17:44194835	rs17577496	0.777589	thyroid_cancer
17:44699851	rs116956554	EX255512	17:43974549	rs62056783	0.779456	thyroid_cancer
17:44699851	rs116956554	EX255512	17:44149581	rs12150628	0.777589	thyroid_cancer
17:44699851	rs116956554	EX255512	17:44002431	rs62059003	0.779456	thyroid_cancer
17:44699851	rs116956554	EX255512	17:44193908	rs530343977	0.77573	thyroid_cancer
17:44699851	rs116956554	EX255512	17:43985247	rs62056811	0.777589	thyroid_cancer
17:44699851	rs116956554	EX255512	17:43750238	rs17687625	0.779456	thyroid_cancer
17:44699851	rs116956554	EX255512	17:44194891	rs62061851	0.777589	thyroid_cancer
17:44699851	rs116956554	EX255512	17:44165594	rs55955207	0.773434	thyroid_cancer
17:44699851	rs116956554	EX255512	17:44024906	rs62062788	0.779456	thyroid_cancer
17:44699851	rs116956554	EX255512	17:43981831	rs113029914	0.779456	thyroid_cancer
17:44699851	rs116956554	EX255512	17:43975360	rs151131666	0.772032	thyroid_cancer
17:44699851	rs116956554	EX255512	17:43899727	rs62057118	0.779456	thyroid_cancer
17:44699851	rs116956554	EX255512	17:43900760	rs62057121	0.779456	thyroid_cancer
17:44699851	rs116956554	EX255512	17:43899417	rs62057115	0.777589	thyroid_cancer
17:44699851	rs116956554	EX255512	17:44039516	rs17650872	0.777589	thyroid_cancer
17:44699851	rs116956554	EX255512	17:44024865	rs62062787	0.779456	thyroid_cancer
17:44699851	rs116956554	EX255512	17:43892973	rs17689471	0.779456	thyroid_cancer
17:44699851	rs116956554	EX255512	17:43982286	rs62056804	0.779456	thyroid_cancer
17:44699851	rs116956554	EX255512	17:43982069	rs367820416	0.779456	thyroid_cancer
17:44699851	rs116956554	EX255512	17:43899736	rs62057119	0.779456	thyroid_cancer
17:44699851	rs116956554	EX255512	17:43982159	rs62056803	0.779456	thyroid_cancer
17:44699851	rs116956554	EX255512	17:43899655	rs62057116	0.779456	thyroid_cancer
17:44699851	rs116956554	EX255512	17:43899161	rs17762912	0.779456	thyroid_cancer
17:44699851	rs116956554	EX255512	17:43900817	rs112137135	0.779456	thyroid_cancer
17:44699851	rs116956554	EX255512	17:43901558	rs62057144	0.779456	thyroid_cancer
17:44699851	rs116956554	EX255512	17:43982903	rs77084869	0.779456	thyroid_cancer
17:44699851	rs116956554	EX255512	17:43901238	rs62057123	0.779456	thyroid_cancer
17:44699851	rs116956554	EX255512	17:43900434	rs55638417	0.779456	thyroid_cancer
17:44699851	rs116956554	EX255512	17:43899657	rs62057117	0.779456	thyroid_cancer
17:44699851	rs116956554	EX255512	17:43707838	rs541941751	0.777981	thyroid_cancer
17:44699851	rs116956554	EX255512	17:43900697	rs79501144	0.779456	thyroid_cancer
17:43567337	rs1879586	EX255512	17:43667365	rs539456495	0.802419	ovarian_cancer
17:44699851	rs116956554	EX255512	17:43977748	rs571506818	0.777377	thyroid_cancer
17:44699851	rs116956554	EX255512	17:43899401	rs62057114	0.777589	thyroid_cancer
17:44699851	rs116956554	EX255512	17:43898887	rs17762882	0.779456	thyroid_cancer
17:44699851	rs116956554	EX255512	17:43978534	rs1560310	0.776359	thyroid_cancer
17:44699851	rs116956554	EX255512	17:44031540	rs55978005	0.777589	thyroid_cancer
17:44699851	rs116956554	EX255512	17:43898963	rs17689653	0.779456	thyroid_cancer
17:44699851	rs116956554	EX255512	17:43899786	rs17762954	0.777981	thyroid_cancer
17:44699851	rs116956554	EX255512	17:43974354	rs113161176	0.779456	thyroid_cancer
17:44699851	rs116956554	EX255512	17:43982961	rs74573628	0.779456	thyroid_cancer
17:44699851	rs116956554	EX255512	17:43899611	rs78917479	0.779456	thyroid_cancer
17:44699851	rs116956554	EX255512	17:43974343	rs534193614	0.779456	thyroid_cancer
17:44699851	rs116956554	EX255512	17:44183002	rs75911589	0.777589	thyroid_cancer
17:44699851	rs116956554	EX255512	17:43904948	rs62057156	0.779456	thyroid_cancer
17:44699851	rs116956554	EX255512	17:43983159	rs75617973	0.779456	thyroid_cancer
17:44699851	rs116956554	EX255512	17:43983363	rs62056805	0.779456	thyroid_cancer
17:44699851	rs116956554	EX255512	17:44072854	rs17573245	0.762913	thyroid_cancer
17:44699851	rs116956554	EX255512	17:44176092	rs55900347	0.777589	thyroid_cancer
17:44699851	rs116956554	EX255512	17:44205839	rs1122381	0.777589	thyroid_cancer
17:44699851	rs116956554	EX255512	17:43898459	rs111739681	0.779456	thyroid_cancer
17:44699851	rs116956554	EX255512	17:43902522	rs4523962	0.779456	thyroid_cancer
17:44699851	rs116956554	EX255512	17:43902216	rs4335809	0.777981	thyroid_cancer
17:44699851	rs116956554	EX255512	17:43847095	rs113762994	0.773877	thyroid_cancer
17:44699851	rs116956554	EX255512	17:43974230	rs62056782	0.779456	thyroid_cancer
17:44699851	rs116956554	EX255512	17:43902738	rs3885074	0.779456	thyroid_cancer
17:44699851	rs116956554	EX255512	17:43983801	rs62056806	0.779456	thyroid_cancer
17:44699851	rs116956554	EX255512	17:43898362	rs554779172	0.779456	thyroid_cancer
17:44699851	rs116956554	EX255512	17:44201344	rs55802590	0.777589	thyroid_cancer
17:44699851	rs116956554	EX255512	17:43902842	rs41280116	0.779456	thyroid_cancer
17:44699851	rs116956554	EX255512	17:43901528	rs62057143	0.777589	thyroid_cancer
17:44699851	rs116956554	EX255512	17:43984253	rs62056807	0.779456	thyroid_cancer
17:44699851	rs116956554	EX255512	17:43984399	rs1467966	0.779456	thyroid_cancer
17:44699851	rs116956554	EX255512	17:44006130	rs62059009	0.779456	thyroid_cancer
17:44699851	rs116956554	EX255512	17:43984646	rs62056808	0.779456	thyroid_cancer
17:44699851	rs116956554	EX255512	17:43984669	rs62056809	0.779456	thyroid_cancer
17:44699851	rs116956554	EX255512	17:43984672	rs62056810	0.779456	thyroid_cancer
17:44699851	rs116956554	EX255512	17:43902944	rs1912151	0.779456	thyroid_cancer
17:44699851	rs116956554	EX255512	17:43902799	rs3885075	0.779456	thyroid_cancer
17:44699851	rs116956554	EX255512	17:43984864	rs79492906	0.779456	thyroid_cancer
17:44699851	rs116956554	EX255512	17:44206079	rs1122380	0.777589	thyroid_cancer
17:44699851	rs116956554	EX255512	17:43904673	rs62057155	0.779456	thyroid_cancer
17:44699851	rs116956554	EX255512	17:44193882	rs62061849	0.777589	thyroid_cancer
17:43567337	rs1879586	EX255512	17:43699113	rs529311580	0.811123	ovarian_cancer
17:44699851	rs116956554	EX255512	17:43974065	rs74496580	0.779456	thyroid_cancer
17:44699851	rs116956554	EX255512	17:44176170	rs56240678	0.777589	thyroid_cancer
17:44699851	rs116956554	EX255512	17:43985597	rs74509629	0.779456	thyroid_cancer
17:44699851	rs116956554	EX255512	17:43837782	rs79882507	0.762432	thyroid_cancer
17:44699851	rs116956554	EX255512	17:44149537	rs12150627	0.777589	thyroid_cancer
17:44699851	rs116956554	EX255512	17:43900215	rs559241210	0.769646	thyroid_cancer
17:44699851	rs116956554	EX255512	17:43986420	rs4371195	0.779456	thyroid_cancer
17:44699851	rs116956554	EX255512	17:44024562	rs62062785	0.779456	thyroid_cancer
17:44699851	rs116956554	EX255512	17:43902997	rs1396862	0.779456	thyroid_cancer
17:44699851	rs116956554	EX255512	17:43986432	rs12150125	0.779456	thyroid_cancer
17:44699851	rs116956554	EX255512	17:43702296	rs192252295	0.781331	thyroid_cancer
17:44699851	rs116956554	EX255512	17:43897449	rs62057113	0.779456	thyroid_cancer
17:44699851	rs116956554	EX255512	17:43986462	rs12150527	0.779456	thyroid_cancer
17:44699851	rs116956554	EX255512	17:43905134	rs78872653	0.77573	thyroid_cancer
17:44699851	rs116956554	EX255512	17:43973899	rs62056781	0.779456	thyroid_cancer
17:44699851	rs116956554	EX255512	17:43897202	rs62057112	0.77573	thyroid_cancer
17:44699851	rs116956554	EX255512	17:44024552	rs62062784	0.779456	thyroid_cancer
17:44699851	rs116956554	EX255512	17:43995990	rs17649635	0.779456	thyroid_cancer
17:44699851	rs116956554	EX255512	17:43897480	rs78506181	0.779456	thyroid_cancer
17:44699851	rs116956554	EX255512	17:43973121	rs111972148	0.779456	thyroid_cancer
17:44699851	rs116956554	EX255512	17:43903089	rs41280118	0.779456	thyroid_cancer
17:44699851	rs116956554	EX255512	17:43897246	rs78587102	0.779456	thyroid_cancer
17:44699851	rs116956554	EX255512	17:43903485	rs62057148	0.77551	thyroid_cancer
17:44699851	rs116956554	EX255512	17:43973652	rs62056780	0.779456	thyroid_cancer
17:44699851	rs116956554	EX255512	17:43904610	rs62057154	0.777589	thyroid_cancer
17:44699851	rs116956554	EX255512	17:44028183	rs62062803	0.77573	thyroid_cancer
17:44699851	rs116956554	EX255512	17:43903106	rs62057146	0.779456	thyroid_cancer
17:44699851	rs116956554	EX255512	17:43893146	rs142682197	0.779456	thyroid_cancer
17:44699851	rs116956554	EX255512	17:43897130	rs62057111	0.779456	thyroid_cancer
17:44699851	rs116956554	EX255512	17:43973408	rs113347741	0.779456	thyroid_cancer
17:44699851	rs116956554	EX255512	17:43749949	rs62053954	0.779456	thyroid_cancer
17:44699851	rs116956554	EX255512	17:43986992	rs7502888	0.779456	thyroid_cancer
17:44699851	rs116956554	EX255512	17:43987154	rs62056812	0.779456	thyroid_cancer
17:44699851	rs116956554	EX255512	17:43987184	rs111447859	0.779456	thyroid_cancer
17:44699851	rs116956554	EX255512	17:43973413	rs78720789	0.779456	thyroid_cancer
17:44699851	rs116956554	EX255512	17:43756458	rs872972	0.779456	thyroid_cancer
17:44699851	rs116956554	EX255512	17:43981958	rs112275277	0.768363	thyroid_cancer
17:44699851	rs116956554	EX255512	17:43897026	rs577664674	0.779456	thyroid_cancer
17:44699851	rs116956554	EX255512	17:43756506	rs757502	0.772032	thyroid_cancer
17:44699851	rs116956554	EX255512	17:44188672	rs533036291	0.777589	thyroid_cancer
17:44699851	rs116956554	EX255512	17:43987723	rs28439143	0.779456	thyroid_cancer
17:44699851	rs116956554	EX255512	17:43903336	rs17763050	0.779456	thyroid_cancer
17:44699851	rs116956554	EX255512	17:43986396	rs1467968	0.777589	thyroid_cancer
17:44699851	rs116956554	EX255512	17:43973233	rs76324150	0.779456	thyroid_cancer
17:44699851	rs116956554	EX255512	17:43834671	rs71363552	0.760661	thyroid_cancer
17:44699851	rs116956554	EX255512	17:43846668	rs62055903	0.779456	thyroid_cancer
17:44699851	rs116956554	EX255512	17:43903548	rs62057150	0.779456	thyroid_cancer
17:44699851	rs116956554	EX255512	17:44006252	rs62061705	0.779456	thyroid_cancer
17:44699851	rs116956554	EX255512	17:43893259	rs117365970	0.779456	thyroid_cancer
17:44699851	rs116956554	EX255512	17:43972581	rs74457229	0.779456	thyroid_cancer
17:44699851	rs116956554	EX255512	17:43900081	rs55979424	0.777589	thyroid_cancer
17:43567337	rs1879586	EX255512	17:43668455	rs566831243	0.803463	ovarian_cancer
17:44699851	rs116956554	EX255512	17:43903546	rs62057149	0.779456	thyroid_cancer
17:44699851	rs116956554	EX255512	17:44182956	rs75183956	0.766621	thyroid_cancer
17:44699851	rs116956554	EX255512	17:43896734	rs62057110	0.779456	thyroid_cancer
17:44699851	rs116956554	EX255512	17:44285460	rs566356848	0.758218	thyroid_cancer
17:44699851	rs116956554	EX255512	17:43893260	rs117646503	0.779456	thyroid_cancer
17:44699851	rs116956554	EX255512	17:43783573	rs17689182	0.760613	thyroid_cancer
17:44699851	rs116956554	EX255512	17:43846820	rs111374028	0.779456	thyroid_cancer
17:44699851	rs116956554	EX255512	17:43988884	rs62056837	0.779456	thyroid_cancer
17:44699851	rs116956554	EX255512	17:44012096	rs62061716	0.779456	thyroid_cancer
17:44699851	rs116956554	EX255512	17:43896690	rs78074121	0.779456	thyroid_cancer
17:44699851	rs116956554	EX255512	17:43756376	rs17687740	0.779456	thyroid_cancer
17:44699851	rs116956554	EX255512	17:43971937	rs62056779	0.779456	thyroid_cancer
17:44699851	rs116956554	EX255512	17:43847039	rs113934115	0.779456	thyroid_cancer
17:44699851	rs116956554	EX255512	17:43971481	rs80233201	0.779456	thyroid_cancer
17:44699851	rs116956554	EX255512	17:43972142	rs11575896	0.779456	thyroid_cancer
17:44699851	rs116956554	EX255512	17:43896528	rs17689608	0.779456	thyroid_cancer
17:44699851	rs116956554	EX255512	17:43991252	rs549533582	0.779456	thyroid_cancer
17:44699851	rs116956554	EX255512	17:43971785	rs11575895	0.779456	thyroid_cancer
17:44699851	rs116956554	EX255512	17:43989087	rs62056838	0.779456	thyroid_cancer
17:44699851	rs116956554	EX255512	17:43896616	rs62057108	0.779456	thyroid_cancer
17:44699851	rs116956554	EX255512	17:43991272	rs17563986	0.779456	thyroid_cancer
17:44699851	rs116956554	EX255512	17:43896637	rs62057109	0.779456	thyroid_cancer
17:44699851	rs116956554	EX255512	17:43897722	rs79600142	0.777589	thyroid_cancer
17:44699851	rs116956554	EX255512	17:44195424	rs62061852	0.777589	thyroid_cancer
17:44699851	rs116956554	EX255512	17:43991781	rs17564020	0.779456	thyroid_cancer
17:44699851	rs116956554	EX255512	17:43989149	rs199995459	0.779456	thyroid_cancer
17:44699851	rs116956554	EX255512	17:43989129	rs66760063	0.779456	thyroid_cancer
17:44699851	rs116956554	EX255512	17:43989509	rs542122120	0.779456	thyroid_cancer
17:44699851	rs116956554	EX255512	17:43783590	rs62056908	0.760613	thyroid_cancer
17:44699851	rs116956554	EX255512	17:43989151	rs66619507	0.779456	thyroid_cancer
17:44699851	rs116956554	EX255512	17:43971604	rs62056778	0.779456	thyroid_cancer
17:44699851	rs116956554	EX255512	17:43971457	rs76594404	0.779456	thyroid_cancer
17:44699851	rs116956554	EX255512	17:43989909	rs78209533	0.779456	thyroid_cancer
17:44699851	rs116956554	EX255512	17:43989159	rs551502648	0.779456	thyroid_cancer
17:44699851	rs116956554	EX255512	17:43896228	rs12150390	0.779456	thyroid_cancer
17:44699851	rs116956554	EX255512	17:43991468	rs567752859	0.779456	thyroid_cancer
17:44699851	rs116956554	EX255512	17:43990662	rs9944484	0.754745	thyroid_cancer
17:44699851	rs116956554	EX255512	17:43989221	rs62056839	0.779456	thyroid_cancer
17:44699851	rs116956554	EX255512	17:43989898	rs112116311	0.779456	thyroid_cancer
17:44699851	rs116956554	EX255512	17:43756466	rs757503	0.77573	thyroid_cancer
17:44699851	rs116956554	EX255512	17:43989689	rs62056840	0.779456	thyroid_cancer
17:44699851	rs116956554	EX255512	17:44206482	rs62063200	0.777589	thyroid_cancer
17:44699851	rs116956554	EX255512	17:43751598	rs558738552	0.775124	thyroid_cancer
17:44699851	rs116956554	EX255512	17:43990041	rs62056841	0.779456	thyroid_cancer
17:44699851	rs116956554	EX255512	17:43896032	rs62057107	0.779456	thyroid_cancer
17:44699851	rs116956554	EX255512	17:43991888	rs55682376	0.779456	thyroid_cancer
17:44699851	rs116956554	EX255512	17:43990072	rs79860128	0.779456	thyroid_cancer
17:44699851	rs116956554	EX255512	17:43849415	rs79730878	0.763523	thyroid_cancer
17:44699851	rs116956554	EX255512	17:44017666	rs62061731	0.779456	thyroid_cancer
17:44699851	rs116956554	EX255512	17:43992244	rs56042957	0.777589	thyroid_cancer
17:44699851	rs116956554	EX255512	17:44006601	rs17564829	0.779456	thyroid_cancer
17:44699851	rs116956554	EX255512	17:44182955	rs75330746	0.766621	thyroid_cancer
17:44699851	rs116956554	EX255512	17:43992463	rs62056849	0.779456	thyroid_cancer
17:44699851	rs116956554	EX255512	17:43992283	rs55810795	0.779456	thyroid_cancer
17:44699851	rs116956554	EX255512	17:43838678	rs62055886	0.757139	thyroid_cancer
17:44699851	rs116956554	EX255512	17:43992456	rs62056848	0.779456	thyroid_cancer
17:44699851	rs116956554	EX255512	17:43926056	rs62054818	0.777981	thyroid_cancer
17:44699851	rs116956554	EX255512	17:43905313	rs62057157	0.774051	thyroid_cancer
17:44699851	rs116956554	EX255512	17:43925966	rs62054817	0.772442	thyroid_cancer
17:44699851	rs116956554	EX255512	17:43904110	rs62057152	0.779456	thyroid_cancer
17:44699851	rs116956554	EX255512	17:43992305	rs55933304	0.779456	thyroid_cancer
17:44699851	rs116956554	EX255512	17:43847374	rs62055928	0.779456	thyroid_cancer
17:44699851	rs116956554	EX255512	17:43992233	rs55788678	0.779456	thyroid_cancer
17:44699851	rs116956554	EX255512	17:43903298	rs62057147	0.716564	thyroid_cancer
17:43567337	rs1879586	EX255512	17:43668187	rs533151386	0.807362	ovarian_cancer
17:43567337	rs1879586	EX255512	17:43668239	rs551793055	0.809631	ovarian_cancer
17:44699851	rs116956554	EX255512	17:43971206	rs560623594	0.779456	thyroid_cancer
17:44699851	rs116956554	EX255512	17:43895797	rs4309444	0.779456	thyroid_cancer
17:44699851	rs116956554	EX255512	17:43834482	rs12943085	0.762432	thyroid_cancer
17:44699851	rs116956554	EX255512	17:43992806	rs62056851	0.779456	thyroid_cancer
17:44699851	rs116956554	EX255512	17:44206646	rs10514903	0.777589	thyroid_cancer
17:44699851	rs116956554	EX255512	17:43837446	rs62055883	0.762432	thyroid_cancer
17:44699851	rs116956554	EX255512	17:43834314	rs34008514	0.762432	thyroid_cancer
17:44699851	rs116956554	EX255512	17:43895696	rs4566211	0.779456	thyroid_cancer
17:44699851	rs116956554	EX255512	17:43895751	rs4566212	0.779456	thyroid_cancer
17:44699851	rs116956554	EX255512	17:43925729	rs77063768	0.777981	thyroid_cancer
17:44699851	rs116956554	EX255512	17:44006896	rs62061706	0.779456	thyroid_cancer
17:44699851	rs116956554	EX255512	17:44149448	rs12150625	0.777589	thyroid_cancer
17:44699851	rs116956554	EX255512	17:43779351	rs17688922	0.779456	thyroid_cancer
17:44699851	rs116956554	EX255512	17:43893403	rs17762769	0.779456	thyroid_cancer
17:44699851	rs116956554	EX255512	17:43893716	rs8072451	0.727164	thyroid_cancer
17:44699851	rs116956554	EX255512	17:43894159	rs28364023	0.779456	thyroid_cancer
17:44699851	rs116956554	EX255512	17:43894485	rs562566755	0.779456	thyroid_cancer
17:44699851	rs116956554	EX255512	17:43894510	rs55779147	0.779456	thyroid_cancer
17:44699851	rs116956554	EX255512	17:43894547	rs56357543	0.779456	thyroid_cancer
17:44699851	rs116956554	EX255512	17:43894609	rs56099546	0.779456	thyroid_cancer
17:44699851	rs116956554	EX255512	17:43895008	rs739644	0.779456	thyroid_cancer
17:44699851	rs116956554	EX255512	17:43895168	rs538784996	0.779456	thyroid_cancer
17:44699851	rs116956554	EX255512	17:43895501	rs4564621	0.779456	thyroid_cancer
17:44699851	rs116956554	EX255512	17:43895530	rs2316763	0.777589	thyroid_cancer
17:44699851	rs116956554	EX255512	17:43895602	rs2316764	0.779456	thyroid_cancer
17:44699851	rs116956554	EX255512	17:43895653	rs4277389	0.779456	thyroid_cancer
17:44699851	rs116956554	EX255512	17:43905481	rs17763086	0.759482	thyroid_cancer
17:44699851	rs116956554	EX255512	17:43906726	rs17425752	0.777377	thyroid_cancer
17:44699851	rs116956554	EX255512	17:43906828	rs17689882	0.773651	thyroid_cancer
17:44699851	rs116956554	EX255512	17:43756171	rs561659645	0.779456	thyroid_cancer
17:44699851	rs116956554	EX255512	17:43995139	rs200326647	0.779456	thyroid_cancer
17:44699851	rs116956554	EX255512	17:43779419	rs17688944	0.779456	thyroid_cancer
17:44699851	rs116956554	EX255512	17:43835351	rs11079717	0.760661	thyroid_cancer
17:44699851	rs116956554	EX255512	17:43779657	rs1526129	0.779456	thyroid_cancer
17:44699851	rs116956554	EX255512	17:44006954	rs62061707	0.779456	thyroid_cancer
17:44699851	rs116956554	EX255512	17:43750137	rs17760817	0.779456	thyroid_cancer
17:44699851	rs116956554	EX255512	17:44195495	rs727425	0.777589	thyroid_cancer
17:44699851	rs116956554	EX255512	17:43970662	rs17691610	0.779456	thyroid_cancer
17:44699851	rs116956554	EX255512	17:43992939	rs62056856	0.779456	thyroid_cancer
17:44699851	rs116956554	EX255512	17:44006956	rs62061708	0.779456	thyroid_cancer
17:44699851	rs116956554	EX255512	17:43995098	rs17564153	0.779456	thyroid_cancer
17:44699851	rs116956554	EX255512	17:43757776	rs543716852	0.779456	thyroid_cancer
17:44699851	rs116956554	EX255512	17:43933190	rs533250683	0.765146	thyroid_cancer
17:44699851	rs116956554	EX255512	17:43780561	rs62056878	0.779456	thyroid_cancer
17:44699851	rs116956554	EX255512	17:43753454	rs62055663	0.779456	thyroid_cancer
17:44699851	rs116956554	EX255512	17:43834074	rs34211253	0.760661	thyroid_cancer
17:44699851	rs116956554	EX255512	17:43969168	rs17691556	0.777377	thyroid_cancer
17:43567337	rs1879586	EX255512	17:43698899	rs184745911	0.818294	ovarian_cancer
17:44699851	rs116956554	EX255512	17:43780948	rs17762308	0.779456	thyroid_cancer
17:44699851	rs116956554	EX255512	17:43749980	rs62053955	0.779456	thyroid_cancer
17:44699851	rs116956554	EX255512	17:44193097	rs17661027	0.777589	thyroid_cancer
17:44699851	rs116956554	EX255512	17:43969136	rs17770296	0.777377	thyroid_cancer
17:44699851	rs116956554	EX255512	17:44188764	rs55794067	0.777589	thyroid_cancer
17:44699851	rs116956554	EX255512	17:44017941	rs62061732	0.779456	thyroid_cancer
17:44699851	rs116956554	EX255512	17:43990919	rs17563965	0.768363	thyroid_cancer
17:44699851	rs116956554	EX255512	17:43781105	rs968028	0.779456	thyroid_cancer
17:44699851	rs116956554	EX255512	17:43837237	rs55801356	0.762432	thyroid_cancer
17:44699851	rs116956554	EX255512	17:43763007	rs4486953	0.779456	thyroid_cancer
17:44699851	rs116956554	EX255512	17:43833981	rs34579278	0.762432	thyroid_cancer
17:44699851	rs116956554	EX255512	17:43781250	rs968027	0.779456	thyroid_cancer
17:44699851	rs116956554	EX255512	17:43904528	rs62057153	0.777589	thyroid_cancer
17:44699851	rs116956554	EX255512	17:43781505	rs79892630	0.779456	thyroid_cancer
17:44699851	rs116956554	EX255512	17:43757777	rs562098568	0.779456	thyroid_cancer
17:44699851	rs116956554	EX255512	17:43833921	rs34195569	0.762432	thyroid_cancer
17:44699851	rs116956554	EX255512	17:43781426	rs62056879	0.779456	thyroid_cancer
17:44699851	rs116956554	EX255512	17:43847741	rs56268325	0.779456	thyroid_cancer
17:44699851	rs116956554	EX255512	17:43994952	rs17649571	0.779456	thyroid_cancer
17:44699851	rs116956554	EX255512	17:44023842	rs35163442	0.779456	thyroid_cancer
17:44699851	rs116956554	EX255512	17:43970303	rs62056777	0.779456	thyroid_cancer
17:44699851	rs116956554	EX255512	17:44015624	rs12150576	0.7753	thyroid_cancer
17:44699851	rs116956554	EX255512	17:43835854	rs62055878	0.762432	thyroid_cancer
17:44699851	rs116956554	EX255512	17:44285467	rs2458193	0.757057	thyroid_cancer
17:44699851	rs116956554	EX255512	17:43837115	rs55747440	0.762432	thyroid_cancer
17:44699851	rs116956554	EX255512	17:43970154	rs17770343	0.779456	thyroid_cancer
17:44699851	rs116956554	EX255512	17:43872228	rs55943044	0.777589	thyroid_cancer
17:44699851	rs116956554	EX255512	17:43832940	rs62055876	0.760661	thyroid_cancer
17:44699851	rs116956554	EX255512	17:43970108	rs78729125	0.779456	thyroid_cancer
17:44699851	rs116956554	EX255512	17:44207066	rs17661348	0.777589	thyroid_cancer
17:44699851	rs116956554	EX255512	17:43833824	rs36047693	0.762432	thyroid_cancer
17:44699851	rs116956554	EX255512	17:43847868	rs56070245	0.779456	thyroid_cancer
17:44699851	rs116956554	EX255512	17:43781778	rs17762361	0.779456	thyroid_cancer
17:44699851	rs116956554	EX255512	17:43847912	rs56387266	0.779456	thyroid_cancer
17:44699851	rs116956554	EX255512	17:43925605	rs17769490	0.777981	thyroid_cancer
17:44699851	rs116956554	EX255512	17:43894990	rs739645	0.777589	thyroid_cancer
17:44699851	rs116956554	EX255512	17:43970012	rs146712066	0.779456	thyroid_cancer
17:44699851	rs116956554	EX255512	17:44192923	rs17577369	0.738	thyroid_cancer
17:44699851	rs116956554	EX255512	17:43750010	rs17687571	0.779456	thyroid_cancer
17:44699851	rs116956554	EX255512	17:43926149	rs62054819	0.777981	thyroid_cancer
17:44699851	rs116956554	EX255512	17:43969995	rs62056776	0.779456	thyroid_cancer
17:44699851	rs116956554	EX255512	17:43994358	rs111541901	0.779456	thyroid_cancer
17:44699851	rs116956554	EX255512	17:44007493	rs62061709	0.779456	thyroid_cancer
17:44699851	rs116956554	EX255512	17:43994386	rs17649518	0.779456	thyroid_cancer
17:44699851	rs116956554	EX255512	17:43837091	rs56168907	0.762432	thyroid_cancer
17:44699851	rs116956554	EX255512	17:43994435	rs62056859	0.779456	thyroid_cancer
17:44699851	rs116956554	EX255512	17:43969952	rs62056775	0.779456	thyroid_cancer
17:44699851	rs116956554	EX255512	17:43994508	rs569100772:rs557680344	0.78117	thyroid_cancer
17:44699851	rs116956554	EX255512	17:43994623	rs112647192	0.779456	thyroid_cancer
17:44699851	rs116956554	EX255512	17:43848181	rs34303488	0.779456	thyroid_cancer
17:44699851	rs116956554	EX255512	17:43969901	rs62056774	0.779456	thyroid_cancer
17:44699851	rs116956554	EX255512	17:44221042	rs62063212	0.77967	thyroid_cancer
17:43567337	rs1879586	EX255512	17:43664978	rs556968294	0.817028	ovarian_cancer
17:44699851	rs116956554	EX255512	17:44207360	rs62063201	0.773651	thyroid_cancer
17:44699851	rs116956554	EX255512	17:43969833	rs62056773	0.779456	thyroid_cancer
17:44699851	rs116956554	EX255512	17:43969779	rs17770337	0.779456	thyroid_cancer
17:44699851	rs116956554	EX255512	17:44007727	rs62061710	0.779456	thyroid_cancer
17:44699851	rs116956554	EX255512	17:44182917	rs62061818	0.766621	thyroid_cancer
17:43567337	rs1879586	EX255512	17:43667915	rs545864384	0.797142	ovarian_cancer
17:44699851	rs116956554	EX255512	17:44007773	rs67236531	0.77573	thyroid_cancer
17:44699851	rs116956554	EX255512	17:43992581	rs62056850	0.766967	thyroid_cancer
17:44699851	rs116956554	EX255512	17:43836920	rs56013908	0.762432	thyroid_cancer
17:44699851	rs116956554	EX255512	17:44007764	rs62061711	0.779456	thyroid_cancer
17:44699851	rs116956554	EX255512	17:44026478	rs78556223	0.77284	thyroid_cancer
17:44699851	rs116956554	EX255512	17:44026490	rs77266933	0.77284	thyroid_cancer
17:44699851	rs116956554	EX255512	17:44026495	rs74531363	0.77284	thyroid_cancer
17:44699851	rs116956554	EX255512	17:43757450	rs55974014	0.791066	thyroid_cancer
17:44699851	rs116956554	EX255512	17:43969686	rs62056761	0.779456	thyroid_cancer
17:43567337	rs1879586	EX255512	17:43666431	rs546811720	0.820074	ovarian_cancer
17:44699851	rs116956554	EX255512	17:43836109	rs143196316	0.760661	thyroid_cancer
17:44699851	rs116956554	EX255512	17:44208218	rs17577877	0.773434	thyroid_cancer
17:44699851	rs116956554	EX255512	17:44023520	rs62062783	0.779456	thyroid_cancer
17:44699851	rs116956554	EX255512	17:43762846	rs2040846	0.777589	thyroid_cancer
17:44699851	rs116956554	EX255512	17:43782304	rs62056880	0.779456	thyroid_cancer
17:44699851	rs116956554	EX255512	17:43753642	rs62055664	0.779456	thyroid_cancer
17:43567337	rs1879586	EX255512	17:43666244	rs564213689	0.820074	ovarian_cancer
17:43567337	rs1879586	EX255512	17:43667934	rs540028890	0.804856	ovarian_cancer
17:44699851	rs116956554	EX255512	17:43848750	rs62055935	0.779456	thyroid_cancer
17:44699851	rs116956554	EX255512	17:43969258	rs575495169	0.779456	thyroid_cancer
17:44699851	rs116956554	EX255512	17:44192946	rs62061848	0.766539	thyroid_cancer
17:44699851	rs116956554	EX255512	17:44177097	rs62061807	0.777589	thyroid_cancer
17:44699851	rs116956554	EX255512	17:43836673	rs12948216	0.762432	thyroid_cancer
17:44699851	rs116956554	EX255512	17:43781720	rs199504614	0.777377	thyroid_cancer
17:44699851	rs116956554	EX255512	17:44174109	rs62061800	0.773434	thyroid_cancer
17:44699851	rs116956554	EX255512	17:44221602	rs538148047	0.778206	thyroid_cancer
17:44699851	rs116956554	EX255512	17:44200510	rs75652502	0.777589	thyroid_cancer
17:44699851	rs116956554	EX255512	17:43969019	rs55877243	0.779456	thyroid_cancer
17:44699851	rs116956554	EX255512	17:43968937	rs55895732	0.779456	thyroid_cancer
17:44699851	rs116956554	EX255512	17:43968994	rs55960528	0.779456	thyroid_cancer
17:44699851	rs116956554	EX255512	17:43832337	rs35631660	0.760661	thyroid_cancer
17:44699851	rs116956554	EX255512	17:44217293	rs528392906	0.776359	thyroid_cancer
17:44699851	rs116956554	EX255512	17:43968874	rs55943606	0.779456	thyroid_cancer
17:44699851	rs116956554	EX255512	17:43836191	rs74514268	0.762432	thyroid_cancer
17:44699851	rs116956554	EX255512	17:44192957	rs17661015	0.773434	thyroid_cancer
17:44699851	rs116956554	EX255512	17:43885291	rs62057101	0.775904	thyroid_cancer
17:44699851	rs116956554	EX255512	17:44207415	rs573867767	0.777589	thyroid_cancer
17:44699851	rs116956554	EX255512	17:43848968	rs62055937	0.779456	thyroid_cancer
17:44699851	rs116956554	EX255512	17:43832864	rs62055875	0.762432	thyroid_cancer
17:44699851	rs116956554	EX255512	17:43782455	rs62056881	0.779456	thyroid_cancer
17:44699851	rs116956554	EX255512	17:44220790	rs540548105	0.773107	thyroid_cancer
17:44699851	rs116956554	EX255512	17:43968718	rs140458370	0.789142	thyroid_cancer
17:44699851	rs116956554	EX255512	17:44182845	rs557994680	0.777589	thyroid_cancer
17:43567337	rs1879586	EX255512	17:43690637	rs642185	0.769283	ovarian_cancer
17:44699851	rs116956554	EX255512	17:43782492	rs17689104	0.779456	thyroid_cancer
17:44699851	rs116956554	EX255512	17:43777957	rs565067939	0.777589	thyroid_cancer
17:44699851	rs116956554	EX255512	17:43836578	rs62055879	0.762432	thyroid_cancer
17:44699851	rs116956554	EX255512	17:44220863	rs529272927	0.776359	thyroid_cancer
17:44699851	rs116956554	EX255512	17:44177304	rs541455835	0.777589	thyroid_cancer
17:43567337	rs1879586	EX255512	17:43665809	rs557435762	0.816973	ovarian_cancer
17:44699851	rs116956554	EX255512	17:43849327	rs76294809	0.779456	thyroid_cancer
17:44699851	rs116956554	EX255512	17:43779031	rs560265250	0.776808	thyroid_cancer
17:44699851	rs116956554	EX255512	17:44304884	rs565244003	0.593569	thyroid_cancer
17:44699851	rs116956554	EX255512	17:44149297	rs1117253	0.777589	thyroid_cancer
17:44699851	rs116956554	EX255512	17:44057770	rs142222997	0.765869	thyroid_cancer
17:44699851	rs116956554	EX255512	17:43968572	rs62056760	0.779456	thyroid_cancer
17:44699851	rs116956554	EX255512	17:43849366	rs75916678	0.779456	thyroid_cancer
17:44699851	rs116956554	EX255512	17:43832618	rs35282504	0.762432	thyroid_cancer
17:44699851	rs116956554	EX255512	17:44177337	rs62061808	0.777589	thyroid_cancer
17:44699851	rs116956554	EX255512	17:43782558	rs17689116	0.779456	thyroid_cancer
17:44699851	rs116956554	EX255512	17:43754909	rs62055692	0.779456	thyroid_cancer
17:44699851	rs116956554	EX255512	17:44161146	rs55987700	0.771359	thyroid_cancer
17:44699851	rs116956554	EX255512	17:43783803	rs62056909	0.736428	thyroid_cancer
17:44699851	rs116956554	EX255512	17:43758078	rs112155389	0.779456	thyroid_cancer
17:44699851	rs116956554	EX255512	17:43893751	rs8073146	0.727164	thyroid_cancer
17:43567337	rs1879586	EX255512	17:43665838	rs534963106	0.818839	ovarian_cancer
17:44699851	rs116956554	EX255512	17:43967562	rs79193046	0.776997	thyroid_cancer
17:44699851	rs116956554	EX255512	17:44207523	rs113758975	0.777589	thyroid_cancer
17:44699851	rs116956554	EX255512	17:44220785	rs573045769	0.773107	thyroid_cancer
17:44699851	rs116956554	EX255512	17:43754850	rs62055691	0.779456	thyroid_cancer
17:44699851	rs116956554	EX255512	17:43968463	rs17691508	0.779456	thyroid_cancer
17:44699851	rs116956554	EX255512	17:44196125	rs62061853	0.777589	thyroid_cancer
17:44699851	rs116956554	EX255512	17:43758116	rs532787183	0.77061	thyroid_cancer
17:44699851	rs116956554	EX255512	17:44195611	rs542489073	0.77573	thyroid_cancer
17:44699851	rs116956554	EX255512	17:43968219	rs17691466	0.779456	thyroid_cancer
17:44699851	rs116956554	EX255512	17:43849656	rs62055938	0.779456	thyroid_cancer
17:44699851	rs116956554	EX255512	17:44182706	rs62061817	0.777589	thyroid_cancer
17:44699851	rs116956554	EX255512	17:43849787	rs62055939	0.779456	thyroid_cancer
17:44699851	rs116956554	EX255512	17:44035516	rs77555455	0.7753	thyroid_cancer
17:44699851	rs116956554	EX255512	17:43809559	rs562669018	0.714122	thyroid_cancer
17:44699851	rs116956554	EX255512	17:43758125	rs62055696	0.779456	thyroid_cancer
17:44699851	rs116956554	EX255512	17:43840016	rs11079720	0.773434	thyroid_cancer
17:44699851	rs116956554	EX255512	17:43849896	rs62055940	0.779456	thyroid_cancer
17:44699851	rs116956554	EX255512	17:44207887	rs10514904	0.771359	thyroid_cancer
17:44699851	rs116956554	EX255512	17:43758011	rs55651627	0.777981	thyroid_cancer
17:44699851	rs116956554	EX255512	17:43907143	rs62057158	0.779456	thyroid_cancer
17:44699851	rs116956554	EX255512	17:44061608	rs571186452	0.762647	thyroid_cancer
17:44699851	rs116956554	EX255512	17:43754569	rs62055689	0.779456	thyroid_cancer
17:44699851	rs116956554	EX255512	17:43848761	rs62055936	0.773877	thyroid_cancer
17:44699851	rs116956554	EX255512	17:43754010	rs76717812	0.779456	thyroid_cancer
[truncated: 37,066 more rows]

## Sheet: Cis-iso-eQTl-GWAS-LD_0.5
sQTL_SNP	sQTL_SNP-pos	mRNA_isoform	tag_SNP	tag_SNP_pos	LD	gwas_cancer
10:100147060	rs4345897	ENST00000370575.5	10:100146313	rs59667296	0.692345	prostate_cancer
10:100147060	rs4345897	ENST00000370575.5	10:100145913	rs10883083	0.709248	prostate_cancer
10:100147060	rs4345897	ENST00000370575.5	10:100144009	rs5787280	0.60013	prostate_cancer
10:100147060	rs4345897	ENST00000370575.5	10:100154247	rs11597428	0.540508	prostate_cancer
10:100147060	rs4345897	ENST00000370575.5	10:100154202	rs11597425	0.540508	prostate_cancer
10:100147060	rs4345897	ENST00000370575.5	10:100153904	rs10786417	0.540153	prostate_cancer
10:100147060	rs4345897	ENST00000370575.5	10:100143193	rs7905265	0.699449	prostate_cancer
10:100147060	rs4345897	ENST00000370575.5	10:100146895	rs2296438	0.993893	prostate_cancer
10:100147060	rs4345897	ENST00000370575.5	10:100147060	rs4345897	1	prostate_cancer
10:100147060	rs4345897	ENST00000370575.5	10:100142165	rs72115330	0.699091	prostate_cancer
10:100147060	rs4345897	ENST00000370575.5	10:100150148	rs2274247	0.926406	prostate_cancer
10:100147060	rs4345897	ENST00000370575.5	10:100141027	rs10786414	0.699957	prostate_cancer
10:100147060	rs4345897	ENST00000370575.5	10:100147421	rs2182170	0.995443	prostate_cancer
10:100147060	rs4345897	ENST00000370575.5	10:100147813	rs2147897	0.999237	prostate_cancer
10:100147060	rs4345897	ENST00000370575.5	10:100155296	rs11189591	0.849132	prostate_cancer
10:100147060	rs4345897	ENST00000370575.5	10:100148004	rs2182169	0.959866	prostate_cancer
10:100147060	rs4345897	ENST00000370575.5	10:100148058	rs4539242	0.710113	prostate_cancer
10:100147060	rs4345897	ENST00000370575.5	10:100148353	rs2182168	0.926764	prostate_cancer
10:100147060	rs4345897	ENST00000370575.5	10:100155810	rs7907555	0.582791	prostate_cancer
10:100147060	rs4345897	ENST00000370575.5	10:100148308	rs2147895	0.931873	prostate_cancer
10:100147060	rs4345897	ENST00000370575.5	10:100155927	rs7924209	0.582573	prostate_cancer
10:100147060	rs4345897	ENST00000370575.5	10:100156227	rs7908310	0.58116	prostate_cancer
10:100147060	rs4345897	ENST00000370575.5	10:100148176	rs2147896	0.710784	prostate_cancer
10:100147060	rs4345897	ENST00000370575.5	10:100156853	rs7072216	0.698908	prostate_cancer
10:100147060	rs4345897	ENST00000370575.5	10:100156990	rs10883087	0.581407	prostate_cancer
10:100147060	rs4345897	ENST00000370575.5	10:100155963	rs7924303	0.582069	prostate_cancer
10:100147060	rs4345897	ENST00000370575.5	10:100154096	rs11189586	0.542574	prostate_cancer
10:100147060	rs4345897	ENST00000370575.5	10:100159136	rs4488133	0.693832	prostate_cancer
10:100147060	rs4345897	ENST00000370575.5	10:100152373	rs6584192	0.954039	prostate_cancer
10:100147060	rs4345897	ENST00000370575.5	10:100151799	rs7097824	0.953115	prostate_cancer
10:100147060	rs4345897	ENST00000370575.5	10:100151844	rs7082192	0.99771	prostate_cancer
10:100147060	rs4345897	ENST00000370575.5	10:100151189	rs10883084	0.94906	prostate_cancer
10:100147060	rs4345897	ENST00000370575.5	10:100157329	rs61159293	0.582098	prostate_cancer
10:100147060	rs4345897	ENST00000370575.5	10:100157368	rs10786418	0.581665	prostate_cancer
10:100147060	rs4345897	ENST00000370575.5	10:100149346	rs1079179	0.954705	prostate_cancer
10:100147060	rs4345897	ENST00000370575.5	10:100148951	rs755126	0.932637	prostate_cancer
10:100147060	rs4345897	ENST00000370575.5	10:100148653	rs7916469	0.933351	prostate_cancer
10:100147060	rs4345897	ENST00000370575.5	10:100151266	rs10786415	0.710784	prostate_cancer
10:100147060	rs4345897	ENST00000370575.5	10:100151305	rs942814	0.710784	prostate_cancer
10:100147060	rs4345897	ENST00000370575.5	10:100152055	rs6584191	0.708896	prostate_cancer
10:100147060	rs4345897	ENST00000370575.5	10:100157726	rs11819729	0.582098	prostate_cancer
10:100147060	rs4345897	ENST00000370575.5	10:100153608	rs942813	0.655808	prostate_cancer
10:100147060	rs4345897	ENST00000370575.5	10:100144782	rs2296441	0.528949	prostate_cancer
10:100147060	rs4345897	ENST00000370575.5	10:100155743	rs10883086	0.585822	prostate_cancer
10:100147060	rs4345897	ENST00000370575.5	10:100142068	rs7075655	0.506751	prostate_cancer
10:100147060	rs4345897	ENST00000370575.5	10:100154605	rs11189590	0.584143	prostate_cancer
10:100147060	rs4345897	ENST00000370575.5	10:100154565	rs11189589	0.581489	prostate_cancer
10:100147060	rs4345897	ENST00000370575.5	10:100154551	rs11189588	0.581709	prostate_cancer
10:100147060	rs4345897	ENST00000370575.5	10:100154545	rs11189587	0.581709	prostate_cancer
10:100147060	rs4345897	ENST00000370575.5	10:100147097	rs4400721	0.601818	prostate_cancer
10:100147060	rs4345897	ENST00000370575.5	10:100158922	rs7097625	0.648028	prostate_cancer
10:100147060	rs4345897	ENST00000370575.5	10:100160399	rs6584194	0.619687	prostate_cancer
10:100147060	rs4345897	ENST00000370575.5	10:100171471	rs7909131	0.538912	prostate_cancer
10:100147060	rs4345897	ENST00000370575.5	10:100170507	rs7896828	0.537849	prostate_cancer
10:100147060	rs4345897	ENST00000370575.5	10:100167860	rs942810	0.534072	prostate_cancer
10:100147060	rs4345897	ENST00000370575.5	10:100163597	rs7897357	0.546053	prostate_cancer
10:100147060	rs4345897	ENST00000370575.5	10:100137700	rs11189581	0.655975	prostate_cancer
10:100147060	rs4345897	ENST00000370575.5	10:100134036	rs7096654	0.640112	prostate_cancer
10:100147060	rs4345897	ENST00000370575.5	10:100126295	rs10883082	0.643585	prostate_cancer
10:100147060	rs4345897	ENST00000370575.5	10:100180940	rs10786419	0.500898	prostate_cancer
10:104595248	rs4919687	ENST00000339834.10	10:104636855	rs3740392	0.562677	colon_cancer
10:104595248	rs4919687	ENST00000339834.10	10:104637602	rs11191436	0.58372	colon_cancer
10:104595248	rs4919687	ENST00000339834.10	10:104640955	rs10883790	0.594102	colon_cancer
10:104595248	rs4919687	ENST00000339834.10	10:104641511	rs11191440	0.594812	colon_cancer
10:104595248	rs4919687	ENST00000339834.10	10:104643241	rs12783782	0.590209	colon_cancer
10:104595248	rs4919687	ENST00000339834.10	10:104643464	rs113548449	0.590209	colon_cancer
10:104595248	rs4919687	ENST00000339834.10	10:104643596	rs11191442	0.593263	colon_cancer
10:104595248	rs4919687	ENST00000339834.10	10:104643698	rs12249194	0.590209	colon_cancer
10:104595248	rs4919687	ENST00000339834.10	10:104629011	rs12416687	0.804169	colon_cancer
10:122674849	rs200367988	ENST00000604509.5	10:122655718	rs754869	0.609278	prostate_cancer
10:122674849	rs200367988	ENST00000604509.5	10:122655972	rs3035067	0.609609	prostate_cancer
10:122674849	rs200367988	ENST00000604509.5	10:122657094	rs11199633	0.696408	prostate_cancer
10:122674849	rs200367988	ENST00000604509.5	10:122657314	rs10886796	0.696408	prostate_cancer
10:122674849	rs200367988	ENST00000604509.5	10:122654969	rs1439466	0.696408	prostate_cancer
10:122674849	rs200367988	ENST00000604509.5	10:122658017	rs6585674	0.696072	prostate_cancer
10:122674849	rs200367988	ENST00000604509.5	10:122654807	rs1439467	0.696408	prostate_cancer
10:122674849	rs200367988	ENST00000604509.5	10:122654405	rs7901742	0.696072	prostate_cancer
10:122674849	rs200367988	ENST00000604509.5	10:122654120	rs11199631	0.696408	prostate_cancer
10:122674849	rs200367988	ENST00000604509.5	10:122653107	rs11199630	0.670095	prostate_cancer
10:122674849	rs200367988	ENST00000604509.5	10:122653609	rs4752473	0.696408	prostate_cancer
10:122674849	rs200367988	ENST00000604509.5	10:122653325	rs12777878	0.695306	prostate_cancer
10:122674849	rs200367988	ENST00000604509.5	10:122658354	rs11310298	0.693965	prostate_cancer
10:122674849	rs200367988	ENST00000604509.5	10:122644798	rs1550346	0.523509	prostate_cancer
10:122674849	rs200367988	ENST00000604509.5	10:122652817	rs10886794	0.694634	prostate_cancer
10:122674849	rs200367988	ENST00000604509.5	10:122658356	rs10552167	0.693965	prostate_cancer
10:122674849	rs200367988	ENST00000604509.5	10:122650629	rs10668494	0.696408	prostate_cancer
10:122674849	rs200367988	ENST00000604509.5	10:122650598	rs4752471	0.695212	prostate_cancer
10:122674849	rs200367988	ENST00000604509.5	10:122658334	rs6585675	0.696408	prostate_cancer
10:122674849	rs200367988	ENST00000604509.5	10:122649670	rs7098264	0.696408	prostate_cancer
10:122674849	rs200367988	ENST00000604509.5	10:122649669	rs7097898	0.660239	prostate_cancer
10:122674849	rs200367988	ENST00000604509.5	10:122617061	rs142168226	0.700552	prostate_cancer
10:104595248	rs4919687	ENST00000339834.10	10:104575412	rs3216007	0.692056	colon_cancer
10:122674849	rs200367988	ENST00000604509.5	10:122649033	rs7093994	0.695568	prostate_cancer
10:122674849	rs200367988	ENST00000604509.5	10:122648864	rs7093593	0.696408	prostate_cancer
10:122674849	rs200367988	ENST00000604509.5	10:122658410	rs3781247	0.696408	prostate_cancer
10:122674849	rs200367988	ENST00000604509.5	10:122646827	rs7067877	0.696408	prostate_cancer
10:122674849	rs200367988	ENST00000604509.5	10:122646643	rs7067668	0.696408	prostate_cancer
10:122674849	rs200367988	ENST00000604509.5	10:122646566	rs7067547	0.696408	prostate_cancer
10:122674849	rs200367988	ENST00000604509.5	10:122646379	rs7079830	0.696408	prostate_cancer
10:122674849	rs200367988	ENST00000604509.5	10:122646113	rs7079527	0.695568	prostate_cancer
10:122674849	rs200367988	ENST00000604509.5	10:122645649	rs7903356	0.696408	prostate_cancer
10:122674849	rs200367988	ENST00000604509.5	10:122644796	rs1550347	0.567847	prostate_cancer
10:122674849	rs200367988	ENST00000604509.5	10:122645376	rs7899928	0.696408	prostate_cancer
10:122674849	rs200367988	ENST00000604509.5	10:122645090	rs6585672	0.696408	prostate_cancer
10:122674849	rs200367988	ENST00000604509.5	10:122644992	rs4372362	0.695474	prostate_cancer
10:122674849	rs200367988	ENST00000604509.5	10:122644887	rs4408243	0.69581	prostate_cancer
10:122674849	rs200367988	ENST00000604509.5	10:122644850	rs4626994	0.697008	prostate_cancer
10:122674849	rs200367988	ENST00000604509.5	10:122633607	rs7080550	0.68099	prostate_cancer
10:122674849	rs200367988	ENST00000604509.5	10:122648310	rs3813715	0.668293	prostate_cancer
10:122674849	rs200367988	ENST00000604509.5	10:122644794	rs1550348	0.656744	prostate_cancer
10:122674849	rs200367988	ENST00000604509.5	10:122687735	rs1991643	0.885532	prostate_cancer
10:122674849	rs200367988	ENST00000604509.5	10:122655884	rs754870	0.829541	prostate_cancer
10:122674849	rs200367988	ENST00000604509.5	10:122643699	rs4752470	0.696072	prostate_cancer
10:122674849	rs200367988	ENST00000604509.5	10:122643597	rs4752469	0.695568	prostate_cancer
10:104595248	rs4919687	ENST00000339834.10	10:104611764	rs12775431	0.807084	colon_cancer
10:104595248	rs4919687	ENST00000339834.10	10:104573403	rs11191401	0.726313	colon_cancer
10:122674849	rs200367988	ENST00000604509.5	10:122642950	rs7921767	0.694371	prostate_cancer
10:122674849	rs200367988	ENST00000604509.5	10:122612574	rs10668463	0.697744	prostate_cancer
10:122674849	rs200367988	ENST00000604509.5	10:122679154	rs10886806	0.859872	prostate_cancer
10:122674849	rs200367988	ENST00000604509.5	10:122679150	rs10886805	0.859872	prostate_cancer
10:122674849	rs200367988	ENST00000604509.5	10:122640168	rs11453234	0.642001	prostate_cancer
10:122674849	rs200367988	ENST00000604509.5	10:122614597	rs12242204	0.950364	prostate_cancer
10:122674849	rs200367988	ENST00000604509.5	10:122614904	rs7092537	0.950364	prostate_cancer
10:122674849	rs200367988	ENST00000604509.5	10:122668801	rs1045179	0.667216	prostate_cancer
10:122674849	rs200367988	ENST00000604509.5	10:122668353	rs71019801	0.667216	prostate_cancer
10:122674849	rs200367988	ENST00000604509.5	10:122668296	rs7077126	0.667216	prostate_cancer
10:122674849	rs200367988	ENST00000604509.5	10:122669083	rs4752474	0.667216	prostate_cancer
10:122674849	rs200367988	ENST00000604509.5	10:122615221	rs7092977	0.950364	prostate_cancer
10:122674849	rs200367988	ENST00000604509.5	10:122615258	rs7075047	0.950364	prostate_cancer
10:122674849	rs200367988	ENST00000604509.5	10:122669315	rs10128371	0.666922	prostate_cancer
10:122674849	rs200367988	ENST00000604509.5	10:122641325	rs4751806	0.695568	prostate_cancer
10:122674849	rs200367988	ENST00000604509.5	10:122669503	rs11199640	0.667216	prostate_cancer
10:122674849	rs200367988	ENST00000604509.5	10:122669551	rs11199641	0.667216	prostate_cancer
10:122674849	rs200367988	ENST00000604509.5	10:122668604	rs1045154	0.979886	prostate_cancer
10:122674849	rs200367988	ENST00000604509.5	10:122660773	rs11199636	0.696408	prostate_cancer
10:122674849	rs200367988	ENST00000604509.5	10:122668782	rs1045170	0.979037	prostate_cancer
10:122674849	rs200367988	ENST00000604509.5	10:122660943	rs1866519	0.696408	prostate_cancer
10:122674849	rs200367988	ENST00000604509.5	10:122641014	rs10718730	0.695906	prostate_cancer
10:122674849	rs200367988	ENST00000604509.5	10:122661104	rs1866518	0.696408	prostate_cancer
10:122674849	rs200367988	ENST00000604509.5	10:122661343	rs1866517	0.696408	prostate_cancer
10:122674849	rs200367988	ENST00000604509.5	10:122660701	rs11199635	0.696408	prostate_cancer
10:122674849	rs200367988	ENST00000604509.5	10:122669715	rs34035387	0.979886	prostate_cancer
10:122674849	rs200367988	ENST00000604509.5	10:122616706	rs11199601	0.951207	prostate_cancer
10:122674849	rs200367988	ENST00000604509.5	10:122669583	rs12247355	0.871455	prostate_cancer
10:122674849	rs200367988	ENST00000604509.5	10:122678990	rs7474804	0.6661	prostate_cancer
10:122674849	rs200367988	ENST00000604509.5	10:122640243	rs4751805	0.695568	prostate_cancer
10:122674849	rs200367988	ENST00000604509.5	10:122615653	rs10886787	0.718648	prostate_cancer
10:122674849	rs200367988	ENST00000604509.5	10:122667844	rs10788128	0.664658	prostate_cancer
10:122674849	rs200367988	ENST00000604509.5	10:122663086	rs35354965	0.696408	prostate_cancer
10:122674849	rs200367988	ENST00000604509.5	10:122616895	rs11199602	0.951207	prostate_cancer
10:122674849	rs200367988	ENST00000604509.5	10:122670850	rs4290146	0.666107	prostate_cancer
10:122674849	rs200367988	ENST00000604509.5	10:122616062	rs7904153	0.718648	prostate_cancer
10:122674849	rs200367988	ENST00000604509.5	10:122663950	rs11199637	0.676409	prostate_cancer
10:122674849	rs200367988	ENST00000604509.5	10:122639901	rs4751804	0.697346	prostate_cancer
10:122674849	rs200367988	ENST00000604509.5	10:122678682	rs10886804	0.666917	prostate_cancer
10:122674849	rs200367988	ENST00000604509.5	10:122674849	rs200367988	1	prostate_cancer
10:122674849	rs200367988	ENST00000604509.5	10:122670338	rs729704	0.977294	prostate_cancer
10:122674849	rs200367988	ENST00000604509.5	10:122616358	rs768798	0.718648	prostate_cancer
10:122674849	rs200367988	ENST00000604509.5	10:122616604	rs768799	0.71803	prostate_cancer
10:122674849	rs200367988	ENST00000604509.5	10:122639741	rs4751803	0.695568	prostate_cancer
10:122674849	rs200367988	ENST00000604509.5	10:122659853	rs3816172	0.696408	prostate_cancer
10:122674849	rs200367988	ENST00000604509.5	10:122676571	rs12250736	0.974801	prostate_cancer
10:122674849	rs200367988	ENST00000604509.5	10:122678440	rs12779782	0.66774	prostate_cancer
10:122674849	rs200367988	ENST00000604509.5	10:122677001	rs4751807	0.667449	prostate_cancer
10:122674849	rs200367988	ENST00000604509.5	10:122638860	rs3758509	0.977277	prostate_cancer
10:122674849	rs200367988	ENST00000604509.5	10:122660077	rs7896567	0.696408	prostate_cancer
10:122674849	rs200367988	ENST00000604509.5	10:122639311	rs4751802	0.978144	prostate_cancer
10:122674849	rs200367988	ENST00000604509.5	10:122639170	rs3758510	0.695568	prostate_cancer
10:122674849	rs200367988	ENST00000604509.5	10:122676901	rs12250981	0.977383	prostate_cancer
10:122674849	rs200367988	ENST00000604509.5	10:122618810	rs12359633	0.95558	prostate_cancer
10:122674849	rs200367988	ENST00000604509.5	10:122656619	rs12415091	0.869629	prostate_cancer
10:122674849	rs200367988	ENST00000604509.5	10:122665310	rs3740306	0.977287	prostate_cancer
10:122674849	rs200367988	ENST00000604509.5	10:122638836	rs3758508	0.694969	prostate_cancer
10:122674849	rs200367988	ENST00000604509.5	10:122677256	rs4751809	0.666873	prostate_cancer
10:122674849	rs200367988	ENST00000604509.5	10:122641884	rs10886793	0.979019	prostate_cancer
10:122674849	rs200367988	ENST00000604509.5	10:122677278	rs4751810	0.667449	prostate_cancer
10:122674849	rs200367988	ENST00000604509.5	10:122676497	rs5788453	0.653888	prostate_cancer
10:122674849	rs200367988	ENST00000604509.5	10:122642056	rs367918882	0.906022	prostate_cancer
10:122674849	rs200367988	ENST00000604509.5	10:122677868	rs10788129	0.978223	prostate_cancer
10:122674849	rs200367988	ENST00000604509.5	10:122677426	rs7094695	0.66774	prostate_cancer
10:122674849	rs200367988	ENST00000604509.5	10:122667130	rs67199607	0.662941	prostate_cancer
10:122674849	rs200367988	ENST00000604509.5	10:122620616	rs11199604	0.956426	prostate_cancer
10:122674849	rs200367988	ENST00000604509.5	10:122646126	rs7079781	0.979019	prostate_cancer
10:122674849	rs200367988	ENST00000604509.5	10:122646738	rs7067719	0.977306	prostate_cancer
10:104595248	rs4919687	ENST00000339834.10	10:104623578	rs9527	0.805225	colon_cancer
10:122674849	rs200367988	ENST00000604509.5	10:122667022	rs1530116	0.871455	prostate_cancer
10:122674849	rs200367988	ENST00000604509.5	10:122620251	rs10886788	0.722357	prostate_cancer
10:122674849	rs200367988	ENST00000604509.5	10:122638073	rs1992274	0.977277	prostate_cancer
10:122674849	rs200367988	ENST00000604509.5	10:122658347	rs3781246	0.979019	prostate_cancer
10:122674849	rs200367988	ENST00000604509.5	10:122659078	rs11199634	0.978152	prostate_cancer
10:122674849	rs200367988	ENST00000604509.5	10:122657938	rs6585673	0.979019	prostate_cancer
10:122674849	rs200367988	ENST00000604509.5	10:122659968	rs7911084	0.686347	prostate_cancer
10:39149977	rs11146838	ENST00000361085.9	10:38376646	rs4385831	0.653979	breast_cancer
10:122674849	rs200367988	ENST00000604509.5	10:122649699	rs71929750	0.977277	prostate_cancer
10:122674849	rs200367988	ENST00000604509.5	10:122621303	rs35688582	0.956426	prostate_cancer
10:122674849	rs200367988	ENST00000604509.5	10:122621384	rs17101001	0.956426	prostate_cancer
10:122674849	rs200367988	ENST00000604509.5	10:122617645	rs554566074:rs34379642	0.950175	prostate_cancer
10:122674849	rs200367988	ENST00000604509.5	10:122650655	rs4752472	0.978152	prostate_cancer
10:122674849	rs200367988	ENST00000604509.5	10:122637544	rs7907986	0.94031	prostate_cancer
10:39149977	rs11146838	ENST00000361085.9	10:38379011	rs2023299	0.639385	breast_cancer
10:122674849	rs200367988	ENST00000604509.5	10:122655311	rs10886795	0.870541	prostate_cancer
10:104595248	rs4919687	ENST00000339834.10	10:104623053	rs11191421	0.805225	colon_cancer
10:122674849	rs200367988	ENST00000604509.5	10:122621663	rs35270762	0.934432	prostate_cancer
10:39149977	rs11146838	ENST00000361085.9	10:39050877	rs4881571	0.990733	breast_cancer
10:122674849	rs200367988	ENST00000604509.5	10:122635524	rs10886791	0.870541	prostate_cancer
10:39149977	rs11146838	ENST00000361085.9	10:39049672	rs3878076	0.993819	breast_cancer
10:122674849	rs200367988	ENST00000604509.5	10:122631067	rs9325569	0.871383	prostate_cancer
10:122674849	rs200367988	ENST00000604509.5	10:122610657	rs11199598	0.801957	prostate_cancer
10:122674849	rs200367988	ENST00000604509.5	10:122629363	rs12355684	0.931328	prostate_cancer
10:39149977	rs11146838	ENST00000361085.9	10:38381879	rs7915062	0.64198	breast_cancer
10:122674849	rs200367988	ENST00000604509.5	10:122626953	rs4752468	0.868129	prostate_cancer
10:122674849	rs200367988	ENST00000604509.5	10:122629297	rs144533860	0.974644	prostate_cancer
10:39149977	rs11146838	ENST00000361085.9	10:39046580	rs9663114	0.993819	breast_cancer
10:122674849	rs200367988	ENST00000604509.5	10:122618784	rs35233163	0.833345	prostate_cancer
10:39149977	rs11146838	ENST00000361085.9	10:38380661	rs2474564	0.631519	breast_cancer
10:39149977	rs11146838	ENST00000361085.9	10:39046102	rs66894791	0.992273	breast_cancer
10:39149977	rs11146838	ENST00000361085.9	10:39045594	rs34351918	0.993819	breast_cancer
10:122674849	rs200367988	ENST00000604509.5	10:122633086	rs10466157	0.977297	prostate_cancer
10:122674849	rs200367988	ENST00000604509.5	10:122634099	rs11199619	0.977297	prostate_cancer
10:122674849	rs200367988	ENST00000604509.5	10:122634104	rs11199620	0.977297	prostate_cancer
10:122674849	rs200367988	ENST00000604509.5	10:122629743	rs4620639	0.979019	prostate_cancer
10:122674849	rs200367988	ENST00000604509.5	10:122629522	rs4274146	0.978152	prostate_cancer
10:122674849	rs200367988	ENST00000604509.5	10:122629393	rs12355674	0.979019	prostate_cancer
10:122674849	rs200367988	ENST00000604509.5	10:122635088	rs12247484	0.979019	prostate_cancer
10:122674849	rs200367988	ENST00000604509.5	10:122634955	rs12784249	0.978152	prostate_cancer
10:122674849	rs200367988	ENST00000604509.5	10:122628616	rs59791915	0.978126	prostate_cancer
10:122674849	rs200367988	ENST00000604509.5	10:122636553	rs10886792	0.979019	prostate_cancer
10:122674849	rs200367988	ENST00000604509.5	10:122636139	rs2000378	0.698189	prostate_cancer
10:122674849	rs200367988	ENST00000604509.5	10:122635232	rs1972858	0.694969	prostate_cancer
10:122674849	rs200367988	ENST00000604509.5	10:122624679	rs10886789	0.95558	prostate_cancer
10:39149977	rs11146838	ENST00000361085.9	10:38383757	rs2474570	0.642099	breast_cancer
10:122674849	rs200367988	ENST00000604509.5	10:122629423	rs4639853	0.696408	prostate_cancer
10:122674849	rs200367988	ENST00000604509.5	10:122629088	rs7082695	0.69581	prostate_cancer
10:122674849	rs200367988	ENST00000604509.5	10:122627668	rs11199608	0.695306	prostate_cancer
10:122674849	rs200367988	ENST00000604509.5	10:122628674	rs6585668	0.694707	prostate_cancer
10:122674849	rs200367988	ENST00000604509.5	10:122622838	rs3758507	0.95558	prostate_cancer
10:39149977	rs11146838	ENST00000361085.9	10:38384848	rs2472179	0.64143	breast_cancer
10:39149977	rs11146838	ENST00000361085.9	10:38385441	rs2474573	0.64143	breast_cancer
10:122674849	rs200367988	ENST00000604509.5	10:122624270	rs7076911	0.721504	prostate_cancer
10:122674849	rs200367988	ENST00000604509.5	10:122624202	rs7092747	0.721504	prostate_cancer
10:39149977	rs11146838	ENST00000361085.9	10:38386691	rs2504141	0.64143	breast_cancer
10:122674849	rs200367988	ENST00000604509.5	10:122623342	rs12263051	0.954734	prostate_cancer
10:37802532	rs2475206	ENST00000361085.9	10:37940440	rs7072977	0.504595	gastric_cancer
10:39149977	rs11146838	ENST00000361085.9	10:38938783	rs4070335	0.856315	breast_cancer
10:37802532	rs2475206	ENST00000361085.9	10:37940116	rs9418276	0.504242	gastric_cancer
10:39149977	rs11146838	ENST00000361085.9	10:38387814	rs112673754	0.637483	breast_cancer
10:39149977	rs11146838	ENST00000361085.9	10:38388321	rs2504139	0.64143	breast_cancer
10:122674849	rs200367988	ENST00000604509.5	10:122624869	rs61185015	0.819001	prostate_cancer
10:39149977	rs11146838	ENST00000361085.9	10:38937057	rs4881562	0.856315	breast_cancer
10:37802532	rs2475206	ENST00000361085.9	10:37941494	rs289643	0.50132	gastric_cancer
10:39149977	rs11146838	ENST00000361085.9	10:38389847	rs2263162	0.639652	breast_cancer
10:39149977	rs11146838	ENST00000361085.9	10:38389898	rs2263164	0.638155	breast_cancer
10:39149977	rs11146838	ENST00000361085.9	10:38375992	rs139645413	0.719809	breast_cancer
10:39149977	rs11146838	ENST00000361085.9	10:38390745	rs2384731	0.64198	breast_cancer
10:39149977	rs11146838	ENST00000361085.9	10:38371899	rs176838	0.68843	breast_cancer
10:39149977	rs11146838	ENST00000361085.9	10:38372924	rs111710158	0.695539	breast_cancer
10:39149977	rs11146838	ENST00000361085.9	10:38391563	rs2178962	0.64143	breast_cancer
10:39149977	rs11146838	ENST00000361085.9	10:38391917	rs2021650	0.64143	breast_cancer
10:39149977	rs11146838	ENST00000361085.9	10:38372664	rs2505257	0.738653	breast_cancer
10:39149977	rs11146838	ENST00000361085.9	10:38392393	rs2504127	0.64143	breast_cancer
10:122674849	rs200367988	ENST00000604509.5	10:122678474	rs541568426	0.571236	prostate_cancer
10:104428716	rs12262998	ENST00000238936.8	10:104408272	rs12241712	0.674441	prostate_cancer
10:39149977	rs11146838	ENST00000361085.9	10:38375382	rs2472174	0.76543	breast_cancer
10:39149977	rs11146838	ENST00000361085.9	10:38375938	rs2474563	0.764055	breast_cancer
10:39149977	rs11146838	ENST00000361085.9	10:38400050	rs176876	0.601492	breast_cancer
10:38523626	rs2384736	ENST00000361085.9	10:38427997	rs2474597	0.527577	breast_cancer
10:104595248	rs4919687	ENST00000339834.10	10:104579328	rs10883780	0.739626	colon_cancer
10:39149977	rs11146838	ENST00000361085.9	10:38399176	rs78288099	0.64143	breast_cancer
10:39149977	rs11146838	ENST00000361085.9	10:38400266	rs176878	0.64143	breast_cancer
10:39149977	rs11146838	ENST00000361085.9	10:38401284	rs176879	0.64143	breast_cancer
10:39149977	rs11146838	ENST00000361085.9	10:38394642	rs2504120	0.64143	breast_cancer
10:39149977	rs11146838	ENST00000361085.9	10:38396194	rs2505190	0.640631	breast_cancer
10:39149977	rs11146838	ENST00000361085.9	10:38394586	rs2504121	0.64143	breast_cancer
10:39149977	rs11146838	ENST00000361085.9	10:38401880	rs176882	0.64198	breast_cancer
10:39149977	rs11146838	ENST00000361085.9	10:39032720	rs12776486	0.993047	breast_cancer
10:39149977	rs11146838	ENST00000361085.9	10:39032666	rs7074746	0.993047	breast_cancer
10:39149977	rs11146838	ENST00000361085.9	10:38402789	rs176885	0.64198	breast_cancer
10:39149977	rs11146838	ENST00000361085.9	10:38981752	rs1902542	0.855016	breast_cancer
10:39149977	rs11146838	ENST00000361085.9	10:39032467	rs7085456	0.993047	breast_cancer
10:39149977	rs11146838	ENST00000361085.9	10:38980931	rs11812226	0.855608	breast_cancer
10:39149977	rs11146838	ENST00000361085.9	10:39032262	rs7094744	0.992277	breast_cancer
10:39149977	rs11146838	ENST00000361085.9	10:38982218	rs4070216	0.855608	breast_cancer
10:38523626	rs2384736	ENST00000361085.9	10:38423153	rs2474591	0.560147	breast_cancer
10:39149977	rs11146838	ENST00000361085.9	10:38407519	rs176889	0.642531	breast_cancer
10:39149977	rs11146838	ENST00000361085.9	10:38986214	rs7916738	0.853476	breast_cancer
10:39149977	rs11146838	ENST00000361085.9	10:38984149	rs1840780	0.854183	breast_cancer
10:39149977	rs11146838	ENST00000361085.9	10:38980208	rs3970216	0.856315	breast_cancer
10:39149977	rs11146838	ENST00000361085.9	10:39050890	rs4881572	0.868584	breast_cancer
10:39149977	rs11146838	ENST00000361085.9	10:38980453	rs11599035	0.856315	breast_cancer
10:39149977	rs11146838	ENST00000361085.9	10:38979066	rs10870357	0.856315	breast_cancer
10:39149977	rs11146838	ENST00000361085.9	10:38413167	rs58109635	0.602684	breast_cancer
10:39149977	rs11146838	ENST00000361085.9	10:39055742	rs2104094	0.890849	breast_cancer
10:39149977	rs11146838	ENST00000361085.9	10:38975783	rs11146597	0.855723	breast_cancer
10:39149977	rs11146838	ENST00000361085.9	10:39058417	rs11146692	0.890849	breast_cancer
10:39149977	rs11146838	ENST00000361085.9	10:39053724	rs6560871	0.886877	breast_cancer
10:39149977	rs11146838	ENST00000361085.9	10:39055435	rs4070021	0.886318	breast_cancer
10:38523626	rs2384736	ENST00000361085.9	10:38545078	rs2749640	0.551702	breast_cancer
10:39149977	rs11146838	ENST00000361085.9	10:39055399	rs3970295	0.886124	breast_cancer
10:39149977	rs11146838	ENST00000361085.9	10:38979143	rs10870358	0.834616	breast_cancer
10:39149977	rs11146838	ENST00000361085.9	10:39053450	rs3878080	0.813252	breast_cancer
10:39149977	rs11146838	ENST00000361085.9	10:39051479	rs4070032	0.813727	breast_cancer
10:39149977	rs11146838	ENST00000361085.9	10:38995117	rs10781591	0.858811	breast_cancer
10:39149977	rs11146838	ENST00000361085.9	10:39049954	rs7082148	0.890849	breast_cancer
10:39149977	rs11146838	ENST00000361085.9	10:39056568	rs7902551	0.806145	breast_cancer
10:39149977	rs11146838	ENST00000361085.9	10:39048987	rs7905970	0.890162	breast_cancer
10:39149977	rs11146838	ENST00000361085.9	10:38993902	rs11146619	0.855488	breast_cancer
10:39149977	rs11146838	ENST00000361085.9	10:38994409	rs11146620	0.857029	breast_cancer
10:39149977	rs11146838	ENST00000361085.9	10:38971924	rs10870355	0.855723	breast_cancer
10:39149977	rs11146838	ENST00000361085.9	10:38413112	rs1138252	0.64198	breast_cancer
10:39149977	rs11146838	ENST00000361085.9	10:39048410	rs9314888	0.812159	breast_cancer
10:39149977	rs11146838	ENST00000361085.9	10:38996568	rs2168602	0.857143	breast_cancer
10:39149977	rs11146838	ENST00000361085.9	10:39030667	rs36041307	0.993047	breast_cancer
10:39149977	rs11146838	ENST00000361085.9	10:38998801	rs11146625	0.857143	breast_cancer
10:39149977	rs11146838	ENST00000361085.9	10:38998347	rs7905207	0.85643	breast_cancer
10:39149977	rs11146838	ENST00000361085.9	10:38999546	rs77738101	0.855717	breast_cancer
10:39149977	rs11146838	ENST00000361085.9	10:38970700	rs7897329	0.855011	breast_cancer
10:39149977	rs11146838	ENST00000361085.9	10:38970537	rs7909955	0.855723	breast_cancer
10:39149977	rs11146838	ENST00000361085.9	10:38999388	rs11146627	0.854661	breast_cancer
10:39149977	rs11146838	ENST00000361085.9	10:38999387	rs11146626	0.854661	breast_cancer
10:39149977	rs11146838	ENST00000361085.9	10:39000817	rs7076391	0.85643	breast_cancer
10:39149977	rs11146838	ENST00000361085.9	10:38409357	rs11321804	0.638024	breast_cancer
10:39149977	rs11146838	ENST00000361085.9	10:38966130	rs1840783	0.853838	breast_cancer
10:39149977	rs11146838	ENST00000361085.9	10:39027702	rs2168599	0.993819	breast_cancer
10:39149977	rs11146838	ENST00000361085.9	10:39004809	rs2124816	0.859266	breast_cancer
10:39149977	rs11146838	ENST00000361085.9	10:39026246	rs4881556	0.993819	breast_cancer
10:39149977	rs11146838	ENST00000361085.9	10:39001471	rs10781593	0.857143	breast_cancer
10:39149977	rs11146838	ENST00000361085.9	10:39001074	rs10870364	0.857143	breast_cancer
10:104595248	rs4919687	ENST00000339834.10	10:104583026	rs148033237	0.640234	colon_cancer
10:39149977	rs11146838	ENST00000361085.9	10:39055308	rs4070022	0.787703	breast_cancer
10:39149977	rs11146838	ENST00000361085.9	10:38999996	rs374709143	0.834087	breast_cancer
10:39149977	rs11146838	ENST00000361085.9	10:38967273	rs78926203	0.855011	breast_cancer
10:39149977	rs11146838	ENST00000361085.9	10:38999997	rs376365099	0.834087	breast_cancer
10:39149977	rs11146838	ENST00000361085.9	10:39000008	rs370100693	0.827026	breast_cancer
10:39149977	rs11146838	ENST00000361085.9	10:39002133	rs61840662	0.857143	breast_cancer
10:39149977	rs11146838	ENST00000361085.9	10:38415131	rs2505179	0.639076	breast_cancer
10:39149977	rs11146838	ENST00000361085.9	10:38969736	rs1840781	0.855723	breast_cancer
10:39149977	rs11146838	ENST00000361085.9	10:38999984	rs9702630	0.829608	breast_cancer
10:39149977	rs11146838	ENST00000361085.9	10:39000010	rs202208404	0.827026	breast_cancer
10:39149977	rs11146838	ENST00000361085.9	10:38969635	rs11146592	0.854895	breast_cancer
10:39149977	rs11146838	ENST00000361085.9	10:38998609	rs150663973	0.844119	breast_cancer
10:39149977	rs11146838	ENST00000361085.9	10:39048836	rs71010465	0.79888	breast_cancer
10:39149977	rs11146838	ENST00000361085.9	10:39046231	rs34204069	0.884332	breast_cancer
10:39149977	rs11146838	ENST00000361085.9	10:39000686	rs149163063	0.855717	breast_cancer
10:39149977	rs11146838	ENST00000361085.9	10:38967875	rs4881621	0.855723	breast_cancer
10:122674849	rs200367988	ENST00000604509.5	10:122659490	rs2289336	0.686705	prostate_cancer
10:39149977	rs11146838	ENST00000361085.9	10:39025161	rs7099736	0.991508	breast_cancer
10:39149977	rs11146838	ENST00000361085.9	10:39045884	rs4070062	0.890849	breast_cancer
10:39149977	rs11146838	ENST00000361085.9	10:38968498	rs4070245	0.855723	breast_cancer
10:39149977	rs11146838	ENST00000361085.9	10:39047197	rs3878074	0.811435	breast_cancer
10:39149977	rs11146838	ENST00000361085.9	10:38434144	rs11308253	0.644787	breast_cancer
10:39149977	rs11146838	ENST00000361085.9	10:39045140	rs9731448	0.890849	breast_cancer
10:39149977	rs11146838	ENST00000361085.9	10:39007627	rs56070098	0.852911	breast_cancer
10:39149977	rs11146838	ENST00000361085.9	10:38435523	rs2505235	0.64198	breast_cancer
10:39149977	rs11146838	ENST00000361085.9	10:38435642	rs2505236	0.642663	breast_cancer
10:39149977	rs11146838	ENST00000361085.9	10:39007288	rs4070129	0.85573	breast_cancer
10:39149977	rs11146838	ENST00000361085.9	10:39040132	rs11146666	0.886495	breast_cancer
10:39149977	rs11146838	ENST00000361085.9	10:39043191	rs3970275	0.887421	breast_cancer
10:39149977	rs11146838	ENST00000361085.9	10:38427764	rs1329786	0.631656	breast_cancer
10:122674849	rs200367988	ENST00000604509.5	10:122662381	rs10886797	0.685171	prostate_cancer
10:39149977	rs11146838	ENST00000361085.9	10:39047583	rs73237257	0.770531	breast_cancer
10:39149977	rs11146838	ENST00000361085.9	10:38425765	rs2505258	0.642413	breast_cancer
10:39149977	rs11146838	ENST00000361085.9	10:39041661	rs61838148	0.890849	breast_cancer
10:39149977	rs11146838	ENST00000361085.9	10:39045167	rs9731299	0.813252	breast_cancer
10:39149977	rs11146838	ENST00000361085.9	10:39044604	rs11146680	0.812489	breast_cancer
10:39149977	rs11146838	ENST00000361085.9	10:38426832	rs2474596	0.64198	breast_cancer
10:39149977	rs11146838	ENST00000361085.9	10:38383288	rs377219439	0.660774	breast_cancer
10:39149977	rs11146838	ENST00000361085.9	10:38383286	rs371424835	0.658115	breast_cancer
10:39149977	rs11146838	ENST00000361085.9	10:39014110	rs11593187	0.889403	breast_cancer
10:39149977	rs11146838	ENST00000361085.9	10:39039400	rs11146665	0.89009	breast_cancer
10:39149977	rs11146838	ENST00000361085.9	10:39042976	rs9733889	0.813252	breast_cancer
10:39149977	rs11146838	ENST00000361085.9	10:39042887	rs71495709	0.813252	breast_cancer
10:104428716	rs12262998	ENST00000238936.8	10:104414221	rs3850699	0.674441	prostate_cancer
10:39149977	rs11146838	ENST00000361085.9	10:39040153	rs4102363	0.808367	breast_cancer
10:39149977	rs11146838	ENST00000361085.9	10:38445002	rs2505243	0.635392	breast_cancer
10:39149977	rs11146838	ENST00000361085.9	10:38938661	rs4070336	0.651163	breast_cancer
10:39149977	rs11146838	ENST00000361085.9	10:38444606	rs2505242	0.632218	breast_cancer
10:39149977	rs11146838	ENST00000361085.9	10:39018105	rs7068458	0.840373	breast_cancer
10:39149977	rs11146838	ENST00000361085.9	10:39041744	rs71495708	0.813727	breast_cancer
10:122674849	rs200367988	ENST00000604509.5	10:122664388	rs10886798	0.684231	prostate_cancer
10:39149977	rs11146838	ENST00000361085.9	10:38461675	rs1854560	0.64198	breast_cancer
10:39149977	rs11146838	ENST00000361085.9	10:39042432	rs9663127	0.794135	breast_cancer
10:39149977	rs11146838	ENST00000361085.9	10:38459119	rs2474610	0.641548	breast_cancer
10:39149977	rs11146838	ENST00000361085.9	10:38460230	rs2505252	0.645911	breast_cancer
10:39149977	rs11146838	ENST00000361085.9	10:38459422	rs2505250	0.644787	breast_cancer
10:39149977	rs11146838	ENST00000361085.9	10:38460207	rs2505251	0.642297	breast_cancer
10:39149977	rs11146838	ENST00000361085.9	10:39041049	rs2085432	0.813252	breast_cancer
10:39149977	rs11146838	ENST00000361085.9	10:38459273	rs2505249	0.641181	breast_cancer
10:39149977	rs11146838	ENST00000361085.9	10:39016529	rs11146641	0.889927	breast_cancer
10:39149977	rs11146838	ENST00000361085.9	10:39007467	rs10870365	0.961294	breast_cancer
10:39149977	rs11146838	ENST00000361085.9	10:39007246	rs10781594	0.960545	breast_cancer
10:39149977	rs11146838	ENST00000361085.9	10:39042898	rs376050138	0.801397	breast_cancer
10:39149977	rs11146838	ENST00000361085.9	10:39016072	rs7088707	0.85539	breast_cancer
10:104428716	rs12262998	ENST00000238936.8	10:104415093	rs34032774	0.674441	prostate_cancer
10:39149977	rs11146838	ENST00000361085.9	10:38383280	rs66842526	0.686973	breast_cancer
10:39149977	rs11146838	ENST00000361085.9	10:39006616	rs3878069	0.961294	breast_cancer
10:39149977	rs11146838	ENST00000361085.9	10:38937831	rs12783656	0.647282	breast_cancer
10:39149977	rs11146838	ENST00000361085.9	10:39005328	rs2310213	0.957553	breast_cancer
10:39149977	rs11146838	ENST00000361085.9	10:38450856	rs6482060	0.63594	breast_cancer
10:39149977	rs11146838	ENST00000361085.9	10:38457324	rs2474609	0.633187	breast_cancer
10:39149977	rs11146838	ENST00000361085.9	10:38530492	rs1780124	0.593286	breast_cancer
10:39149977	rs11146838	ENST00000361085.9	10:39036077	rs12782940	0.888904	breast_cancer
10:39149977	rs11146838	ENST00000361085.9	10:38456299	rs2144859	0.64435	breast_cancer
10:39149977	rs11146838	ENST00000361085.9	10:39035392	rs12776645	0.889403	breast_cancer
10:39149977	rs11146838	ENST00000361085.9	10:39020360	rs7096659	0.8877	breast_cancer
10:39149977	rs11146838	ENST00000361085.9	10:39021190	rs11146644	0.88879	breast_cancer
10:39149977	rs11146838	ENST00000361085.9	10:39035328	rs34525101	0.89009	breast_cancer
10:39149977	rs11146838	ENST00000361085.9	10:39018457	rs142785795	0.783335	breast_cancer
10:39149977	rs11146838	ENST00000361085.9	10:39037811	rs12762471	0.813252	breast_cancer
10:104595248	rs4919687	ENST00000339834.10	10:104580643	rs12780720	0.713091	colon_cancer
10:39149977	rs11146838	ENST00000361085.9	10:38466544	rs5784566	0.685337	breast_cancer
10:39149977	rs11146838	ENST00000361085.9	10:39021315	rs11593707	0.890162	breast_cancer
10:39149977	rs11146838	ENST00000361085.9	10:39000997	rs11146635	0.961294	breast_cancer
10:39149977	rs11146838	ENST00000361085.9	10:39034645	rs11146660	0.888482	breast_cancer
10:39149977	rs11146838	ENST00000361085.9	10:39034588	rs11146659	0.89009	breast_cancer
10:39149977	rs11146838	ENST00000361085.9	10:39034503	rs11146658	0.889496	breast_cancer
10:39149977	rs11146838	ENST00000361085.9	10:38937177	rs12243169	0.782346	breast_cancer
10:39149977	rs11146838	ENST00000361085.9	10:38941416	rs28560477	0.77534	breast_cancer
10:39149977	rs11146838	ENST00000361085.9	10:39034286	rs11146656	0.89009	breast_cancer
10:39149977	rs11146838	ENST00000361085.9	10:38944237	rs55914806	0.780757	breast_cancer
10:39149977	rs11146838	ENST00000361085.9	10:39036100	rs12241384	0.810307	breast_cancer
10:39149977	rs11146838	ENST00000361085.9	10:38548744	rs2995355	0.6693	breast_cancer
10:39149977	rs11146838	ENST00000361085.9	10:38944316	rs71010450	0.76864	breast_cancer
10:39149977	rs11146838	ENST00000361085.9	10:38936824	rs4881612	0.782346	breast_cancer
10:39149977	rs11146838	ENST00000361085.9	10:39032171	rs7080799	0.880128	breast_cancer
10:39149977	rs11146838	ENST00000361085.9	10:39023384	rs545531687:rs66795884	0.889747	breast_cancer
10:39149977	rs11146838	ENST00000361085.9	10:38944458	rs7083065	0.77788	breast_cancer
10:39149977	rs11146838	ENST00000361085.9	10:38940944	rs4253995	0.751259	breast_cancer
10:39149977	rs11146838	ENST00000361085.9	10:38940983	rs4307645	0.753105	breast_cancer
10:39149977	rs11146838	ENST00000361085.9	10:38542936	rs2749639	0.670099	breast_cancer
10:39149977	rs11146838	ENST00000361085.9	10:39026172	rs4881570	0.882737	breast_cancer
10:39149977	rs11146838	ENST00000361085.9	10:38381314	rs932538	0.721516	breast_cancer
10:39149977	rs11146838	ENST00000361085.9	10:38947054	rs2310260	0.77534	breast_cancer
10:39149977	rs11146838	ENST00000361085.9	10:38997645	rs7478095	0.961294	breast_cancer
10:39149977	rs11146838	ENST00000361085.9	10:38997413	rs4258304	0.959047	breast_cancer
10:39149977	rs11146838	ENST00000361085.9	10:39032520	rs7085482	0.89009	breast_cancer
10:39149977	rs11146838	ENST00000361085.9	10:38945609	rs1902548	0.748992	breast_cancer
10:39149977	rs11146838	ENST00000361085.9	10:38374346	rs1033669	0.765789	breast_cancer
10:39149977	rs11146838	ENST00000361085.9	10:38942627	rs12267703	0.737783	breast_cancer
10:39149977	rs11146838	ENST00000361085.9	10:38374638	rs2472173	0.765789	breast_cancer
10:104595248	rs4919687	ENST00000339834.10	10:104581130	rs10883781	0.740727	colon_cancer
10:39149977	rs11146838	ENST00000361085.9	10:38996686	rs2124817	0.959749	breast_cancer
10:39149977	rs11146838	ENST00000361085.9	10:38996510	rs11146622	0.961294	breast_cancer
10:39149977	rs11146838	ENST00000361085.9	10:38981342	rs3970215	0.777791	breast_cancer
10:39149977	rs11146838	ENST00000361085.9	10:39002454	rs7085590	0.78323	breast_cancer
10:39149977	rs11146838	ENST00000361085.9	10:39005117	rs4070148	0.78323	breast_cancer
10:39149977	rs11146838	ENST00000361085.9	10:39002036	rs12262506	0.78323	breast_cancer
10:39149977	rs11146838	ENST00000361085.9	10:39005800	rs7100312	0.78323	breast_cancer
10:104595248	rs4919687	ENST00000339834.10	10:104584330	rs4919682	0.71631	colon_cancer
10:39149977	rs11146838	ENST00000361085.9	10:38996500	rs10870363	0.959727	breast_cancer
10:39149977	rs11146838	ENST00000361085.9	10:39027713	rs2168598	0.890162	breast_cancer
10:39149977	rs11146838	ENST00000361085.9	10:39010310	rs4070122	0.782824	breast_cancer
10:39149977	rs11146838	ENST00000361085.9	10:38949302	rs12254886	0.781707	breast_cancer
10:39149977	rs11146838	ENST00000361085.9	10:39034458	rs11146657	0.812489	breast_cancer
10:39149977	rs11146838	ENST00000361085.9	10:38377296	rs9418322	0.765789	breast_cancer
10:39149977	rs11146838	ENST00000361085.9	10:39000137	rs4475851	0.783149	breast_cancer
10:39149977	rs11146838	ENST00000361085.9	10:38949797	rs4086159	0.782346	breast_cancer
10:39149977	rs11146838	ENST00000361085.9	10:38949855	rs4070291	0.782346	breast_cancer
10:39149977	rs11146838	ENST00000361085.9	10:39000730	rs143556317	0.781547	breast_cancer
10:39149977	rs11146838	ENST00000361085.9	10:38377920	rs9299760	0.765789	breast_cancer
10:39149977	rs11146838	ENST00000361085.9	10:38989162	rs3932931	0.780743	breast_cancer
10:39149977	rs11146838	ENST00000361085.9	10:39010846	rs3878073	0.765147	breast_cancer
10:39149977	rs11146838	ENST00000361085.9	10:38996080	rs10781592	0.78323	breast_cancer
10:39149977	rs11146838	ENST00000361085.9	10:38378814	rs2023351	0.765789	breast_cancer
10:39149977	rs11146838	ENST00000361085.9	10:39014603	rs4070096	0.811004	breast_cancer
10:39149977	rs11146838	ENST00000361085.9	10:38984779	rs12245771	0.782346	breast_cancer
10:39149977	rs11146838	ENST00000361085.9	10:39018119	rs7091560	0.731658	breast_cancer
10:39149977	rs11146838	ENST00000361085.9	10:38995397	rs11593645	0.959796	breast_cancer
10:39149977	rs11146838	ENST00000361085.9	10:38994332	rs7918732	0.779549	breast_cancer
10:39149977	rs11146838	ENST00000361085.9	10:38944824	rs7083525	0.750016	breast_cancer
10:39149977	rs11146838	ENST00000361085.9	10:38984167	rs1840779	0.782346	breast_cancer
10:39149977	rs11146838	ENST00000361085.9	10:38984456	rs4088503	0.782346	breast_cancer
10:39149977	rs11146838	ENST00000361085.9	10:39007146	rs1824130	0.760124	breast_cancer
10:39149977	rs11146838	ENST00000361085.9	10:38951693	rs4881614	0.781544	breast_cancer
10:39149977	rs11146838	ENST00000361085.9	10:39029711	rs9664199	0.890849	breast_cancer
10:39149977	rs11146838	ENST00000361085.9	10:38979181	rs10870359	0.770647	breast_cancer
10:39149977	rs11146838	ENST00000361085.9	10:38981028	rs11146603	0.782824	breast_cancer
10:39149977	rs11146838	ENST00000361085.9	10:38981284	rs7078899	0.781626	breast_cancer
10:39149977	rs11146838	ENST00000361085.9	10:39030386	rs12772505	0.890849	breast_cancer
10:39149977	rs11146838	ENST00000361085.9	10:39004157	rs2445663	0.75983	breast_cancer
10:39149977	rs11146838	ENST00000361085.9	10:39033198	rs12762508	0.813584	breast_cancer
10:39149977	rs11146838	ENST00000361085.9	10:38950099	rs4070289	0.743944	breast_cancer
10:39149977	rs11146838	ENST00000361085.9	10:39033112	rs12782124	0.812064	breast_cancer
10:39149977	rs11146838	ENST00000361085.9	10:38993605	rs11146617	0.959771	breast_cancer
10:39149977	rs11146838	ENST00000361085.9	10:38384015	rs2472177	0.723397	breast_cancer
10:39149977	rs11146838	ENST00000361085.9	10:38993242	rs3878068	0.960545	breast_cancer
10:39149977	rs11146838	ENST00000361085.9	10:39032965	rs12762091	0.812635	breast_cancer
10:39149977	rs11146838	ENST00000361085.9	10:39023315	rs10781596	0.816545	breast_cancer
10:39149977	rs11146838	ENST00000361085.9	10:38384750	rs2472178	0.722835	breast_cancer
10:39149977	rs11146838	ENST00000361085.9	10:38385316	rs2474572	0.722835	breast_cancer
10:39149977	rs11146838	ENST00000361085.9	10:39023235	rs10781595	0.812778	breast_cancer
10:39149977	rs11146838	ENST00000361085.9	10:39005587	rs4070140	0.684127	breast_cancer
10:39149977	rs11146838	ENST00000361085.9	10:38991856	rs35712427	0.953083	breast_cancer
10:39149977	rs11146838	ENST00000361085.9	10:38381415	rs113142948	0.768246	breast_cancer
10:39149977	rs11146838	ENST00000361085.9	10:38954185	rs7903903	0.782346	breast_cancer
10:39149977	rs11146838	ENST00000361085.9	10:39032131	rs7084910	0.800928	breast_cancer
10:39149977	rs11146838	ENST00000361085.9	10:39023790	rs12761807	0.791981	breast_cancer
10:39149977	rs11146838	ENST00000361085.9	10:38530169	rs2749625	0.669224	breast_cancer
10:39149977	rs11146838	ENST00000361085.9	10:38974403	rs4881554	0.780103	breast_cancer
10:39149977	rs11146838	ENST00000361085.9	10:38468245	rs9337568	0.686863	breast_cancer
10:39149977	rs11146838	ENST00000361085.9	10:38955415	rs4881619	0.782346	breast_cancer
10:39149977	rs11146838	ENST00000361085.9	10:39027351	rs2124814	0.807692	breast_cancer
10:39149977	rs11146838	ENST00000361085.9	10:38382376	rs2474566	0.768903	breast_cancer
10:39149977	rs11146838	ENST00000361085.9	10:38382492	rs2474567	0.768903	breast_cancer
10:39149977	rs11146838	ENST00000361085.9	10:39030898	rs11146650	0.813727	breast_cancer
10:39149977	rs11146838	ENST00000361085.9	10:39025410	rs3117609	0.662109	breast_cancer
10:39149977	rs11146838	ENST00000361085.9	10:38382901	rs2472175	0.768903	breast_cancer
10:39149977	rs11146838	ENST00000361085.9	10:38527337	rs1780118	0.667835	breast_cancer
10:39149977	rs11146838	ENST00000361085.9	10:38382921	rs2472176	0.768903	breast_cancer
10:39149977	rs11146838	ENST00000361085.9	10:39029068	rs4070191	0.813252	breast_cancer
10:39149977	rs11146838	ENST00000361085.9	10:39021932	rs1742599	0.750996	breast_cancer
10:39149977	rs11146838	ENST00000361085.9	10:38383147	rs2474568	0.768184	breast_cancer
10:39149977	rs11146838	ENST00000361085.9	10:39029507	rs9314882	0.813727	breast_cancer
10:39149977	rs11146838	ENST00000361085.9	10:38956517	rs10781615	0.78187	breast_cancer
10:39149977	rs11146838	ENST00000361085.9	10:38625071	rs2754415	0.594064	breast_cancer
10:39149977	rs11146838	ENST00000361085.9	10:39029987	rs9664506	0.813727	breast_cancer
10:39149977	rs11146838	ENST00000361085.9	10:38526767	rs1740751	0.666378	breast_cancer
10:39149977	rs11146838	ENST00000361085.9	10:38988813	rs4088498	0.958976	breast_cancer
10:39149977	rs11146838	ENST00000361085.9	10:38383332	rs2983343	0.768396	breast_cancer
10:39149977	rs11146838	ENST00000361085.9	10:38400223	rs2474581	0.722835	breast_cancer
10:39149977	rs11146838	ENST00000361085.9	10:38970216	rs10400111	0.78187	breast_cancer
10:39149977	rs11146838	ENST00000361085.9	10:38525187	rs2996622	0.668529	breast_cancer
10:39149977	rs11146838	ENST00000361085.9	10:38383491	rs2474569	0.768034	breast_cancer
10:39149977	rs11146838	ENST00000361085.9	10:38970040	rs35067571	0.78187	breast_cancer
10:39149977	rs11146838	ENST00000361085.9	10:38957320	rs3970207	0.780347	breast_cancer
10:39149977	rs11146838	ENST00000361085.9	10:38960053	rs200842612	0.775749	breast_cancer
10:39149977	rs11146838	ENST00000361085.9	10:38380127	rs9299761	0.753746	breast_cancer
10:39149977	rs11146838	ENST00000361085.9	10:38963453	rs4088452	0.782346	breast_cancer
10:39149977	rs11146838	ENST00000361085.9	10:38380281	rs35696075	0.753746	breast_cancer
10:39149977	rs11146838	ENST00000361085.9	10:38961399	rs4070269	0.78187	breast_cancer
10:39149977	rs11146838	ENST00000361085.9	10:38523726	rs2208033	0.669919	breast_cancer
10:122674849	rs200367988	ENST00000604509.5	10:122633708	rs552158690	0.586902	prostate_cancer
10:39149977	rs11146838	ENST00000361085.9	10:38383793	rs2504142	0.768903	breast_cancer
10:39149977	rs11146838	ENST00000361085.9	10:38380828	rs2474565	0.753746	breast_cancer
10:39149977	rs11146838	ENST00000361085.9	10:38969027	rs3931167	0.78187	breast_cancer
10:39149977	rs11146838	ENST00000361085.9	10:38383706	rs2504143	0.767975	breast_cancer
10:39149977	rs11146838	ENST00000361085.9	10:39030136	rs12256543	0.812489	breast_cancer
10:39149977	rs11146838	ENST00000361085.9	10:38968267	rs4070246	0.78115	breast_cancer
10:122674849	rs200367988	ENST00000604509.5	10:122629579	rs4548546	0.969419	prostate_cancer
10:122674849	rs200367988	ENST00000604509.5	10:122626038	rs2289335	0.96767	prostate_cancer
10:39149977	rs11146838	ENST00000361085.9	10:38935843	rs12244402	0.575582	breast_cancer
10:39149977	rs11146838	ENST00000361085.9	10:38518302	rs1780147	0.667733	breast_cancer
10:39149977	rs11146838	ENST00000361085.9	10:38393183	rs2505198	0.722835	breast_cancer
10:39149977	rs11146838	ENST00000361085.9	10:38414204	rs2008449	0.723397	breast_cancer
10:39149977	rs11146838	ENST00000361085.9	10:38384639	rs2474571	0.767526	breast_cancer
10:39149977	rs11146838	ENST00000361085.9	10:38386506	rs2472180	0.768396	breast_cancer
10:39149977	rs11146838	ENST00000361085.9	10:38386764	rs2472181	0.767526	breast_cancer
10:39149977	rs11146838	ENST00000361085.9	10:38430296	rs2474598	0.768184	breast_cancer
10:39149977	rs11146838	ENST00000361085.9	10:38459097	rs2505248	0.768184	breast_cancer
10:39149977	rs11146838	ENST00000361085.9	10:38431427	rs11011461	0.768903	breast_cancer
10:39149977	rs11146838	ENST00000361085.9	10:38956538	rs7895989	0.725147	breast_cancer
10:39149977	rs11146838	ENST00000361085.9	10:38464886	rs2474554	0.658295	breast_cancer
10:39149977	rs11146838	ENST00000361085.9	10:38985322	rs7921158	0.959817	breast_cancer
10:39149977	rs11146838	ENST00000361085.9	10:38434961	rs1854563	0.768903	breast_cancer
10:39149977	rs11146838	ENST00000361085.9	10:38434098	rs1985707	0.768903	breast_cancer
10:39149977	rs11146838	ENST00000361085.9	10:38438898	rs2505237	0.758274	breast_cancer
10:39149977	rs11146838	ENST00000361085.9	10:38438939	rs2474599	0.758274	breast_cancer
10:39149977	rs11146838	ENST00000361085.9	10:38985163	rs7902168	0.960545	breast_cancer
10:39149977	rs11146838	ENST00000361085.9	10:38513280	rs1740740	0.667141	breast_cancer
10:39149977	rs11146838	ENST00000361085.9	10:38387295	rs2474574	0.768396	breast_cancer
10:39149977	rs11146838	ENST00000361085.9	10:38457652	rs1998062	0.751856	breast_cancer
10:39149977	rs11146838	ENST00000361085.9	10:38394900	rs34718983	0.722646	breast_cancer
10:39149977	rs11146838	ENST00000361085.9	10:38387579	rs2504140	0.768396	breast_cancer
10:38523626	rs2384736	ENST00000361085.9	10:38486059	rs1740731	0.585489	breast_cancer
10:39149977	rs11146838	ENST00000361085.9	10:38420666	rs2474587	0.73614	breast_cancer
10:39149977	rs11146838	ENST00000361085.9	10:38420870	rs2474588	0.73614	breast_cancer
10:39149977	rs11146838	ENST00000361085.9	10:38471665	rs2505205	0.658212	breast_cancer
10:39149977	rs11146838	ENST00000361085.9	10:38471668	rs9340022	0.661102	breast_cancer
10:39149977	rs11146838	ENST00000361085.9	10:38426782	rs2474595	0.768034	breast_cancer
10:39149977	rs11146838	ENST00000361085.9	10:38466329	rs2474556	0.661335	breast_cancer
10:39149977	rs11146838	ENST00000361085.9	10:38387901	rs2474575	0.768903	breast_cancer
10:39149977	rs11146838	ENST00000361085.9	10:38417193	rs1548255	0.769712	breast_cancer
10:39149977	rs11146838	ENST00000361085.9	10:38422886	rs2505259	0.723397	breast_cancer
10:39149977	rs11146838	ENST00000361085.9	10:38442421	rs2505241	0.765267	breast_cancer
10:39149977	rs11146838	ENST00000361085.9	10:38442419	rs2505240	0.767889	breast_cancer
10:39149977	rs11146838	ENST00000361085.9	10:38474589	rs2505209	0.660676	breast_cancer
10:39149977	rs11146838	ENST00000361085.9	10:38469114	rs1411172	0.660778	breast_cancer
10:39149977	rs11146838	ENST00000361085.9	10:38457109	rs2474608	0.757609	breast_cancer
10:104595248	rs4919687	ENST00000339834.10	10:104619292	rs11441374	0.881406	colon_cancer
10:39149977	rs11146838	ENST00000361085.9	10:38406094	rs176887	0.768903	breast_cancer
10:39149977	rs11146838	ENST00000361085.9	10:38401417	rs176880	0.768396	breast_cancer
10:39149977	rs11146838	ENST00000361085.9	10:38401795	rs176881	0.768903	breast_cancer
10:39149977	rs11146838	ENST00000361085.9	10:38403974	rs176886	0.768903	breast_cancer
10:39149977	rs11146838	ENST00000361085.9	10:38542804	rs2800486	0.72944	breast_cancer
10:39149977	rs11146838	ENST00000361085.9	10:38407885	rs75525219	0.768903	breast_cancer
10:39149977	rs11146838	ENST00000361085.9	10:38471139	rs2505202	0.664231	breast_cancer
10:39149977	rs11146838	ENST00000361085.9	10:38471222	rs2505203	0.661335	breast_cancer
10:39149977	rs11146838	ENST00000361085.9	10:38419520	rs2505260	0.767739	breast_cancer
10:39149977	rs11146838	ENST00000361085.9	10:38416389	rs2474584	0.768903	breast_cancer
10:39149977	rs11146838	ENST00000361085.9	10:38507442	rs9418346	0.661826	breast_cancer
10:39149977	rs11146838	ENST00000361085.9	10:38418882	rs2474586	0.768903	breast_cancer
10:39149977	rs11146838	ENST00000361085.9	10:38388865	rs2472182	0.768396	breast_cancer
10:39149977	rs11146838	ENST00000361085.9	10:38422911	rs2474590	0.768903	breast_cancer
10:39149977	rs11146838	ENST00000361085.9	10:38400788	rs2504148	0.768396	breast_cancer
10:39149977	rs11146838	ENST00000361085.9	10:38426661	rs2474594	0.768903	breast_cancer
10:39149977	rs11146838	ENST00000361085.9	10:38474008	rs7901605	0.659077	breast_cancer
10:39149977	rs11146838	ENST00000361085.9	10:38473260	rs1831317	0.661948	breast_cancer
10:39149977	rs11146838	ENST00000361085.9	10:38506345	rs1740738	0.667141	breast_cancer
10:39149977	rs11146838	ENST00000361085.9	10:38412711	rs1813028	0.729084	breast_cancer
10:126697494	rs12769682	ENST00000337195.9	10:126697086	rs4962418	0.752234	prostate_cancer
10:39149977	rs11146838	ENST00000361085.9	10:38505711	rs1780143	0.667141	breast_cancer
10:39149977	rs11146838	ENST00000361085.9	10:38400178	rs2504149	0.767526	breast_cancer
10:39149977	rs11146838	ENST00000361085.9	10:38475621	rs2077456	0.661335	breast_cancer
10:39149977	rs11146838	ENST00000361085.9	10:38400154	rs176877	0.768396	breast_cancer
10:39149977	rs11146838	ENST00000361085.9	10:38456117	rs2180412	0.758274	breast_cancer
10:39149977	rs11146838	ENST00000361085.9	10:38451886	rs2224248	0.768184	breast_cancer
10:39149977	rs11146838	ENST00000361085.9	10:38399848	rs11011452	0.768396	breast_cancer
10:39149977	rs11146838	ENST00000361085.9	10:38389805	rs2384730	0.767384	breast_cancer
10:39149977	rs11146838	ENST00000361085.9	10:38401075	rs35812511	0.755162	breast_cancer
10:39149977	rs11146838	ENST00000361085.9	10:38399602	rs9417297	0.768396	breast_cancer
10:39149977	rs11146838	ENST00000361085.9	10:38477180	rs2505210	0.661335	breast_cancer
10:39149977	rs11146838	ENST00000361085.9	10:38477807	rs2505211	0.661335	breast_cancer
10:39149977	rs11146838	ENST00000361085.9	10:38938479	rs4070337	0.922249	breast_cancer
10:39149977	rs11146838	ENST00000361085.9	10:38479130	rs112202783	0.664231	breast_cancer
10:39149977	rs11146838	ENST00000361085.9	10:38389887	rs2263163	0.764414	breast_cancer
10:39149977	rs11146838	ENST00000361085.9	10:38398713	rs2474580	0.768396	breast_cancer
10:39149977	rs11146838	ENST00000361085.9	10:38480478	rs2103937	0.661335	breast_cancer
10:39149977	rs11146838	ENST00000361085.9	10:38982301	rs2310246	0.959749	breast_cancer
10:39149977	rs11146838	ENST00000361085.9	10:38546466	rs2800491	0.731696	breast_cancer
10:39149977	rs11146838	ENST00000361085.9	10:38485626	rs1780129	0.625989	breast_cancer
10:39149977	rs11146838	ENST00000361085.9	10:38398029	rs2505186	0.768396	breast_cancer
10:39149977	rs11146838	ENST00000361085.9	10:38397970	rs2505187	0.768396	breast_cancer
10:39149977	rs11146838	ENST00000361085.9	10:38398381	rs2474579	0.76702	breast_cancer
10:39149977	rs11146838	ENST00000361085.9	10:38392495	rs2472183	0.761951	breast_cancer
10:39149977	rs11146838	ENST00000361085.9	10:38501155	rs1780135	0.666581	breast_cancer
10:39149977	rs11146838	ENST00000361085.9	10:38396903	rs35894133	0.768396	breast_cancer
10:39149977	rs11146838	ENST00000361085.9	10:38483036	rs2800549	0.659743	breast_cancer
10:39149977	rs11146838	ENST00000361085.9	10:38396817	rs2505189	0.768396	breast_cancer
10:39149977	rs11146838	ENST00000361085.9	10:38629046	rs1977220	0.84255	breast_cancer
10:39149977	rs11146838	ENST00000361085.9	10:38484889	rs1740730	0.666124	breast_cancer
10:39149977	rs11146838	ENST00000361085.9	10:38393386	rs2983344	0.75295	breast_cancer
10:39149977	rs11146838	ENST00000361085.9	10:38397614	rs2505188	0.767739	breast_cancer
10:39149977	rs11146838	ENST00000361085.9	10:38491932	rs1780131	0.666581	breast_cancer
10:39149977	rs11146838	ENST00000361085.9	10:38492377	rs1740733	0.666581	breast_cancer
10:39149977	rs11146838	ENST00000361085.9	10:38936725	rs4242811	0.959749	breast_cancer
10:39149977	rs11146838	ENST00000361085.9	10:38936679	rs2145649	0.960545	breast_cancer
10:39149977	rs11146838	ENST00000361085.9	10:38392122	rs2021649	0.766961	breast_cancer
10:126697494	rs12769682	ENST00000337195.9	10:126697210	rs7077275	0.754525	prostate_cancer
10:39149977	rs11146838	ENST00000361085.9	10:38981166	rs7098816	0.960545	breast_cancer
10:39149977	rs11146838	ENST00000361085.9	10:38395315	rs2505191	0.767889	breast_cancer
10:39149977	rs11146838	ENST00000361085.9	10:38547573	rs7099348	0.754294	breast_cancer
10:39149977	rs11146838	ENST00000361085.9	10:38942224	rs11146893	0.928192	breast_cancer
10:39149977	rs11146838	ENST00000361085.9	10:38499523	rs1780134	0.663725	breast_cancer
10:39149977	rs11146838	ENST00000361085.9	10:38393310	rs2505197	0.768396	breast_cancer
10:39149977	rs11146838	ENST00000361085.9	10:38550734	rs2983338	0.755043	breast_cancer
10:39149977	rs11146838	ENST00000361085.9	10:38394638	rs2505193	0.768396	breast_cancer
10:39149977	rs11146838	ENST00000361085.9	10:38393393	rs2983345	0.764042	breast_cancer
10:39149977	rs11146838	ENST00000361085.9	10:38393563	rs2505196	0.768396	breast_cancer
10:39149977	rs11146838	ENST00000361085.9	10:38935543	rs60271802	0.959796	breast_cancer
10:39149977	rs11146838	ENST00000361085.9	10:38542588	rs2800485	0.755043	breast_cancer
10:39149977	rs11146838	ENST00000361085.9	10:38393838	rs2505195	0.768396	breast_cancer
10:39149977	rs11146838	ENST00000361085.9	10:38393881	rs2505194	0.768396	breast_cancer
10:39149977	rs11146838	ENST00000361085.9	10:38980103	rs10870361	0.959796	breast_cancer
10:39149977	rs11146838	ENST00000361085.9	10:38979718	rs11146602	0.959749	breast_cancer
10:39149977	rs11146838	ENST00000361085.9	10:38542415	rs2800484	0.753593	breast_cancer
10:39149977	rs11146838	ENST00000361085.9	10:38496787	rs35288690	0.667969	breast_cancer
10:39149977	rs11146838	ENST00000361085.9	10:38498909	rs1740736	0.665887	breast_cancer
10:39149977	rs11146838	ENST00000361085.9	10:38979370	rs10781590	0.960545	breast_cancer
10:39149977	rs11146838	ENST00000361085.9	10:38497354	rs35231776	0.666581	breast_cancer
10:104595248	rs4919687	ENST00000339834.10	10:104602575	rs11191415	0.880003	colon_cancer
10:39149977	rs11146838	ENST00000361085.9	10:38571064	rs2996609	0.567064	breast_cancer
10:39149977	rs11146838	ENST00000361085.9	10:38979184	rs10870360	0.95909	breast_cancer
10:39149977	rs11146838	ENST00000361085.9	10:38538072	rs2996628	0.752995	breast_cancer
10:39149977	rs11146838	ENST00000361085.9	10:38978651	rs11146600	0.957553	breast_cancer
10:39149977	rs11146838	ENST00000361085.9	10:38975823	rs11146598	0.951405	breast_cancer
10:39149977	rs11146838	ENST00000361085.9	10:38508711	rs202045619	0.774644	breast_cancer
10:39149977	rs11146838	ENST00000361085.9	10:38390277	rs35151327	0.664831	breast_cancer
10:39149977	rs11146838	ENST00000361085.9	10:38536275	rs2983333	0.752423	breast_cancer
10:104595248	rs4919687	ENST00000339834.10	10:104595248	rs4919687	1	colon_cancer
10:39149977	rs11146838	ENST00000361085.9	10:38534990	rs2996577	0.752423	breast_cancer
10:39149977	rs11146838	ENST00000361085.9	10:38977788	rs3878064	0.959021	breast_cancer
10:39149977	rs11146838	ENST00000361085.9	10:38533117	rs1780127	0.750485	breast_cancer
10:39149977	rs11146838	ENST00000361085.9	10:38531376	rs1780125	0.752995	breast_cancer
10:39149977	rs11146838	ENST00000361085.9	10:38976859	rs11146599	0.959771	breast_cancer
10:104428716	rs12262998	ENST00000238936.8	10:104398895	rs12764219	0.569159	prostate_cancer
10:39149977	rs11146838	ENST00000361085.9	10:38537070	rs1780145	0.794766	breast_cancer
10:39149977	rs11146838	ENST00000361085.9	10:38471597	rs2505204	0.758841	breast_cancer
10:39149977	rs11146838	ENST00000361085.9	10:38529865	rs2749624	0.752303	breast_cancer
10:39149977	rs11146838	ENST00000361085.9	10:38473353	rs1831315	0.753569	breast_cancer
10:39149977	rs11146838	ENST00000361085.9	10:38549463	rs2749646	0.72944	breast_cancer
10:39149977	rs11146838	ENST00000361085.9	10:38976082	rs60113152	0.959771	breast_cancer
10:39149977	rs11146838	ENST00000361085.9	10:38526764	rs1780117	0.775981	breast_cancer
10:39149977	rs11146838	ENST00000361085.9	10:38531751	rs1892142	0.793881	breast_cancer
10:39149977	rs11146838	ENST00000361085.9	10:38525622	rs35785145	0.752423	breast_cancer
10:39149977	rs11146838	ENST00000361085.9	10:38580301	rs4347323	0.846177	breast_cancer
10:39149977	rs11146838	ENST00000361085.9	10:38524773	rs1780115	0.753196	breast_cancer
10:39149977	rs11146838	ENST00000361085.9	10:38555776	rs2749652	0.728316	breast_cancer
10:39149977	rs11146838	ENST00000361085.9	10:38975586	rs10870356	0.959771	breast_cancer
10:39149977	rs11146838	ENST00000361085.9	10:38529509	rs1780122	0.793495	breast_cancer
10:39149977	rs11146838	ENST00000361085.9	10:38556338	rs2996580	0.72944	breast_cancer
10:39149977	rs11146838	ENST00000361085.9	10:38529437	rs1780121	0.794249	breast_cancer
10:39149977	rs11146838	ENST00000361085.9	10:38528412	rs1780120	0.794249	breast_cancer
10:39149977	rs11146838	ENST00000361085.9	10:38558518	rs1625018	0.72944	breast_cancer
10:39149977	rs11146838	ENST00000361085.9	10:38558379	rs1626554	0.72944	breast_cancer
10:39149977	rs11146838	ENST00000361085.9	10:38555806	rs2749653	0.7303	breast_cancer
10:39149977	rs11146838	ENST00000361085.9	10:38503454	rs570057659	0.606435	breast_cancer
10:39149977	rs11146838	ENST00000361085.9	10:38522516	rs1780148	0.74944	breast_cancer
10:39149977	rs11146838	ENST00000361085.9	10:38485378	rs1780130	0.759743	breast_cancer
10:39149977	rs11146838	ENST00000361085.9	10:38950426	rs3970209	0.956806	breast_cancer
10:39149977	rs11146838	ENST00000361085.9	10:38526621	rs1780116	0.794249	breast_cancer
10:39149977	rs11146838	ENST00000361085.9	10:38950697	rs4469809	0.958204	breast_cancer
10:39149977	rs11146838	ENST00000361085.9	10:38525107	rs34561289	0.794249	breast_cancer
10:39149977	rs11146838	ENST00000361085.9	10:38521646	rs1740749	0.751651	breast_cancer
10:39149977	rs11146838	ENST00000361085.9	10:38525043	rs1740750	0.794249	breast_cancer
10:39149977	rs11146838	ENST00000361085.9	10:38520465	rs1740747	0.75088	breast_cancer
10:39149977	rs11146838	ENST00000361085.9	10:38478970	rs75847328	0.790801	breast_cancer
10:126697494	rs12769682	ENST00000337195.9	10:126688200	rs12782469	0.685271	prostate_cancer
10:39149977	rs11146838	ENST00000361085.9	10:38479207	rs75959290	0.793459	breast_cancer
10:39149977	rs11146838	ENST00000361085.9	10:38520191	rs1740746	0.751651	breast_cancer
10:39149977	rs11146838	ENST00000361085.9	10:38520056	rs1740745	0.751651	breast_cancer
10:39149977	rs11146838	ENST00000361085.9	10:38509067	rs112822447	0.759511	breast_cancer
10:39149977	rs11146838	ENST00000361085.9	10:38951875	rs2168603	0.926816	breast_cancer
10:39149977	rs11146838	ENST00000361085.9	10:38519222	rs1740743	0.751651	breast_cancer
10:39149977	rs11146838	ENST00000361085.9	10:38519062	rs71010406	0.751651	breast_cancer
10:39149977	rs11146838	ENST00000361085.9	10:38518860	rs1740742	0.751651	breast_cancer
10:39149977	rs11146838	ENST00000361085.9	10:38481273	rs2505215	0.793459	breast_cancer
10:39149977	rs11146838	ENST00000361085.9	10:38482830	rs2505216	0.792572	breast_cancer
10:104595248	rs4919687	ENST00000339834.10	10:104597922	rs10883784	0.962467	colon_cancer
10:39149977	rs11146838	ENST00000361085.9	10:38973977	rs7914116	0.959771	breast_cancer
10:39149977	rs11146838	ENST00000361085.9	10:38515334	rs1740741	0.751651	breast_cancer
10:39149977	rs11146838	ENST00000361085.9	10:38951801	rs4881616	0.960545	breast_cancer
10:39149977	rs11146838	ENST00000361085.9	10:38515766	rs2057228	0.751651	breast_cancer
10:39149977	rs11146838	ENST00000361085.9	10:38482929	rs2800550	0.792704	breast_cancer
10:39149977	rs11146838	ENST00000361085.9	10:38509652	rs9418350	0.75088	breast_cancer
10:39149977	rs11146838	ENST00000361085.9	10:38512830	rs1740739	0.751651	breast_cancer
10:39149977	rs11146838	ENST00000361085.9	10:38517874	rs1780146	0.780442	breast_cancer
10:39149977	rs11146838	ENST00000361085.9	10:38509905	rs9418351	0.751651	breast_cancer
10:39149977	rs11146838	ENST00000361085.9	10:38559480	rs1980570	0.709374	breast_cancer
10:39149977	rs11146838	ENST00000361085.9	10:38508937	rs113229305	0.751651	breast_cancer
10:39149977	rs11146838	ENST00000361085.9	10:38595904	rs2804667	0.771828	breast_cancer
10:104595248	rs4919687	ENST00000339834.10	10:104598606	rs10786714	0.961323	colon_cancer
10:39149977	rs11146838	ENST00000361085.9	10:38973256	rs11516903	0.959021	breast_cancer
10:39149977	rs11146838	ENST00000361085.9	10:38601441	rs2145678	0.777886	breast_cancer
10:39149977	rs11146838	ENST00000361085.9	10:38510993	rs2749616	0.781081	breast_cancer
10:39149977	rs11146838	ENST00000361085.9	10:38587539	rs9299769	0.771828	breast_cancer
10:39149977	rs11146838	ENST00000361085.9	10:38587407	rs9418359	0.769025	breast_cancer
10:39149977	rs11146838	ENST00000361085.9	10:38596939	rs2243705	0.771358	breast_cancer
10:39149977	rs11146838	ENST00000361085.9	10:38596953	rs2224459	0.771358	breast_cancer
10:39149977	rs11146838	ENST00000361085.9	10:38491385	rs1740732	0.75108	breast_cancer
10:39149977	rs11146838	ENST00000361085.9	10:38505295	rs1780142	0.751651	breast_cancer
10:39149977	rs11146838	ENST00000361085.9	10:38488610	rs2749612	0.792704	breast_cancer
10:39149977	rs11146838	ENST00000361085.9	10:38487552	rs2749611	0.752478	breast_cancer
10:39149977	rs11146838	ENST00000361085.9	10:38505889	rs1780144	0.781081	breast_cancer
10:39149977	rs11146838	ENST00000361085.9	10:38504299	rs1780141	0.751651	breast_cancer
10:39149977	rs11146838	ENST00000361085.9	10:38595266	rs2754475	0.845581	breast_cancer
10:39149977	rs11146838	ENST00000361085.9	10:38503018	rs1780139	0.751056	breast_cancer
10:39149977	rs11146838	ENST00000361085.9	10:38603849	rs2804663	0.77822	breast_cancer
10:39149977	rs11146838	ENST00000361085.9	10:38603850	rs2804662	0.77822	breast_cancer
10:39149977	rs11146838	ENST00000361085.9	10:38592086	rs2754481	0.843497	breast_cancer
10:39149977	rs11146838	ENST00000361085.9	10:38550454	rs2996581	0.683008	breast_cancer
10:39149977	rs11146838	ENST00000361085.9	10:38502996	rs1614236	0.780326	breast_cancer
10:39149977	rs11146838	ENST00000361085.9	10:38592061	rs2754482	0.844193	breast_cancer
10:39149977	rs11146838	ENST00000361085.9	10:38501654	rs1780138	0.75108	breast_cancer
10:104595248	rs4919687	ENST00000339834.10	10:104589747	rs12254149	0.866474	colon_cancer
10:39149977	rs11146838	ENST00000361085.9	10:38501453	rs1780136	0.75108	breast_cancer
10:39149977	rs11146838	ENST00000361085.9	10:38591083	rs2800466	0.845581	breast_cancer
10:39149977	rs11146838	ENST00000361085.9	10:38501475	rs1780137	0.778432	breast_cancer
10:39149977	rs11146838	ENST00000361085.9	10:38971860	rs11146595	0.957545	breast_cancer
10:104595248	rs4919687	ENST00000339834.10	10:104587362	rs4919685	0.865248	colon_cancer
10:39149977	rs11146838	ENST00000361085.9	10:38493998	rs2103938	0.75108	breast_cancer
10:39149977	rs11146838	ENST00000361085.9	10:38494438	rs138283829	0.780578	breast_cancer
10:39149977	rs11146838	ENST00000361085.9	10:38499509	rs1780133	0.748174	breast_cancer
10:39149977	rs11146838	ENST00000361085.9	10:38607913	rs1811879	0.778531	breast_cancer
10:39149977	rs11146838	ENST00000361085.9	10:38608158	rs2804656	0.777886	breast_cancer
10:39149977	rs11146838	ENST00000361085.9	10:38608419	rs2800457	0.777886	breast_cancer
10:126697494	rs12769682	ENST00000337195.9	10:126691180	rs12771627	0.739494	prostate_cancer
10:39149977	rs11146838	ENST00000361085.9	10:38499365	rs1740737	0.792848	breast_cancer
10:39149977	rs11146838	ENST00000361085.9	10:38608877	rs2800455	0.777886	breast_cancer
10:39149977	rs11146838	ENST00000361085.9	10:38604339	rs2754457	0.852312	breast_cancer
10:104595248	rs4919687	ENST00000339834.10	10:104594906	rs743575	0.980752	colon_cancer
10:39149977	rs11146838	ENST00000361085.9	10:38955728	rs11817872	0.950273	breast_cancer
10:39149977	rs11146838	ENST00000361085.9	10:38584455	rs2996618	0.772299	breast_cancer
10:39149977	rs11146838	ENST00000361085.9	10:38579980	rs2983855	0.84488	breast_cancer
10:39149977	rs11146838	ENST00000361085.9	10:38970145	rs10400096	0.959043	breast_cancer
10:39149977	rs11146838	ENST00000361085.9	10:38497232	rs1621040	0.75108	breast_cancer
10:39149977	rs11146838	ENST00000361085.9	10:38579737	rs2208414	0.847	breast_cancer
10:39149977	rs11146838	ENST00000361085.9	10:38580970	rs4579883	0.827004	breast_cancer
10:39149977	rs11146838	ENST00000361085.9	10:38624052	rs2841936	0.769437	breast_cancer
10:39149977	rs11146838	ENST00000361085.9	10:38498329	rs35292286	0.780578	breast_cancer
10:39149977	rs11146838	ENST00000361085.9	10:38579567	rs1963709	0.846177	breast_cancer
10:39149977	rs11146838	ENST00000361085.9	10:38497777	rs1740735	0.75108	breast_cancer
10:39149977	rs11146838	ENST00000361085.9	10:38958985	rs7092837	0.957454	breast_cancer
10:39149977	rs11146838	ENST00000361085.9	10:38607823	rs1811880	0.852312	breast_cancer
10:39149977	rs11146838	ENST00000361085.9	10:38959289	rs111849165	0.95832	breast_cancer
10:39149977	rs11146838	ENST00000361085.9	10:38579337	rs1963708	0.795412	breast_cancer
10:39149977	rs11146838	ENST00000361085.9	10:38960870	rs10870457	0.959021	breast_cancer
10:39149977	rs11146838	ENST00000361085.9	10:38959877	rs4474704	0.956048	breast_cancer
10:39149977	rs11146838	ENST00000361085.9	10:38494194	rs1740734	0.749196	breast_cancer
10:39149977	rs11146838	ENST00000361085.9	10:38579088	rs2983854	0.795999	breast_cancer
10:39149977	rs11146838	ENST00000361085.9	10:38582209	rs2796070	0.8443	breast_cancer
10:39149977	rs11146838	ENST00000361085.9	10:38580568	rs7903960	0.847	breast_cancer
10:104428716	rs12262998	ENST00000238936.8	10:104410599	rs34269636	0.580075	prostate_cancer
10:39149977	rs11146838	ENST00000361085.9	10:38535119	rs113618221	0.689787	breast_cancer
10:39149977	rs11146838	ENST00000361085.9	10:38963990	rs11146906	0.956028	breast_cancer
10:39149977	rs11146838	ENST00000361085.9	10:38964736	rs4102346	0.93317	breast_cancer
10:39149977	rs11146838	ENST00000361085.9	10:38968973	rs2034873	0.959771	breast_cancer
10:39149977	rs11146838	ENST00000361085.9	10:38608063	rs34361856	0.851798	breast_cancer
10:39149977	rs11146838	ENST00000361085.9	10:38523626	rs2384736	0.645942	breast_cancer
10:39149977	rs11146838	ENST00000361085.9	10:38581254	rs11507928	0.845581	breast_cancer
10:126697494	rs12769682	ENST00000337195.9	10:126693030	rs11371876	0.854278	prostate_cancer
10:39149977	rs11146838	ENST00000361085.9	10:38965702	rs7912586	0.959771	breast_cancer
10:39149977	rs11146838	ENST00000361085.9	10:38578729	rs2996603	0.8089	breast_cancer
10:39149977	rs11146838	ENST00000361085.9	10:38966565	rs3878088	0.956735	breast_cancer
10:39149977	rs11146838	ENST00000361085.9	10:38967260	rs77162230	0.959771	breast_cancer
10:39149977	rs11146838	ENST00000361085.9	10:38611707	rs2754450	0.771828	breast_cancer
10:39149977	rs11146838	ENST00000361085.9	10:38611517	rs2800565	0.77112	breast_cancer
10:39149977	rs11146838	ENST00000361085.9	10:38585318	rs2997788	0.835861	breast_cancer
10:39149977	rs11146838	ENST00000361085.9	10:38582431	rs2997793	0.847	breast_cancer
10:39149977	rs11146838	ENST00000361085.9	10:38583162	rs2208415	0.84629	breast_cancer
10:39149977	rs11146838	ENST00000361085.9	10:38583146	rs2996619	0.847	breast_cancer
10:39149977	rs11146838	ENST00000361085.9	10:38583233	rs2997791	0.847	breast_cancer
10:39149977	rs11146838	ENST00000361085.9	10:38610256	rs2800453	0.844872	breast_cancer
10:104595248	rs4919687	ENST00000339834.10	10:104616500	rs4919690	0.884846	colon_cancer
10:39149977	rs11146838	ENST00000361085.9	10:38583523	rs2208416	0.845714	breast_cancer
10:104595248	rs4919687	ENST00000339834.10	10:104591152	rs10883783	0.953868	colon_cancer
10:39149977	rs11146838	ENST00000361085.9	10:38582893	rs2997792	0.836158	breast_cancer
10:104595248	rs4919687	ENST00000339834.10	10:104587024	rs4919684	0.945529	colon_cancer
10:39149977	rs11146838	ENST00000361085.9	10:38617521	rs2800562	0.840049	breast_cancer
10:39149977	rs11146838	ENST00000361085.9	10:38584515	rs2996617	0.847	breast_cancer
10:39149977	rs11146838	ENST00000361085.9	10:38584643	rs2997790	0.847	breast_cancer
10:39149977	rs11146838	ENST00000361085.9	10:38584967	rs2384744	0.847588	breast_cancer
10:39149977	rs11146838	ENST00000361085.9	10:38585368	rs2996616	0.837908	breast_cancer
10:104595248	rs4919687	ENST00000339834.10	10:104590836	rs139275291	0.857457	colon_cancer
10:104414221	rs3850699	ENST00000238936.8	10:104317811	rs566641522	0.751008	prostate_cancer
10:39149977	rs11146838	ENST00000361085.9	10:38586027	rs71010416	0.846413	breast_cancer
10:104414221	rs3850699	ENST00000238936.8	10:104317811	rs566641522	0.751008	prostate_cancer
10:39149977	rs11146838	ENST00000361085.9	10:38586026	rs17610714	0.847	breast_cancer
10:39149977	rs11146838	ENST00000361085.9	10:38582138	rs7912188	0.831478	breast_cancer
10:39149977	rs11146838	ENST00000361085.9	10:38552141	rs11011503	0.693477	breast_cancer
10:39149977	rs11146838	ENST00000361085.9	10:38635442	rs2800557	0.945505	breast_cancer
10:39149977	rs11146838	ENST00000361085.9	10:38538771	rs1740752	0.816454	breast_cancer
10:39149977	rs11146838	ENST00000361085.9	10:38604805	rs61200822	0.732698	breast_cancer
10:39149977	rs11146838	ENST00000361085.9	10:38553627	rs17594550	0.783608	breast_cancer
10:39149977	rs11146838	ENST00000361085.9	10:38639326	rs2804637	0.902221	breast_cancer
10:39149977	rs11146838	ENST00000361085.9	10:38638379	rs2800555	0.946971	breast_cancer
10:126697494	rs12769682	ENST00000337195.9	10:126696872	rs4962416	0.98451	prostate_cancer
10:126697494	rs12769682	ENST00000337195.9	10:126696840	rs4962720	0.98685	prostate_cancer
10:39149977	rs11146838	ENST00000361085.9	10:38400842	rs35729359	0.643948	breast_cancer
10:126697494	rs12769682	ENST00000337195.9	10:126697114	rs4962419	0.98444	prostate_cancer
10:39149977	rs11146838	ENST00000361085.9	10:38551001	rs2800469	0.816024	breast_cancer
10:39149977	rs11146838	ENST00000361085.9	10:38664105	rs2804678	0.77247	breast_cancer
10:39149977	rs11146838	ENST00000361085.9	10:38551850	rs2749650	0.818766	breast_cancer
10:39149977	rs11146838	ENST00000361085.9	10:38550877	rs2749649	0.81816	breast_cancer
10:39149977	rs11146838	ENST00000361085.9	10:38550901	rs2800470	0.816628	breast_cancer
10:39149977	rs11146838	ENST00000361085.9	10:38554448	rs2749651	0.818766	breast_cancer
10:39149977	rs11146838	ENST00000361085.9	10:38554693	rs4641407	0.818766	breast_cancer
10:37802532	rs2475206	ENST00000361085.9	10:37914346	rs4934881	0.556964	gastric_cancer
10:39149977	rs11146838	ENST00000361085.9	10:38554859	rs1780123	0.818766	breast_cancer
10:39149977	rs11146838	ENST00000361085.9	10:38555617	rs2384740	0.818766	breast_cancer
10:39149977	rs11146838	ENST00000361085.9	10:38556576	rs2996579	0.818766	breast_cancer
10:39149977	rs11146838	ENST00000361085.9	10:38560578	rs11011512	0.815716	breast_cancer
10:37802532	rs2475206	ENST00000361085.9	10:37897723	rs56094015	0.563638	gastric_cancer
10:39149977	rs11146838	ENST00000361085.9	10:38557775	rs61366164	0.806835	breast_cancer
10:39149977	rs11146838	ENST00000361085.9	10:38559288	rs1980567	0.817305	breast_cancer
10:39149977	rs11146838	ENST00000361085.9	10:38560548	rs9417304	0.817364	breast_cancer
10:104414221	rs3850699	ENST00000238936.8	10:104314881	rs35035059	0.741188	prostate_cancer
10:37802532	rs2475206	ENST00000361085.9	10:37895028	rs11011281	0.561007	gastric_cancer
10:37802532	rs2475206	ENST00000361085.9	10:37911942	rs56331146	0.535938	gastric_cancer
10:122674849	rs200367988	ENST00000604509.5	10:122644790	rs5017943	0.511332	prostate_cancer
10:39149977	rs11146838	ENST00000361085.9	10:38559479	rs1980569	0.795385	breast_cancer
10:39149977	rs11146838	ENST00000361085.9	10:38627834	rs2754412	0.900327	breast_cancer
10:37802532	rs2475206	ENST00000361085.9	10:37913914	rs6482049	0.557465	gastric_cancer
10:39149977	rs11146838	ENST00000361085.9	10:38665351	rs6482064	0.77022	breast_cancer
10:37802532	rs2475206	ENST00000361085.9	10:37900140	rs994804	0.561443	gastric_cancer
10:126697494	rs12769682	ENST00000337195.9	10:126697327	rs12769019	0.98685	prostate_cancer
10:126697494	rs12769682	ENST00000337195.9	10:126697494	rs12769682	1	prostate_cancer
10:122674849	rs200367988	ENST00000604509.5	10:122644792	rs1550349	0.640996	prostate_cancer
10:37802532	rs2475206	ENST00000361085.9	10:37882405	rs9733309	0.56143	gastric_cancer
10:37802532	rs2475206	ENST00000361085.9	10:37883937	rs7081464	0.53803	gastric_cancer
10:39149977	rs11146838	ENST00000361085.9	10:38597731	rs2804665	0.947732	breast_cancer
10:39149977	rs11146838	ENST00000361085.9	10:38598275	rs2754468	0.948526	breast_cancer
10:39149977	rs11146838	ENST00000361085.9	10:38597391	rs2754472	0.943295	breast_cancer
10:39149977	rs11146838	ENST00000361085.9	10:38587956	rs2997785	0.948526	breast_cancer
10:39149977	rs11146838	ENST00000361085.9	10:38587987	rs2997784	0.948526	breast_cancer
10:39149977	rs11146838	ENST00000361085.9	10:38599101	rs34686283	0.94705	breast_cancer
10:39149977	rs11146838	ENST00000361085.9	10:38390515	rs35103940	0.684016	breast_cancer
10:39149977	rs11146838	ENST00000361085.9	10:38600176	rs2800463	0.948526	breast_cancer
10:104428716	rs12262998	ENST00000238936.8	10:104432053	rs2002916	0.699089	prostate_cancer
10:39149977	rs11146838	ENST00000361085.9	10:38602770	rs2025068	0.948526	breast_cancer
10:37802532	rs2475206	ENST00000361085.9	10:37874602	rs7917262	0.563065	gastric_cancer
10:37802532	rs2475206	ENST00000361085.9	10:37872762	rs10718865	0.5607	gastric_cancer
10:39149977	rs11146838	ENST00000361085.9	10:38603778	rs2800460	0.944107	breast_cancer
10:39149977	rs11146838	ENST00000361085.9	10:38606188	rs2804658	0.947777	breast_cancer
10:39149977	rs11146838	ENST00000361085.9	10:38606505	rs1892143	0.947732	breast_cancer
10:39149977	rs11146838	ENST00000361085.9	10:38606950	rs2800459	0.948526	breast_cancer
10:39149977	rs11146838	ENST00000361085.9	10:38607306	rs2804657	0.948526	breast_cancer
10:39149977	rs11146838	ENST00000361085.9	10:38608566	rs2800456	0.948526	breast_cancer
10:39149977	rs11146838	ENST00000361085.9	10:38614641	rs2804648	0.932184	breast_cancer
10:37802532	rs2475206	ENST00000361085.9	10:37869332	rs12255038	0.564343	gastric_cancer
10:104428716	rs12262998	ENST00000238936.8	10:104418350	rs12773833	0.719536	prostate_cancer
10:39149977	rs11146838	ENST00000361085.9	10:38600045	rs2208515	0.901276	breast_cancer
10:126697494	rs12769682	ENST00000337195.9	10:126650696	rs11245446	0.528591	prostate_cancer
10:37802532	rs2475206	ENST00000361085.9	10:37866845	rs10764135	0.559391	gastric_cancer
10:104414221	rs3850699	ENST00000238936.8	10:104249839	rs1977382	0.646726	prostate_cancer
10:39149977	rs11146838	ENST00000361085.9	10:38582706	rs2996620	0.948526	breast_cancer
10:39149977	rs11146838	ENST00000361085.9	10:38551984	rs11011502	0.810256	breast_cancer
10:122674849	rs200367988	ENST00000604509.5	10:122632086	rs3781244	0.771102	prostate_cancer
10:39149977	rs11146838	ENST00000361085.9	10:38553677	rs76782412	0.809435	breast_cancer
10:39149977	rs11146838	ENST00000361085.9	10:38671806	rs114147341	0.84629	breast_cancer
10:126697494	rs12769682	ENST00000337195.9	10:126689249	rs11598549	0.709847	prostate_cancer
10:51549496	rs10993994	ENST00000585132.5	10:51506957	rs2125771	0.581904	prostate_cancer
10:104428716	rs12262998	ENST00000238936.8	10:104421679	rs12570611	0.721027	prostate_cancer
10:104428716	rs12262998	ENST00000238936.8	10:104422046	rs4522108	0.721027	prostate_cancer
10:104428716	rs12262998	ENST00000238936.8	10:104425471	rs7916092	0.731369	prostate_cancer
10:37802532	rs2475206	ENST00000361085.9	10:37858724	rs137995522	0.540884	gastric_cancer
10:37802532	rs2475206	ENST00000361085.9	10:37870212	rs7915670	0.561078	gastric_cancer
10:51549496	rs10993994	ENST00000585132.5	10:51503559	rs2611471	0.579148	prostate_cancer
10:39149977	rs11146838	ENST00000361085.9	10:38669528	rs2804623	0.953189	breast_cancer
10:104428716	rs12262998	ENST00000238936.8	10:104429746	rs7094325	0.722367	prostate_cancer
10:51549496	rs10993994	ENST00000585132.5	10:51502802	rs113082846	0.579148	prostate_cancer
10:51549496	rs10993994	ENST00000585132.5	10:51502552	rs55848837	0.60568	prostate_cancer
10:51549496	rs10993994	ENST00000585132.5	10:51502436	rs56244335	0.579148	prostate_cancer
10:37802532	rs2475206	ENST00000361085.9	10:37853776	rs2384718	0.564546	gastric_cancer
10:37802532	rs2475206	ENST00000361085.9	10:37848591	rs4245000	0.563862	gastric_cancer
10:39149977	rs11146838	ENST00000361085.9	10:38675351	rs2145672	0.847114	breast_cancer
10:39149977	rs11146838	ENST00000361085.9	10:38671835	rs61840534	0.953962	breast_cancer
10:37802532	rs2475206	ENST00000361085.9	10:37856660	rs10764134	0.562383	gastric_cancer
10:39149977	rs11146838	ENST00000361085.9	10:38612680	rs61165117	0.837259	breast_cancer
10:104428716	rs12262998	ENST00000238936.8	10:104428716	rs12262998	1	prostate_cancer
10:104428716	rs12262998	ENST00000238936.8	10:104434630	rs12573077	0.656901	prostate_cancer
10:51549496	rs10993994	ENST00000585132.5	10:51504797	rs2012677	0.534968	prostate_cancer
10:122674849	rs200367988	ENST00000604509.5	10:122610646	rs1659597	0.684148	prostate_cancer
10:51543344	rs4631830	ENST00000585132.5	10:51510482	rs11005075	0.549625	prostate_cancer
10:51549496	rs10993994	ENST00000585132.5	10:51500301	rs2611502	0.576048	prostate_cancer
10:104414221	rs3850699	ENST00000238936.8	10:104303748	rs67646802	0.682107	prostate_cancer
10:37802532	rs2475206	ENST00000361085.9	10:37807847	rs4934856	0.918627	gastric_cancer
10:104595248	rs4919687	ENST00000339834.10	10:104951154	rs202139040	0.509673	colon_cancer
10:51549496	rs10993994	ENST00000585132.5	10:51503178	rs2611475	0.531718	prostate_cancer
10:51543344	rs4631830	ENST00000585132.5	10:51514824	rs2125770	0.595809	prostate_cancer
10:122674849	rs200367988	ENST00000604509.5	10:122648750	rs141904743	0.657857	prostate_cancer
10:37802532	rs2475206	ENST00000361085.9	10:37801254	rs2505707	0.912142	gastric_cancer
10:39149977	rs11146838	ENST00000361085.9	10:38689978	rs71010423	0.846356	breast_cancer
10:39149977	rs11146838	ENST00000361085.9	10:38688133	rs2754371	0.849711	breast_cancer
10:39149977	rs11146838	ENST00000361085.9	10:38676344	rs2754356	0.77399	breast_cancer
10:39149977	rs11146838	ENST00000361085.9	10:38684799	rs2754367	0.849703	breast_cancer
10:39149977	rs11146838	ENST00000361085.9	10:38690515	rs2804631	0.849711	breast_cancer
10:39149977	rs11146838	ENST00000361085.9	10:38623469	rs2754426	0.944711	breast_cancer
10:39149977	rs11146838	ENST00000361085.9	10:38676846	rs2754357	0.771828	breast_cancer
10:51543344	rs4631830	ENST00000585132.5	10:51515534	rs2611512	0.600604	prostate_cancer
10:104595248	rs4919687	ENST00000339834.10	10:104592249	rs4919686	0.704323	colon_cancer
10:51543344	rs4631830	ENST00000585132.5	10:51512129	rs2843560	0.584755	prostate_cancer
10:51543344	rs4631830	ENST00000585132.5	10:51547002	rs34073986	0.95648	prostate_cancer
[truncated: 17,757 more rows]
