# Supplementary material for: Identification of Candidate mRNA Isoforms for Prostate Cancer-Risk SNPs Utilizing Iso-eQTL and sQTL Methods
Source: Int J Mol Sci. 2022 Oct 17;23(20):12406. doi: 10.3390/ijms232012406 (PMC9604153; doi:10.3390/ijms232012406)
Supplement: Supplementary file 1 [file ijms-23-12406-s001.zip › Supplementary Table S3.xlsx]

## Sheet: Trans-intron-sQTL
SNP	R	A	SNP_pos	splicing_event	Stat	p_value	FDR	beta	MAF	AvgCall	Rsq
rs995081152	C	CT	10:101815114	INT35410	13.2533	3.90267e-33	2.53174e-23	9.1871	0.07348	0.99163	0.91097
rs7910895	C	A,T	10:107583339	INT106970	12.104	1.10394e-28	3.58075e-19	410.594	0.08473	0.99552	0.9583
rs796191627	GGT	G	10:108468003	INT45883	11.2515	1.71152e-25	1.58614e-16	20.3809	0.13829	0.9737	0.82606
rs10787504	G	C,T	10:115562228	INT45883	11.1268	4.90434e-25	3.97693e-16	22.3106	0.4302	0.99727	0.98956
rs796805152	CCT	C	10:63901523	INT15240	10.9667	1.88097e-24	1.22023e-15	10.298	0.27601	0.99194	0.96741
rs71762629	TTTG	T	10:12658508	INT59423	10.7905	8.16547e-24	3.78365e-15	277.483	0.17723	0.9877	0.93384
rs3736477	T	A,C	10:127685091	INT145384	10.77	9.68033e-24	4.18656e-15	6.77082	0.37239	0.99842	0.99362
rs796694731	TA	T	10:11501876	INT145384	10.6811	2.01949e-23	8.18802e-15	27.5097	0.1632	0.99304	0.96063
rs796132345	TA	T	10:101214878	INT59417	10.5154	7.88759e-23	2.62024e-14	36.8007	0.14184	0.99577	0.9696
rs72810216	C	A,G,T	10:80232559	INT59417	10.5125	8.07816e-23	2.62024e-14	6.60028	0.06189	0.99355	0.91635
rs7086108	T	C	10:111151413	INT45883	10.3704	2.57506e-22	7.26303e-14	5.52375	0.07336	0.9922	0.89473
rs17145164	T	C,G	10:9106868	INT152553	10.2041	9.88979e-22	2.46758e-13	164.715	0.0968	0.99748	0.97562
rs373854111	A	AG	10:30931117	INT106970	10.1086	2.13052e-21	5.11893e-13	17.2362	0.10638	0.98653	0.89991
rs7068682	A	T	10:106978780	INT145384	10.0457	3.52374e-21	8.16401e-13	31.1317	0.11233	0.99536	0.96052
rs146344768	C	A,T	10:128464270	INT106970	9.97961	5.96824e-21	1.29057e-12	104.414	0.05238	0.96816	0.51163
rs35138129	ATAG	A	10:125385965	INT68360	9.85414	1.61418e-20	3.17319e-12	2001.24	0.17627	0.99859	0.9921
rs112961247	A	AC	10:93380143	INT59423	9.7791	2.91685e-20	5.56535e-12	5.6649	0.26924	0.99132	0.96325
rs371155113	AAAGG	A	10:107642551	INT116674	-9.74426	3.83554e-20	7.10912e-12	-3.45116	0.1467	0.99997	0.99977
rs535108424	C	CT	10:14320858	INT64001	9.70206	5.33991e-20	9.62253e-12	98.464	0.25666	0.98302	0.93112
rs8190665	A	AC	10:26531971	INT54683	9.66664	7.04489e-20	1.20268e-11	37.8766	0.05403	0.96806	0.53669
rs73254567	G	A,C,T	10:33361671	INT54683	9.57495	1.43947e-19	2.3312e-11	7.36147	0.05603	0.99637	0.94337
rs7910895	C	A,T	10:107583339	INT121836	-9.43763	4.16595e-19	5.87509e-11	-389.233	0.08473	0.99552	0.9583
rs73254567	G	A,C,T	10:33361671	INT37394	9.3654	7.2594e-19	9.41865e-11	6.64938	0.05603	0.99637	0.94337
rs10887144	C	A,T	10:124119526	INT64001	9.32798	9.6696e-19	1.18482e-10	89.0605	0.22669	0.99275	0.96814
rs7910895	C	A,T	10:107583339	INT85945	-9.29986	1.19885e-18	1.41404e-10	-348.464	0.08473	0.99552	0.9583
rs56324147	TAC	T	10:58890855	INT152553	9.28672	1.32533e-18	1.48236e-10	5325.06	0.07752	0.99514	0.95054
rs2764382	A	C,T	10:7507575	INT58961	9.21854	2.22738e-18	2.33056e-10	6.89461	0.37221	0.99928	0.99718
rs220353	C	A,G,T	10:24577982	INT121836	-9.17199	3.17071e-18	3.11652e-10	-33.502	0.43195	0.97064	0.91143
rs2997302	C	A,G,T	10:122557665	INT102866	9.15482	3.61078e-18	3.39477e-10	12.8316	0.06291	0.9989	0.98819
rs2997302	C	A,G,T	10:122557665	INT59811	9.14036	4.02811e-18	3.73303e-10	14.2174	0.06291	0.9989	0.98819
rs397743619	C	CA	10:119846860	INT75488	9.13847	4.08594e-18	3.73329e-10	10.5358	0.1401	0.98715	0.91159
rs397845085	TTA	T	10:71818392	INT64200	9.1258	4.49637e-18	4.05124e-10	28.4292	0.22069	0.97633	0.88878
rs199999648	T	TTTTC,TTTTCTTTCTTTC,TTTTCTTTCTTTCT,TTTTCTTTCTTTCTT	10:102342559	INT145384	9.11425	4.9059e-18	4.35967e-10	12.9328	0.19588	0.99805	0.98918
rs149647497	CT	C	10:120421129	INT59811	9.10474	5.27103e-18	4.59296e-10	307.025	0.11729	0.99283	0.94275
rs11522442	C	A,T	10:53778714	INT35475	9.10029	5.45077e-18	4.59296e-10	12.5314	0.24657	0.99451	0.97511
rs149647497	CT	C	10:120421129	INT102866	9.10027	5.45161e-18	4.59296e-10	276.63	0.11729	0.99283	0.94275
rs397972202	G	GA	10:16841628	INT59811	8.9897	1.25068e-17	9.43421e-10	215.82	0.21751	0.98638	0.9334
rs397743619	C	CA	10:119846860	INT75489	8.96364	1.51954e-17	1.0865e-09	9.98432	0.1401	0.98715	0.91159
rs12251241	C	T	10:22636931	INT64200	8.94065	1.80397e-17	1.25836e-09	15.1021	0.06568	0.98867	0.8465
rs8190665	A	AC	10:26531971	INT37394	8.87671	2.90276e-17	1.85827e-09	32.496	0.05403	0.96806	0.53669
rs397816520	T	TC	10:73094682	INT137881	8.84574	3.65207e-17	2.27063e-09	126.053	0.1021	0.97522	0.78839
rs34069819	CTAAA	C	10:7977237	INT97863	8.83747	3.88254e-17	2.37612e-09	5.89692	0.44274	0.99697	0.99092
rs796090525	AT	A	10:10872660	INT87693	8.82902	4.13318e-17	2.50587e-09	89.342	0.06901	0.994	0.92438
rs11006957	G	C,T	10:28543735	INT145384	8.82416	4.2843e-17	2.57344e-09	122.573	0.17841	0.99907	0.99487
rs371754896	TCCGTGCCCCACACGCCCCAC	T	10:127946953	INT46211	8.81862	4.4633e-17	2.65637e-09	427.71	0.27316	0.98847	0.95263
rs1010281334	TTTTC	T	10:105285092	INT106970	8.81684	4.52264e-17	2.66721e-09	263.172	0.26696	0.98953	0.95565
rs11353381	TA	T	10:1684206	INT28187	8.80816	4.82227e-17	2.81829e-09	68.9881	0.43326	0.99774	0.99277
rs562696467	CAGAGAG	C	10:118461633	INT145384	8.80114	5.07881e-17	2.93036e-09	8.24408	0.30091	0.99466	0.98207
rs10741080	A	C,G	10:25660342	INT68360	8.80046	5.10436e-17	2.93036e-09	228.108	0.30425	0.99452	0.97811
rs376665660	AGCGGAGCCGCACGTGGTGATGAGGG	A	10:121271629	INT102866	8.79175	5.44316e-17	3.09745e-09	72.8548	0.05497	0.99291	0.896
rs71762629	TTTG	T	10:12658508	INT29882	8.77853	6.00058e-17	3.2989e-09	392.089	0.17723	0.9877	0.93384
rs376665660	AGCGGAGCCGCACGTGGTGATGAGGG	A	10:121271629	INT59811	8.76063	6.84623e-17	3.73218e-09	80.59	0.05497	0.99291	0.896
rs796810671	TG	T	10:76947241	INT21303	8.74451	7.70775e-17	4.09851e-09	198.141	0.17199	0.98539	0.92446
rs61842879	C	G,T	10:47725663	INT46211	8.73584	8.21529e-17	4.26355e-09	69.5512	0.42655	0.95579	0.83117
rs10995407	G	A,T	10:64802426	INT37394	8.68731	1.17272e-16	5.89741e-09	6.0476	0.14095	0.99143	0.9452
rs12777344	T	C,G	10:10738510	INT80002	8.6838	1.20329e-16	5.98126e-09	12.2683	0.26607	0.99259	0.97076
rs376672594	GT	G	10:613138	INT59423	8.68328	1.20783e-16	5.98126e-09	38.4404	0.20362	0.99206	0.9589
rs562416941	C	CG	10:48431521	INT69386	8.66055	1.42634e-16	6.85407e-09	281.573	0.27378	0.99884	0.9961
rs11188874	G	A,T	10:98413029	INT45883	8.64999	1.54064e-16	7.29524e-09	5.41922	0.41943	0.98257	0.94227
rs12764809	T	C,G	10:86973793	INT75489	8.63452	1.7248e-16	7.8246e-09	180.293	0.30679	0.99759	0.99057
rs2418780	G	A,C	10:107584229	INT37591	8.62856	1.80144e-16	8.11551e-09	102.275	0.31373	0.99532	0.98289
rs61849167	G	A,C	10:54007554	INT80396	-8.61581	1.97671e-16	8.8437e-09	-451.893	0.06551	0.98344	0.78311
rs687275	C	A,T	10:3558154	INT97863	8.60242	2.17914e-16	9.61669e-09	6.14848	0.078	0.9914	0.90558
rs548569799	G	C,T	10:133892132	INT106970	8.58747	2.42941e-16	1.05772e-08	12.8	0.11259	0.98294	0.86581
rs200177144	CCTGT	C	10:134081546	INT70591	-8.57093	2.73942e-16	1.16152e-08	-140.62	0.11075	0.9791	0.82524
rs796191627	GGT	G	10:108468003	INT98600	8.55796	3.00982e-16	1.25162e-08	26.9806	0.13829	0.9737	0.82606
rs12259438	T	A,G	10:1625244	INT37416	8.55571	3.05933e-16	1.26411e-08	38.5243	0.38752	0.98487	0.94736
rs11013825	G	A,C	10:24270449	INT48745	-8.54421	3.32514e-16	1.34932e-08	-39.2809	0.25412	0.9986	0.99332
rs67985351	T	TA	10:57136906	INT37394	8.54312	3.35162e-16	1.34932e-08	58.0002	0.061	0.96284	0.47454
rs201702499	TAA	T	10:64805418	INT59417	8.54238	3.36955e-16	1.34932e-08	28.3336	0.34305	0.96256	0.86726
rs149647497	CT	C	10:120421129	INT81466	8.53041	3.67456e-16	1.43686e-08	352.575	0.11729	0.99283	0.94275
rs34618460	A	AT,ATT	10:111232842	INT106970	8.50979	4.26535e-16	1.62766e-08	32.0279	0.34234	0.98963	0.9597
rs77184957	GCTAT	G	10:43417218	INT54521	8.48933	4.94438e-16	1.81216e-08	28.2791	0.07049	0.99994	0.99908
rs141946149	TAATA	T	10:120544536	INT28187	8.48542	5.08565e-16	1.84311e-08	577.227	0.09545	0.99373	0.94324
rs201113493	GTA	G	10:93963199	INT61076	-8.47034	5.6695e-16	2.02084e-08	-6.8188	0.05172	0.99889	0.98156
rs397718232	AT	A	10:132444816	INT72708	8.46459	5.90919e-16	2.06625e-08	19.2769	0.44325	0.9925	0.97614
rs146344768	C	A,T	10:128464270	INT121836	-8.4562	6.27688e-16	2.14313e-08	-104.609	0.05238	0.96816	0.51163
rs74124134	T	A,C,G	10:8435969	INT116931	8.45441	6.35818e-16	2.15952e-08	9.3257	0.22191	0.98347	0.92593
rs189420456	C	T	10:55552440	INT63627	8.4503	6.54921e-16	2.21282e-08	9.90995	0.05446	0.99157	0.87225
rs12718343	G	A,T	10:123431535	INT58729	8.43741	7.18491e-16	2.37806e-08	11.8346	0.44433	0.9991	0.99661
rs12764809	T	C,G	10:86973793	INT75488	8.43536	7.29178e-16	2.40118e-08	183.639	0.30679	0.99759	0.99057
rs373854111	A	AG	10:30931117	INT121836	-8.4143	8.4813e-16	2.71035e-08	-17.0234	0.10638	0.98653	0.89991
rs143530605	G	C	10:55552844	INT63627	8.41076	8.6995e-16	2.76645e-08	9.88213	0.05628	0.99188	0.87746
rs869066991	TCAAA	T	10:14989209	INT35410	8.40926	8.7939e-16	2.78282e-08	50.3775	0.26512	0.97425	0.89893
rs11012313	G	A,C	10:21037861	INT37416	8.40696	8.93966e-16	2.81522e-08	433.591	0.07002	0.9997	0.99567
rs11013825	G	A,C	10:24270449	INT70591	-8.40469	9.0864e-16	2.84715e-08	-47.8539	0.25412	0.9986	0.99332
rs80179410	GT	G	10:31096324	INT59417	8.40365	9.15468e-16	2.84715e-08	353.63	0.44683	0.99518	0.98425
rs3793844	G	A,T	10:71153696	INT21303	8.39747	9.56867e-16	2.94792e-08	6.78132	0.05094	0.9698	0.5256
rs7910895	C	A,T	10:107583339	INT75229	-8.39468	9.76159e-16	2.95941e-08	-287.195	0.08473	0.99552	0.9583
rs220353	C	A,G,T	10:24577982	INT95214	8.38939	1.0139e-15	3.04509e-08	25.2027	0.43195	0.97064	0.91143
rs2997302	C	A,G,T	10:122557665	INT81466	8.38393	1.05427e-15	3.10876e-08	16.0396	0.06291	0.9989	0.98819
rs189420456	C	T	10:55552440	INT63637	8.37749	1.10399e-15	3.24064e-08	8.44337	0.05446	0.99157	0.87225
rs1001534975	CGA	C	10:3152025	INT149792	-8.3737	1.13426e-15	3.31451e-08	-7.70333	0.07383	0.97774	0.75882
rs143530605	G	C	10:55552844	INT63637	8.35486	1.29773e-15	3.74161e-08	8.43368	0.05628	0.99188	0.87746
rs397689065	TA	T	10:114433690	INT95214	8.35046	1.33908e-15	3.84375e-08	8.12351	0.14459	0.99832	0.99045
rs2279211	G	A,C,T	10:3171995	INT149792	-8.34155	1.42693e-15	4.05769e-08	-4.98124	0.33969	0.99465	0.98117
rs4918074	C	A,G	10:95832007	INT72708	8.34102	1.43237e-15	4.05769e-08	22.2593	0.05274	0.97694	0.64433
rs77184957	GCTAT	G	10:43417218	INT119502	8.3308	1.54065e-15	4.308e-08	15.9291	0.07049	0.99994	0.99908
rs10830113	C	A,T	10:129335122	INT44739	8.32174	1.64332e-15	4.52784e-08	12.9976	0.30532	0.99617	0.98559
rs10638373	G	GTT	10:11150319	INT44739	8.32082	1.65417e-15	4.52784e-08	8127.9	0.42631	0.95851	0.88149
rs1915431	G	A,T	10:63172939	INT44739	8.32082	1.65417e-15	4.52784e-08	40.2371	0.07805	0.99803	0.98156
rs755302041	CGT	C	10:112240106	INT130782	-8.30881	1.80171e-15	4.87002e-08	-12.3359	0.11211	0.96158	0.74542
rs58021125	A	T	10:55551365	INT63627	8.29907	1.93086e-15	5.13357e-08	9.44309	0.05574	0.99344	0.90229
rs12764809	T	C,G	10:86973793	INT75490	8.28927	2.07012e-15	5.45908e-08	162.338	0.30679	0.99759	0.99057
rs7081019	G	A,C,T	10:73036680	INT44739	8.28679	2.10687e-15	5.53348e-08	9.01134	0.24872	0.99729	0.98728
rs58021125	A	T	10:55551365	INT63637	8.27319	2.32035e-15	6.02104e-08	8.083	0.05574	0.99344	0.90229
rs60182575	A	C,G	10:129469918	INT130782	-8.26833	2.40173e-15	6.17767e-08	-14.0722	0.18282	0.99024	0.95146
rs397734522	T	TA	10:105845760	INT58299	8.26789	2.40928e-15	6.17767e-08	20.0153	0.11525	0.97949	0.83034
rs554871872	A	AT	10:126870499	INT152553	8.24102	2.91419e-15	7.38476e-08	6.57638	0.05724	0.99358	0.90408
rs557874105	G	GTAT	10:94656342	INT72708	8.24038	2.92743e-15	7.38945e-08	38.5813	0.26508	0.99528	0.98026
rs145585537	TC	T	10:62014000	INT72708	8.23825	2.97186e-15	7.47251e-08	7.07687	0.13468	0.99919	0.99382
rs12218873	G	A,C	10:97344037	INT44739	8.23714	2.99512e-15	7.50192e-08	11.2603	0.05805	0.99892	0.98538
rs200177144	CCTGT	C	10:134081546	INT48745	-8.23373	3.06833e-15	7.65572e-08	-110.065	0.11075	0.9791	0.82524
rs376665660	AGCGGAGCCGCACGTGGTGATGAGGG	A	10:121271629	INT81466	8.22165	3.34174e-15	8.24281e-08	92.6119	0.05497	0.99291	0.896
rs28675047	C	A,T	10:129246992	INT59360	8.21856	3.41543e-15	8.39266e-08	6.97077	0.07308	0.99386	0.93075
rs146344768	C	A,T	10:128464270	INT95231	-8.20407	3.78331e-15	9.15788e-08	-163.524	0.05238	0.96816	0.51163
rs9663157	C	T	10:55554993	INT63627	8.19357	4.07393e-15	9.71634e-08	9.80398	0.05467	0.98974	0.84214
rs530891460	ATATATAATATAT	A	10:132780531	INT118240	8.18651	4.28173e-15	1.01374e-07	27.2926	0.06806	0.99232	0.91268
rs372425038	AAAAACAAAAC	A	10:8071603	INT116931	8.17482	4.64867e-15	1.0887e-07	19.385	0.08735	0.99172	0.91776
rs540978943	C	CT	10:96510711	INT116931	8.17049	4.79251e-15	1.11835e-07	15.6192	0.06788	0.99519	0.93288
rs7910895	C	A,T	10:107583339	INT91412	8.1696	4.82254e-15	1.12132e-07	297.483	0.08473	0.99552	0.9583
rs562416941	C	CG	10:48431521	INT64200	8.15937	5.18242e-15	1.19642e-07	459.846	0.27378	0.99884	0.9961
rs397743619	C	CA	10:119846860	INT75490	8.15463	5.35779e-15	1.23252e-07	8.59559	0.1401	0.98715	0.91159
rs138967316	G	C,T	10:19077259	INT152553	8.1494	5.55834e-15	1.27414e-07	57.3797	0.11344	0.9967	0.9754
rs9663157	C	T	10:55554993	INT63637	8.13492	6.15266e-15	1.38109e-07	8.36294	0.05467	0.98974	0.84214
rs397689065	TA	T	10:114433690	INT70591	-8.13296	6.23761e-15	1.39273e-07	-7.6123	0.14459	0.99832	0.99045
rs7910895	C	A,T	10:107583339	INT95231	-8.11423	7.11279e-15	1.57482e-07	-550.644	0.08473	0.99552	0.9583
rs374415669	T	TA,TAA	10:91817029	INT58299	8.09978	7.86928e-15	1.71884e-07	730.715	0.06386	0.99476	0.92838
rs869264273	TTTTG	T	10:108259820	INT63637	8.09577	8.0932e-15	1.75593e-07	53.8725	0.25302	0.97513	0.89921
rs10787504	G	C,T	10:115562228	INT98600	8.08127	8.95604e-15	1.89537e-07	28.3765	0.4302	0.99727	0.98956
rs12251241	C	T	10:22636931	INT20569	-8.08012	9.02805e-15	1.90152e-07	-9.31763	0.06568	0.98867	0.8465
rs397757491	TTTG	T	10:27472198	INT58729	8.07163	9.57878e-15	2.0045e-07	15.8904	0.25156	0.98385	0.92865
rs397687809	CT	C	10:115963126	INT58729	8.06423	1.00864e-14	2.0972e-07	11.9978	0.22808	0.99829	0.99228
rs10829814	C	A,T	10:132625245	INT59360	8.06241	1.02148e-14	2.11126e-07	6.96361	0.15685	0.98951	0.93548
rs111730405	C	G	10:55555886	INT63637	8.05492	1.07623e-14	2.21642e-07	8.28421	0.05743	0.98928	0.83665
rs530891460	ATATATAATATAT	A	10:132780531	INT80002	8.04728	1.13504e-14	2.32279e-07	24.4401	0.06806	0.99232	0.91268
rs201113493	GTA	G	10:93963199	INT130782	-8.0407	1.18825e-14	2.42403e-07	-6.40812	0.05172	0.99889	0.98156
rs111730405	C	G	10:55555886	INT63627	8.03873	1.20467e-14	2.44982e-07	9.63611	0.05743	0.98928	0.83665
rs71022811	T	TCAAAA	10:122775381	INT44739	8.02717	1.30548e-14	2.62196e-07	1904.9	0.18802	0.99156	0.9583
rs12251241	C	T	10:22636931	INT64199	8.02605	1.31572e-14	2.63437e-07	10.7763	0.06568	0.98867	0.8465
rs34123943	G	A,C	10:134292847	INT98532	8.00268	1.54744e-14	3.06054e-07	30.0932	0.08205	0.99568	0.95688
rs5787098	AAAAT	A	10:95787577	INT72708	8.00091	1.56656e-14	3.08893e-07	14.4219	0.31564	0.98907	0.96003
rs6593464	A	C,T	10:45720899	INT116674	-7.99811	1.59726e-14	3.11976e-07	-12.328	0.08473	0.99875	0.98703
rs397845085	TTA	T	10:71818392	INT17835	-7.99676	1.61225e-14	3.13144e-07	-18.0302	0.22069	0.97633	0.88878
rs9415311	C	A,G,T	10:56116722	INT21200	-7.99387	1.64492e-14	3.18536e-07	-16.1668	0.08079	0.9964	0.96663
rs12718335	C	A,T	10:91842405	INT58299	7.98522	1.74644e-14	3.36188e-07	10.0024	0.1072	0.99738	0.97744
rs398113976	G	GCA	10:2146810	INT122611	7.98337	1.76904e-14	3.37534e-07	19.9157	0.10599	0.98903	0.89985
rs397846608	CT	C	10:115584830	INT45883	7.97598	1.86181e-14	3.54192e-07	13.0907	0.43236	0.96712	0.89062
rs371151797	TAAAG	T	10:69126129	INT31179	-7.97188	1.91542e-14	3.60167e-07	-289.353	0.20837	0.97172	0.86995
rs567592165	G	GA	10:134202359	INT67202	-7.96721	1.97828e-14	3.70912e-07	-5.0826	0.13846	0.99185	0.94354
rs9664653	C	A,T	10:89525860	INT72708	7.95864	2.09905e-14	3.90074e-07	11.1227	0.28825	0.99476	0.98181
rs397845085	TTA	T	10:71818392	INT64199	7.95826	2.10454e-14	3.90074e-07	19.8035	0.22069	0.97633	0.88878
rs869206837	TAC	T	10:8217992	INT72708	7.9509	2.21437e-14	4.08099e-07	9.98721	0.48303	0.99809	0.99364
rs397942014	A	AT	10:93476389	INT95231	-7.94993	2.22926e-14	4.09679e-07	-14.1378	0.08061	0.99905	0.98895
rs146344768	C	A,T	10:128464270	INT85945	-7.94781	2.262e-14	4.13355e-07	-89.9217	0.05238	0.96816	0.51163
rs112961247	A	AC	10:93380143	INT59416	7.94025	2.38316e-14	4.32451e-07	5.69846	0.26924	0.99132	0.96325
rs67985351	T	TA	10:57136906	INT54683	7.94005	2.3865e-14	4.32451e-07	59.286	0.061	0.96284	0.47454
rs35950642	A	C,G	10:29287947	INT64238	7.92941	2.56812e-14	4.64065e-07	47.8071	0.16098	0.98662	0.91407
rs397786921	A	AAC	10:89388930	INT28187	7.91006	2.93433e-14	5.22957e-07	10.6068	0.17042	0.98758	0.92684
rs4918074	C	A,G	10:95832007	INT31611	7.90159	3.11029e-14	5.46806e-07	19.856	0.05274	0.97694	0.64433
rs547296617	G	GTA	10:59399517	INT77378	7.90078	3.12757e-14	5.46879e-07	102.013	0.20471	0.99566	0.98134
rs71762629	TTTG	T	10:12658508	INT56951	7.88352	3.52139e-14	6.09173e-07	282.092	0.17723	0.9877	0.93384
rs58556527	T	TA	10:57812983	INT116931	7.87837	3.64819e-14	6.2943e-07	46.1632	0.3534	0.99187	0.97028
rs66825091	T	TAC	10:133590596	INT59360	7.87395	3.76054e-14	6.47094e-07	6.78869	0.43469	0.99749	0.99231
rs12777344	T	C,G	10:10738510	INT79993	7.86032	4.1287e-14	7.08564e-07	11.2622	0.26607	0.99259	0.97076
rs112961247	A	AC	10:93380143	INT56951	7.85373	4.31926e-14	7.35432e-07	6.19821	0.26924	0.99132	0.96325
rs200177144	CCTGT	C	10:134081546	INT95214	7.85317	4.336e-14	7.3635e-07	136.266	0.11075	0.9791	0.82524
rs149647497	CT	C	10:120421129	INT43357	7.84405	4.61541e-14	7.77692e-07	262.497	0.11729	0.99283	0.94275
rs397689065	TA	T	10:114433690	INT48745	-7.83955	4.75967e-14	7.97855e-07	-5.97239	0.14459	0.99832	0.99045
rs59721294	G	A	10:55551771	INT63637	7.82474	5.26649e-14	8.64933e-07	7.22582	0.0584	0.99289	0.89957
rs397972202	G	GA	10:16841628	INT81466	7.8171	5.54855e-14	9.06815e-07	232.551	0.21751	0.98638	0.9334
rs869264273	TTTTG	T	10:108259820	INT63632	7.81708	5.54946e-14	9.06815e-07	61.5343	0.25302	0.97513	0.89921
rs59841934	C	A	10:55551951	INT63637	7.81313	5.70081e-14	9.24559e-07	7.23245	0.05846	0.99274	0.8972
rs71762629	TTTG	T	10:12658508	INT59416	7.81025	5.8139e-14	9.40549e-07	254.872	0.17723	0.9877	0.93384
rs541290794	C	CGT,CGTGT	10:131932197	INT72193	7.80565	5.99914e-14	9.68102e-07	5.54401	0.11469	0.98939	0.9188
rs60310016	A	G	10:55552086	INT63637	7.80401	6.06664e-14	9.76516e-07	7.23157	0.05854	0.99259	0.89486
rs397718232	AT	A	10:132444816	INT31611	7.80337	6.09329e-14	9.76516e-07	16.8028	0.44325	0.9925	0.97614
rs562416941	C	CG	10:48431521	INT60000	-7.79689	6.36821e-14	1.01504e-06	-355.409	0.27378	0.99884	0.9961
rs186700438	G	A	10:102873801	INT28187	7.79088	6.63472e-14	1.05492e-06	260.585	0.06197	0.97421	0.6724
rs34721484	CA	C	10:45944111	INT137881	7.77647	7.31824e-14	1.14394e-06	19.3122	0.09682	0.97585	0.76247
rs139905775	T	C	10:55552826	INT63637	7.77612	7.33562e-14	1.14394e-06	7.22762	0.05953	0.99167	0.8834
rs11256928	A	G,T	10:10980961	INT97863	7.7661	7.85282e-14	1.22165e-06	29.4673	0.30802	0.99234	0.97419
rs145585537	TC	T	10:62014000	INT31611	7.7634	7.99819e-14	1.24129e-06	6.28329	0.13468	0.99919	0.99382
rs58662497	G	C,T	10:132859681	INT24573	7.76005	8.18208e-14	1.25779e-06	997.547	0.09129	0.99426	0.94832
rs55987819	G	A,T	10:85598459	INT37394	7.75558	8.43413e-14	1.28739e-06	58.6673	0.10358	0.99668	0.97535
rs7093052	C	G,T	10:125365641	INT22556	-7.75469	8.48521e-14	1.29126e-06	-2966.07	0.20012	0.99881	0.9941
rs76578919	G	A,C,T	10:134631452	INT71947	7.75085	8.70901e-14	1.31389e-06	11.8455	0.05576	0.99106	0.86929
rs796805152	CCT	C	10:63901523	INT30030	7.74808	8.87477e-14	1.33579e-06	8.32936	0.27601	0.99194	0.96741
rs12777344	T	C,G	10:10738510	INT118240	7.74557	9.02681e-14	1.35553e-06	12.2551	0.26607	0.99259	0.97076
rs869264273	TTTTG	T	10:108259820	INT63627	7.74071	9.32955e-14	1.39133e-06	60.4061	0.25302	0.97513	0.89921
rs562416941	C	CG	10:48431521	INT151943	-7.7377	9.52171e-14	1.41349e-06	-221.616	0.27378	0.99884	0.9961
rs59721294	G	A	10:55551771	INT63627	7.72631	1.02851e-13	1.51703e-06	8.32817	0.0584	0.99289	0.89957
rs534265514	T	C	10:55554525	INT63637	7.72625	1.02894e-13	1.51703e-06	7.50248	0.05263	0.98944	0.8356
rs59841934	C	A	10:55551951	INT63627	7.72012	1.07257e-13	1.57065e-06	8.34069	0.05846	0.99274	0.8972
rs534265514	T	C	10:55554525	INT63627	7.7179	1.08877e-13	1.59079e-06	8.73364	0.05263	0.98944	0.8356
rs60310016	A	G	10:55552086	INT63627	7.71129	1.13853e-13	1.65603e-06	8.33983	0.05854	0.99259	0.89486
rs35965618	TAG	T	10:59286430	INT57544	-7.70115	1.21935e-13	1.76173e-06	-497.886	0.12929	0.99867	0.99092
rs7913298	T	A,G	10:95233375	INT106970	7.69914	1.23596e-13	1.77781e-06	3.27552	0.453	0.997	0.99021
rs139905775	T	C	10:55552826	INT63627	7.66855	1.51923e-13	2.12404e-06	8.32095	0.05953	0.99167	0.8834
rs869206837	TAC	T	10:8217992	INT31611	7.65667	1.64563e-13	2.2811e-06	9.03074	0.48303	0.99809	0.99364
rs11013825	G	A,C	10:24270449	INT70590	-7.65627	1.65015e-13	2.28249e-06	-45.5582	0.25412	0.9986	0.99332
rs12251241	C	T	10:22636931	INT17835	-7.64529	1.77649e-13	2.42621e-06	-9.3714	0.06568	0.98867	0.8465
rs112961247	A	AC	10:93380143	INT29882	7.63602	1.89066e-13	2.56057e-06	7.67958	0.26924	0.99132	0.96325
rs541433182	G	A	10:55554653	INT63637	7.63063	1.96031e-13	2.64494e-06	7.21215	0.06004	0.99038	0.864
rs2997302	C	A,G,T	10:122557665	INT119206	7.62781	1.99786e-13	2.68528e-06	17.8047	0.06291	0.9989	0.98819
rs1001534975	CGA	C	10:3152025	INT91775	7.62761	2.00057e-13	2.68528e-06	12.449	0.07383	0.97774	0.75882
rs373854111	A	AG	10:30931117	INT28212	-7.62708	2.00758e-13	2.68528e-06	-12.7997	0.10638	0.98653	0.89991
rs556361260	G	GA	10:124786242	INT56200	7.60949	2.25893e-13	2.99064e-06	6.15599	0.47687	0.9718	0.91353
rs398054186	TTTG	T	10:21363724	INT63637	7.60008	2.40586e-13	3.14663e-06	10.4585	0.19851	0.99474	0.97104
rs549423167	T	C	10:55555472	INT63637	7.59657	2.463e-13	3.21489e-06	7.24826	0.05972	0.98969	0.85236
rs220353	C	A,G,T	10:24577982	INT48745	-7.59492	2.49034e-13	3.23755e-06	-17.9587	0.43195	0.97064	0.91143
rs16924402	C	A,G,T	10:69106644	INT46844	-7.59104	2.55587e-13	3.30288e-06	-208.639	0.06184	0.99082	0.86339
rs569217459	G	GT	10:90931116	INT116674	-7.5907	2.56173e-13	3.30387e-06	-26.4702	0.11948	0.99801	0.98564
rs11188874	G	A,T	10:98413029	INT98600	7.58997	2.57415e-13	3.3133e-06	7.97713	0.41943	0.98257	0.94227
rs10996858	G	C,T	10:67809752	INT97863	7.58581	2.64683e-13	3.40011e-06	166.427	0.1291	0.99874	0.98996
rs55864128	A	AGT,AGTGT	10:116515842	INT13768	7.57367	2.87038e-13	3.67273e-06	31.5499	0.41204	0.99036	0.96556
rs548569799	G	C,T	10:133892132	INT121836	-7.56989	2.94374e-13	3.7518e-06	-13.1835	0.11259	0.98294	0.86581
rs75134713	C	A,G	10:81204234	INT35475	7.56825	2.97623e-13	3.78577e-06	110.538	0.11473	0.98038	0.85677
rs376672594	GT	G	10:613138	INT29882	7.5671	2.999e-13	3.80727e-06	56.9607	0.20362	0.99206	0.9589
rs220353	C	A,G,T	10:24577982	INT48097	7.55924	3.16046e-13	3.98883e-06	22.693	0.43195	0.97064	0.91143
rs541433182	G	A	10:55554653	INT63627	7.55686	3.21112e-13	4.04489e-06	8.33306	0.06004	0.99038	0.864
rs2279211	G	A,C,T	10:3171995	INT91775	7.5511	3.33663e-13	4.17825e-06	8.00583	0.33969	0.99465	0.98117
rs397845085	TTA	T	10:71818392	INT81363	-7.55083	3.34275e-13	4.17825e-06	-15.7007	0.22069	0.97633	0.88878
rs12262698	C	A,T	10:50079602	INT15854	7.53773	3.64727e-13	4.48969e-06	20.9728	0.11457	0.99956	0.99659
rs397845085	TTA	T	10:71818392	INT20569	-7.53204	3.78806e-13	4.61049e-06	-16.2365	0.22069	0.97633	0.88878
rs566121282	T	TTTTG,TTTTGTTTG	10:88357477	INT64200	7.52279	4.02844e-13	4.86654e-06	355.525	0.35888	0.96658	0.88691
rs11353381	TA	T	10:1684206	INT28192	7.51782	4.16355e-13	5.00183e-06	64.8041	0.43326	0.99774	0.99277
rs549423167	T	C	10:55555472	INT63627	7.51326	4.29148e-13	5.14598e-06	8.36516	0.05972	0.98969	0.85236
rs2279211	G	A,C,T	10:3171995	INT91790	7.51164	4.33795e-13	5.1921e-06	9.09962	0.33969	0.99465	0.98117
rs398014038	AT	A	10:72027181	INT63627	7.50683	4.47877e-13	5.35078e-06	13.4983	0.28625	0.98104	0.92256
rs11009769	C	G,T	10:34680493	INT98604	7.50627	4.49542e-13	5.35941e-06	506.944	0.27727	0.99715	0.98728
rs61867227	C	A,T	10:108827872	INT45883	7.49843	4.73545e-13	5.58543e-06	14.0758	0.21385	0.98689	0.94126
rs149647497	CT	C	10:120421129	INT119206	7.49791	4.75166e-13	5.59438e-06	380.019	0.11729	0.99283	0.94275
rs374415669	T	TA,TAA	10:91817029	INT88977	7.49593	4.81462e-13	5.65823e-06	540.194	0.06386	0.99476	0.92838
rs10887144	C	A,T	10:124119526	INT103512	7.49047	4.99176e-13	5.84524e-06	75.2402	0.22669	0.99275	0.96814
rs71762629	TTTG	T	10:12658508	INT59417	7.47346	5.58676e-13	6.44884e-06	259.329	0.17723	0.9877	0.93384
rs397786921	A	AAC	10:89388930	INT15399	7.46789	5.79656e-13	6.63201e-06	15.9939	0.17042	0.98758	0.92684
rs548569799	G	C,T	10:133892132	INT85945	-7.46697	5.83178e-13	6.6535e-06	-11.8028	0.11259	0.98294	0.86581
rs397734522	T	TA	10:105845760	INT88977	7.46342	5.9702e-13	6.73565e-06	14.4862	0.11525	0.97949	0.83034
rs397689065	TA	T	10:114433690	INT70590	-7.45976	6.1165e-13	6.88872e-06	-7.28512	0.14459	0.99832	0.99045
rs535108424	C	CT	10:14320858	INT103512	7.45597	6.27146e-13	7.03881e-06	80.2691	0.25666	0.98302	0.93112
rs146090067	C	A	10:55556181	INT63637	7.45023	6.51365e-13	7.26038e-06	7.12125	0.05956	0.98927	0.84471
rs1001534975	CGA	C	10:3152025	INT91790	7.44658	6.6723e-13	7.37671e-06	13.921	0.07383	0.97774	0.75882
rs10995407	G	A,T	10:64802426	INT54683	7.43762	7.07863e-13	7.78225e-06	5.76134	0.14095	0.99143	0.9452
rs566121282	T	TTTTG,TTTTGTTTG	10:88357477	INT69386	7.43682	7.11594e-13	7.79199e-06	204.99	0.35888	0.96658	0.88691
rs7898153	C	A,T	10:13540500	INT116931	7.43656	7.1282e-13	7.79199e-06	363.618	0.46034	0.99768	0.99192
rs12258497	G	T	10:55556292	INT63637	7.43271	7.3112e-13	7.95794e-06	7.10584	0.05962	0.98915	0.84272
rs373427193	CA	C	10:58484642	INT15854	7.42268	7.81055e-13	8.44479e-06	10.4668	0.06327	0.98672	0.81529
rs371151797	TAAAG	T	10:69126129	INT46844	-7.40202	8.94748e-13	9.59408e-06	-286.676	0.20837	0.97172	0.86995
rs557874105	G	GTAT	10:94656342	INT31611	7.39912	9.11917e-13	9.74596e-06	32.8501	0.26508	0.99528	0.98026
rs148939531	C	CT	10:64319763	INT98604	7.39455	9.39688e-13	9.99337e-06	142.64	0.10969	0.99405	0.95097
rs55987819	G	A,T	10:85598459	INT54683	7.38829	9.79132e-13	1.03788e-05	61.1726	0.10358	0.99668	0.97535
rs10599209	CAATA	C	10:53355387	INT140270	-7.38639	9.91372e-13	1.04743e-05	-2.86909	0.28025	0.98372	0.9363
rs146344768	C	A,T	10:128464270	INT75229	-7.38549	9.97247e-13	1.05156e-05	-75.7051	0.05238	0.96816	0.51163
rs2997302	C	A,G,T	10:122557665	INT43357	7.3853	9.98524e-13	1.05156e-05	11.5006	0.06291	0.9989	0.98819
rs146090067	C	A	10:55556181	INT63627	7.37556	1.06433e-12	1.1065e-05	8.22504	0.05956	0.98927	0.84471
rs35322777	CT	C	10:22385187	INT37416	7.37358	1.07826e-12	1.1178e-05	144.553	0.21207	0.98912	0.94943
rs59164021	G	GTT	10:106429652	INT45883	7.37304	1.08209e-12	1.1178e-05	12.2498	0.12741	0.98807	0.9154
rs12251241	C	T	10:22636931	INT81363	-7.37061	1.0994e-12	1.13028e-05	-8.30551	0.06568	0.98867	0.8465
rs530891460	ATATATAATATAT	A	10:132780531	INT79993	7.36845	1.11512e-12	1.14281e-05	22.62	0.06806	0.99232	0.91268
rs57049572	T	A,C	10:132302780	INT44739	7.36766	1.1209e-12	1.14693e-05	271.094	0.20567	0.99896	0.99446
rs11013825	G	A,C	10:24270449	INT95214	7.36578	1.13475e-12	1.15927e-05	44.5958	0.25412	0.9986	0.99332
rs35965618	TAG	T	10:59286430	INT57549	-7.36256	1.15891e-12	1.18023e-05	-480.91	0.12929	0.99867	0.99092
rs189420456	C	T	10:55552440	INT63632	7.3589	1.18702e-12	1.2032e-05	8.89114	0.05446	0.99157	0.87225
rs12774398	C	G,T	10:96098744	INT122944	-7.35193	1.2424e-12	1.24763e-05	-21.4506	0.16582	0.9997	0.9982
rs112838454	A	AT	10:26537937	INT54683	7.35123	1.24806e-12	1.25138e-05	48.6949	0.09013	0.99927	0.99249
rs12258497	G	T	10:55556292	INT63627	7.34835	1.27181e-12	1.26931e-05	8.19757	0.05962	0.98915	0.84272
rs11510952	T	A,G	10:71165204	INT71947	7.34575	1.29357e-12	1.28904e-05	3.59346	0.49036	0.97554	0.92138
rs149647497	CT	C	10:120421129	INT81464	7.33859	1.35553e-12	1.34254e-05	267.054	0.11729	0.99283	0.94275
rs548569799	G	C,T	10:133892132	INT75229	-7.33204	1.41478e-12	1.39483e-05	-10.4203	0.11259	0.98294	0.86581
rs55712313	CATAT	C	10:87243902	INT98604	7.32687	1.46329e-12	1.43828e-05	399.337	0.05489	0.96635	0.47523
rs56079298	C	G,T	10:1380171	INT44739	7.32618	1.46983e-12	1.44252e-05	153.218	0.14473	0.97944	0.8755
rs143530605	G	C	10:55552844	INT63632	7.32286	1.50206e-12	1.47193e-05	8.86308	0.05628	0.99188	0.87746
rs397786921	A	AAC	10:89388930	INT12585	7.31102	1.62249e-12	1.5804e-05	22.2698	0.17042	0.98758	0.92684
rs199905814	T	TCAAAA	10:7388950	INT58961	7.30829	1.65155e-12	1.60629e-05	150.159	0.06679	0.99832	0.98224
rs58021125	A	T	10:55551365	INT63632	7.30519	1.68521e-12	1.63657e-05	8.54719	0.05574	0.99344	0.90229
rs371151797	TAAAG	T	10:69126129	INT105302	-7.3047	1.69065e-12	1.6394e-05	-361.364	0.20837	0.97172	0.86995
rs186505257	C	T	10:55557064	INT63637	7.30199	1.72075e-12	1.66115e-05	7.00907	0.05991	0.98852	0.83304
rs558872822	C	CATAG,CATAGATAGATAG,CATAGATAGATAGATAGATAG,CATAGATAGATAGATAGATAGTAG	10:113710065	INT15854	7.29382	1.8146e-12	1.74654e-05	37.6775	0.10643	0.9997	0.9969
rs564627625	AAAAT	A	10:4042228	INT149792	-7.29223	1.83346e-12	1.76208e-05	-26.3654	0.42595	0.98778	0.96483
rs397968191	G	GT	10:34541322	INT58961	7.28369	1.93811e-12	1.85168e-05	79.2315	0.11545	0.99643	0.96973
rs12774398	C	G,T	10:96098744	INT31179	-7.27877	2.00094e-12	1.9089e-05	-17.4915	0.16582	0.9997	0.9982
rs55812383	C	G,T	10:44946513	INT105530	-7.27815	2.00911e-12	1.91388e-05	-920.569	0.20785	0.993	0.96631
rs34172709	C	G,T	10:1941524	INT108241	7.27482	2.0529e-12	1.94701e-05	656.148	0.06575	0.99671	0.95466
rs11013825	G	A,C	10:24270449	INT48097	7.26094	2.24621e-12	2.10423e-05	43.3488	0.25412	0.9986	0.99332
rs220353	C	A,G,T	10:24577982	INT70591	-7.2591	2.27315e-12	2.11874e-05	-21.3251	0.43195	0.97064	0.91143
rs2893665	G	A,T	10:57743396	INT70677	-7.25376	2.35322e-12	2.18084e-05	-371.247	0.42095	0.99496	0.98155
rs542156303	C	A	10:92845585	INT34529	7.24375	2.51074e-12	2.3136e-05	184.469	0.11154	0.97581	0.8172
rs755302041	CGT	C	10:112240106	INT61076	-7.23573	2.64443e-12	2.41961e-05	-11.1507	0.11211	0.96158	0.74542
rs371155113	AAAGG	A	10:107642551	INT116670	-7.23251	2.69998e-12	2.46695e-05	-3.12693	0.1467	0.99997	0.99977
rs186505257	C	T	10:55557064	INT63627	7.23049	2.73542e-12	2.48675e-05	8.09676	0.05991	0.98852	0.83304
rs397845085	TTA	T	10:71818392	INT105078	-7.2304	2.73699e-12	2.48675e-05	-13.6474	0.22069	0.97633	0.88878
rs12718335	C	A,T	10:91842405	INT88977	7.21986	2.92985e-12	2.64715e-05	7.24342	0.1072	0.99738	0.97744
rs6585911	C	A,T	10:86655629	INT72708	7.20653	3.19286e-12	2.85693e-05	222.967	0.36387	0.99778	0.99298
rs7910895	C	A,T	10:107583339	INT86927	-7.20358	3.25407e-12	2.90769e-05	-212.188	0.08473	0.99552	0.9583
rs703068	C	A,T	10:31903180	INT77597	-7.20297	3.26695e-12	2.91518e-05	-38.9524	0.29476	0.99694	0.98737
rs12251241	C	T	10:22636931	INT121183	-7.19964	3.33772e-12	2.97425e-05	-10.0629	0.06568	0.98867	0.8465
rs61277648	T	TGGGGACCCCGTCCTGGGGAGTTCC	10:129947747	INT71947	7.19752	3.38357e-12	3.01097e-05	11.243	0.45966	0.97654	0.92799
rs73569133	G	A,T	10:11563675	INT52877	7.18864	3.58268e-12	3.17942e-05	145.269	0.06343	0.99868	0.98098
rs750422894	CGTGT	C	10:72720551	INT13768	7.18776	3.60287e-12	3.19109e-05	1886.83	0.09676	0.9973	0.97867
rs60182575	A	C,G	10:129469918	INT61076	-7.18403	3.69034e-12	3.25714e-05	-12.6926	0.18282	0.99024	0.95146
rs2997302	C	A,G,T	10:122557665	INT81464	7.18374	3.69736e-12	3.25891e-05	12.0987	0.06291	0.9989	0.98819
rs542156303	C	A	10:92845585	INT34527	7.17916	3.80777e-12	3.3426e-05	266.084	0.11154	0.97581	0.8172
rs1891620	A	T	10:55557506	INT63637	7.17552	3.89777e-12	3.41698e-05	6.89394	0.06015	0.98801	0.82543
rs2384325	G	A	10:55557957	INT63637	7.16782	4.0954e-12	3.58056e-05	6.9884	0.05985	0.98743	0.81512
rs12251241	C	T	10:22636931	INT105078	-7.15683	4.39479e-12	3.81659e-05	-7.3068	0.06568	0.98867	0.8465
rs4934927	G	A,C	10:33628062	INT98604	7.15562	4.42906e-12	3.84121e-05	7.5412	0.08263	0.9971	0.97267
rs574005282	G	GAGGA	10:63250861	INT103865	7.14607	4.70852e-12	4.05646e-05	6.82634	0.19496	0.99504	0.97354
rs786790	T	C	10:48668697	INT35161	-7.14475	4.74852e-12	4.0855e-05	-1.61783	0.05726	0.96548	0.48917
rs2384325	G	A	10:55557957	INT63627	7.13704	4.98881e-12	4.25835e-05	8.11201	0.05985	0.98743	0.81512
rs200177144	CCTGT	C	10:134081546	INT70590	-7.13415	5.08179e-12	4.32634e-05	-123.822	0.11075	0.9791	0.82524
rs371151797	TAAAG	T	10:69126129	INT100001	-7.13039	5.20547e-12	4.42438e-05	-316.791	0.20837	0.97172	0.86995
rs10736243	C	A,T	10:117889175	INT34153	7.13024	5.2106e-12	4.42438e-05	281.875	0.49129	0.98794	0.96086
rs376548166	T	G	10:30538915	INT13768	7.12363	5.43529e-12	4.58516e-05	18.0015	0.17926	0.97058	0.84158
rs1891620	A	T	10:55557506	INT63627	7.12071	5.5377e-12	4.65944e-05	7.97872	0.06015	0.98801	0.82543
rs796810671	TG	T	10:76947241	INT89375	-7.11155	5.8715e-12	4.91479e-05	-138.041	0.17199	0.98539	0.92446
rs574445429	C	CTT,CTTTT	10:48559327	INT70677	-7.11054	5.90947e-12	4.93847e-05	-19.9786	0.18752	0.99677	0.98354
rs59695930	A	AACACACAC	10:62522856	INT103865	7.11039	5.91501e-12	4.93847e-05	33.6254	0.43353	0.97165	0.90519
rs7897597	A	C,G	10:6884716	INT94623	7.1085	5.98682e-12	4.992e-05	4.88002	0.23606	0.99471	0.97618
rs34813908	TA	T	10:88143524	INT14688	7.10718	6.03766e-12	5.02793e-05	109.369	0.10648	0.98302	0.84684
rs11002514	G	A,C	10:80108638	INT13768	7.10529	6.11065e-12	5.06919e-05	31.6632	0.09849	0.99949	0.9958
rs2292584	C	A,T	10:50186415	INT58299	7.10403	6.16019e-12	5.09725e-05	1119.4	0.49235	0.99502	0.98495
rs1010281334	TTTTC	T	10:105285092	INT121836	-7.10158	6.25692e-12	5.15755e-05	-250.779	0.26696	0.98953	0.95565
rs141946149	TAATA	T	10:120544536	INT28192	7.09993	6.32326e-12	5.20563e-05	532.049	0.09545	0.99373	0.94324
rs564682997	G	GC	10:78359955	INT68360	7.09913	6.35549e-12	5.22553e-05	6.76405	0.48419	0.99294	0.97565
rs1360904	C	A,G,T	10:36025346	INT13768	7.0978	6.40957e-12	5.26307e-05	9.24017	0.30718	0.99805	0.9934
rs376665660	AGCGGAGCCGCACGTGGTGATGAGGG	A	10:121271629	INT43357	7.09761	6.41738e-12	5.26307e-05	65.197	0.05497	0.99291	0.896
rs9663157	C	T	10:55554993	INT63632	7.09484	6.53171e-12	5.3366e-05	8.74316	0.05467	0.98974	0.84214
rs397845085	TTA	T	10:71818392	INT95400	-7.08896	6.78095e-12	5.50557e-05	-16.5323	0.22069	0.97633	0.88878
rs7076034	A	G,T	10:59172007	INT57549	-7.08837	6.80656e-12	5.51945e-05	-26.631	0.45693	0.9972	0.99185
rs397751392	TTG	T	10:63560784	INT60637	7.08632	6.89594e-12	5.57103e-05	7.69502	0.48006	0.99252	0.97617
rs397846233	CT	C	10:106430636	INT24570	7.07943	7.20512e-12	5.79915e-05	9.17261	0.43294	0.99592	0.98686
rs6602681	T	A,G	10:13783685	INT116674	-7.07887	7.2309e-12	5.81268e-05	-42.8204	0.43774	0.97545	0.91296
rs71486061	A	AAT	10:110639944	INT30945	-7.0751	7.40639e-12	5.94639e-05	-9.74224	0.05163	0.99827	0.9721
rs146344768	C	A,T	10:128464270	INT91412	7.06284	8.0067e-12	6.36662e-05	77.1542	0.05238	0.96816	0.51163
rs7897597	A	C,G	10:6884716	INT96519	7.06251	8.02353e-12	6.37017e-05	4.56263	0.23606	0.99471	0.97618
rs376665660	AGCGGAGCCGCACGTGGTGATGAGGG	A	10:121271629	INT119206	7.0612	8.09017e-12	6.40814e-05	97.6955	0.05497	0.99291	0.896
rs10828513	G	A,C	10:23893212	INT95231	-7.05882	8.21336e-12	6.49778e-05	-2163.72	0.20377	0.99629	0.98366
rs58783507	G	GATATA	10:13909623	INT59360	7.05378	8.48052e-12	6.69282e-05	93.81	0.05755	0.99269	0.89377
rs10885301	C	A,G,T	10:113727009	INT15854	7.05309	8.51767e-12	6.70681e-05	7.01517	0.10995	0.99543	0.96214
rs56382862	G	A,T	10:107037778	INT72501	7.05307	8.51893e-12	6.70681e-05	67.1178	0.09372	0.99671	0.96676
rs398054186	TTTG	T	10:21363724	INT63627	7.05098	8.63258e-12	6.78804e-05	11.4125	0.19851	0.99474	0.97104
rs61043828	T	TTTG	10:64251363	INT44739	7.0497	8.70309e-12	6.82694e-05	7.58204	0.32369	0.99724	0.99109
rs200177144	CCTGT	C	10:134081546	INT48097	7.04559	8.93275e-12	6.95662e-05	122.031	0.11075	0.9791	0.82524
rs73236350	C	A	10:55558425	INT63637	7.03646	9.46487e-12	7.3096e-05	6.7641	0.0604	0.98749	0.81787
rs7076034	A	G,T	10:59172007	INT57544	-7.02629	1.0094e-11	7.77693e-05	-26.3104	0.45693	0.9972	0.99185
rs61844826	A	G,T	10:43315143	INT75490	7.02357	1.02695e-11	7.89342e-05	4.90401	0.09133	0.99973	0.9968
rs570805021	GATTT	G	10:122649699	INT58299	7.02309	1.03004e-11	7.90782e-05	14.7365	0.31992	0.99782	0.99268
rs5787098	AAAAT	A	10:95787577	INT31611	7.02135	1.04146e-11	7.98603e-05	12.0251	0.31564	0.98907	0.96003
rs1010281334	TTTTC	T	10:105285092	INT91412	7.01984	1.05144e-11	8.03751e-05	213.815	0.26696	0.98953	0.95565
rs111730405	C	G	10:55555886	INT63632	7.01977	1.05189e-11	8.03751e-05	8.65239	0.05743	0.98928	0.83665
rs398054385	ACT	A	10:58106019	INT37416	7.01867	1.05929e-11	8.0845e-05	87.2668	0.31208	0.99367	0.97587
rs9415311	C	A,G,T	10:56116722	INT30545	-7.01087	1.11277e-11	8.48273e-05	-17.3505	0.08079	0.9964	0.96663
rs367878468	GAGACA	G	10:112918266	INT37616	7.00734	1.13788e-11	8.64367e-05	4.12522	0.19207	0.99842	0.99221
rs61558365	T	TTTTTG	10:26079499	INT97863	7.0065	1.14393e-11	8.67947e-05	23.3074	0.2243	0.99075	0.95826
rs7086108	T	C	10:111151413	INT98600	6.9962	1.22074e-11	9.22982e-05	6.54139	0.07336	0.9922	0.89473
rs11813617	G	A,C	10:133379404	INT144482	6.99366	1.24048e-11	9.36813e-05	5.13588	0.06365	0.99901	0.98733
rs281847	C	A,G,T	10:12985281	INT82232	6.99203	1.25325e-11	9.45363e-05	19.9691	0.38856	0.99551	0.98475
rs9415311	C	A,G,T	10:56116722	INT72234	6.98949	1.27354e-11	9.5844e-05	14.7747	0.08079	0.9964	0.96663
rs897684830	CT	C	10:1251258	INT54683	-6.98394	1.31887e-11	9.89748e-05	-3.54992	0.05365	0.98779	0.82838
rs73236350	C	A	10:55558425	INT63627	6.98375	1.32039e-11	9.89748e-05	7.82924	0.0604	0.98749	0.81787
rs12257504	G	A,T	10:114353966	INT19978	6.98365	1.32125e-11	9.89748e-05	336.278	0.10856	0.99674	0.97139
rs10751795	A	G	10:1252597	INT54683	-6.98325	1.32459e-11	9.91109e-05	-3.62348	0.05381	0.98696	0.81262
rs199638232	G	GT	10:71153722	INT152553	6.97799	1.36916e-11	0.000102224	27.383	0.33361	0.96708	0.88456
rs796810671	TG	T	10:76947241	INT109143	6.97686	1.37895e-11	0.000102822	213.97	0.17199	0.98539	0.92446
rs397845085	TTA	T	10:71818392	INT121183	-6.97503	1.39498e-11	0.00010366	-18.1138	0.22069	0.97633	0.88878
rs12774398	C	G,T	10:96098744	INT46844	-6.97252	1.41716e-11	0.000105068	-17.7898	0.16582	0.9997	0.9982
rs7904932	C	T	10:71150946	INT71947	6.97127	1.42831e-11	0.000105653	2.29622	0.05051	0.98301	0.72413
rs703068	C	A,T	10:31903180	INT40665	-6.96976	1.44193e-11	0.000106539	-38.3995	0.29476	0.99694	0.98737
rs16937761	G	A	10:55562176	INT63627	6.95993	1.53388e-11	0.000112563	8.58056	0.05474	0.98503	0.76185
rs34229714	CT	C	10:90531501	INT95564	-6.95965	1.53665e-11	0.000112639	-4.55893	0.18312	0.99486	0.97424
rs2279211	G	A,C,T	10:3171995	INT14688	6.95716	1.56086e-11	0.000114078	5.41036	0.33969	0.99465	0.98117
rs1960738	T	A,G	10:64806294	INT98605	6.95465	1.58565e-11	0.000115448	12.943	0.13864	0.9892	0.93067
rs7914775	C	T	10:102976661	INT47670	6.95114	1.62099e-11	0.000117531	9.84607	0.08686	0.98405	0.84254
rs78537087	C	A,G	10:7131145	INT103865	6.95055	1.62694e-11	0.000117531	4278.65	0.08362	0.99932	0.99266
rs113605065	G	GC	10:126929203	INT103865	6.95055	1.62694e-11	0.000117531	4278.65	0.21131	0.99753	0.98587
rs7903873	T	C,G	10:129512519	INT103865	6.95055	1.62694e-11	0.000117531	4278.65	0.16363	0.99994	0.99957
rs16923808	G	A,T	10:24041595	INT95214	6.94939	1.63889e-11	0.000118263	84.2549	0.18792	0.99801	0.99058
rs35950642	A	C,G	10:29287947	INT83040	-6.9481	1.65218e-11	0.000119089	-40.5058	0.16098	0.98662	0.91407
rs1001534975	CGA	C	10:3152025	INT14688	6.94562	1.67814e-11	0.000120559	8.32763	0.07383	0.97774	0.75882
rs3793844	G	A,T	10:71153696	INT109143	6.94469	1.68795e-11	0.00012113	7.54424	0.05094	0.9698	0.5256
rs71762629	TTTG	T	10:12658508	INT79993	6.94269	1.70925e-11	0.000122387	232.942	0.17723	0.9877	0.93384
rs4002637	T	G	10:1249461	INT54683	-6.93859	1.75379e-11	0.000125024	-3.50425	0.05014	0.98893	0.83529
rs58062184	T	C	10:60778498	INT121836	-6.93795	1.76075e-11	0.000125383	-4.20497	0.05112	0.99434	0.90391
rs151131236	CTT	C	10:19862036	INT37416	6.93697	1.77169e-11	0.00012593	103.227	0.09494	0.96372	0.69149
rs374415669	T	TA,TAA	10:91817029	INT58299	6.9318	1.82998e-11	0.00012946	7.75798	0.06386	0.99476	0.92838
rs7910895	C	A,T	10:107583339	INT28212	-6.92753	1.87962e-11	0.000132394	-244.713	0.08473	0.99552	0.9583
rs61864459	G	A,T	10:120013564	INT72501	6.92032	1.96642e-11	0.000137463	139.805	0.17904	0.99473	0.97227
rs12764809	T	C,G	10:86973793	INT83196	6.91987	1.97192e-11	0.000137699	86.7526	0.30679	0.99759	0.99057
rs2104920	C	A,T	10:2197443	INT95564	-6.91752	2.00107e-11	0.000139434	-4424.16	0.10695	0.99269	0.94082
rs112382414	A	AT	10:66831524	INT95564	-6.91752	2.00107e-11	0.000139434	-4424.16	0.24343	0.9967	0.98615
rs303498	G	A,C	10:90551836	INT37416	6.91661	2.01258e-11	0.000140086	18.7227	0.17434	0.99877	0.99326
rs374658552	G	A,C	10:5218549	INT144488	6.91528	2.02938e-11	0.000140953	19.8179	0.21295	0.99259	0.96571
rs371482075	GGTCT	G	10:121112124	INT95564	-6.91401	2.0455e-11	0.000141811	-4.98247	0.47414	0.98851	0.96496
rs369889545	TACTTTCTATC	T	10:127722268	INT59360	6.91397	2.0461e-11	0.000141811	1434.69	0.23783	0.99986	0.99929
rs398054186	TTTG	T	10:21363724	INT63632	6.91123	2.08143e-11	0.000143952	11.3255	0.19851	0.99474	0.97104
rs16937763	C	T	10:55562463	INT63627	6.91102	2.0842e-11	0.00014399	8.51565	0.05466	0.985	0.76103
rs1005953331	A	AG	10:104186829	INT35957	6.91054	2.0904e-11	0.000144264	0.67466	0.16139	0.99416	0.96523
rs397972202	G	GA	10:16841628	INT102866	6.90961	2.10259e-11	0.000144952	155.272	0.21751	0.98638	0.9334
rs1001534975	CGA	C	10:3152025	INT23139	-6.90787	2.12555e-11	0.000146379	-8.87481	0.07383	0.97774	0.75882
rs397689065	TA	T	10:114433690	INT48097	6.90746	2.13104e-11	0.000146601	6.78472	0.14459	0.99832	0.99045
rs220353	C	A,G,T	10:24577982	INT70590	-6.90673	2.14075e-11	0.000146958	-21.0397	0.43195	0.97064	0.91143
rs59695930	A	AACACACAC	10:62522856	INT103865	6.90463	2.16901e-11	0.00014874	14.3609	0.43353	0.97165	0.90519
rs7075574	A	G,T	10:17519969	INT19357	-6.90435	2.1728e-11	0.000148843	-6.23083	0.22241	0.9942	0.97385
rs1056353778	G	GC	10:50907948	INT77597	-6.9009	2.22014e-11	0.000151605	-28.6239	0.43578	0.97035	0.90635
rs373854111	A	AG	10:30931117	INT95231	-6.89903	2.24618e-11	0.000153062	-22.9906	0.10638	0.98653	0.89991
rs35950642	A	C,G	10:29287947	INT28698	-6.89745	2.26855e-11	0.000154423	-47.2935	0.16098	0.98662	0.91407
rs34618460	A	AT,ATT	10:111232842	INT121836	-6.89497	2.30387e-11	0.000156234	-30.6242	0.34234	0.98963	0.9597
rs397845085	TTA	T	10:71818392	INT117748	-6.89491	2.30478e-11	0.000156234	-16.0066	0.22069	0.97633	0.88878
rs10508353	G	A,T	10:8503682	INT116931	6.89423	2.31461e-11	0.000156737	6.20884	0.0805	0.99761	0.97735
rs10751795	A	G	10:1252597	INT37394	-6.88572	2.44068e-11	0.000164074	-3.29065	0.05381	0.98696	0.81262
rs897684830	CT	C	10:1251258	INT37394	-6.88323	2.47891e-11	0.000166473	-3.22253	0.05365	0.98779	0.82838
rs548596632	C	A	10:71557373	INT57423	6.88187	2.50004e-11	0.000167544	7772.6	0.30882	0.99427	0.97946
rs59695930	A	AACACACAC	10:62522856	INT103865	6.88028	2.52487e-11	0.000168859	10.9698	0.43353	0.97165	0.90519
rs397766094	GAT	G	10:112431494	INT19978	6.87933	2.53992e-11	0.000169342	103.357	0.31948	0.99454	0.97795
rs2279211	G	A,C,T	10:3171995	INT23139	-6.87807	2.55985e-11	0.000170146	-5.73535	0.33969	0.99465	0.98117
rs12778231	T	C	10:104184189	INT35957	6.87511	2.6075e-11	0.000172782	0.665492	0.16228	0.995	0.97117
rs4918074	C	A,G	10:95832007	INT24042	6.87474	2.61354e-11	0.000172902	15.9905	0.05274	0.97694	0.64433
rs397737028	AT	A	10:130096770	INT76697	-6.87078	2.67877e-11	0.000176603	-387.943	0.37764	0.98254	0.94212
rs72794532	C	G,T	10:56468486	INT39453	6.86935	2.70281e-11	0.000177827	37.0323	0.13119	0.99837	0.98979
rs56324147	TAC	T	10:58890855	INT122944	-6.86205	2.82837e-11	0.000185149	-2853.51	0.07752	0.99514	0.95054
rs112838454	A	AT	10:26537937	INT37394	6.86079	2.85056e-11	0.000186245	42.1338	0.09013	0.99927	0.99249
rs145585537	TC	T	10:62014000	INT24042	6.85102	3.029e-11	0.000196694	5.1216	0.13468	0.99919	0.99382
rs373854111	A	AG	10:30931117	INT85945	-6.84836	3.07935e-11	0.000199565	-12.9041	0.10638	0.98653	0.89991
rs112961247	A	AC	10:93380143	INT59417	6.84521	3.14028e-11	0.000202703	5.2917	0.26924	0.99132	0.96325
rs34618460	A	AT,ATT	10:111232842	INT91412	6.83364	3.37389e-11	0.000215637	26.1699	0.34234	0.98963	0.9597
rs809367	G	A	10:89741806	INT95176	-6.82904	3.4715e-11	0.000221222	-1.19745	0.14183	0.99099	0.9479
rs71476156	T	C	10:131030081	INT117971	-6.82776	3.49907e-11	0.00022276	-0.696203	0.0558	0.9716	0.57461
rs61867227	C	A,T	10:108827872	INT98600	6.82539	3.55093e-11	0.000225177	21.3178	0.21385	0.98689	0.94126
rs869225093	AAT	A	10:92178235	INT77597	-6.82296	3.60466e-11	0.000227993	-1.69171	0.24625	0.99281	0.9682
rs398014480	C	CT	10:95256826	INT39453	6.81758	3.72682e-11	0.000234497	5.86202	0.39908	0.99452	0.98233
rs112454398	G	A,T	10:15545324	INT98532	6.81698	3.74064e-11	0.000235139	3.90824	0.05001	0.99535	0.92644
rs28874307	G	A,T	10:58286312	INT39453	6.81511	3.78428e-11	0.000237422	4.37489	0.05037	0.98436	0.73645
rs530362351	A	AC	10:94635131	INT82232	6.81226	3.85148e-11	0.000241171	4.08943	0.25702	0.99826	0.99297
rs72800384	C	A,T	10:54801363	INT39453	6.811	3.88177e-11	0.000242366	4.36112	0.2272	0.99592	0.98323
rs371151797	TAAAG	T	10:69126129	INT22068	-6.81079	3.88681e-11	0.000242448	-420.928	0.20837	0.97172	0.86995
rs59721294	G	A	10:55551771	INT63632	6.80758	3.96471e-11	0.000246596	7.52882	0.0584	0.99289	0.89957
rs879508857	A	AC,ACC	10:1815820	INT80396	-6.80682	3.98325e-11	0.000247275	-1140.84	0.49094	0.98545	0.95948
rs12772374	A	G	10:104156911	INT35957	6.80565	4.01228e-11	0.000248839	0.674635	0.15996	0.99311	0.959
rs12251241	C	T	10:22636931	INT117748	-6.80405	4.05207e-11	0.000251066	-8.54596	0.06568	0.98867	0.8465
rs376665660	AGCGGAGCCGCACGTGGTGATGAGGG	A	10:121271629	INT81464	6.79958	4.16559e-11	0.000257117	67.6501	0.05497	0.99291	0.896
rs397743619	C	CA	10:119846860	INT83196	6.79928	4.17332e-11	0.00025735	4.58542	0.1401	0.98715	0.91159
rs59841934	C	A	10:55551951	INT63632	6.79785	4.21035e-11	0.000259387	7.53576	0.05846	0.99274	0.8972
rs4002637	T	G	10:1249461	INT37394	-6.78876	4.45317e-11	0.00027305	-3.16041	0.05014	0.98893	0.83529
rs60310016	A	G	10:55552086	INT63632	6.78656	4.51404e-11	0.00027652	7.53127	0.05854	0.99259	0.89486
rs2812415	C	A,G	10:79406970	INT39453	6.78474	4.56499e-11	0.000278852	10.2323	0.27044	0.99751	0.99093
rs374658552	G	A,C	10:5218549	INT144482	6.78439	4.57489e-11	0.000279194	16.2396	0.21295	0.99259	0.96571
rs566121282	T	TTTTG,TTTTGTTTG	10:88357477	INT60000	-6.78385	4.59013e-11	0.00027986	-260.824	0.35888	0.96658	0.88691
rs71762629	TTTG	T	10:12658508	INT59420	6.78118	4.66628e-11	0.000283703	319.566	0.17723	0.9877	0.93384
rs1010281334	TTTTC	T	10:105285092	INT75229	-6.77862	4.74053e-11	0.000287678	-195.572	0.26696	0.98953	0.95565
rs12259438	T	A,G	10:1625244	INT61076	-6.77787	4.76252e-11	0.000288743	-55.9165	0.38752	0.98487	0.94736
rs1010281334	TTTTC	T	10:105285092	INT85945	-6.77662	4.79933e-11	0.000290703	-217.967	0.26696	0.98953	0.95565
rs397751392	TTG	T	10:63560784	INT30833	6.7756	4.82971e-11	0.000291726	21.5536	0.48006	0.99252	0.97617
rs17783507	C	G,T	10:20696912	INT31924	6.77365	4.88804e-11	0.000294974	13.282	0.12901	0.95479	0.72192
rs16937761	G	A	10:55562176	INT63637	6.77178	4.94472e-11	0.000297564	7.18703	0.05474	0.98503	0.76185
rs372419279	C	CTCCA	10:111928168	INT106970	6.77016	4.99429e-11	0.000299713	129.305	0.1168	0.98379	0.8704
rs397972202	G	GA	10:16841628	INT43357	6.76668	5.10224e-11	0.000304004	163.833	0.21751	0.98638	0.9334
rs11593541	A	C,T	10:54523273	INT39453	6.76665	5.10328e-11	0.000304004	4.35722	0.26013	0.99457	0.97685
rs71376250	T	TATAG	10:9698840	INT75489	6.76319	5.21319e-11	0.000309983	5.70689	0.17078	0.98694	0.92756
rs2279211	G	A,C,T	10:3171995	INT91774	6.76192	5.25397e-11	0.000312121	7.92713	0.33969	0.99465	0.98117
rs6585911	C	A,T	10:86655629	INT24042	6.76051	5.29969e-11	0.000314262	178.978	0.36387	0.99778	0.99298
rs71762629	TTTG	T	10:12658508	INT80002	6.75906	5.34702e-11	0.000316496	227.762	0.17723	0.9877	0.93384
rs397718232	AT	A	10:132444816	INT24042	6.75906	5.34714e-11	0.000316496	13.4728	0.44325	0.9925	0.97614
rs562696467	CAGAGAG	C	10:118461633	INT15228	-6.75816	5.3768e-11	0.000317673	-6.32215	0.30091	0.99466	0.98207
rs530362351	A	AC	10:94635131	INT122594	6.75643	5.43419e-11	0.000320771	6.08326	0.25702	0.99826	0.99297
rs7076482	C	T	10:6433139	INT72708	6.75288	5.55415e-11	0.000327257	6.01824	0.05063	0.99422	0.91067
rs34890029	T	A,C	10:70899999	INT39453	6.74813	5.71861e-11	0.000335121	7.09402	0.20633	0.99686	0.98528
rs10762119	T	A,G	10:68668499	INT103865	6.74748	5.74157e-11	0.000335745	817.011	0.10251	0.99318	0.94852
rs73382664	G	A	10:127915531	INT98604	6.7474	5.74435e-11	0.000335745	4.57353	0.05156	0.98488	0.75786
rs796068590	GT	G	10:113197331	INT45883	6.74739	5.74479e-11	0.000335745	55.268	0.41065	0.99933	0.9982
rs112961247	A	AC	10:93380143	INT79993	6.74667	5.77024e-11	0.000336929	5.00588	0.26924	0.99132	0.96325
rs374415669	T	TA,TAA	10:91817029	INT81742	-6.74552	5.81091e-11	0.000338998	-292.391	0.06386	0.99476	0.92838
rs11813617	G	A,C	10:133379404	INT144488	6.74385	5.87082e-11	0.000341593	5.96617	0.06365	0.99901	0.98733
rs534265514	T	C	10:55554525	INT63632	6.74324	5.893e-11	0.000342555	7.83624	0.05263	0.98944	0.8356
rs140227324	G	C,T	10:78574149	INT15240	6.74228	5.92767e-11	0.000344262	3.14173	0.05423	0.99777	0.96176
rs542156303	C	A	10:92845585	INT107863	6.74189	5.94215e-11	0.00034452	327.727	0.11154	0.97581	0.8172
rs1001534975	CGA	C	10:3152025	INT91774	6.74049	5.99319e-11	0.000346825	12.1849	0.07383	0.97774	0.75882
rs11201811	T	A,C	10:87582903	INT83612	-6.73352	6.25509e-11	0.000359735	-47.0228	0.29501	0.97964	0.92015
rs397845085	TTA	T	10:71818392	INT38060	-6.73291	6.2786e-11	0.000360499	-15.345	0.22069	0.97633	0.88878
rs34618460	A	AT,ATT	10:111232842	INT85945	-6.73274	6.28505e-11	0.000360499	-27.1636	0.34234	0.98963	0.9597
rs138897190	T	TA	10:30911311	INT58729	6.73255	6.29247e-11	0.000360606	84.6314	0.09226	0.99269	0.92689
rs2279211	G	A,C,T	10:3171995	INT81545	6.7306	6.36806e-11	0.000364294	5.97323	0.33969	0.99465	0.98117
rs16937763	C	T	10:55562463	INT63637	6.72876	6.44026e-11	0.000367373	7.13673	0.05466	0.985	0.76103
rs7904234	C	G,T	10:109724292	INT39453	6.72785	6.47645e-11	0.000368868	36.7988	0.19239	0.99602	0.97805
rs562416941	C	CG	10:48431521	INT69379	6.72492	6.59368e-11	0.000374887	208.12	0.27378	0.99884	0.9961
rs2279211	G	A,C,T	10:3171995	INT127185	-6.72292	6.675e-11	0.000377947	-4.88785	0.33969	0.99465	0.98117
rs397786293	AT	A	10:85241646	INT95564	-6.72211	6.70828e-11	0.000378747	-461.056	0.34966	0.99885	0.99578
rs1001534975	CGA	C	10:3152025	INT81545	6.71986	6.80122e-11	0.000383327	9.19441	0.07383	0.97774	0.75882
rs557874105	G	GTAT	10:94656342	INT24042	6.71485	7.0132e-11	0.000392546	27.4209	0.26508	0.99528	0.98026
rs4926054	T	C	10:47622926	INT58961	6.71441	7.03208e-11	0.000393203	3.48675	0.05162	0.99592	0.93287
rs7910895	C	A,T	10:107583339	INT77045	6.71429	7.03706e-11	0.000393203	212.793	0.08473	0.99552	0.9583
rs12769316	G	A	10:104152751	INT35957	6.71289	7.09765e-11	0.000396247	0.659464	0.16083	0.99404	0.9654
rs199964770	CCTTT	C	10:76060116	INT145384	6.71201	7.13579e-11	0.000397351	4.24927	0.42595	0.9672	0.88047
rs5787098	AAAAT	A	10:95787577	INT24042	6.71141	7.16222e-11	0.000398481	10.5055	0.31564	0.98907	0.96003
rs1409313	T	C	10:104191601	INT35957	-6.70904	7.26687e-11	0.000402577	-0.635205	0.17851	0.99446	0.97009
rs397797733	T	TC	10:104190403	INT35957	-6.7042	7.48506e-11	0.000413252	-0.636119	0.17977	0.99393	0.96642
rs1056353778	G	GC	10:50907948	INT40665	-6.70212	7.58087e-11	0.000417122	-28.3024	0.43578	0.97035	0.90635
rs562416941	C	CG	10:48431521	INT64199	6.69763	7.79143e-11	0.00042762	302.412	0.27378	0.99884	0.9961
rs567592165	G	GA	10:134202359	INT121183	-6.69438	7.94763e-11	0.000433629	-5.73905	0.13846	0.99185	0.94354
rs12241778	G	A,T	10:98851426	INT144482	6.69438	7.94771e-11	0.000433629	10.6459	0.11036	0.99506	0.95895
rs11813617	G	A,C	10:133379404	INT19357	-6.69409	7.96201e-11	0.000433747	-5.22573	0.06365	0.99901	0.98733
rs7086205	C	T	10:104202729	INT35957	-6.69406	7.96325e-11	0.000433747	-0.655218	0.15046	0.9998	0.99854
rs574445429	C	CTT,CTTTT	10:48559327	INT68831	6.69333	7.9988e-11	0.000434713	14.1249	0.18752	0.99677	0.98354
rs554299188	A	AAGAGAG	10:25155721	INT152553	6.69328	8.00109e-11	0.000434713	90.8951	0.33379	0.98729	0.95801
rs1409312	C	T	10:104191800	INT35957	-6.69088	8.11923e-11	0.00043978	-0.627582	0.17956	0.99544	0.97638
rs371151797	TAAAG	T	10:69126129	INT39726	-6.69084	8.12147e-11	0.00043978	-316.864	0.20837	0.97172	0.86995
rs373854111	A	AG	10:30931117	INT39591	-6.68886	8.21987e-11	0.000444367	-18.2555	0.10638	0.98653	0.89991
rs376672594	GT	G	10:613138	INT59416	6.68707	8.31016e-11	0.000448128	36.6532	0.20362	0.99206	0.9589
rs10128196	A	G,T	10:130741668	INT39453	6.67985	8.68455e-11	0.000466379	26.6312	0.26027	0.95479	0.82594
rs303498	G	A,C	10:90551836	INT61076	-6.67803	8.78119e-11	0.000471178	-32.2188	0.17434	0.99877	0.99326
rs796699538	TA	T	10:62517850	INT149750	6.67702	8.83545e-11	0.000473698	218.468	0.49988	0.98311	0.94619
rs61644431	T	A,G	10:59314142	INT15474	6.6757	8.90686e-11	0.000477132	340.354	0.09404	0.9927	0.92269
rs11016619	C	A,G	10:130813474	INT30945	-6.67508	8.9406e-11	0.000478544	-5.355	0.15193	0.99777	0.98566
rs139905775	T	C	10:55552826	INT63632	6.67485	8.95295e-11	0.00047881	7.43942	0.05953	0.99167	0.8834
rs12779736	A	C,G	10:20112427	INT149792	-6.6689	9.28325e-11	0.000494843	-90.896	0.08057	0.99826	0.98053
rs7910895	C	A,T	10:107583339	INT39591	-6.66455	9.53281e-11	0.000506294	-378.479	0.08473	0.99552	0.9583
rs1001534975	CGA	C	10:3152025	INT127185	-6.66373	9.58e-11	0.000508014	-7.47519	0.07383	0.97774	0.75882
rs7075574	A	G,T	10:17519969	INT144482	6.66365	9.58514e-11	0.000508014	5.70681	0.22241	0.9942	0.97385
rs11592574	T	C	10:104117404	INT35957	6.6612	9.72855e-11	0.000514773	0.663197	0.15804	0.99465	0.9686
rs71376886	GT	G	10:1125031	INT64200	6.65585	1.00506e-10	0.000529817	7.73768	0.38451	0.98679	0.95494
rs397734522	T	TA	10:105845760	INT81742	-6.65553	1.00703e-10	0.000529829	-7.77685	0.11525	0.97949	0.83034
rs398046240	G	GTTTTGTT	10:111234402	INT106970	6.65512	1.00952e-10	0.00053028	20.9684	0.34659	0.99251	0.97264
rs397845012	ATG	A	10:87216556	INT24147	6.64852	1.05083e-10	0.000549309	4.84336	0.48467	0.97851	0.93208
rs11254732	G	A,T	10:6847008	INT44739	6.6454	1.07092e-10	0.000559362	5.79508	0.07027	0.9996	0.99416
rs61855348	G	A,T	10:62307478	INT149750	6.64175	1.09493e-10	0.000570022	283.701	0.06673	0.99905	0.98666
rs138551636	G	GGT,GTT	10:98047784	INT145384	6.6394	1.11065e-10	0.000576863	3.97707	0.07761	0.99302	0.92841
rs7897322	A	C,G	10:91876366	INT135708	-6.63621	1.13238e-10	0.000585664	-1280.94	0.28747	0.99041	0.96375
rs376672594	GT	G	10:613138	INT56951	6.63611	1.13301e-10	0.000585664	39.9695	0.20362	0.99206	0.9589
rs397786921	A	AAC	10:89388930	INT28192	6.63455	1.1438e-10	0.000590771	9.76993	0.17042	0.98758	0.92684
rs397845085	TTA	T	10:71818392	INT66127	-6.6313	1.16657e-10	0.00060066	-14.123	0.22069	0.97633	0.88878
rs7074089	C	G,T	10:34028908	INT77597	-6.63129	1.16665e-10	0.00060066	-10.2348	0.21898	0.98446	0.93112
rs71762629	TTTG	T	10:12658508	INT29880	6.62654	1.20075e-10	0.000616258	336.406	0.17723	0.9877	0.93384
rs374415669	T	TA,TAA	10:91817029	INT88977	6.62589	1.20543e-10	0.000618174	5.88895	0.06386	0.99476	0.92838
rs12251241	C	T	10:22636931	INT38060	-6.62427	1.21738e-10	0.000623314	-8.17022	0.06568	0.98867	0.8465
rs397792781	AT	A	10:97619604	INT58961	6.62377	1.22108e-10	0.000624717	6.40102	0.36885	0.99803	0.99323
rs869225093	AAT	A	10:92178235	INT54192	-6.62271	1.22893e-10	0.000627743	-1.33222	0.24625	0.99281	0.9682
rs112961247	A	AC	10:93380143	INT80002	6.62207	1.23372e-10	0.000629692	4.92976	0.26924	0.99132	0.96325
rs11599295	T	A	10:103978333	INT35957	6.62138	1.23886e-10	0.000630827	0.678198	0.15335	0.99016	0.93847
rs7076338	G	A,C	10:134140082	INT95564	-6.61884	1.25801e-10	0.000639076	-269.674	0.31918	0.96589	0.88031
rs564627625	AAAAT	A	10:4042228	INT91790	6.61776	1.26631e-10	0.000642287	48.3467	0.42595	0.98778	0.96483
rs12251241	C	T	10:22636931	INT95400	-6.61671	1.27441e-10	0.000645384	-8.4006	0.06568	0.98867	0.8465
rs7910895	C	A,T	10:107583339	INT119411	6.61523	1.28585e-10	0.000650667	302.657	0.08473	0.99552	0.9583
rs11195950	G	A,C	10:84542914	INT31611	6.61467	1.29024e-10	0.000650861	35.2358	0.09223	0.99522	0.95532
rs371151797	TAAAG	T	10:69126129	INT104724	-6.61225	1.30926e-10	0.000659118	-364.908	0.20837	0.97172	0.86995
rs7897322	A	C,G	10:91876366	INT135427	-6.61142	1.31585e-10	0.000660695	-1277.01	0.28747	0.99041	0.96375
rs35213151	G	A	10:103973716	INT35957	6.61092	1.31977e-10	0.000661641	0.678039	0.15276	0.99021	0.93951
rs373854111	A	AG	10:30931117	INT75229	-6.60937	1.33225e-10	0.000667381	-11.2142	0.10638	0.98653	0.89991
rs12241778	G	A,T	10:98851426	INT144488	6.60854	1.33893e-10	0.000669175	12.6264	0.11036	0.99506	0.95895
rs397845085	TTA	T	10:71818392	INT120628	-6.60295	1.385e-10	0.000688487	-16.167	0.22069	0.97633	0.88878
rs112961247	A	AC	10:93380143	INT71609	-6.6018	1.39462e-10	0.000692213	-4.8536	0.26924	0.99132	0.96325
rs371151797	TAAAG	T	10:69126129	INT85182	-6.5995	1.41414e-10	0.00070029	-338.695	0.20837	0.97172	0.86995
rs140322529	CTGTCTATGA	C	10:28228323	INT35475	6.5971	1.43475e-10	0.000709958	133.404	0.09081	0.96417	0.69659
rs1572531	T	C	10:104193733	INT35957	-6.59612	1.44329e-10	0.000713636	-0.619569	0.17321	0.99633	0.97949
rs142133139	AT	A	10:16146023	INT106970	6.59582	1.44593e-10	0.0007144	56.1388	0.10306	0.99536	0.95925
rs201394889	G	GC	10:101634959	INT32901	6.58902	1.50647e-10	0.000741103	105.516	0.4186	0.99807	0.99354
rs12415921	G	T	10:104191769	INT35957	6.58898	1.50683e-10	0.000741103	0.620547	0.17261	0.9956	0.975
rs35950642	A	C,G	10:29287947	INT24257	-6.58829	1.51317e-10	0.000743654	-33.1238	0.16098	0.98662	0.91407
rs10543547	GACACAC	G	10:132826035	INT133007	-6.58702	1.52479e-10	0.000748233	-2.1045	0.39765	0.98737	0.95671
rs564627625	AAAAT	A	10:4042228	INT91774	6.58475	1.5458e-10	0.000756827	45.9952	0.42595	0.98778	0.96483
rs71376250	T	TATAG	10:9698840	INT75488	6.58057	1.58526e-10	0.000772645	5.78421	0.17078	0.98694	0.92756
rs17662847	C	A,T	10:58440515	INT21303	6.57997	1.59096e-10	0.000774842	6.73313	0.09667	0.9981	0.9826
rs12354952	G	A,C	10:8261497	INT57423	6.57474	1.64195e-10	0.000794903	7.31039	0.14549	0.99741	0.98553
rs11195792	C	A,G	10:113780813	INT65156	-6.5734	1.65527e-10	0.000800132	-3381.24	0.08406	0.99088	0.89666
rs398014038	AT	A	10:72027181	INT63637	6.57328	1.65645e-10	0.000800132	10.3025	0.28625	0.98104	0.92256
rs2418771	A	C,G	10:107469716	INT37616	6.56965	1.69305e-10	0.000814171	56.2406	0.49292	0.99278	0.97936
rs397718232	AT	A	10:132444816	INT138352	6.56804	1.7095e-10	0.000820257	7.82262	0.44325	0.9925	0.97614
rs1198059	T	G	10:60775757	INT121836	-6.56756	1.71447e-10	0.000822037	-3.774	0.0519	0.99458	0.91036
rs34618460	A	AT,ATT	10:111232842	INT75229	-6.56235	1.76909e-10	0.000844479	-23.8141	0.34234	0.98963	0.9597
rs71376250	T	TATAG	10:9698840	INT75490	6.56208	1.77189e-10	0.00084457	5.17603	0.17078	0.98694	0.92756
rs12259438	T	A,G	10:1625244	INT37417	6.56141	1.77915e-10	0.000847408	37.8755	0.38752	0.98487	0.94736
rs7897597	A	C,G	10:6884716	INT94625	6.56045	1.78938e-10	0.000851658	4.58731	0.23606	0.99471	0.97618
rs112961247	A	AC	10:93380143	INT59420	6.55632	1.8344e-10	0.000868622	6.83531	0.26924	0.99132	0.96325
rs371151797	TAAAG	T	10:69126129	INT71323	-6.55271	1.87457e-10	0.000885704	-268.093	0.20837	0.97172	0.86995
rs7076034	A	G,T	10:59172007	INT47805	-6.55211	1.88136e-10	0.000888268	-32.5041	0.45693	0.9972	0.99185
rs141946149	TAATA	T	10:120544536	INT28194	6.55185	1.88437e-10	0.000889041	564.756	0.09545	0.99373	0.94324
rs541433182	G	A	10:55554653	INT63632	6.55092	1.89492e-10	0.000893368	7.41994	0.06004	0.99038	0.864
rs10736243	C	A,T	10:117889175	INT34165	6.55076	1.89671e-10	0.000893561	316.505	0.49129	0.98794	0.96086
rs56324147	TAC	T	10:58890855	INT105302	-6.5502	1.90313e-10	0.000893992	-3033.14	0.07752	0.99514	0.95054
rs12241778	G	A,T	10:98851426	INT19357	-6.54996	1.90589e-10	0.000894606	-11.0442	0.11036	0.99506	0.95895
rs2064625	A	C,G	10:83802059	INT91158	6.54984	1.9072e-10	0.000894606	71.5094	0.3404	0.99606	0.98653
rs1253946	G	A,T	10:44911444	INT44739	6.54554	1.9571e-10	0.000915367	1456.26	0.16938	0.99975	0.99833
rs35950642	A	C,G	10:29287947	INT30153	-6.54497	1.96379e-10	0.000917832	-41.751	0.16098	0.98662	0.91407
rs112961247	A	AC	10:93380143	INT44152	6.54457	1.96851e-10	0.000919376	5.27862	0.26924	0.99132	0.96325
rs282658	C	T	10:60743861	INT72708	6.54308	1.98623e-10	0.00092632	4.93094	0.05532	0.99705	0.95363
rs71009877	AG	A	10:85652740	INT34529	6.54254	1.9927e-10	0.000928001	8.85066	0.19658	0.97752	0.89292
rs4838428	A	C,G	10:49832239	INT47670	6.54197	1.99948e-10	0.000930491	34.7624	0.48811	0.99308	0.97971
rs664959	C	A,T	10:21423495	INT43357	6.54178	2.00176e-10	0.000930887	35.9961	0.30126	0.98616	0.9522
rs34813908	TA	T	10:88143524	INT104732	6.53969	2.02708e-10	0.000940349	123.865	0.10648	0.98302	0.84684
rs12780386	C	T	10:104196866	INT35957	6.53831	2.04394e-10	0.000946429	0.607936	0.17813	0.99846	0.99042
rs12776002	A	T	10:104199624	INT35957	6.53716	2.05804e-10	0.000952278	0.65839	0.14636	0.99599	0.97095
rs11597058	A	G	10:104201995	INT35957	6.53385	2.09932e-10	0.000968616	0.604604	0.17801	0.99921	0.99572
rs12779853	T	C	10:104083908	INT35957	6.53197	2.12314e-10	0.000978908	0.655355	0.15657	0.99487	0.96616
rs113678958	T	TA	10:1723679	INT59124	-6.53098	2.13573e-10	0.000984015	-1.20146	0.15538	0.97795	0.86733
rs10829937	C	A,G	10:132958703	INT145384	6.53008	2.14722e-10	0.000987905	127.639	0.36201	0.97695	0.92398
rs4351744	T	A,G	10:96247837	INT58108	6.52965	2.15279e-10	0.000989765	115.225	0.47671	0.99377	0.97973
rs11524782	G	A,T	10:130432343	INT98604	6.52776	2.1773e-10	0.00099962	780.689	0.09724	0.99811	0.98296
rs7089727	A	G	10:1722488	INT59124	6.52703	2.18689e-10	0.00100224	1.17459	0.05005	0.99851	0.97598
rs113635617	G	GT	10:102056972	INT132034	6.52387	2.2287e-10	0.00101889	32.32	0.36612	0.95948	0.85615
rs11599868	A	G	10:104201381	INT35957	6.52322	2.23738e-10	0.00102214	0.604652	0.17778	0.9995	0.99717
rs282659	T	C	10:60742687	INT72708	6.52215	2.25175e-10	0.00102748	4.91773	0.055	0.99747	0.96098
rs6584207	G	A,C	10:100227421	INT28187	6.52211	2.25223e-10	0.00102748	19.1336	0.3183	0.99124	0.96693
rs10751814	A	G	10:1721076	INT59124	6.52184	2.25597e-10	0.00102846	1.18079	0.05184	0.99565	0.92538
rs664959	C	A,T	10:21423495	INT81466	6.52082	2.26972e-10	0.001034	44.8987	0.30126	0.98616	0.9522
rs71762629	TTTG	T	10:12658508	INT44152	6.51924	2.29135e-10	0.00104239	238.628	0.17723	0.9877	0.93384
rs397846608	CT	C	10:115584830	INT98600	6.51848	2.30175e-10	0.00104598	18.0411	0.43236	0.96712	0.89062
rs530891460	ATATATAATATAT	A	10:132780531	INT54192	-6.51843	2.30246e-10	0.00104598	-19.0289	0.06806	0.99232	0.91268
rs71376886	GT	G	10:1125031	INT81363	-6.51691	2.32343e-10	0.00105329	-4.92024	0.38451	0.98679	0.95494
rs143038410	T	TTTG,TTTGTTG	10:61524432	INT72708	6.51507	2.34918e-10	0.0010637	4.42862	0.25317	0.98025	0.9145
rs11201811	T	A,C	10:87582903	INT43802	-6.51504	2.34966e-10	0.0010637	-64.5276	0.29501	0.97964	0.92015
rs12763439	A	G	10:104080228	INT35957	6.51486	2.35218e-10	0.00106399	0.65437	0.1564	0.99483	0.96566
rs71376886	GT	G	10:1125031	INT124741	-6.5147	2.35446e-10	0.00106399	-6.58436	0.38451	0.98679	0.95494
rs11398341	G	GT	10:10040081	INT152789	-6.51439	2.3588e-10	0.00106486	-119.966	0.44243	0.99003	0.96785
rs61844826	A	G,T	10:43315143	INT75489	6.51199	2.39292e-10	0.00107726	4.92009	0.09133	0.99973	0.9968
rs72819857	A	C,G	10:98688443	INT117440	6.51136	2.40196e-10	0.00107909	48.694	0.05994	0.99778	0.96369
rs7076059	C	T	10:131694573	INT66773	-6.50769	2.45515e-10	0.00109953	-0.544179	0.07076	0.9986	0.98167
rs282657	A	G	10:60743881	INT72708	6.50764	2.45593e-10	0.00109953	4.89903	0.05619	0.99738	0.96002
rs549423167	T	C	10:55555472	INT63632	6.50546	2.48811e-10	0.00111087	7.43938	0.05972	0.98969	0.85236
rs2804615	A	C	10:113851987	INT45883	6.50418	2.5072e-10	0.00111709	3.50097	0.06067	0.98482	0.77114
rs146344768	C	A,T	10:128464270	INT77045	6.50321	2.52181e-10	0.00112282	60.8396	0.05238	0.96816	0.51163
rs282656	A	T	10:60744246	INT72708	6.50222	2.53679e-10	0.0011277	4.89544	0.05624	0.99731	0.95872
rs805704	A	C,T	10:105821136	INT24570	6.49992	2.57185e-10	0.00114197	4.88612	0.05348	0.99863	0.98103
rs35950642	A	C,G	10:29287947	INT97268	-6.4993	2.58132e-10	0.00114461	-44.7313	0.16098	0.98662	0.91407
rs12251241	C	T	10:22636931	INT77203	-6.49856	2.59285e-10	0.00114893	-10.6795	0.06568	0.98867	0.8465
rs7921932	T	A,C	10:60674674	INT58961	6.49838	2.59561e-10	0.00114937	29.2428	0.25983	0.99637	0.98501
rs12761929	G	A	10:98333169	INT41602	-6.49778	2.60494e-10	0.00115193	-0.827113	0.0523	0.99381	0.89616
rs59587576	A	AGT	10:122085310	INT68360	6.49512	2.64657e-10	0.00116497	26.8792	0.05259	0.9778	0.6421
rs12774398	C	G,T	10:96098744	INT22958	-6.49456	2.65543e-10	0.0011663	-26.6717	0.16582	0.9997	0.9982
rs71009877	AG	A	10:85652740	INT34527	6.49353	2.67188e-10	0.00117274	12.7807	0.19658	0.97752	0.89292
rs3736477	T	A,C	10:127685091	INT15228	-6.49311	2.67862e-10	0.00117411	-4.26502	0.37239	0.99842	0.99362
rs7097338	C	G,T	10:107314272	INT34529	6.49127	2.70805e-10	0.0011854	33.2278	0.38041	0.99613	0.98711
rs7075574	A	G,T	10:17519969	INT144488	6.49084	2.71512e-10	0.0011877	6.68764	0.22241	0.9942	0.97385
rs397769351	G	GT	10:49994557	INT16842	6.49003	2.7283e-10	0.00119266	3521.73	0.27189	0.99579	0.98471
rs74530301	G	A,C	10:50465445	INT57771	6.48556	2.80189e-10	0.00121744	104.56	0.08698	0.99785	0.97804
rs16924402	C	A,G,T	10:69106644	INT31179	-6.48399	2.82836e-10	0.00122566	-171.846	0.06184	0.99082	0.86339
rs377567417	CT	C	10:30818900	INT68360	6.48333	2.83949e-10	0.00122967	13.7674	0.36879	0.99188	0.97382
rs77749688	G	C,T	10:129435270	INT91790	6.48235	2.85607e-10	0.0012352	282.035	0.08526	0.98573	0.86548
rs71964602	CCCTT	C	10:13616435	INT77597	-6.48176	2.86615e-10	0.00123708	-2241.17	0.2645	0.99811	0.99176
rs397709524	GGT	G	10:58902833	INT152721	6.47967	2.90212e-10	0.00125094	46.3665	0.11086	0.99022	0.91352
rs397847387	TA	T	10:71870485	INT13768	6.47321	3.0158e-10	0.00129307	1435.43	0.07426	0.99816	0.97747
rs79397150	AGAATG	A	10:109646439	INT57423	-6.47214	3.0352e-10	0.00129795	-1.19129	0.06574	0.97821	0.71702
rs60142889	GAA	G	10:65574793	INT34529	6.47176	3.04196e-10	0.00129999	101.825	0.23209	0.99886	0.99427
rs2997302	C	A,G,T	10:122557665	INT62494	-6.46796	3.11167e-10	0.00132886	-7.20248	0.06291	0.9989	0.98819
rs373854111	A	AG	10:30931117	INT91412	6.46693	3.13062e-10	0.00133436	11.6557	0.10638	0.98653	0.89991
rs562416941	C	CG	10:48431521	INT96600	-6.46382	3.1892e-10	0.00135666	-303.127	0.27378	0.99884	0.9961
rs397942014	A	AT	10:93476389	INT105867	-6.46315	3.20195e-10	0.0013603	-8.5411	0.08061	0.99905	0.98895
rs10399979	A	C,G	10:120595838	INT95564	-6.45884	3.28498e-10	0.00139011	-29.7441	0.39088	0.98288	0.9386
rs7089683	C	A,T	10:133248498	INT123173	-6.45773	3.30677e-10	0.00139842	-439.243	0.37566	0.98299	0.9438
rs796810671	TG	T	10:76947241	INT39075	-6.4559	3.34297e-10	0.00141188	-118.006	0.17199	0.98539	0.92446
rs12781714	G	A	10:104087864	INT35957	6.45355	3.38982e-10	0.00142981	0.653516	0.15447	0.99425	0.96212
rs397811061	C	CT	10:27161156	INT19357	-6.4498	3.46626e-10	0.00145799	-48.387	0.42146	0.97947	0.93442
rs531222	T	A,G	10:30498270	INT79683	-6.44892	3.48444e-10	0.00146401	-2.07271	0.14522	0.99602	0.97382
rs11012313	G	A,C	10:21037861	INT61076	-6.44789	3.50569e-10	0.00147103	-610.755	0.07002	0.9997	0.99567
rs16922380	T	C	10:22787174	INT37416	6.44769	3.50997e-10	0.00147187	2.75058	0.06003	0.98351	0.74543
rs536584405	C	CTG,CTGTG	10:62581350	INT21303	6.44274	3.61446e-10	0.00150676	162.488	0.31922	0.99611	0.98416
rs9664653	C	A,T	10:89525860	INT138352	6.44187	3.63325e-10	0.00151222	4.67346	0.28825	0.99476	0.98181
rs34813908	TA	T	10:88143524	INT91790	6.44183	3.63414e-10	0.00151222	157.561	0.10648	0.98302	0.84684
rs12251241	C	T	10:22636931	INT120628	-6.44059	3.66089e-10	0.00152139	-8.54087	0.06568	0.98867	0.8465
rs791118	G	A,T	10:106857725	INT58299	6.44039	3.66518e-10	0.0015222	429.773	0.29955	0.99648	0.98617
rs7910895	C	A,T	10:107583339	INT91422	6.43881	3.6997e-10	0.00153188	186.556	0.08473	0.99552	0.9583
rs149647497	CT	C	10:120421129	INT62494	-6.43868	3.70265e-10	0.00153188	-155.4	0.11729	0.99283	0.94275
rs397692781	A	AT	10:52772934	INT34529	6.43804	3.71666e-10	0.00153572	366.247	0.11342	0.99921	0.99344
rs7910895	C	A,T	10:107583339	INT133630	-6.43624	3.75654e-10	0.00155022	-372.853	0.08473	0.99552	0.9583
rs58062184	T	C	10:60778498	INT95214	6.43195	3.85334e-10	0.00158815	3.1833	0.05112	0.99434	0.90391
rs2981447	C	T	10:123279866	INT59423	-6.43066	3.88294e-10	0.0015973	-6.25252	0.05018	0.98432	0.74536
rs552173715	G	C,T	10:44993673	INT39799	6.43015	3.89453e-10	0.00159903	17.1617	0.06555	0.98579	0.82328
rs397972202	G	GA	10:16841628	INT81464	6.42991	3.90017e-10	0.00160033	168.688	0.21751	0.98638	0.9334
rs10786271	C	A,T	10:97989039	INT68360	6.42943	3.91128e-10	0.00160185	28.3678	0.09466	0.9546	0.59647
rs374415669	T	TA,TAA	10:91817029	INT81742	-6.42822	3.93946e-10	0.00161136	-3.40401	0.06386	0.99476	0.92838
rs1247096	G	A,T	10:30038612	INT61605	6.42809	3.94245e-10	0.00161157	10.4403	0.35374	0.99131	0.96996
rs59439148	TGCGGGG	T	10:45869547	INT54471	6.42712	3.96513e-10	0.00161981	2.35203	0.08296	0.97183	0.70303
rs11195950	G	A,C	10:84542914	INT72708	6.4263	3.98433e-10	0.00162566	36.7583	0.09223	0.99522	0.95532
rs265463	G	C,T	10:83134067	INT34529	6.42444	4.02848e-10	0.0016395	6.78545	0.37625	0.9955	0.98486
rs58442124	CT	C	10:104202251	INT35957	-6.42266	4.07125e-10	0.00165483	-0.649669	0.17069	0.9812	0.89303
rs34902689	CT	C	10:86620647	INT96437	6.42221	4.08199e-10	0.00165625	245.848	0.07221	0.99509	0.94784
rs17523413	C	G,T	10:45948175	INT34529	6.4222	4.0824e-10	0.00165625	25.2349	0.05034	0.99362	0.90056
rs71762629	TTTG	T	10:12658508	INT49984	-6.422	4.08725e-10	0.00165718	-228.404	0.17723	0.9877	0.93384
rs397756665	GA	G	10:63818920	INT133519	-6.41909	4.15822e-10	0.00168175	-9.91014	0.48205	0.97756	0.93248
rs4317873	T	C,G	10:66925741	INT72501	6.4171	4.20725e-10	0.0016984	187.137	0.47853	0.99887	0.9963
rs10740103	G	A,C	10:64834079	INT152721	6.41674	4.21632e-10	0.00169912	70.2012	0.40873	0.99954	0.99832
rs7917495	T	C,G	10:71247667	INT34529	6.41672	4.21688e-10	0.00169912	5.45809	0.40338	0.99706	0.99092
rs144065946	T	TACTC	10:132005517	INT98486	6.41573	4.24156e-10	0.001708	10.4898	0.12054	0.99386	0.95355
rs61844826	A	G,T	10:43315143	INT75488	6.41517	4.25554e-10	0.00171257	5.04184	0.09133	0.99973	0.9968
rs7087657	C	T	10:6368707	INT75490	6.41364	4.29435e-10	0.00172497	905.577	0.39971	0.99687	0.98945
rs143709651	CGA	C	10:134967046	INT39303	6.413	4.31048e-10	0.00172931	85.8141	0.16903	0.99913	0.99482
rs12244275	T	A,G	10:132550298	INT15399	6.41197	4.33704e-10	0.00173782	21.4709	0.17315	0.99734	0.98358
rs35209684	C	A,G	10:36053130	INT77597	-6.41143	4.35066e-10	0.0017422	-313.713	0.05772	0.99768	0.96664
rs869206837	TAC	T	10:8217992	INT24042	6.40979	4.39304e-10	0.00175376	7.01871	0.48303	0.99809	0.99364
rs12251241	C	T	10:22636931	INT78943	-6.40944	4.40229e-10	0.00175637	-10.651	0.06568	0.98867	0.8465
rs571207237	T	TTTTA	10:110247489	INT20864	-6.40627	4.48545e-10	0.00178625	-7.15154	0.12269	0.99697	0.97583
rs773526563	T	TTTTA	10:111614644	INT31924	6.40464	4.5289e-10	0.00180151	28.2847	0.20478	0.97483	0.87995
rs749412752	G	GATAA	10:75875145	INT35475	6.40399	4.54639e-10	0.00180609	7.10757	0.13395	0.99598	0.97525
rs72819857	A	C,G	10:98688443	INT70478	6.40147	4.61432e-10	0.00183083	75.6032	0.05994	0.99778	0.96369
rs12774398	C	G,T	10:96098744	INT119793	-6.40095	4.62858e-10	0.00183425	-16.1854	0.16582	0.9997	0.9982
rs548596632	C	A	10:71557373	INT89999	6.39989	4.65766e-10	0.00184352	5955.69	0.30882	0.99427	0.97946
rs138604710	T	TG	10:88256643	INT34529	6.39963	4.66471e-10	0.00184518	26.9331	0.27842	0.98807	0.95191
rs4918074	C	A,G	10:95832007	INT138352	6.398	4.71001e-10	0.0018597	8.93219	0.05274	0.97694	0.64433
rs56246069	CAA	C	10:15419811	INT105366	6.39774	4.71716e-10	0.00186139	5.19662	0.38414	0.99223	0.97344
rs796871181	CGT	C	10:127113186	INT34529	6.39631	4.75718e-10	0.0018749	27.2426	0.05013	0.998	0.96665
rs796694731	TA	T	10:11501876	INT15228	-6.39462	4.80462e-10	0.00188611	-17.2006	0.1632	0.99304	0.96063
rs75806330	G	A,C	10:130258723	INT23139	-6.39333	4.84148e-10	0.00189775	-462.065	0.062	0.99465	0.92896
rs371151797	TAAAG	T	10:69126129	INT138372	-6.39148	4.89451e-10	0.00191275	-260.302	0.20837	0.97172	0.86995
rs564627625	AAAAT	A	10:4042228	INT91775	6.39126	4.90098e-10	0.00191413	41.038	0.42595	0.98778	0.96483
rs556361260	G	GA	10:124786242	INT122479	6.3907	4.91723e-10	0.00191932	4.73845	0.47687	0.9718	0.91353
rs562416941	C	CG	10:48431521	INT27815	-6.38936	4.95623e-10	0.00193222	-232.293	0.27378	0.99884	0.9961
rs7910895	C	A,T	10:107583339	INT86926	-6.38855	4.9798e-10	0.00193908	-228.464	0.08473	0.99552	0.9583
rs373854111	A	AG	10:30931117	INT91422	6.38705	5.02397e-10	0.00195159	8.90411	0.10638	0.98653	0.89991
rs6481662	T	C	10:30502099	INT79683	-6.3866	5.03753e-10	0.00195569	-1.97931	0.05003	0.99431	0.89751
rs11193685	A	G,T	10:109536469	INT34529	6.38573	5.06325e-10	0.00196215	7.43894	0.49954	0.99668	0.98897
rs7910895	C	A,T	10:107583339	INT45059	-6.3845	5.10014e-10	0.00197526	-297.631	0.08473	0.99552	0.9583
rs12782556	C	G	10:104047552	INT35957	6.38435	5.10468e-10	0.00197584	0.644286	0.15517	0.99502	0.96566
rs2279211	G	A,C,T	10:3171995	INT104732	6.3817	5.185e-10	0.00200335	6.10814	0.33969	0.99465	0.98117
rs17153091	G	A,C	10:127203938	INT119502	6.38145	5.19263e-10	0.0020051	1.89122	0.05008	0.98604	0.77508
rs61849167	G	A,C	10:54007554	INT86767	6.38004	5.236e-10	0.00201944	323.041	0.06551	0.98344	0.78311
rs61849562	T	A,G	10:28651144	INT15854	6.37922	5.26135e-10	0.00202802	6.0171	0.34388	0.97156	0.90334
rs12262233	G	A,C,T	10:15810235	INT118006	6.37874	5.27622e-10	0.00203013	26.6131	0.08297	0.9994	0.99267
rs12778458	C	A,T	10:128817290	INT34529	6.37672	5.33914e-10	0.002049	45.0134	0.36931	0.99519	0.98498
rs7094007	A	C,T	10:45694807	INT114643	6.37449	5.40967e-10	0.0020692	492.358	0.37028	0.99746	0.99045
rs146090067	C	A	10:55556181	INT63632	6.37387	5.42953e-10	0.00207448	7.29807	0.05956	0.98927	0.84471
rs201709782	GT	G	10:53472735	INT34529	6.37304	5.45596e-10	0.00207833	1529.74	0.41306	0.98591	0.94958
rs5784143	CG	C	10:29846215	INT34529	6.37304	5.45596e-10	0.00207833	2294.61	0.25483	0.99787	0.9933
rs11592582	G	A	10:104066239	INT35957	6.3727	5.46689e-10	0.00208097	0.649537	0.15318	0.99411	0.95993
rs1730481	C	G,T	10:54306357	INT29902	6.37262	5.46964e-10	0.00208097	109.378	0.05799	0.99594	0.9359
rs11353381	TA	T	10:1684206	INT28194	6.36979	5.56144e-10	0.00210737	63.7922	0.43326	0.99774	0.99277
rs56001042	T	TTG	10:128057231	INT72193	6.36954	5.56974e-10	0.00210929	25.0056	0.17937	0.99851	0.99265
rs12251241	C	T	10:22636931	INT66127	-6.36828	5.61099e-10	0.00212367	-7.35723	0.06568	0.98867	0.8465
rs397716608	G	GGAAAA	10:64030882	INT52877	6.36585	5.69192e-10	0.00214764	263.507	0.24606	0.99305	0.96859
rs1010281334	TTTTC	T	10:105285092	INT86927	-6.36578	5.69419e-10	0.00214764	-155.801	0.26696	0.98953	0.95565
rs61090512	CGT	C	10:91379828	INT45311	-6.36394	5.75586e-10	0.00216712	-178.125	0.13176	0.99959	0.99671
rs11591372	C	T	10:104064102	INT35957	6.36245	5.80673e-10	0.00218247	0.648601	0.15324	0.99406	0.95951
rs377680725	CTCAT	C	10:128583442	INT83382	-6.36225	5.8133e-10	0.00218274	-5.87342	0.14002	0.98745	0.91588
rs796805152	CCT	C	10:63901523	INT100169	6.36098	5.85714e-10	0.00219506	5.45613	0.27601	0.99194	0.96741
rs56324147	TAC	T	10:58890855	INT100001	-6.35991	5.89392e-10	0.0022063	-2644.88	0.07752	0.99514	0.95054
rs12251241	C	T	10:22636931	INT39731	-6.35819	5.95385e-10	0.0022238	-8.37106	0.06568	0.98867	0.8465
rs7894919	A	G	10:30502480	INT79683	-6.35817	5.95439e-10	0.0022238	-1.95472	0.05023	0.99402	0.89299
rs869225093	AAT	A	10:92178235	INT28577	-6.35596	6.03236e-10	0.00225033	-1.61514	0.24625	0.99281	0.9682
rs548596632	C	A	10:71557373	INT51332	6.35537	6.05303e-10	0.00225674	7209.89	0.30882	0.99427	0.97946
rs12258497	G	T	10:55556292	INT63632	6.35348	6.12081e-10	0.00227547	7.27615	0.05962	0.98915	0.84272
rs7895257	G	A	10:30502532	INT79683	-6.3533	6.12707e-10	0.00227649	-1.95174	0.05025	0.99398	0.89244
rs56382862	G	A,T	10:107037778	INT70696	6.35208	6.17109e-10	0.00229023	72.4678	0.09372	0.99671	0.96676
rs372204331	CA	C	10:130808647	INT123173	-6.35119	6.20344e-10	0.00230092	-15.426	0.13436	0.99427	0.96166
rs10857492	G	A,C	10:50632030	INT105366	6.34994	6.24935e-10	0.00231662	18.5317	0.46968	0.99764	0.99302
rs56310751	G	A	10:125153662	INT28698	-6.3488	6.29117e-10	0.00232813	-1.19903	0.06034	0.99454	0.91752
rs59347526	A	C	10:125153579	INT28698	-6.34855	6.3005e-10	0.00233026	-1.19896	0.06031	0.99461	0.91856
rs377680725	CTCAT	C	10:128583442	INT69386	6.34737	6.34396e-10	0.00234232	4.28384	0.14002	0.98745	0.91588
rs144065946	T	TACTC	10:132005517	INT98488	6.34617	6.38907e-10	0.00235496	11.5464	0.12054	0.99386	0.95355
rs77315984	C	A,G	10:22954101	INT35475	6.34428	6.46018e-10	0.00237039	87.7995	0.05752	0.99565	0.93878
rs200480711	A	C,G	10:77906273	INT103532	6.34074	6.59557e-10	0.00241324	6.09996	0.11296	0.99265	0.94177
rs61855348	G	A,T	10:62307478	INT66921	-6.33877	6.67214e-10	0.0024344	-323.181	0.06673	0.99905	0.98666
rs2981446	T	C	10:123280365	INT59423	-6.33849	6.68303e-10	0.002437	-6.15225	0.05036	0.98421	0.74403
rs1001534975	CGA	C	10:3152025	INT104732	6.33829	6.69079e-10	0.00243765	9.35768	0.07383	0.97774	0.75882
rs571207237	T	TTTTA	10:110247489	INT14220	-6.33597	6.78242e-10	0.0024677	-6.25227	0.12269	0.99697	0.97583
rs35250565	TAA	T	10:78045191	INT145384	6.33481	6.82874e-10	0.00247986	1.16902	0.4685	0.9939	0.97949
rs2574770	G	A,T	10:21010613	INT146465	-6.33475	6.83116e-10	0.00247986	-625.002	0.16126	0.99534	0.97025
rs11598473	G	A	10:104056428	INT35957	6.33457	6.8383e-10	0.00248107	0.646349	0.15289	0.99418	0.96009
rs397737102	CTG	C	10:8554555	INT53431	-6.33329	6.88992e-10	0.0024984	-585.404	0.47338	0.99042	0.96942
rs146344768	C	A,T	10:128464270	INT28212	-6.33314	6.89582e-10	0.00249914	-66.4421	0.05238	0.96816	0.51163
rs59190598	CCGTG	C	10:30502703	INT79683	-6.3316	6.95826e-10	0.00251513	-1.93692	0.05035	0.99384	0.89025
rs397942014	A	AT	10:93476389	INT105866	-6.33158	6.95932e-10	0.00251513	-7.74198	0.08061	0.99905	0.98895
rs34813908	TA	T	10:88143524	INT91775	6.3306	6.99927e-10	0.00252395	135.842	0.10648	0.98302	0.84684
rs567592165	G	GA	10:134202359	INT13325	-6.32773	7.11772e-10	0.00255954	-6.3341	0.13846	0.99185	0.94354
rs6481663	A	G	10:30502723	INT79683	-6.32723	7.13875e-10	0.00256568	-1.9328	0.05038	0.9938	0.88971
rs12244275	T	A,G	10:132550298	INT78704	-6.32601	7.18978e-10	0.00257831	-18.0761	0.17315	0.99734	0.98358
rs12251241	C	T	10:22636931	INT76618	-6.32396	7.27626e-10	0.00260217	-7.70693	0.06568	0.98867	0.8465
rs12257504	G	A,T	10:114353966	INT100458	6.32393	7.27764e-10	0.00260217	240.327	0.10856	0.99674	0.97139
rs112305091	C	CT	10:106648310	INT107863	6.32387	7.28039e-10	0.00260217	238.661	0.3079	0.99213	0.97223
rs74146324	G	A	10:75853717	INT45883	6.32359	7.29203e-10	0.0026049	2.85823	0.05219	0.99186	0.86132
rs11012313	G	A,C	10:21037861	INT81526	6.32132	7.38955e-10	0.00263538	408.25	0.07002	0.9997	0.99567
rs303498	G	A,C	10:90551836	INT130782	-6.32028	7.43486e-10	0.00265008	-30.114	0.17434	0.99877	0.99326
rs113750112	T	C	10:75851729	INT45883	6.32003	7.44544e-10	0.0026524	2.90477	0.05274	0.99081	0.84493
rs371151797	TAAAG	T	10:69126129	INT39047	-6.31772	7.54689e-10	0.00268118	-391.907	0.20837	0.97172	0.86995
rs11252813	G	A,T	10:4934537	INT28187	6.31273	7.76996e-10	0.00274838	365.97	0.16215	0.97702	0.87244
rs566121282	T	TTTTG,TTTTGTTTG	10:88357477	INT64199	6.31228	7.79055e-10	0.00275267	237.705	0.35888	0.96658	0.88691
rs2420978	G	C,T	10:123686258	INT15399	6.30984	7.90247e-10	0.00278463	169.543	0.10756	0.99472	0.95612
rs397964954	A	ATT	10:43245516	INT78704	-6.30716	8.02692e-10	0.00282163	-3.82709	0.1144	0.98104	0.83782
rs370714433	AAAACAAACAAAC	A	10:30161241	INT53540	6.30711	8.02921e-10	0.00282163	3.25453	0.25108	0.98364	0.93579
rs4317909	A	C,G	10:95306975	INT39453	6.30229	8.25822e-10	0.00289583	94.6813	0.18343	0.99353	0.96399
rs7087657	C	T	10:6368707	INT75489	6.3008	8.33045e-10	0.00291486	956.428	0.39971	0.99687	0.98945
rs147793189	AT	A	10:21062670	INT70591	-6.29797	8.46911e-10	0.00295699	-142.935	0.05673	0.99721	0.95842
rs12779689	G	T	10:104043516	INT35957	6.29474	8.63023e-10	0.00301001	0.642679	0.15249	0.9944	0.96164
rs397845085	TTA	T	10:71818392	INT77203	-6.29346	8.69452e-10	0.00302917	-19.2052	0.22069	0.97633	0.88878
rs398114717	C	CT	10:107680025	INT37663	6.29257	8.74e-10	0.00304175	5.3625	0.23514	0.99322	0.96728
rs375719036	C	CA	10:50553420	INT66921	-6.29247	8.74513e-10	0.0030419	-34.4112	0.05379	0.9945	0.91515
rs371151797	TAAAG	T	10:69126129	INT30154	-6.29086	8.82736e-10	0.00306865	-380.054	0.20837	0.97172	0.86995
rs747681538	ACCCAGGC	A	10:15094767	INT70677	-6.29078	8.83147e-10	0.00306865	-7.42736	0.44255	0.95309	0.85852
rs2001415	G	A,C,T	10:87737554	INT58961	6.2903	8.85636e-10	0.003074	18.9239	0.29609	0.97177	0.89826
rs371155113	AAAGG	A	10:107642551	INT34682	-6.28987	8.87865e-10	0.00307845	-4.26901	0.1467	0.99997	0.99977
rs7097301	T	A,G	10:123159857	INT24570	6.28799	8.97607e-10	0.0031089	63.0291	0.08655	0.97189	0.71171
rs397792781	AT	A	10:97619604	INT152581	-6.28765	8.99394e-10	0.00311343	-5.55963	0.36885	0.99803	0.99323
rs397689065	TA	T	10:114433690	INT121836	-6.28647	9.0562e-10	0.0031283	-7.82088	0.14459	0.99832	0.99045
rs796073763	TTA	T	10:89716345	INT134301	6.28374	9.201e-10	0.00317325	17.8476	0.15234	0.95719	0.73788
rs1109891	G	A,C	10:132881784	INT34529	6.28269	9.25764e-10	0.00318939	184.786	0.4321	0.99782	0.99261
rs770916570	ATAT	A	10:54804910	INT66921	-6.28109	9.34428e-10	0.00321753	-4.39853	0.19172	0.99661	0.98485
rs35950642	A	C,G	10:29287947	INT129116	-6.28061	9.37028e-10	0.00322478	-36.0538	0.16098	0.98662	0.91407
rs12774398	C	G,T	10:96098744	INT21212	-6.28033	9.38546e-10	0.00322829	-17.4394	0.16582	0.9997	0.9982
rs397786921	A	AAC	10:89388930	INT20527	6.27979	9.41523e-10	0.0032351	10.0641	0.17042	0.98758	0.92684
rs57543043	GCAAA	G	10:112524031	INT24874	-6.27919	9.44806e-10	0.00324335	-621.658	0.42705	0.98295	0.95082
rs397786921	A	AAC	10:89388930	INT42976	6.27833	9.49519e-10	0.00325739	13.2991	0.17042	0.98758	0.92684
rs397766094	GAT	G	10:112431494	INT100458	6.27517	9.6713e-10	0.0033143	74.3359	0.31948	0.99454	0.97795
rs11818489	G	A,C	10:13032586	INT97863	6.27288	9.80125e-10	0.00335529	83.431	0.05922	0.98914	0.84252
rs56324147	TAC	T	10:58890855	INT31179	-6.27225	9.8367e-10	0.00336388	-2165.55	0.07752	0.99514	0.95054
rs567592165	G	GA	10:134202359	INT48978	-6.27212	9.84447e-10	0.00336476	-5.7185	0.13846	0.99185	0.94354
rs4747378	G	T	10:19857295	INT37591	6.27141	9.88516e-10	0.00337689	90.2926	0.23681	0.99137	0.96372
rs9664653	C	A,T	10:89525860	INT24042	6.26935	1.00039e-09	0.00341566	7.65553	0.28825	0.99476	0.98181
rs56282513	T	C,G	10:55371902	INT96437	6.26783	1.0093e-09	0.00343725	631.928	0.12731	0.99788	0.98597
rs7908733	C	G,T	10:1730088	INT59124	-6.26732	1.01228e-09	0.00344536	-1.20447	0.46931	0.9744	0.92278
rs7069691	G	A,C	10:107568525	INT96437	6.26507	1.0256e-09	0.00348706	10.2079	0.05599	0.99398	0.9046
rs74530301	G	A,C	10:50465445	INT16003	6.26109	1.04957e-09	0.00356295	107.732	0.08698	0.99785	0.97804
rs537619720	C	CA,CAA,CAAAA,CAAAAA,CAAAAAAAA,CAAAAAAAAA,CAAAAAAAAAAAG,CAAAAAAAAAAG	10:31497435	INT24147	6.25991	1.05676e-09	0.00357987	4.38193	0.18409	0.95121	0.74377
rs112961247	A	AC	10:93380143	INT56954	6.25945	1.05962e-09	0.00358581	7.06594	0.26924	0.99132	0.96325
rs72805764	G	A,C,T	10:82412157	INT80783	-6.25875	1.06394e-09	0.00359668	-19.2761	0.05132	0.96612	0.45845
rs375719036	C	CA	10:50553420	INT149750	6.25425	1.09205e-09	0.00368595	28.8068	0.05379	0.9945	0.91515
rs570805021	GATTT	G	10:122649699	INT81742	-6.25362	1.09603e-09	0.00369744	-6.23465	0.31992	0.99782	0.99268
rs73370339	A	G	10:125150465	INT28698	-6.25329	1.09818e-09	0.00370277	-1.18207	0.05053	0.99936	0.98743
rs71376886	GT	G	10:1125031	INT117748	-6.24975	1.12092e-09	0.00376339	-5.23135	0.38451	0.98679	0.95494
rs12259438	T	A,G	10:1625244	INT130782	-6.2487	1.12776e-09	0.00378285	-51.0477	0.38752	0.98487	0.94736
rs186505257	C	T	10:55557064	INT63632	6.24546	1.14913e-09	0.00384855	7.17702	0.05991	0.98852	0.83304
rs397942014	A	AT	10:93476389	INT106970	6.24516	1.15112e-09	0.00385321	6.21375	0.08061	0.99905	0.98895
rs11009769	C	G,T	10:34680493	INT98605	6.24297	1.16585e-09	0.00388651	357.035	0.27727	0.99715	0.98728
rs11398341	G	GT	10:10040081	INT17835	-6.24269	1.1677e-09	0.00388904	-117.249	0.44243	0.99003	0.96785
rs7079860	G	C	10:125149243	INT28698	-6.24257	1.16852e-09	0.00388939	-1.17999	0.05021	0.9999	0.99802
rs34474841	C	CCG,CGG,CGGA	10:132461647	INT145384	6.24235	1.17002e-09	0.00389239	663.488	0.24332	0.97387	0.89226
rs763565608	CGT	C	10:31739802	INT77597	-6.24156	1.17539e-09	0.0039016	-25.852	0.05715	0.99675	0.95362
rs548569799	G	C,T	10:133892132	INT28212	-6.24156	1.17543e-09	0.0039016	-9.08307	0.11259	0.98294	0.86581
rs34813908	TA	T	10:88143524	INT149792	-6.24064	1.18165e-09	0.00391903	-76.6207	0.10648	0.98302	0.84684
rs397786921	A	AAC	10:89388930	INT39799	6.24013	1.18516e-09	0.00392666	9.2501	0.17042	0.98758	0.92684
rs6585911	C	A,T	10:86655629	INT138352	6.23821	1.19843e-09	0.00396455	99.1845	0.36387	0.99778	0.99298
rs12355840	C	G,T	10:135061112	INT46211	6.23687	1.20777e-09	0.00399138	5.66542	0.24252	0.95552	0.80432
rs2863708	C	A	10:104204290	INT35957	-6.23575	1.21558e-09	0.00401513	-0.58681	0.17011	0.99621	0.97525
rs371155113	AAAGG	A	10:107642551	INT31355	-6.23544	1.21776e-09	0.0040203	-4.15686	0.1467	0.99997	0.99977
rs397972202	G	GA	10:16841628	INT62494	-6.23514	1.21993e-09	0.0040254	-107.226	0.21751	0.98638	0.9334
rs12777344	T	C,G	10:10738510	INT54192	-6.23435	1.22547e-09	0.00403752	-8.60577	0.26607	0.99259	0.97076
rs61860372	G	A,C	10:66964127	INT134301	6.23383	1.22917e-09	0.00404561	5.17887	0.09934	0.99788	0.9824
rs12244635	G	A,T	10:78111677	INT105366	6.23268	1.23737e-09	0.00406669	3.63851	0.07319	0.99533	0.94112
rs2418780	G	A,C	10:107584229	INT117902	-6.23267	1.23746e-09	0.00406669	-36.9647	0.31373	0.99532	0.98289
rs796542086	TA	T	10:63596700	INT15399	6.2309	1.25015e-09	0.00410011	69.795	0.36969	0.987	0.9536
rs7090737	A	G,T	10:93945441	INT15663	-6.22909	1.26331e-09	0.00413489	-88.2985	0.28593	0.98961	0.95748
rs11201811	T	A,C	10:87582903	INT71842	-6.22885	1.26511e-09	0.00413871	-73.8628	0.29501	0.97964	0.92015
rs35115927	CATTT	C	10:13960424	INT119793	-6.22526	1.29165e-09	0.00420906	-182.577	0.08288	0.99679	0.9625
rs7074089	C	G,T	10:34028908	INT77034	-6.22253	1.31219e-09	0.00426689	-8.47885	0.21898	0.98446	0.93112
rs3736477	T	A,C	10:127685091	INT79871	-6.22144	1.32044e-09	0.00428298	-3.72528	0.37239	0.99842	0.99362
rs71762629	TTTG	T	10:12658508	INT56953	6.22103	1.32359e-09	0.00429107	304.187	0.17723	0.9877	0.93384
rs397845085	TTA	T	10:71818392	INT105619	-6.21946	1.3356e-09	0.00432352	-14.3276	0.22069	0.97633	0.88878
rs796647732	AT	A	10:121929792	INT95219	6.21884	1.34039e-09	0.00433471	4438.75	0.18395	0.99054	0.94574
rs377741058	C	T	10:69486526	INT34153	6.21799	1.34705e-09	0.00435041	52.4245	0.23878	0.98272	0.92661
rs398075187	AT	A	10:58000421	INT116931	6.21796	1.34726e-09	0.00435041	22.094	0.18149	0.99669	0.98301
rs371151797	TAAAG	T	10:69126129	INT14153	-6.21667	1.35735e-09	0.0043787	-316.892	0.20837	0.97172	0.86995
rs7088084	C	T	10:125148012	INT28698	-6.2166	1.3579e-09	0.0043787	-1.18116	0.05039	0.99934	0.98674
rs17783507	C	G,T	10:20696912	INT108842	-6.21658	1.35805e-09	0.0043787	-9.58962	0.12901	0.95479	0.72192
rs869225093	AAT	A	10:92178235	INT40665	-6.21637	1.35965e-09	0.00438169	-1.57909	0.24625	0.99281	0.9682
rs73370331	C	T	10:125147817	INT28698	-6.2143	1.37599e-09	0.00442995	-1.18141	0.05054	0.99909	0.98194
rs2796012	C	G,T	10:10457667	INT98604	6.21229	1.39203e-09	0.00447715	54.4316	0.17217	0.99616	0.97867
rs140179735	AT	A	10:96220161	INT44660	-6.2121	1.39357e-09	0.00447892	-657.416	0.21552	0.99354	0.96654
rs11398341	G	GT	10:10040081	INT105078	-6.21205	1.39396e-09	0.00447892	-96.4074	0.44243	0.99003	0.96785
rs12256396	C	T	10:34168257	INT71581	6.21115	1.40125e-09	0.00449547	0.261241	0.32777	0.96176	0.88113
rs11006957	G	C,T	10:28543735	INT15228	-6.21079	1.40415e-09	0.00449828	-86.9363	0.17841	0.99907	0.99487
rs548596632	C	A	10:71557373	INT145148	6.20924	1.41679e-09	0.00452981	4307	0.30882	0.99427	0.97946
rs56911439	A	AAT,AT	10:71980783	INT108842	-6.20899	1.41885e-09	0.00453195	-5.67339	0.31074	0.99566	0.98375
rs34813908	TA	T	10:88143524	INT81545	6.2088	1.42038e-09	0.00453408	110.198	0.10648	0.98302	0.84684
rs9415311	C	A,G,T	10:56116722	INT82671	-6.20873	1.42091e-09	0.00453408	-16.7777	0.08079	0.9964	0.96663
rs557874105	G	GTAT	10:94656342	INT72706	6.20784	1.42825e-09	0.00455078	29.0744	0.26508	0.99528	0.98026
rs148203126	C	CACACATATATAT,CATAT,CATATAT,CATATATAT	10:130449317	INT21558	-6.20622	1.44165e-09	0.00458709	-4.38502	0.13701	0.98975	0.93562
rs574090374	CTA	C	10:71980736	INT34153	6.20621	1.44177e-09	0.00458709	767.16	0.10512	0.95607	0.64988
rs1056353778	G	GC	10:50907948	INT94845	-6.20508	1.45119e-09	0.00461027	-24.0291	0.43578	0.97035	0.90635
rs397786921	A	AAC	10:89388930	INT132716	-6.20474	1.45406e-09	0.00461713	-14.3337	0.17042	0.98758	0.92684
rs57574235	C	A,G	10:52440503	INT34153	6.2045	1.45602e-09	0.00461882	10.9704	0.05077	0.96706	0.40824
rs7896499	A	G	10:125143334	INT28698	-6.20377	1.46219e-09	0.00463216	-1.18131	0.05159	0.99747	0.95504
rs72776532	G	A,T	10:4162456	INT58299	6.20375	1.46236e-09	0.00463216	6817.33	0.07236	0.9986	0.9806
rs575562976	A	AAAAT	10:114702770	INT77378	6.20334	1.46577e-09	0.00464067	9.11062	0.49402	0.9588	0.88004
rs562416941	C	CG	10:48431521	INT13797	-6.20108	1.48498e-09	0.00469463	-292.654	0.27378	0.99884	0.9961
rs885116	C	G,T	10:32761775	INT24147	6.20003	1.49403e-09	0.00471865	4.44167	0.43781	0.99454	0.97992
rs10736243	C	A,T	10:117889175	INT34154	6.19979	1.49609e-09	0.00472286	341.907	0.49129	0.98794	0.96086
rs539186348	AAAAAG	A	10:122094799	INT91064	6.19933	1.50009e-09	0.00472857	5.33992	0.23816	0.9829	0.92369
rs1010281334	TTTTC	T	10:105285092	INT95231	-6.19867	1.5058e-09	0.00474196	-356.098	0.26696	0.98953	0.95565
rs6585911	C	A,T	10:86655629	INT31611	6.19858	1.50658e-09	0.00474211	182.041	0.36387	0.99778	0.99298
rs112961247	A	AC	10:93380143	INT29880	6.19512	1.53689e-09	0.00482114	6.97923	0.26924	0.99132	0.96325
rs3758549	G	A	10:104004195	INT35957	6.19476	1.54005e-09	0.00482641	0.638415	0.1656	0.98564	0.91459
rs140216973	C	G,T	10:121278255	INT88977	6.19279	1.55768e-09	0.00487037	86.7472	0.05061	0.98394	0.73574
rs917161979	A	G	10:44722903	INT92916	6.1905	1.57827e-09	0.00492201	9.14088	0.05514	0.99572	0.93111
rs12779736	A	C,G	10:20112427	INT23139	-6.19027	1.58041e-09	0.00492201	-115.673	0.08057	0.99826	0.98053
rs144065946	T	TACTC	10:132005517	INT98477	6.19027	1.58042e-09	0.00492201	10.2681	0.12054	0.99386	0.95355
rs7910895	C	A,T	10:107583339	INT41571	-6.18996	1.58318e-09	0.00492409	-273.906	0.08473	0.99552	0.9583
rs282659	T	C	10:60742687	INT24042	6.18995	1.58333e-09	0.00492409	3.98455	0.055	0.99747	0.96098
rs927821	C	A	10:104207799	INT35957	-6.18927	1.58947e-09	0.00493595	-0.589847	0.16973	0.99274	0.95306
rs220353	C	A,G,T	10:24577982	INT28405	-6.1891	1.5911e-09	0.00493868	-21.2883	0.43195	0.97064	0.91143
rs145585537	TC	T	10:62014000	INT138352	6.18362	1.642e-09	0.00506514	2.7826	0.13468	0.99919	0.99382
rs567592165	G	GA	10:134202359	INT92319	-6.18306	1.64729e-09	0.00507904	-4.69932	0.13846	0.99185	0.94354
rs869225093	AAT	A	10:92178235	INT50105	-6.18293	1.64851e-09	0.00508041	-2.04284	0.24625	0.99281	0.9682
rs377741058	C	T	10:69486526	INT61076	-6.18261	1.6516e-09	0.0050875	-67.4984	0.23878	0.98272	0.92661
rs282656	A	T	10:60744246	INT24042	6.18239	1.65361e-09	0.00508976	3.973	0.05624	0.99731	0.95872
rs282657	A	G	10:60743881	INT24042	6.18236	1.6539e-09	0.00508976	3.97292	0.05619	0.99738	0.96002
rs282658	C	T	10:60743861	INT24042	6.18223	1.65517e-09	0.00509126	3.97928	0.05532	0.99705	0.95363
rs747889070	GGGGGCAGC	G	10:85122664	INT75658	6.181	1.66692e-09	0.00512496	26.2384	0.06023	0.99891	0.98743
rs12774398	C	G,T	10:96098744	INT49017	6.1798	1.67844e-09	0.00514576	26.4532	0.16582	0.9997	0.9982
rs1006520368	CAAAATAAAAT	C	10:91765840	INT151119	6.17964	1.68004e-09	0.00514821	4.17687	0.34108	0.98123	0.93945
rs149647497	CT	C	10:120421129	INT76784	-6.1772	1.70367e-09	0.00520477	-181.431	0.11729	0.99283	0.94275
rs12354952	G	A,C	10:8261497	INT51332	6.17716	1.70411e-09	0.00520477	6.88354	0.14549	0.99741	0.98553
rs12764809	T	C,G	10:86973793	INT90556	-6.17687	1.70692e-09	0.00521091	-60.1459	0.30679	0.99759	0.99057
rs1001534975	CGA	C	10:3152025	INT110370	6.1757	1.7185e-09	0.00523884	8.52876	0.07383	0.97774	0.75882
rs9415311	C	A,G,T	10:56116722	INT77038	-6.17398	1.73551e-09	0.00527582	-21.0424	0.08079	0.9964	0.96663
rs12259438	T	A,G	10:1625244	INT81526	6.17166	1.75879e-09	0.00533661	34.9759	0.38752	0.98487	0.94736
rs796694731	TA	T	10:11501876	INT79871	-6.1708	1.76748e-09	0.00536018	-15.1195	0.1632	0.99304	0.96063
rs77152271	G	A,T	10:73134249	INT121953	6.17073	1.76821e-09	0.00536018	24.416	0.06401	0.98772	0.84933
rs35462783	C	A,G	10:50276825	INT34529	6.16962	1.77955e-09	0.00539045	384.449	0.33481	0.99713	0.98946
rs809367	G	A	10:89741806	INT145406	-6.16872	1.78868e-09	0.00540629	-0.628491	0.14183	0.99099	0.9479
rs549900686	A	ACACT	10:132005997	INT61697	6.16854	1.79056e-09	0.00540629	326.302	0.06964	0.97616	0.70916
rs35237289	CT	C	10:94895539	INT46211	6.16851	1.79093e-09	0.00540629	92.9733	0.08346	0.99681	0.96448
rs61864182	C	T	10:130156623	INT50195	-6.16771	1.79912e-09	0.00542597	-0.700404	0.06672	0.99645	0.95739
rs557874105	G	GTAT	10:94656342	INT138352	6.16557	1.82136e-09	0.00548286	15.1265	0.26508	0.99528	0.98026
rs397744427	G	GT	10:111044180	INT14220	-6.16308	1.8475e-09	0.00554338	-1992.48	0.41272	0.99264	0.97637
rs144065946	T	TACTC	10:132005517	INT25125	-6.16272	1.85137e-09	0.00555002	-4.00937	0.12054	0.99386	0.95355
rs113433647	T	TC,TCCC,TTT	10:16711371	INT149792	-6.16249	1.8538e-09	0.00555216	-322.189	0.1695	0.96965	0.83155
rs371151797	TAAAG	T	10:69126129	INT54021	-6.16151	1.86425e-09	0.0055809	-291.64	0.20837	0.97172	0.86995
rs371151797	TAAAG	T	10:69126129	INT21212	-6.16005	1.87995e-09	0.00562011	-262.017	0.20837	0.97172	0.86995
rs562416941	C	CG	10:48431521	INT105088	-6.15953	1.88559e-09	0.00563436	-248.227	0.27378	0.99884	0.9961
rs7093052	C	G,T	10:125365641	INT104019	6.15934	1.88762e-09	0.0056354	3423.21	0.20012	0.99881	0.9941
rs140216973	C	G,T	10:121278255	INT46211	6.15932	1.88777e-09	0.0056354	65.8559	0.05061	0.98394	0.73574
rs11194144	G	C,T	10:110278394	INT98604	6.15925	1.88854e-09	0.0056354	44.9216	0.34918	0.99487	0.98113
rs12251241	C	T	10:22636931	INT152789	-6.15904	1.89079e-09	0.00563952	-7.61619	0.06568	0.98867	0.8465
rs808317	G	A,C,T	10:116507168	INT28099	-6.15894	1.89194e-09	0.00564037	-57.1822	0.08633	0.99954	0.99509
rs397845085	TTA	T	10:71818392	INT39731	-6.15839	1.89791e-09	0.00565557	-15.0539	0.22069	0.97633	0.88878
rs796871181	CGT	C	10:127113186	INT34153	6.15755	1.90704e-09	0.00567235	27.3222	0.05013	0.998	0.96665
rs376341466	A	AC	10:95592251	INT32901	6.15712	1.91173e-09	0.0056837	60.4191	0.45	0.99946	0.99836
rs138604710	T	TG	10:88256643	INT34153	6.1564	1.9197e-09	0.00570216	26.9946	0.27842	0.98807	0.95191
rs73364463	A	G	10:123652162	INT102866	6.15483	1.93695e-09	0.00574432	3.6736	0.05308	0.99432	0.90217
rs796916625	GT	G	10:49420619	INT128728	6.1545	1.94065e-09	0.00574693	47.3579	0.24811	0.99732	0.98772
rs397845085	TTA	T	10:71818392	INT85665	-6.15443	1.94146e-09	0.00574693	-15.4572	0.22069	0.97633	0.88878
rs12778458	C	A,T	10:128817290	INT34153	6.15425	1.9435e-09	0.00574693	45.2479	0.36931	0.99519	0.98498
rs4919637	C	G	10:104208761	INT35957	-6.15424	1.94354e-09	0.00574693	-0.587137	0.17078	0.9909	0.94225
rs564627625	AAAAT	A	10:4042228	INT14688	6.15312	1.95603e-09	0.00577832	28.7924	0.42595	0.98778	0.96483
rs71376886	GT	G	10:1125031	INT88780	-6.15196	1.96915e-09	0.00580537	-6.08217	0.38451	0.98679	0.95494
rs2279211	G	A,C,T	10:3171995	INT110370	6.15079	1.98236e-09	0.00583749	5.51263	0.33969	0.99465	0.98117
rs201709782	GT	G	10:53472735	INT34153	6.14827	2.0111e-09	0.00589537	1537.15	0.41306	0.98591	0.94958
rs5784143	CG	C	10:29846215	INT34153	6.14827	2.0111e-09	0.00589537	2305.73	0.25483	0.99787	0.9933
rs371151797	TAAAG	T	10:69126129	INT100848	-6.1478	2.01652e-09	0.00590687	-335.533	0.20837	0.97172	0.86995
rs376672594	GT	G	10:613138	INT29880	6.14723	2.02313e-09	0.00591992	51.808	0.20362	0.99206	0.9589
rs371151797	TAAAG	T	10:69126129	INT49017	6.14469	2.05275e-09	0.00598986	402.383	0.20837	0.97172	0.86995
rs7090073	G	A,T	10:64423505	INT70677	-6.14389	2.06223e-09	0.00601075	-48.4067	0.38345	0.99105	0.97353
rs74920494	ATT	A	10:104257409	INT117440	6.14367	2.06474e-09	0.00601456	4.03806	0.34937	0.99137	0.97026
rs397845085	TTA	T	10:71818392	INT76618	-6.1434	2.06798e-09	0.00602129	-13.8965	0.22069	0.97633	0.88878
rs79648067	A	C,G	10:126304196	INT34529	6.14227	2.08137e-09	0.00604964	13.8296	0.07283	0.97858	0.75161
rs12411923	A	G	10:28417828	INT71666	-6.14227	2.08145e-09	0.00604964	-0.915617	0.07264	0.99972	0.99727
rs7074695	C	G,T	10:20509520	INT72501	6.14047	2.10288e-09	0.00610371	8.92515	0.32695	0.9912	0.96428
rs2384325	G	A	10:55557957	INT63632	6.13996	2.10909e-09	0.00611356	7.16168	0.05985	0.98743	0.81512
rs398054385	ACT	A	10:58106019	INT47889	-6.13885	2.12255e-09	0.00614938	-76.9437	0.31208	0.99367	0.97587
rs35950642	A	C,G	10:29287947	INT26390	-6.13815	2.13099e-09	0.00616325	-43.5983	0.16098	0.98662	0.91407
rs566607450	CAT	C	10:82360276	INT107862	6.13629	2.15378e-09	0.00621256	41.9911	0.13656	0.9999	0.99919
rs2981444	T	C	10:123280915	INT59423	-6.13617	2.1553e-09	0.00621417	-5.97865	0.05041	0.98406	0.74161
rs11193685	A	G,T	10:109536469	INT34153	6.13585	2.15919e-09	0.00621987	7.4479	0.49954	0.99668	0.98897
rs398014038	AT	A	10:72027181	INT63632	6.13486	2.17145e-09	0.00624961	11.3933	0.28625	0.98104	0.92256
rs12242229	G	A	10:90822283	INT24877	-6.13212	2.2057e-09	0.00632575	-1.2531	0.0537	0.99331	0.90861
rs1891620	A	T	10:55557506	INT63632	6.13098	2.22013e-09	0.0063615	7.04884	0.06015	0.98801	0.82543
rs377741058	C	T	10:69486526	INT34529	6.13069	2.22386e-09	0.00636939	49.8594	0.23878	0.98272	0.92661
rs281847	C	A,G,T	10:12985281	INT36262	6.12997	2.23293e-09	0.00638691	27.1846	0.38856	0.99551	0.98475
rs11012313	G	A,C	10:21037861	INT37417	6.12799	2.25842e-09	0.00644843	406.72	0.07002	0.9997	0.99567
rs666767	C	A,T	10:30504102	INT79683	-6.12719	2.26865e-09	0.00647194	-1.79335	0.05127	0.99251	0.87159
rs66764206	G	A,C	10:28416388	INT71666	-6.12583	2.28633e-09	0.00651095	-0.919726	0.06961	0.99921	0.98963
rs796871181	CGT	C	10:127113186	INT61076	-6.12273	2.32718e-09	0.00661275	-27.177	0.05013	0.998	0.96665
rs7098896	T	G	10:28414954	INT71666	-6.12174	2.34039e-09	0.00664118	-0.921661	0.06968	0.99876	0.98299
rs397786921	A	AAC	10:89388930	INT65866	6.12167	2.34128e-09	0.00664118	12.4563	0.17042	0.98758	0.92684
rs796477917	TC	T	10:134752007	INT37729	-6.12155	2.34298e-09	0.00664308	-7.00839	0.45391	0.95849	0.86623
rs548596632	C	A	10:71557373	INT49984	-6.12145	2.3443e-09	0.00664395	-3826.42	0.30882	0.99427	0.97946
rs551486150	T	TA	10:28414523	INT71666	-6.12126	2.34675e-09	0.00664799	-0.922567	0.06964	0.99865	0.98148
rs397845085	TTA	T	10:71818392	INT29652	-6.12087	2.35197e-09	0.00665985	-10.0886	0.22069	0.97633	0.88878
rs10763421	G	A,T	10:58569961	INT35150	6.1207	2.35432e-09	0.0066636	212.614	0.48447	0.99505	0.98533
rs35462783	C	A,G	10:50276825	INT34527	6.12046	2.35755e-09	0.00666743	554.875	0.33481	0.99713	0.98946
rs770916570	ATAT	A	10:54804910	INT149750	6.12045	2.35773e-09	0.00666743	3.61654	0.19172	0.99661	0.98485
rs17523413	C	G,T	10:45948175	INT34153	6.12003	2.36338e-09	0.00667469	25.0771	0.05034	0.99362	0.90056
rs144065946	T	TACTC	10:132005517	INT117898	6.11977	2.36688e-09	0.00668023	5.32351	0.12054	0.99386	0.95355
rs12718335	C	A,T	10:91842405	INT81742	-6.11973	2.3674e-09	0.00668023	-3.71124	0.1072	0.99738	0.97744
rs2420978	G	C,T	10:123686258	INT78704	-6.11911	2.3758e-09	0.006701	-140.52	0.10756	0.99472	0.95612
rs6482953	C	A,G,T	10:129518386	INT33551	-6.11862	2.38237e-09	0.00671369	-127.485	0.15829	0.99937	0.99586
rs869225093	AAT	A	10:92178235	INT28578	-6.11668	2.4089e-09	0.00676203	-1.24448	0.24625	0.99281	0.9682
rs7093052	C	G,T	10:125365641	INT84306	6.11541	2.4264e-09	0.00680233	3386.24	0.20012	0.99881	0.9941
rs149647497	CT	C	10:120421129	INT59810	6.11512	2.43046e-09	0.00681077	263.231	0.11729	0.99283	0.94275
rs186700438	G	A	10:102873801	INT28192	6.11477	2.43521e-09	0.00681818	225.921	0.06197	0.97421	0.6724
rs371151797	TAAAG	T	10:69126129	INT144432	-6.11416	2.44377e-09	0.0068392	-257.767	0.20837	0.97172	0.86995
rs2066314	G	C	10:514032	INT59423	-6.11403	2.44563e-09	0.00684144	-0.76349	0.05541	0.99986	0.9975
rs60666604	GA	G	10:123281162	INT59423	-6.11367	2.45057e-09	0.00684937	-5.98976	0.05042	0.98418	0.74381
rs12774398	C	G,T	10:96098744	INT54021	-6.11264	2.46499e-09	0.00687905	-18.9364	0.16582	0.9997	0.9982
rs398046240	G	GTTTTGTT	10:111234402	INT91412	6.11254	2.46638e-09	0.00687905	19.1829	0.34659	0.99251	0.97264
rs2292584	C	A,T	10:50186415	INT88977	6.11177	2.47728e-09	0.00690022	773.051	0.49235	0.99502	0.98495
rs35209684	C	A,G	10:36053130	INT33551	-6.11088	2.4899e-09	0.00692646	-247.96	0.05772	0.99768	0.96664
rs397977762	T	TA	10:65121705	INT55468	6.10764	2.53628e-09	0.00704039	44.9094	0.08891	0.99771	0.97695
rs566121282	T	TTTTG,TTTTGTTTG	10:88357477	INT151943	-6.10695	2.54629e-09	0.0070591	-148.928	0.35888	0.96658	0.88691
rs60650200	GCAAATCAGACGAGATCGGGCGCGTTC	G	10:123281086	INT59423	-6.10687	2.54744e-09	0.0070593	-5.94885	0.05047	0.98399	0.74073
rs397786921	A	AAC	10:89388930	INT50592	6.10662	2.55103e-09	0.00706622	10.0147	0.17042	0.98758	0.92684
rs7895291	C	T	10:127203172	INT119502	6.10641	2.55412e-09	0.00707174	1.723	0.05031	0.98606	0.77626
rs397786921	A	AAC	10:89388930	INT78704	-6.10563	2.56544e-09	0.00710007	-11.3914	0.17042	0.98758	0.92684
rs11815395	G	A,C	10:29246235	INT118006	6.10552	2.56706e-09	0.00710153	165.399	0.36678	0.97616	0.92037
rs140216973	C	G,T	10:121278255	INT58299	6.10376	2.5929e-09	0.00715773	108.342	0.05061	0.98394	0.73574
rs796191627	GGT	G	10:108468003	INT14324	6.10259	2.61025e-09	0.00720258	10.9943	0.13829	0.9737	0.82606
rs371151797	TAAAG	T	10:69126129	INT119793	-6.09918	2.6614e-09	0.00732812	-236.887	0.20837	0.97172	0.86995
rs71376886	GT	G	10:1125031	INT17835	-6.09693	2.69564e-09	0.00741612	-5.06366	0.38451	0.98679	0.95494
rs1414630	G	A,C	10:117243643	INT34529	6.09637	2.70417e-09	0.00743328	441.39	0.32104	0.99546	0.98202
rs548569799	G	C,T	10:133892132	INT45059	-6.09288	2.75845e-09	0.00757926	-11.6265	0.11259	0.98294	0.86581
rs530891460	ATATATAATATAT	A	10:132780531	INT101048	6.09274	2.76066e-09	0.00757974	32.6984	0.06806	0.99232	0.91268
rs397972202	G	GA	10:16841628	INT14627	6.09089	2.78981e-09	0.00764922	185.02	0.21751	0.98638	0.9334
rs397756985	T	TTATA	10:85395677	INT59235	-6.09003	2.80349e-09	0.007677	-128.572	0.38218	0.99727	0.98981
rs959532	C	A	10:60746298	INT34527	6.08972	2.80836e-09	0.00768711	9.20596	0.05262	0.99724	0.95406
rs12242426	G	C,T	10:31443488	INT44151	6.08871	2.82465e-09	0.00772516	75.7411	0.09104	0.99687	0.9673
rs12354952	G	A,C	10:8261497	INT145148	6.08807	2.83493e-09	0.0077435	4.14441	0.14549	0.99741	0.98553
rs35115927	CATTT	C	10:13960424	INT49017	6.08738	2.84598e-09	0.00776714	301.841	0.08288	0.99679	0.9625
rs61855348	G	A,T	10:62307478	INT62036	-6.08582	2.8714e-09	0.00782334	-232.668	0.06673	0.99905	0.98666
rs11191963	G	A,T	10:105996555	INT95746	6.0854	2.87815e-09	0.00783622	34.9196	0.13197	0.99217	0.94157
rs550964481	T	TA	10:130156635	INT52422	-6.08497	2.88515e-09	0.00785092	-182.077	0.05847	0.99203	0.90003
rs4918074	C	A,G	10:95832007	INT72706	6.08472	2.88938e-09	0.00785914	16.3038	0.05274	0.97694	0.64433
rs763565608	CGT	C	10:31739802	INT87666	-6.08406	2.9002e-09	0.00788195	-5.07685	0.05715	0.99675	0.95362
rs11253265	A	C	10:632615	INT30070	6.08337	2.9116e-09	0.0078997	0.751014	0.05455	0.99223	0.88289
rs4934927	G	A,C	10:33628062	INT98605	6.0824	2.92765e-09	0.00793661	5.40861	0.08263	0.9971	0.97267
rs562416941	C	CG	10:48431521	INT30154	-6.0789	2.98637e-09	0.00808565	-312.88	0.27378	0.99884	0.9961
rs564627625	AAAAT	A	10:4042228	INT127185	-6.07799	3.00179e-09	0.00810894	-26.5179	0.42595	0.98778	0.96483
rs397845678	CA	C	10:9433716	INT40339	6.07738	3.01226e-09	0.00813199	157.986	0.48854	0.98184	0.94217
rs35237289	CT	C	10:94895539	INT138352	6.07706	3.01762e-09	0.00814306	63.2915	0.08346	0.99681	0.96448
rs371151797	TAAAG	T	10:69126129	INT71754	-6.07603	3.03542e-09	0.00818428	-329.051	0.20837	0.97172	0.86995
rs34213590	AAAAG	A	10:35384262	INT64001	6.07394	3.07162e-09	0.00827159	10.2561	0.15881	0.99749	0.98646
rs376665660	AGCGGAGCCGCACGTGGTGATGAGGG	A	10:121271629	INT62494	-6.07273	3.09263e-09	0.00831626	-39.934	0.05497	0.99291	0.896
rs6584938	C	T	10:111224775	INT87358	-6.07257	3.09553e-09	0.00831626	-5.03179	0.05517	0.98252	0.73214
rs376672594	GT	G	10:613138	INT44152	6.07117	3.12022e-09	0.00837118	36.8717	0.20362	0.99206	0.9589
rs73382664	G	A	10:127915531	INT67202	-6.07081	3.12663e-09	0.00838145	-2.5592	0.05156	0.98488	0.75786
rs3793844	G	A,T	10:71153696	INT89375	-6.07055	3.13116e-09	0.00839012	-4.24078	0.05094	0.9698	0.5256
rs536584405	C	CTG,CTGTG	10:62581350	INT39075	-6.06836	3.17035e-09	0.00847414	-119.272	0.31922	0.99611	0.98416
rs113635617	G	GT	10:102056972	INT59385	-6.06765	3.18312e-09	0.00850126	-19.8032	0.36612	0.95948	0.85615
rs11016131	G	A	10:130015596	INT51727	-6.06746	3.18647e-09	0.00850671	-0.467787	0.08663	0.97935	0.81151
rs796699944	TA	T	10:82129819	INT139127	6.06723	3.19058e-09	0.00851417	22.2282	0.28622	0.99607	0.98679
rs530891460	ATATATAATATAT	A	10:132780531	INT99437	-6.06539	3.22408e-09	0.00859297	-17.3004	0.06806	0.99232	0.91268
rs144065946	T	TACTC	10:132005517	INT84986	6.06531	3.22552e-09	0.00859328	7.35645	0.12054	0.99386	0.95355
rs34229714	CT	C	10:90531501	INT103532	6.06472	3.2363e-09	0.00861845	5.49077	0.18312	0.99486	0.97424
rs398054385	ACT	A	10:58106019	INT37417	6.06433	3.24349e-09	0.0086338	94.7557	0.31208	0.99367	0.97587
rs146344768	C	A,T	10:128464270	INT45059	-6.06332	3.26201e-09	0.00866792	-83.5633	0.05238	0.96816	0.51163
rs371151797	TAAAG	T	10:69126129	INT83800	-6.06193	3.28788e-09	0.00872003	-326.585	0.20837	0.97172	0.86995
rs9415311	C	A,G,T	10:56116722	INT97798	-6.06124	3.30077e-09	0.00874706	-16.8677	0.08079	0.9964	0.96663
rs71964602	CCCTT	C	10:13616435	INT33551	-6.06023	3.31965e-09	0.00877557	-1740.89	0.2645	0.99811	0.99176
rs796871181	CGT	C	10:127113186	INT61076	-6.05993	3.32528e-09	0.0087833	-34.8507	0.05013	0.998	0.96665
rs12762490	G	A,T	10:125120811	INT34153	6.05976	3.32855e-09	0.00878515	2041.88	0.09041	0.99707	0.97445
rs12571173	G	A,C	10:82326317	INT103865	6.0589	3.34478e-09	0.00881687	6.83819	0.29087	0.99126	0.9645
rs1198074	G	C	10:60746627	INT34527	6.05828	3.35644e-09	0.00884042	9.1018	0.05378	0.99725	0.9549
rs796916625	GT	G	10:49420619	INT63799	-6.05801	3.36169e-09	0.00884955	-61.4057	0.24811	0.99732	0.98772
rs79648067	A	C,G	10:126304196	INT61076	-6.05777	3.36624e-09	0.00885544	-18.3467	0.07283	0.97858	0.75161
rs1056353778	G	GC	10:50907948	INT13183	-6.05659	3.38869e-09	0.00888903	-24.6345	0.43578	0.97035	0.90635
rs1816492	T	A,C	10:45854912	INT44151	6.05558	3.40809e-09	0.00892933	58.545	0.34881	0.97485	0.90609
rs2764382	A	C,T	10:7507575	INT97803	6.05304	3.45744e-09	0.00903308	3.0049	0.37221	0.99928	0.99718
rs530891460	ATATATAATATAT	A	10:132780531	INT78086	-6.05287	3.4608e-09	0.00903821	-27.574	0.06806	0.99232	0.91268
rs7910895	C	A,T	10:107583339	INT36851	-6.05226	3.4727e-09	0.009062	-345.885	0.08473	0.99552	0.9583
rs144065946	T	TACTC	10:132005517	INT92447	-6.05196	3.4786e-09	0.00907376	-4.86169	0.12054	0.99386	0.95355
rs548596632	C	A	10:71557373	INT86974	-6.05144	3.48896e-09	0.0090971	-3427.15	0.30882	0.99427	0.97946
rs74161289	C	G	10:127199823	INT119502	6.05104	3.49677e-09	0.00911382	1.71963	0.05028	0.98557	0.76383
rs796699538	TA	T	10:62517850	INT66921	-6.05041	3.5093e-09	0.0091428	-237.454	0.49988	0.98311	0.94619
rs2981443	G	A,C	10:123281217	INT59423	-6.05013	3.51487e-09	0.00915362	-5.90531	0.05043	0.98399	0.74062
rs796647732	AT	A	10:121929792	INT144596	-6.04993	3.51875e-09	0.00915483	-7449.57	0.18395	0.99054	0.94574
rs571207237	T	TTTTA	10:110247489	INT58635	-6.04993	3.51875e-09	0.00915483	-5.68194	0.12269	0.99697	0.97583
rs35950642	A	C,G	10:29287947	INT81374	-6.04866	3.54424e-09	0.00920059	-46.9562	0.16098	0.98662	0.91407
rs703068	C	A,T	10:31903180	INT13183	-6.04844	3.54852e-09	0.00920433	-32.24	0.29476	0.99694	0.98737
rs35950642	A	C,G	10:29287947	INT65785	-6.0476	3.56555e-09	0.00923741	-48.1635	0.16098	0.98662	0.91407
rs796840522	AT	A	10:33717091	INT37394	6.04715	3.57453e-09	0.00925698	6.54642	0.20809	0.95732	0.79269
rs1198073	C	T	10:60746650	INT34527	6.04628	3.59222e-09	0.00929536	9.06903	0.0538	0.99723	0.95454
rs530362351	A	AC	10:94635131	INT82263	6.04613	3.59527e-09	0.00929954	4.76566	0.25702	0.99826	0.99297
rs112961247	A	AC	10:93380143	INT49984	-6.04524	3.61326e-09	0.00934111	-4.76655	0.26924	0.99132	0.96325
rs200736224	C	A	10:4973518	INT41579	-6.04507	3.61689e-09	0.00934429	-1.19809	0.07705	0.97699	0.76652
rs12354952	G	A,C	10:8261497	INT89999	6.04484	3.62155e-09	0.00934889	5.54027	0.14549	0.99741	0.98553
rs11146203	G	A,T	10:133946326	INT95214	6.04372	3.64457e-09	0.00940083	2.58943	0.15625	0.99143	0.9452
rs567592165	G	GA	10:134202359	INT32290	-6.04365	3.64604e-09	0.0094009	-4.86966	0.13846	0.99185	0.94354
rs562696467	CAGAGAG	C	10:118461633	INT79871	-6.04329	3.65331e-09	0.00941215	-5.18904	0.30091	0.99466	0.98207
rs34659625	A	AAAG	10:126741667	INT73736	-6.04275	3.66457e-09	0.00943171	-4.01517	0.14024	0.99696	0.98189
rs35950642	A	C,G	10:29287947	INT83034	-6.04238	3.67215e-09	0.00944569	-34.155	0.16098	0.98662	0.91407
rs12777344	T	C,G	10:10738510	INT101048	6.04175	3.68521e-09	0.00945978	15.2769	0.26607	0.99259	0.97076
rs201709782	GT	G	10:53472735	INT61076	-6.04163	3.68784e-09	0.00945978	-1957.99	0.41306	0.98591	0.94958
rs5784143	CG	C	10:29846215	INT61076	-6.04163	3.68784e-09	0.00945978	-2936.98	0.25483	0.99787	0.9933
rs397845085	TTA	T	10:71818392	INT114439	-6.04131	3.69456e-09	0.00946954	-21.7638	0.22069	0.97633	0.88878
rs11193685	A	G,T	10:109536469	INT61076	-6.04044	3.71264e-09	0.00950837	-9.50272	0.49954	0.99668	0.98897
rs1198072	C	T	10:60747086	INT34527	6.0382	3.75992e-09	0.00960669	9.01881	0.05387	0.99713	0.95296
rs12778458	C	A,T	10:128817290	INT61076	-6.03792	3.76575e-09	0.00961781	-57.5529	0.36931	0.99519	0.98498
rs17159715	C	G	10:637605	INT30070	6.03616	3.80338e-09	0.00970244	0.775745	0.05287	0.99013	0.84955
rs12251241	C	T	10:22636931	INT55574	-6.03558	3.81593e-09	0.00972199	-11.2789	0.06568	0.98867	0.8465
rs372425038	AAAAACAAAAC	A	10:8071603	INT57771	6.03553	3.81703e-09	0.00972199	10.7123	0.08735	0.99172	0.91776
rs562416941	C	CG	10:48431521	INT60033	-6.03504	3.82761e-09	0.00974324	-234.323	0.27378	0.99884	0.9961
rs796276274	TAAAA	T	10:16554719	INT37416	6.035	3.82838e-09	0.00974324	4.78996	0.0701	0.95267	0.43731
rs722569	C	A,T	10:10498661	INT118006	6.03355	3.85994e-09	0.00980817	10.309	0.32676	0.99202	0.97058
rs7090073	G	A,T	10:64423505	INT68831	6.03286	3.87503e-09	0.0098388	35.5153	0.38345	0.99105	0.97353
rs530362351	A	AC	10:94635131	INT36262	6.03244	3.88412e-09	0.00985678	5.61464	0.25702	0.99826	0.99297
rs35437567	AT	A	10:82714520	INT101895	6.03159	3.90274e-09	0.00988981	5.54735	0.21189	0.9842	0.92772
rs1198071	T	C	10:60747134	INT34527	6.0309	3.91795e-09	0.00991287	8.9996	0.05385	0.99713	0.953
rs2104920	C	A,T	10:2197443	INT103532	6.0309	3.91795e-09	0.00991287	5329.97	0.10695	0.99269	0.94082
rs112382414	A	AT	10:66831524	INT103532	6.0309	3.91795e-09	0.00991287	5329.97	0.24343	0.9967	0.98615
rs514762	T	G	10:30503666	INT79683	-6.03026	3.93214e-09	0.00994102	-1.61659	0.064	0.98963	0.86685
rs571207237	T	TTTTA	10:110247489	INT31502	-6.02999	3.93822e-09	0.00994862	-6.7713	0.12269	0.99697	0.97583
rs376652476	A	AT	10:22118445	INT118006	6.02973	3.94389e-09	0.00995907	42.0945	0.38995	0.97213	0.89592
rs2574979	A	C,T	10:52073163	INT61076	-6.02878	3.96512e-09	0.00998935	-184.047	0.41557	0.99237	0.97545
rs1010281334	TTTTC	T	10:105285092	INT21249	-6.02724	3.99964e-09	0.0100505	-195.676	0.26696	0.98953	0.95565
rs809367	G	A	10:89741806	INT95184	-6.02684	4.00863e-09	0.0100599	-0.874323	0.14183	0.99099	0.9479
rs6584500	A	G	10:104205504	INT35957	-6.0266	4.01414e-09	0.0100658	-0.578807	0.16263	0.99441	0.96343
rs564627625	AAAAT	A	10:4042228	INT14793	-6.02536	4.04231e-09	0.0101131	-29.3956	0.42595	0.98778	0.96483
rs572318	C	T	10:6926178	INT133332	-6.02518	4.0464e-09	0.0101156	-0.471341	0.07831	0.99851	0.98525
rs139171496	TG	T	10:6926194	INT133332	-6.02481	4.05483e-09	0.0101327	-0.471302	0.07831	0.99852	0.98525
rs12775838	G	A,T	10:27573707	INT66902	6.02428	4.06701e-09	0.0101514	29.7512	0.13554	0.98393	0.87834
rs147793189	AT	A	10:21062670	INT37416	6.02371	4.08016e-09	0.0101764	130.032	0.05673	0.99721	0.95842
rs73607581	A	G	10:21332855	INT66403	-6.02349	4.08511e-09	0.0101848	-4.03444	0.05289	0.99857	0.97447
rs200787897	GC	G	10:6927911	INT133332	-6.02096	4.14371e-09	0.0103072	-0.468617	0.0807	0.99735	0.97535
rs76336241	C	CATCCCTGATT	10:104206100	INT35957	-6.02027	4.15981e-09	0.0103353	-0.579573	0.16312	0.99344	0.95685
rs373854111	A	AG	10:30931117	INT86927	-6.01977	4.1716e-09	0.0103488	-8.68607	0.10638	0.98653	0.89991
rs397845085	TTA	T	10:71818392	INT72467	-6.01881	4.19428e-09	0.0103852	-14.1199	0.22069	0.97633	0.88878
rs116042260	C	A,T	10:84927552	INT55468	6.01721	4.23222e-09	0.0104671	2402.17	0.05955	0.99851	0.97804
rs7074695	C	G,T	10:20509520	INT98477	6.01532	4.27748e-09	0.010567	10.5874	0.32695	0.9912	0.96428
rs71376886	GT	G	10:1125031	INT105078	-6.0152	4.28027e-09	0.0105699	-4.13107	0.38451	0.98679	0.95494
rs398069926	A	ACTCT	10:132845858	INT102866	6.01493	4.28673e-09	0.0105777	9.02097	0.3749	0.99531	0.98511
rs148456074	TA	T	10:35169051	INT88488	6.01444	4.29872e-09	0.0106033	1.29383	0.05059	0.99379	0.88928
rs200083296	G	GATAGCT	10:120456498	INT100715	6.01403	4.30859e-09	0.0106196	5581.2	0.13529	0.9996	0.99662
rs74920494	ATT	A	10:104257409	INT70478	6.01342	4.32348e-09	0.0106522	6.24335	0.34937	0.99137	0.97026
rs145265171	TCAAA	T	10:16758845	INT54448	-6.01299	4.33401e-09	0.010662	-0.601796	0.05134	0.9934	0.89923
rs9419455	G	A	10:502629	INT59423	6.01105	4.38151e-09	0.0107533	0.760607	0.05951	0.99804	0.9715
rs959532	C	A	10:60746298	INT34153	6.0107	4.39005e-09	0.0107672	6.4954	0.05262	0.99724	0.95406
rs199905814	T	TCAAAA	10:7388950	INT58961	6.00969	4.41518e-09	0.0108166	3.41484	0.06679	0.99832	0.98224
rs972209088	GTTTGT	G	10:126481073	INT25522	6.00934	4.42374e-09	0.0108185	3.5197	0.05424	0.99601	0.93535
rs17523413	C	G,T	10:45948175	INT61076	-6.00707	4.48054e-09	0.0109189	-31.9093	0.05034	0.99362	0.90056
rs6585009	A	C,G	10:112530958	INT32901	6.00679	4.48769e-09	0.0109294	35.78	0.41295	0.99865	0.99541
rs112062743	A	C,G	10:59792293	INT118006	6.00672	4.48936e-09	0.0109294	244.013	0.10986	0.99787	0.98199
rs5787098	AAAAT	A	10:95787577	INT72706	6.00584	4.51181e-09	0.0109743	10.8138	0.31564	0.98907	0.96003
rs397846165	TA	T	10:28720707	INT106255	6.00559	4.51793e-09	0.0109771	149.302	0.43019	0.95762	0.86679
rs35950642	A	C,G	10:29287947	INT128173	-6.00493	4.53483e-09	0.0110099	-40.0589	0.16098	0.98662	0.91407
rs4336975	C	A,T	10:77096938	INT37616	6.00348	4.57184e-09	0.0110765	52.4226	0.22861	0.98701	0.94187
rs35462783	C	A,G	10:50276825	INT34153	6.00346	4.5725e-09	0.0110765	389.283	0.33481	0.99713	0.98946
rs796769903	AT	A	10:58164803	INT145947	6.00324	4.57824e-09	0.0110862	415.853	0.36274	0.98484	0.94298
rs11398341	G	GT	10:10040081	INT64199	6.00129	4.62866e-09	0.0111848	124.76	0.44243	0.99003	0.96785
rs58079730	C	A	10:16760565	INT54448	-6.00126	4.6293e-09	0.0111848	-0.578758	0.07045	0.98999	0.88486
rs371151797	TAAAG	T	10:69126129	INT24226	-6.00091	4.63857e-09	0.0111993	-330.645	0.20837	0.97172	0.86995
rs7068682	A	T	10:106978780	INT79871	-6.00008	4.66006e-09	0.0112424	-17.493	0.11233	0.99536	0.96052
rs73236350	C	A	10:55558425	INT63632	5.99942	4.67739e-09	0.0112758	6.89877	0.0604	0.98749	0.81787
rs138604710	T	TG	10:88256643	INT61076	-5.99928	4.68109e-09	0.0112801	-34.1243	0.27842	0.98807	0.95191
rs371482075	GGTCT	G	10:121112124	INT103532	5.99922	4.68263e-09	0.0112801	5.97652	0.47414	0.98851	0.96496
rs397734522	T	TA	10:105845760	INT57352	5.99889	4.69139e-09	0.0112886	8.40379	0.11525	0.97949	0.83034
rs12257504	G	A,T	10:114353966	INT100459	5.99877	4.6945e-09	0.0112919	228.493	0.10856	0.99674	0.97139
rs397718232	AT	A	10:132444816	INT72706	5.99753	4.72748e-09	0.0113544	13.7636	0.44325	0.9925	0.97614
rs12354952	G	A,C	10:8261497	INT117692	-5.99707	4.7395e-09	0.0113728	-3.79326	0.14549	0.99741	0.98553
rs397972202	G	GA	10:16841628	INT119206	5.99707	4.7396e-09	0.0113728	221.169	0.21751	0.98638	0.9334
rs371151797	TAAAG	T	10:69126129	INT22958	-5.99696	4.74263e-09	0.0113732	-379.408	0.20837	0.97172	0.86995
rs11813654	T	C	10:100122340	INT51737	5.99625	4.76133e-09	0.0114061	0.937051	0.06362	0.99321	0.91327
rs11492504	A	C,G	10:37330623	INT118006	5.99553	4.78085e-09	0.0114444	97.2638	0.06005	0.99919	0.98883
rs76123393	A	G	10:86653458	INT35410	5.99515	4.79083e-09	0.0114598	0.602235	0.05105	0.99906	0.98606
rs372425038	AAAAACAAAAC	A	10:8071603	INT16003	5.99387	4.82539e-09	0.011534	11.3219	0.08735	0.99172	0.91776
rs554168062	A	AAATC	10:98305648	INT66921	-5.99381	4.82724e-09	0.0115342	-33.1387	0.19475	0.99946	0.997
rs17523413	C	G,T	10:45948175	INT34527	5.99364	4.83167e-09	0.0115405	34.4605	0.05034	0.99362	0.90056
rs112961247	A	AC	10:93380143	INT56953	5.9933	4.84087e-09	0.0115582	6.48187	0.26924	0.99132	0.96325
rs917161979	A	G	10:44722903	INT40339	5.99233	4.86737e-09	0.0116045	5.6761	0.05514	0.99572	0.93111
rs7917495	T	C,G	10:71247667	INT34153	5.99233	4.86739e-09	0.0116045	5.32489	0.40338	0.99706	0.99092
rs869097624	TTAAAA	T	10:26727413	INT118006	5.99211	4.87346e-09	0.0116147	4.50234	0.38413	0.99121	0.97309
rs1198074	G	C	10:60746627	INT34153	5.9919	4.87919e-09	0.0116198	6.43381	0.05378	0.99725	0.9549
rs7917495	T	C,G	10:71247667	INT61076	-5.99164	4.88637e-09	0.0116326	-6.89082	0.40338	0.99706	0.99092
rs12251241	C	T	10:22636931	INT105619	-5.99143	4.89194e-09	0.0116416	-7.48174	0.06568	0.98867	0.8465
rs397845085	TTA	T	10:71818392	INT7189	-5.99125	4.89694e-09	0.0116492	-21.7107	0.22069	0.97633	0.88878
rs397811061	C	CT	10:27161156	INT144482	5.99091	4.90623e-09	0.0116671	42.7809	0.42146	0.97947	0.93442
rs148939531	C	CT	10:64319763	INT98605	5.99035	4.92177e-09	0.0116954	98.0289	0.10969	0.99405	0.95097
rs59164021	G	GTT	10:106429652	INT41813	-5.98937	4.94892e-09	0.0117514	-15.3606	0.12741	0.98807	0.9154
rs17139070	T	G	10:16759812	INT54448	-5.98856	4.97132e-09	0.0117923	-0.599368	0.05092	0.99386	0.9068
rs12259438	T	A,G	10:1625244	INT143889	5.98829	4.97896e-09	0.0118011	64.8216	0.38752	0.98487	0.94736
rs556361260	G	GA	10:124786242	INT123166	5.98774	4.99443e-09	0.0118205	4.04086	0.47687	0.9718	0.91353
rs11816286	C	T	10:16763545	INT54448	-5.98683	5.0198e-09	0.0118719	-0.648536	0.05096	0.99419	0.91226
rs959532	C	A	10:60746298	INT34529	5.98634	5.03358e-09	0.0119001	6.23422	0.05262	0.99724	0.95406
rs548569799	G	C,T	10:133892132	INT91412	5.98517	5.06687e-09	0.0119614	9.21072	0.11259	0.98294	0.86581
rs71303508	CGCTTCGGCTCGC	CTGCTTCGACTCGT	10:117347118	INT37416	5.98447	5.08663e-09	0.0119993	256.53	0.48394	0.99722	0.99041
rs76475714	A	C,T	10:24256246	INT82263	5.984	5.1003e-09	0.0120097	0.825361	0.05358	0.98541	0.77414
rs763565608	CGT	C	10:31739802	INT66403	-5.9831	5.12605e-09	0.0120616	-5.02877	0.05715	0.99675	0.95362
rs869225093	AAT	A	10:92178235	INT121113	-5.98302	5.12839e-09	0.0120627	-2.20447	0.24625	0.99281	0.9682
rs7097338	C	G,T	10:107314272	INT34153	5.98276	5.13584e-09	0.0120671	32.0348	0.38041	0.99613	0.98711
rs1105071	T	A	10:89949594	INT127184	5.9826	5.14026e-09	0.0120698	0.846131	0.06766	0.97492	0.69283
rs11398341	G	GT	10:10040081	INT120658	-5.98259	5.14071e-09	0.0120698	-93.8019	0.44243	0.99003	0.96785
rs1198073	C	T	10:60746650	INT34153	5.98233	5.14806e-09	0.0120783	6.41289	0.0538	0.99723	0.95454
rs374415669	T	TA,TAA	10:91817029	INT57352	5.98209	5.1552e-09	0.0120863	311.398	0.06386	0.99476	0.92838
rs376665660	AGCGGAGCCGCACGTGGTGATGAGGG	A	10:121271629	INT76784	-5.98132	5.17727e-09	0.0121206	-47.739	0.05497	0.99291	0.896
rs755302041	CGT	C	10:112240106	INT118481	5.98034	5.20599e-09	0.0121614	10.2934	0.11211	0.96158	0.74542
rs71964602	CCCTT	C	10:13616435	INT77034	-5.97976	5.22269e-09	0.0121842	-1827.68	0.2645	0.99811	0.99176
rs146344768	C	A,T	10:128464270	INT119411	5.97916	5.24044e-09	0.012198	81.2644	0.05238	0.96816	0.51163
rs74671957	CT	C	10:49505134	INT24573	5.97893	5.2472e-09	0.0122094	118.284	0.10526	0.99922	0.99338
rs147362530	TG	T	10:21340629	INT87666	-5.9785	5.25984e-09	0.0122283	-3.64805	0.05312	0.99929	0.98995
rs76419359	G	A,C	10:127168240	INT80396	-5.97847	5.26083e-09	0.0122283	-2.0589	0.05618	0.999	0.98573
rs7097338	C	G,T	10:107314272	INT61076	-5.97846	5.26099e-09	0.0122283	-41.4328	0.38041	0.99613	0.98711
rs7074089	C	G,T	10:34028908	INT33551	-5.97778	5.28092e-09	0.0122702	-7.69247	0.21898	0.98446	0.93112
rs72772209	A	G,T	10:5214331	INT118006	5.97768	5.28388e-09	0.0122726	104.013	0.07113	0.99215	0.8927
rs542156303	C	A	10:92845585	INT82606	5.97759	5.28666e-09	0.0122726	286.098	0.11154	0.97581	0.8172
rs7076034	A	G,T	10:59172007	INT47804	-5.97756	5.28761e-09	0.0122726	-35.5803	0.45693	0.9972	0.99185
rs7072108	C	A	10:1722413	INT59124	5.97747	5.29015e-09	0.0122741	0.982019	0.06537	0.99319	0.92246
rs562882108	C	CATAGATGGATGGATAA	10:125926543	INT87666	-5.97729	5.2955e-09	0.0122821	-36.462	0.27901	0.99208	0.96817
rs7074376	C	G	10:508651	INT59423	-5.97716	5.29931e-09	0.0122826	-0.756513	0.0594	0.99848	0.97881
rs693088	C	T	10:6923722	INT133332	-5.97681	5.30976e-09	0.0123012	-0.466255	0.07799	0.99886	0.98791
rs7910895	C	A,T	10:107583339	INT137790	-5.97676	5.31131e-09	0.0123012	-231.048	0.08473	0.99552	0.9583
rs71009877	AG	A	10:85652740	INT34153	5.97583	5.33913e-09	0.0123564	8.4639	0.19658	0.97752	0.89292
rs199914215	C	CA	10:738026	INT118006	5.97275	5.43193e-09	0.0125177	14.867	0.06858	0.9788	0.74427
rs397786921	A	AAC	10:89388930	INT31258	5.97263	5.43569e-09	0.0125177	17.7157	0.17042	0.98758	0.92684
rs1001534975	CGA	C	10:3152025	INT94845	-5.97192	5.45707e-09	0.0125533	-7.28773	0.07383	0.97774	0.75882
rs200360098	A	AG	10:88178353	INT37729	-5.96905	5.54544e-09	0.0126983	-3.03276	0.08187	0.99575	0.95516
rs16937761	G	A	10:55562176	INT63632	5.96813	5.57404e-09	0.0127414	7.54759	0.05474	0.98503	0.76185
rs73382664	G	A	10:127915531	INT108753	-5.96781	5.58402e-09	0.0127507	-2.94132	0.05156	0.98488	0.75786
rs35950642	A	C,G	10:29287947	INT50782	-5.96751	5.59349e-09	0.0127616	-34.3998	0.16098	0.98662	0.91407
rs34152103	T	TTG	10:104209409	INT35957	-5.96747	5.59489e-09	0.0127616	-0.582104	0.16215	0.99	0.93527
rs377209236	T	TTG	10:104209406	INT35957	-5.96741	5.59665e-09	0.0127616	-0.582007	0.16216	0.99006	0.93562
rs398014893	AC	A	10:119059573	INT121836	-5.96705	5.60788e-09	0.0127827	-29.6761	0.48121	0.97916	0.93748
rs1198074	G	C	10:60746627	INT34529	5.96635	5.62989e-09	0.0128238	6.17391	0.05378	0.99725	0.9549
rs75935350	A	G	10:86653712	INT35410	5.96565	5.65186e-09	0.0128649	0.599014	0.05115	0.99899	0.98542
rs59584141	G	C	10:77311183	INT58299	5.96541	5.65951e-09	0.0128777	2.50672	0.05765	0.99558	0.93666
rs61849167	G	A,C	10:54007554	INT86783	5.96521	5.66578e-09	0.0128817	441.86	0.06551	0.98344	0.78311
rs808317	G	A,C,T	10:116507168	INT95244	-5.96418	5.69865e-09	0.0129262	-60.8665	0.08633	0.99954	0.99509
rs71762629	TTTG	T	10:12658508	INT71609	-5.96415	5.69959e-09	0.0129262	-200.85	0.17723	0.9877	0.93384
rs397698673	ATG	A	10:131994585	INT72193	5.96411	5.70075e-09	0.0129262	190.168	0.46733	0.96802	0.89696
rs567592165	G	GA	10:134202359	INT46521	-5.96274	5.7446e-09	0.0130075	-4.95077	0.13846	0.99185	0.94354
rs1198069	G	A	10:60747990	INT34527	5.96148	5.78525e-09	0.0130858	8.88766	0.05294	0.997	0.95052
rs59164021	G	GTT	10:106429652	INT14324	5.95986	5.83795e-09	0.0131958	9.12919	0.12741	0.98807	0.9154
rs1001534975	CGA	C	10:3152025	INT38008	-5.95946	5.85084e-09	0.0132112	-8.95875	0.07383	0.97774	0.75882
rs56911439	A	AAT,AT	10:71980783	INT31924	5.95816	5.89352e-09	0.0132937	7.0067	0.31074	0.99566	0.98375
rs1198072	C	T	10:60747086	INT34153	5.95676	5.93979e-09	0.0133841	6.36023	0.05387	0.99713	0.95296
rs397737028	AT	A	10:130096770	INT12562	5.95661	5.94505e-09	0.0133873	412.016	0.37764	0.98254	0.94212
rs11146203	G	A,T	10:133946326	INT19804	5.9546	6.01187e-09	0.0135183	5.43658	0.15625	0.99143	0.9452
rs377087773	C	CA	10:19532853	INT72708	5.95336	6.05361e-09	0.013598	126.735	0.07138	0.99952	0.99424
rs2279211	G	A,C,T	10:3171995	INT38008	-5.95264	6.07823e-09	0.0136391	-5.80576	0.33969	0.99465	0.98117
rs397845085	TTA	T	10:71818392	INT152789	-5.95244	6.08482e-09	0.0136445	-13.6667	0.22069	0.97633	0.88878
rs397972202	G	GA	10:16841628	INT59810	5.95181	6.10626e-09	0.013681	182.42	0.21751	0.98638	0.9334
rs11012313	G	A,C	10:21037861	INT130782	-5.95172	6.10955e-09	0.013681	-557.797	0.07002	0.9997	0.99567
rs1198073	C	T	10:60746650	INT34529	5.95151	6.11649e-09	0.0136919	6.1488	0.0538	0.99723	0.95454
rs869225093	AAT	A	10:92178235	INT92319	-5.95044	6.15332e-09	0.01376	-1.36739	0.24625	0.99281	0.9682
rs530891460	ATATATAATATAT	A	10:132780531	INT121725	-5.94938	6.18989e-09	0.0138275	-27.6496	0.06806	0.99232	0.91268
rs376672594	GT	G	10:613138	INT80002	5.94852	6.21941e-09	0.0138696	33.4453	0.20362	0.99206	0.9589
rs2154304	G	A,C	10:5095394	INT66403	-5.94842	6.22306e-09	0.013873	-6.81392	0.20968	0.96637	0.84328
rs73382664	G	A	10:127915531	INT108763	-5.94829	6.22754e-09	0.0138767	-3.10444	0.05156	0.98488	0.75786
rs11398341	G	GT	10:10040081	INT64200	5.94825	6.22902e-09	0.0138767	158.42	0.44243	0.99003	0.96785
rs60310016	A	G	10:55552086	INT74717	5.94634	6.29556e-09	0.0140033	2.87313	0.05854	0.99259	0.89486
rs59721294	G	A	10:55551771	INT74717	5.94612	6.30338e-09	0.0140095	2.86421	0.0584	0.99289	0.89957
rs1198071	T	C	10:60747134	INT34153	5.94611	6.30374e-09	0.0140095	6.34329	0.05385	0.99713	0.953
rs567592165	G	GA	10:134202359	INT35789	-5.94482	6.34941e-09	0.0140842	-5.80375	0.13846	0.99185	0.94354
rs758676483	CA	C	10:77838612	INT44739	5.9447	6.35338e-09	0.014086	11.8601	0.43391	0.99145	0.96867
rs16937763	C	T	10:55562463	INT63632	5.94462	6.35617e-09	0.0140874	7.51033	0.05466	0.985	0.76103
rs35950642	A	C,G	10:29287947	INT28697	-5.94413	6.37377e-09	0.0141119	-41.61	0.16098	0.98662	0.91407
rs12718335	C	A,T	10:91842405	INT57352	5.94348	6.39703e-09	0.0141538	4.28922	0.1072	0.99738	0.97744
rs564627625	AAAAT	A	10:4042228	INT23139	-5.94291	6.4174e-09	0.0141843	-29.8718	0.42595	0.98778	0.96483
rs112779913	TA	T	10:3957622	INT29902	5.94227	6.44022e-09	0.0142251	8.35623	0.16093	0.99284	0.96111
rs79648067	A	C,G	10:126304196	INT82606	5.94189	6.45376e-09	0.0142356	24.7184	0.07283	0.97858	0.75161
rs5787098	AAAAT	A	10:95787577	INT138352	5.9397	6.53307e-09	0.014391	5.60416	0.31564	0.98907	0.96003
rs374381201	C	CG	10:87843044	INT53934	5.93825	6.58594e-09	0.0144765	22.9316	0.15888	0.98925	0.9413
rs796871181	CGT	C	10:127113186	INT34529	5.93804	6.59377e-09	0.0144853	19.6724	0.05013	0.998	0.96665
rs796276274	TAAAA	T	10:16554719	INT37417	5.93783	6.60158e-09	0.0144937	5.84285	0.0701	0.95267	0.43731
rs11190079	C	A,G,T	10:101152554	INT31924	5.93782	6.60206e-09	0.0144937	263.673	0.10144	0.99696	0.97389
rs2673471	A	C,G	10:79357323	INT16003	5.93598	6.66974e-09	0.0146204	476.366	0.08174	0.99854	0.98578
rs139905775	T	C	10:55552826	INT74717	5.93596	6.67054e-09	0.0146204	2.87583	0.05953	0.99167	0.8834
rs703068	C	A,T	10:31903180	INT18505	-5.93595	6.67104e-09	0.0146204	-41.4754	0.29476	0.99694	0.98737
rs56324147	TAC	T	10:58890855	INT71323	-5.93554	6.68639e-09	0.0146491	-2266.18	0.07752	0.99514	0.95054
rs397786921	A	AAC	10:89388930	INT28194	5.93538	6.69223e-09	0.014652	10.0712	0.17042	0.98758	0.92684
rs138604710	T	TG	10:88256643	INT34527	5.93516	6.70052e-09	0.0146603	36.5674	0.27842	0.98807	0.95191
rs1198059	T	G	10:60775757	INT95214	5.93502	6.70577e-09	0.0146668	2.78915	0.0519	0.99458	0.91036
rs397692781	A	AT	10:52772934	INT82606	5.93494	6.70878e-09	0.0146684	626.685	0.11342	0.99921	0.99344
rs7897597	A	C,G	10:6884716	INT87693	5.9341	6.74006e-09	0.0147269	3.95137	0.23606	0.99471	0.97618
rs397692781	A	AT	10:52772934	INT34527	5.93363	6.7579e-09	0.014756	494.469	0.11342	0.99921	0.99344
rs796690046	TA	T	10:69927340	INT65318	5.9309	6.86133e-09	0.0149215	6.33252	0.45141	0.9969	0.99029
rs59841934	C	A	10:55551951	INT74717	5.92975	6.90533e-09	0.0150021	2.86328	0.05846	0.99274	0.8972
rs376341466	A	AC	10:95592251	INT58108	5.92924	6.92507e-09	0.0150349	50.6298	0.45	0.99946	0.99836
rs10787504	G	C,T	10:115562228	INT14324	5.92906	6.9318e-09	0.0150445	11.8211	0.4302	0.99727	0.98956
rs4317873	T	C,G	10:66925741	INT19946	5.92857	6.95082e-09	0.0150807	159.268	0.47853	0.99887	0.9963
rs375719036	C	CA	10:50553420	INT62036	-5.92767	6.98589e-09	0.0151416	-24.3466	0.05379	0.9945	0.91515
rs146344768	C	A,T	10:128464270	INT106209	-5.92693	7.01469e-09	0.0151939	-72.5119	0.05238	0.96816	0.51163
rs796871181	CGT	C	10:127113186	INT34527	5.9268	7.01984e-09	0.0152	36.9573	0.05013	0.998	0.96665
rs2791409	T	C	10:6921066	INT133332	-5.92672	7.02273e-09	0.0152012	-0.463463	0.07976	0.9966	0.96277
rs1198072	C	T	10:60747086	INT34529	5.92521	7.08207e-09	0.0153092	6.09747	0.05387	0.99713	0.95296
rs536178986	T	TAC	10:108601235	INT19978	5.924	7.12978e-09	0.0153918	4.04663	0.38088	0.98113	0.93839
rs2981448	C	T	10:123279745	INT59423	-5.92386	7.13524e-09	0.0153984	-5.47518	0.05092	0.98362	0.73751
rs2791408	A	G	10:6922340	INT133332	-5.92305	7.16742e-09	0.0154422	-0.461177	0.07857	0.99913	0.99198
rs2584865	C	T	10:6921335	INT133332	-5.92291	7.17338e-09	0.0154499	-0.46281	0.07807	0.99768	0.97464
rs7088328	A	G	10:13670850	INT64538	5.922	7.20973e-09	0.0155231	0.41454	0.17895	0.99987	0.99931
rs536584405	C	CTG,CTGTG	10:62581350	INT37581	5.92192	7.2127e-09	0.0155243	120.737	0.31922	0.99611	0.98416
rs9664653	C	A,T	10:89525860	INT31611	5.92149	7.23e-09	0.0155461	7.99246	0.28825	0.99476	0.98181
rs12779736	A	C,G	10:20112427	INT91790	5.92122	7.24072e-09	0.0155611	163.118	0.08057	0.99826	0.98053
rs1198071	T	C	10:60747134	INT34529	5.92084	7.25635e-09	0.0155821	6.08708	0.05385	0.99713	0.953
rs201709782	GT	G	10:53472735	INT34527	5.92032	7.27711e-09	0.0156009	2079.99	0.41306	0.98591	0.94958
rs5784143	CG	C	10:29846215	INT34527	5.92032	7.27711e-09	0.0156009	3119.99	0.25483	0.99787	0.9933
rs79009559	C	T	10:124467147	INT81521	-5.91988	7.295e-09	0.0156237	-0.355861	0.0721	0.98446	0.82985
rs1001534975	CGA	C	10:3152025	INT12562	5.91868	7.34378e-09	0.0157074	9.244	0.07383	0.97774	0.75882
rs12778458	C	A,T	10:128817290	INT34527	5.91806	7.36922e-09	0.0157515	61.1517	0.36931	0.99519	0.98498
rs11193685	A	G,T	10:109536469	INT34527	5.9177	7.38382e-09	0.0157723	10.0925	0.49954	0.99668	0.98897
rs12774398	C	G,T	10:96098744	INT21150	-5.91734	7.39893e-09	0.0157956	-16.7241	0.16582	0.9997	0.9982
rs397737028	AT	A	10:130096770	INT14688	5.91697	7.41414e-09	0.015811	319.406	0.37764	0.98254	0.94212
rs7922210	G	A	10:86658413	INT35410	5.91628	7.44236e-09	0.0158608	0.592851	0.0516	0.99865	0.98124
rs200177144	CCTGT	C	10:134081546	INT121836	-5.91535	7.48118e-09	0.0159278	-130.783	0.11075	0.9791	0.82524
rs74570631	G	A,T	10:85471415	INT19357	-5.91502	7.49466e-09	0.015946	-202.278	0.05837	0.99446	0.91904
rs12764809	T	C,G	10:86973793	INT75475	5.91407	7.53461e-09	0.0160153	93.9629	0.30679	0.99759	0.99057
rs75980020	G	A,T	10:64361513	INT24043	-5.9136	7.55418e-09	0.0160464	-0.84335	0.06068	0.99182	0.8918
rs397845085	TTA	T	10:71818392	INT30526	-5.91349	7.55888e-09	0.0160511	-21.2313	0.22069	0.97633	0.88878
rs397766094	GAT	G	10:112431494	INT100459	5.91221	7.61271e-09	0.0161482	70.2332	0.31948	0.99454	0.97795
rs529246539	T	TA	10:85469692	INT19357	-5.91216	7.61458e-09	0.0161482	-198.104	0.13807	0.97538	0.84104
rs7076034	A	G,T	10:59172007	INT81441	-5.91179	7.63059e-09	0.0161661	-22.1305	0.45693	0.9972	0.99185
rs397972202	G	GA	10:16841628	INT76784	-5.91178	7.63069e-09	0.0161661	-123.818	0.21751	0.98638	0.9334
rs571207237	T	TTTTA	10:110247489	INT106922	-5.91173	7.63296e-09	0.0161661	-6.29936	0.12269	0.99697	0.97583
rs147288115	GA	G	10:53423309	INT99139	-5.91085	7.67018e-09	0.0162237	-0.579784	0.09079	0.9823	0.8383
rs376672594	GT	G	10:613138	INT79993	5.91072	7.67585e-09	0.0162304	33.2068	0.20362	0.99206	0.9589
rs562416941	C	CG	10:48431521	INT50195	-5.91029	7.69435e-09	0.0162642	-264.585	0.27378	0.99884	0.9961
rs12251241	C	T	10:22636931	INT29652	-5.90999	7.70687e-09	0.0162801	-5.2787	0.06568	0.98867	0.8465
rs796699538	TA	T	10:62517850	INT62036	-5.90981	7.71496e-09	0.0162847	-173.613	0.49988	0.98311	0.94619
rs564627625	AAAAT	A	10:4042228	INT110370	5.90977	7.71659e-09	0.0162847	31.5818	0.42595	0.98778	0.96483
rs371151797	TAAAG	T	10:69126129	INT84086	-5.90966	7.72117e-09	0.0162852	-352.256	0.20837	0.97172	0.86995
rs71376886	GT	G	10:1125031	INT96624	-5.90951	7.72747e-09	0.0162902	-7.9336	0.38451	0.98679	0.95494
rs796790438	TA	T	10:56110867	INT117692	-5.90937	7.73352e-09	0.0162939	-8.45532	0.36925	0.97393	0.91218
rs7086108	T	C	10:111151413	INT36288	5.90748	7.81519e-09	0.016434	5.40826	0.07336	0.9922	0.89473
rs397846513	CT	C	10:27481176	INT95214	5.90713	7.83016e-09	0.0164497	17.3519	0.3995	0.9871	0.95378
rs796840522	AT	A	10:33717091	INT54683	5.90664	7.85185e-09	0.016465	6.96811	0.20809	0.95732	0.79269
rs199860397	AATTT	A	10:67583365	INT145148	5.90663	7.85212e-09	0.016465	0.541312	0.06696	0.99432	0.93266
rs12262233	G	A,C,T	10:15810235	INT30904	-5.90662	7.85272e-09	0.016465	-24.2936	0.08297	0.9994	0.99267
rs11195373	G	A,T	10:112665050	INT64238	5.90661	7.85279e-09	0.016465	3.06424	0.05533	0.99937	0.98841
rs73364463	A	G	10:123652162	INT81466	5.90653	7.8567e-09	0.0164679	4.75772	0.05308	0.99432	0.90217
rs146344768	C	A,T	10:128464270	INT91422	5.9062	7.87106e-09	0.0164926	50.7487	0.05238	0.96816	0.51163
rs56158024	T	TG	10:3035823	INT98532	5.90612	7.87448e-09	0.0164945	25.1869	0.17621	0.99185	0.95173
rs199647535	CTTTCT	C	10:67583370	INT145148	5.90604	7.87774e-09	0.016496	0.541241	0.06698	0.9943	0.93252
rs147362530	TG	T	10:21340629	INT66403	-5.90564	7.89554e-09	0.0165226	-3.62815	0.05312	0.99929	0.98995
rs143709651	CGA	C	10:134967046	INT152212	5.90506	7.92066e-09	0.0165502	49.4583	0.16903	0.99913	0.99482
rs551486150	T	TA	10:28414523	INT35475	5.90409	7.96348e-09	0.0166219	6.79826	0.06964	0.99865	0.98148
rs796699538	TA	T	10:62517850	INT58175	-5.90297	8.01328e-09	0.0167043	-223.674	0.49988	0.98311	0.94619
rs567592165	G	GA	10:134202359	INT34973	-5.90288	8.01734e-09	0.0167074	-4.00782	0.13846	0.99185	0.94354
rs6602681	T	A,G	10:13783685	INT15301	-5.90126	8.0895e-09	0.0168308	-49.3063	0.43774	0.97545	0.91296
rs2279211	G	A,C,T	10:3171995	INT70505	-5.90002	8.14523e-09	0.0169413	-6.5035	0.33969	0.99465	0.98117
rs4880337	C	A,T	10:133937951	INT118268	-5.89831	8.22312e-09	0.0170792	-0.497693	0.14312	0.97948	0.86723
rs2279211	G	A,C,T	10:3171995	INT66773	-5.89827	8.22471e-09	0.0170792	-3.96182	0.33969	0.99465	0.98117
rs8190665	A	AC	10:26531971	INT81507	5.89752	8.25904e-09	0.0171231	26.0499	0.05403	0.96806	0.53669
rs397737028	AT	A	10:130096770	INT91775	5.8972	8.27362e-09	0.0171478	438.531	0.37764	0.98254	0.94212
rs371151797	TAAAG	T	10:69126129	INT119285	-5.89651	8.30521e-09	0.017198	-300.569	0.20837	0.97172	0.86995
rs2610867	T	G	10:55775852	INT149750	5.89646	8.30751e-09	0.017198	1.99302	0.06261	0.99663	0.95616
rs1001534975	CGA	C	10:3152025	INT70505	-5.89588	8.3343e-09	0.0172405	-10.0185	0.07383	0.97774	0.75882
rs11186669	T	C	10:93490163	INT149113	5.89579	8.33861e-09	0.0172417	0.857376	0.06074	0.99734	0.96182
rs2981448	C	T	10:123279745	INT29882	-5.89574	8.34076e-09	0.0172417	-9.08038	0.05092	0.98362	0.73751
rs567592165	G	GA	10:134202359	INT31182	-5.89534	8.35958e-09	0.0172494	-4.44875	0.13846	0.99185	0.94354
rs74125854	C	T	10:16763178	INT54448	-5.89509	8.37095e-09	0.0172613	-0.625855	0.06801	0.9958	0.94852
rs151125731	G	GA,GAA	10:55541754	INT69196	-5.89478	8.38531e-09	0.0172854	-0.575524	0.28411	0.9776	0.91895
rs2279211	G	A,C,T	10:3171995	INT12562	5.89402	8.42059e-09	0.0173526	5.97404	0.33969	0.99465	0.98117
rs60142889	GAA	G	10:65574793	INT34153	5.89373	8.43419e-09	0.0173692	97.0957	0.23209	0.99886	0.99427
rs7899719	G	A	10:77448435	INT81745	-5.89368	8.43664e-09	0.0173692	-1.97536	0.05635	0.99856	0.97346
rs68012888	AT	A	10:102666605	INT116674	-5.89329	8.45492e-09	0.0173903	-5.92359	0.49003	0.99918	0.99702
rs11186662	G	A	10:93458105	INT149113	5.89234	8.49941e-09	0.0174651	0.821646	0.06172	0.99934	0.99061
rs144065946	T	TACTC	10:132005517	INT84975	5.8912	8.55354e-09	0.0175597	10.8113	0.12054	0.99386	0.95355
rs542428286	C	CTGTTT,CTGTTTTGTTT,CTGTTTTGTTTTGTTT	10:106704994	INT19978	5.88972	8.6236e-09	0.0176588	12.1261	0.11191	0.99956	0.99677
rs58461903	T	C	10:16760578	INT54448	-5.88842	8.68593e-09	0.0177696	-0.572178	0.06035	0.99129	0.88289
rs763565608	CGT	C	10:31739802	INT122102	-5.88817	8.69786e-09	0.0177828	-116.547	0.05715	0.99675	0.95362
rs546899	C	A,T	10:6929145	INT133332	-5.88754	8.72825e-09	0.0178281	-0.45424	0.08068	0.9994	0.9949
rs61575637	A	C	10:16760301	INT54448	-5.88733	8.73874e-09	0.0178383	-0.572159	0.0604	0.99123	0.88205
rs7101163	G	T	10:31410094	INT75707	5.88602	8.80212e-09	0.0179507	0.778822	0.05431	0.99785	0.96506
rs371151797	TAAAG	T	10:69126129	INT12839	-5.88531	8.83681e-09	0.0180056	-345.861	0.20837	0.97172	0.86995
rs371151797	TAAAG	T	10:69126129	INT122944	-5.88449	8.87706e-09	0.0180638	-268.683	0.20837	0.97172	0.86995
rs9415311	C	A,G,T	10:56116722	INT102530	-5.88411	8.89573e-09	0.0180904	-14.3793	0.08079	0.9964	0.96663
rs2475232	G	A,T	10:116269689	INT61076	-5.88261	8.96971e-09	0.018218	-23.5903	0.23469	0.96807	0.85318
rs10884159	A	T	10:107263612	INT24570	5.88234	8.98326e-09	0.0182341	44.018	0.39438	0.99959	0.99841
rs7917495	T	C,G	10:71247667	INT34527	5.88161	9.01965e-09	0.0183011	7.33171	0.40338	0.99706	0.99092
rs1414630	G	A,C	10:117243643	INT34527	5.88138	9.03124e-09	0.0183119	621.02	0.32104	0.99546	0.98202
rs265463	G	C,T	10:83134067	INT34153	5.88116	9.04217e-09	0.0183156	6.50048	0.37625	0.9955	0.98486
rs73254567	G	A,C,T	10:33361671	INT81507	5.88079	9.06042e-09	0.0183448	5.08848	0.05603	0.99637	0.94337
rs397845085	TTA	T	10:71818392	INT78943	-5.87947	9.12706e-09	0.0184452	-18.2289	0.22069	0.97633	0.88878
rs869225093	AAT	A	10:92178235	INT32290	-5.87939	9.13103e-09	0.0184475	-1.43084	0.24625	0.99281	0.9682
rs199999648	T	TTTTC,TTTTCTTTCTTTC,TTTTCTTTCTTTCT,TTTTCTTTCTTTCTT	10:102342559	INT15228	-5.87929	9.13613e-09	0.018448	-8.49643	0.19588	0.99805	0.98918
rs2454783	C	T	10:11453343	INT59423	5.87927	9.13697e-09	0.018448	1.49075	0.05001	0.99786	0.96665
rs541433182	G	A	10:55554653	INT74717	5.87902	9.14949e-09	0.0184675	2.89123	0.06004	0.99038	0.864
rs397845210	T	TA	10:83953239	INT93674	5.87893	9.15429e-09	0.0184703	1.04497	0.05515	0.99434	0.91822
rs397845085	TTA	T	10:71818392	INT118757	-5.87857	9.17228e-09	0.0184848	-21.3438	0.22069	0.97633	0.88878
rs7910895	C	A,T	10:107583339	INT91397	5.87793	9.20478e-09	0.0185255	187.069	0.08473	0.99552	0.9583
rs7097268	A	G	10:16756732	INT54448	-5.87789	9.20674e-09	0.0185255	-0.631305	0.06086	0.99071	0.87321
rs78455555	T	C	10:28704360	INT56725	-5.87734	9.23495e-09	0.0185649	-0.891576	0.05776	0.98217	0.75849
rs374486559	CAT	C	10:5110359	INT118006	5.87723	9.24045e-09	0.0185695	11.0194	0.0515	0.97752	0.62384
rs374486559	CAT	C	10:5110359	INT108922	-5.87671	9.267e-09	0.0186121	-9.84627	0.0515	0.97752	0.62384
rs796647732	AT	A	10:121929792	INT43802	-5.87618	9.29451e-09	0.0186558	-5202.73	0.18395	0.99054	0.94574
rs12779736	A	C,G	10:20112427	INT91775	5.87602	9.30247e-09	0.0186602	141.862	0.08057	0.99826	0.98053
rs397845085	TTA	T	10:71818392	INT55574	-5.87567	9.32038e-09	0.0186903	-20.372	0.22069	0.97633	0.88878
rs11398341	G	GT	10:10040081	INT85665	-5.87549	9.3298e-09	0.0187035	-119.857	0.44243	0.99003	0.96785
rs542156303	C	A	10:92845585	INT107861	5.87535	9.33736e-09	0.0187128	236.508	0.11154	0.97581	0.8172
rs2912764	A	C	10:123281491	INT59423	-5.87498	9.35633e-09	0.0187449	-5.64	0.05172	0.98322	0.73343
rs60142889	GAA	G	10:65574793	INT61076	-5.87492	9.35913e-09	0.0187449	-125.296	0.23209	0.99886	0.99427
rs112782687	G	A	10:16768544	INT54448	-5.87483	9.36396e-09	0.0187488	-0.634031	0.05046	0.99571	0.93482
rs375719036	C	CA	10:50553420	INT58175	-5.87439	9.38679e-09	0.0187887	-31.142	0.05379	0.9945	0.91515
rs1779155	C	G,T	10:38220009	INT74042	5.8738	9.41744e-09	0.0188442	67.5036	0.08858	0.99944	0.99417
rs80245295	A	G	10:67579780	INT145148	5.87301	9.45889e-09	0.0189155	0.530087	0.07283	0.99445	0.93804
rs397735858	TAAAAC	T	10:112044842	INT21763	5.87276	9.47179e-09	0.0189321	15.7683	0.47857	0.9974	0.99094
rs562416941	C	CG	10:48431521	INT81848	-5.87161	9.5319e-09	0.0190254	-283.328	0.27378	0.99884	0.9961
rs200772344	T	G	10:93486719	INT149113	5.87125	9.55126e-09	0.0190473	0.430749	0.35917	0.99097	0.96564
rs56193712	CA	C	10:122552788	INT80002	5.86935	9.65158e-09	0.0192061	5.72639	0.12774	0.99758	0.98281
rs530891460	ATATATAATATAT	A	10:132780531	INT99290	-5.86911	9.66436e-09	0.0192256	-18.6753	0.06806	0.99232	0.91268
rs1414630	G	A,C	10:117243643	INT82606	5.86852	9.69597e-09	0.0192826	785.341	0.32104	0.99546	0.98202
rs1418162	C	T	10:93485377	INT149113	5.86829	9.70845e-09	0.0192956	0.422066	0.36626	0.99993	0.99972
rs7069159	C	A,G	10:103085044	INT108843	-5.86814	9.71624e-09	0.0192992	-3.74086	0.14891	0.9765	0.86369
rs959532	C	A	10:60746298	INT82606	5.86791	9.72856e-09	0.0193178	11.2767	0.05262	0.99724	0.95406
rs2579746	C	A,T	10:78327674	INT85911	5.86774	9.73811e-09	0.0193308	37.2619	0.46932	0.99109	0.97102
rs1001534975	CGA	C	10:3152025	INT78525	-5.86657	9.801e-09	0.0194378	-11.173	0.07383	0.97774	0.75882
rs265463	G	C,T	10:83134067	INT61076	-5.86573	9.84664e-09	0.0194865	-8.3928	0.37625	0.9955	0.98486
rs35209684	C	A,G	10:36053130	INT77034	-5.8648	9.8972e-09	0.0195509	-253.813	0.05772	0.99768	0.96664
rs647416	C	T	10:89746568	INT95176	-5.86448	9.91484e-09	0.0195738	-1.26404	0.10417	0.99121	0.93129
rs7070850	G	A,C	10:114507596	INT32901	5.86423	9.92869e-09	0.0195952	417.493	0.32457	0.99317	0.97555
rs192317980	C	A,T	10:31398616	INT75707	5.86379	9.9528e-09	0.0196368	0.759311	0.05192	0.99825	0.97556
rs750661560	CA	C	10:121218920	INT21303	5.86373	9.95592e-09	0.019637	3348.85	0.1104	0.98096	0.85046
rs35462783	C	A,G	10:50276825	INT61076	-5.86361	9.96244e-09	0.0196439	-493.079	0.33481	0.99713	0.98946
rs1006520368	CAAAATAAAAT	C	10:91765840	INT116664	5.86274	1.00103e-08	0.0197144	3.30091	0.34108	0.98123	0.93945
rs79547274	G	A,C,T	10:108304950	INT35410	5.86243	1.00273e-08	0.0197417	1.78911	0.08329	0.99306	0.92954
rs2279211	G	A,C,T	10:3171995	INT94845	-5.86212	1.00447e-08	0.0197701	-4.64825	0.33969	0.99465	0.98117
rs61845336	C	A,T	10:43513041	INT103512	5.86176	1.00648e-08	0.0197975	1148.97	0.0659	0.99872	0.9834
rs7087657	C	T	10:6368707	INT75488	5.86133	1.00886e-08	0.0198384	930.132	0.39971	0.99687	0.98945
rs544497192	TTTTG	T	10:6963347	INT83040	-5.86123	1.0094e-08	0.0198431	-28.8389	0.14391	0.98689	0.92258
rs571207237	T	TTTTA	10:110247489	INT27081	-5.86059	1.013e-08	0.0199078	-5.63779	0.12269	0.99697	0.97583
rs1056353778	G	GC	10:50907948	INT70540	-5.85938	1.01978e-08	0.0200229	-24.9202	0.43578	0.97035	0.90635
rs562882108	C	CATAGATGGATGGATAA	10:125926543	INT66403	-5.85879	1.02307e-08	0.0200691	-36.0064	0.27901	0.99208	0.96817
rs747344864	T	TAC	10:85249670	INT32901	5.85867	1.02377e-08	0.0200769	345.648	0.05046	0.99875	0.98209
rs71762629	TTTG	T	10:12658508	INT44162	5.85772	1.02914e-08	0.0201578	267.573	0.17723	0.9877	0.93384
rs570805021	GATTT	G	10:122649699	INT88977	5.85759	1.02986e-08	0.0201658	9.88949	0.31992	0.99782	0.99268
rs12774482	T	A,G	10:44604819	INT43546	5.85638	1.03676e-08	0.0202702	93.9348	0.17165	0.99875	0.9928
rs370221250	GAT	G	10:14227616	INT58961	5.85596	1.0392e-08	0.0202996	81.5922	0.26204	0.99729	0.98858
rs537728056	TTTTC	T	10:1028036	INT16922	-5.85476	1.04605e-08	0.0204088	-3.73563	0.22896	0.9773	0.90528
rs1001534975	CGA	C	10:3152025	INT66773	-5.85459	1.04703e-08	0.0204218	-6.06559	0.07383	0.97774	0.75882
rs2920411	T	C	10:11430801	INT98532	5.85367	1.05235e-08	0.0205009	3.15441	0.05496	0.99233	0.88305
rs112305091	C	CT	10:106648310	INT107862	5.85288	1.05694e-08	0.0205622	258.611	0.3079	0.99213	0.97223
rs146344768	C	A,T	10:128464270	INT86926	-5.85285	1.05711e-08	0.0205622	-62.0716	0.05238	0.96816	0.51163
rs1198069	G	A	10:60747990	INT34529	5.85278	1.05755e-08	0.0205622	6.01126	0.05294	0.997	0.95052
rs549423167	T	C	10:55555472	INT74717	5.85212	1.06142e-08	0.0206218	2.90476	0.05972	0.98969	0.85236
rs75727770	CTT	C	10:13976469	INT144482	5.85123	1.0666e-08	0.0206856	17.068	0.18633	0.9981	0.98975
rs796840522	AT	A	10:33717091	INT24104	-5.85123	1.06661e-08	0.0206856	-6.73026	0.20809	0.95732	0.79269
rs74549427	G	A	10:69520397	INT76144	-5.85103	1.06779e-08	0.0206957	-0.746255	0.10516	0.9925	0.9247
rs12764666	C	A,G	10:67965033	INT46683	-5.85098	1.06809e-08	0.0206957	-0.65441	0.0989	0.9975	0.97752
rs370125169	A	AAAAC	10:35170890	INT68360	5.85085	1.06887e-08	0.0207046	8.62405	0.17648	0.99282	0.96
rs7915779	G	A,C	10:65244244	INT21763	5.85063	1.07016e-08	0.0207234	24.5875	0.4558	0.99546	0.98475
rs548596632	C	A	10:71557373	INT117692	-5.84968	1.07578e-08	0.0208074	-3785.04	0.30882	0.99427	0.97946
rs1198069	G	A	10:60747990	INT34153	5.84918	1.07875e-08	0.0208462	6.23642	0.05294	0.997	0.95052
rs145585537	TC	T	10:62014000	INT72706	5.84876	1.08125e-08	0.020882	5.05223	0.13468	0.99919	0.99382
rs5789010	AT	A	10:131869898	INT117692	-5.84815	1.08485e-08	0.020933	-30.427	0.06006	0.99843	0.97801
rs12571592	G	C	10:16762707	INT54448	-5.84781	1.08688e-08	0.0209596	-0.595197	0.07451	0.99471	0.93874
rs60182575	A	C,G	10:129469918	INT118481	5.84748	1.08885e-08	0.0209783	11.5509	0.18282	0.99024	0.95146
rs2981442	C	A	10:123281565	INT59423	-5.84688	1.09245e-08	0.0210295	-5.61647	0.05172	0.9832	0.73311
rs574090374	CTA	C	10:71980736	INT34165	5.84447	1.10707e-08	0.0212417	879.339	0.10512	0.95607	0.64988
rs808317	G	A,C,T	10:116507168	INT140270	-5.84391	1.11047e-08	0.0212944	-54.5204	0.08633	0.99954	0.99509
rs12354668	G	A,C,T	10:77939001	INT68360	5.84374	1.11152e-08	0.0213081	483.546	0.0676	0.95356	0.44998
rs2454772	C	T	10:11459879	INT59423	5.84199	1.12227e-08	0.0214761	1.46908	0.05432	0.99596	0.93769
rs79939639	C	A,G	10:133983907	INT98604	5.8404	1.13215e-08	0.0216142	41.9026	0.16556	0.99367	0.96623
rs12244275	T	A,G	10:132550298	INT23393	5.8403	1.13275e-08	0.0216192	23.3782	0.17315	0.99734	0.98358
rs547296617	G	GTA	10:59399517	INT107458	5.83993	1.13508e-08	0.0216574	4.2192	0.20471	0.99566	0.98134
rs703068	C	A,T	10:31903180	INT94845	-5.83975	1.1362e-08	0.021666	-29.7919	0.29476	0.99694	0.98737
rs3740043	G	A	10:91598513	INT40422	-5.83963	1.1369e-08	0.0216731	-0.385206	0.18965	0.99986	0.99912
rs144065946	T	TACTC	10:132005517	INT84974	5.83824	1.14563e-08	0.021801	13.6428	0.12054	0.99386	0.95355
rs2279211	G	A,C,T	10:3171995	INT78525	-5.83745	1.15062e-08	0.0218894	-7.21536	0.33969	0.99465	0.98117
rs374346274	AAAC	A	10:104877405	INT71946	5.83738	1.15108e-08	0.0218894	3.38442	0.13914	0.9974	0.98122
rs1198074	G	C	10:60746627	INT82606	5.83734	1.15132e-08	0.0218894	11.1483	0.05378	0.99725	0.9549
rs2813477	G	A,T	10:80657359	INT121731	5.83725	1.15189e-08	0.0218894	0.418116	0.25166	0.98419	0.93805
rs386746537	AGCAGCCAT	ATCTTGCAACCATG	10:93486711	INT149113	5.8365	1.1567e-08	0.0219685	0.422686	0.36794	0.99844	0.99394
rs7070973	C	G	10:13670931	INT64538	5.83579	1.16119e-08	0.022043	0.408928	0.17049	0.99986	0.99927
rs397786921	A	AAC	10:89388930	INT47347	5.83567	1.16195e-08	0.0220469	18.389	0.17042	0.98758	0.92684
rs567592165	G	GA	10:134202359	INT28577	-5.83547	1.16321e-08	0.0220605	-4.95945	0.13846	0.99185	0.94354
rs1983888	C	A	10:13671571	INT64538	5.83545	1.16335e-08	0.0220605	0.40917	0.17083	0.99902	0.9951
rs945297	C	A,G	10:26704655	INT40153	5.83523	1.16475e-08	0.0220807	318.096	0.29824	0.99839	0.99321
rs11818251	C	T	10:69518689	INT76144	-5.83403	1.17248e-08	0.0222142	-0.744268	0.10492	0.99252	0.92498
rs7098904	T	A,G	10:23034104	INT150262	-5.83368	1.17471e-08	0.0222369	-5.64573	0.32893	0.99669	0.98833
rs12354952	G	A,C	10:8261497	INT86974	-5.83326	1.17743e-08	0.0222689	-3.24656	0.14549	0.99741	0.98553
rs79648067	A	C,G	10:126304196	INT34153	5.83315	1.17814e-08	0.0222759	13.6949	0.07283	0.97858	0.75161
rs9325529	A	G	10:109726465	INT57423	-5.83217	1.18453e-08	0.0223835	-0.953458	0.06391	0.99466	0.92243
rs73254567	G	A,C,T	10:33361671	INT77726	-5.83049	1.19554e-08	0.0225455	-3.88295	0.05603	0.99637	0.94337
rs1198073	C	T	10:60746650	INT82606	5.82972	1.20055e-08	0.0226072	11.115	0.0538	0.99723	0.95454
rs12243088	A	G,T	10:77946967	INT69392	-5.82866	1.20761e-08	0.0227007	-1.35049	0.09995	0.99275	0.9397
rs78968326	G	A,C	10:93486715	INT149113	5.82779	1.21336e-08	0.0227824	0.421942	0.36879	0.99866	0.99497
rs2090126	C	A,T	10:50206125	INT83811	5.82773	1.21379e-08	0.0227839	83.542	0.40619	0.98339	0.94865
rs397845085	TTA	T	10:71818392	INT94866	-5.82745	1.21563e-08	0.0228052	-20.3866	0.22069	0.97633	0.88878
rs772837	G	T	10:80657159	INT121731	5.82707	1.21821e-08	0.0228376	0.413428	0.25936	0.98594	0.94466
rs398114717	C	CT	10:107680025	INT72193	5.82287	1.24658e-08	0.0233118	11.0585	0.23514	0.99322	0.96728
rs7074695	C	G,T	10:20509520	INT70696	5.82274	1.24746e-08	0.0233214	10.0799	0.32695	0.9912	0.96428
rs982336789	CTATTATTAT	C	10:45880281	INT44151	5.82265	1.24809e-08	0.0233265	24.5049	0.12752	0.97764	0.85683
rs7072575	G	C	10:69523429	INT76144	-5.82242	1.24966e-08	0.0233492	-0.738784	0.09114	0.99753	0.97264
rs56193712	CA	C	10:122552788	INT101048	5.82223	1.25096e-08	0.0233666	9.72315	0.12774	0.99758	0.98281
rs7072202	C	T	10:69523326	INT76144	-5.82183	1.25374e-08	0.0233984	-0.730957	0.09569	0.99959	0.99633
rs534265514	T	C	10:55554525	INT74717	5.82176	1.25423e-08	0.0234007	2.94888	0.05263	0.98944	0.8356
rs869093486	CTTT	C	10:110131107	INT52652	5.82018	1.26509e-08	0.0235763	9.67655	0.16302	0.99983	0.99882
rs796119944	GA	G	10:131519206	INT59360	5.8201	1.26569e-08	0.0235807	3.08028	0.26643	0.9678	0.8703
rs79648067	A	C,G	10:126304196	INT34527	5.81961	1.26912e-08	0.023631	19.1395	0.07283	0.97858	0.75161
rs4424617	C	T	10:77413399	INT79993	5.81764	1.28284e-08	0.0238385	1.55764	0.05272	0.9849	0.73424
rs398014314	GT	G	10:85155807	INT42663	5.81712	1.28652e-08	0.0238864	11.0697	0.11798	0.9964	0.96918
rs145797659	T	TA	10:67570577	INT145148	5.81691	1.28799e-08	0.0239057	0.523325	0.07137	0.99718	0.97027
rs1864485	C	T	10:77416139	INT79993	5.81661	1.29014e-08	0.0239183	1.53263	0.05212	0.98612	0.75125
rs12779736	A	C,G	10:20112427	INT91774	5.81646	1.29119e-08	0.0239252	153.354	0.08057	0.99826	0.98053
rs397709524	GGT	G	10:58902833	INT140951	-5.81595	1.29484e-08	0.0239792	-32.4003	0.11086	0.99022	0.91352
rs4934618	G	A	10:34167569	INT71581	5.81562	1.29712e-08	0.0240146	0.232973	0.39129	0.97856	0.93069
rs4258323	C	T	10:77419034	INT79993	5.81426	1.3069e-08	0.024168	1.47564	0.0565	0.98736	0.78748
rs2454783	C	T	10:11453343	INT29882	5.81392	1.30931e-08	0.0241988	2.45783	0.05001	0.99786	0.96665
rs703068	C	A,T	10:31903180	INT132412	-5.81368	1.311e-08	0.0242231	-28.8955	0.29476	0.99694	0.98737
rs55800338	C	A,T	10:120347046	INT71902	5.81292	1.31646e-08	0.0243033	299.57	0.05242	0.99201	0.88733
rs397698673	ATG	A	10:131994585	INT46844	-5.81212	1.32226e-08	0.0243756	-99.2153	0.46733	0.96802	0.89696
rs397845641	TA	T	10:30838915	INT118006	5.81169	1.32539e-08	0.0244194	6.11012	0.40913	0.98358	0.94833
rs1418160	G	T	10:93484501	INT149113	5.81122	1.32882e-08	0.0244549	0.420353	0.36576	0.99971	0.99886
rs538648136	T	TTA	10:64054915	INT37729	-5.81035	1.33515e-08	0.0245505	-31.0125	0.10781	0.97488	0.7958
rs1198072	C	T	10:60747086	INT82606	5.81029	1.33559e-08	0.0245516	11.033	0.05387	0.99713	0.95296
rs564627625	AAAAT	A	10:4042228	INT104732	5.80752	1.356e-08	0.0248634	33.3089	0.42595	0.98778	0.96483
rs6585911	C	A,T	10:86655629	INT72706	5.80744	1.35664e-08	0.024868	177.498	0.36387	0.99778	0.99298
rs397786293	AT	A	10:85241646	INT119450	-5.80712	1.35896e-08	0.0249035	-408.301	0.34966	0.99885	0.99578
rs59732378	C	G,T	10:562279	INT66670	5.80628	1.36528e-08	0.0249982	36.8549	0.20247	0.99618	0.9812
rs2502210	C	A	10:13642778	INT64538	5.80596	1.36764e-08	0.0250272	0.412019	0.17412	0.99551	0.97458
rs11498715	T	C,G	10:82850327	INT122612	5.80533	1.37239e-08	0.0251071	21.4513	0.11564	0.95335	0.6426
rs79697670	C	T	10:67572814	INT145148	5.80508	1.37423e-08	0.0251336	0.525698	0.06725	0.99712	0.9623
rs57574235	C	A,G	10:52440503	INT61076	-5.80455	1.37825e-08	0.025186	-13.3608	0.05077	0.96706	0.40824
rs11191812	T	G	10:105560810	INT78113	-5.80399	1.38251e-08	0.0252496	-2.63379	0.05419	0.99079	0.85986
rs34902689	CT	C	10:86620647	INT79216	-5.80383	1.3837e-08	0.0252641	-165.289	0.07221	0.99509	0.94784
rs770916570	ATAT	A	10:54804910	INT58175	-5.80376	1.38422e-08	0.0252666	-3.94322	0.19172	0.99661	0.98485
rs1198071	T	C	10:60747134	INT82606	5.80313	1.38901e-08	0.0253366	11.0092	0.05385	0.99713	0.953
rs181614582	A	T	10:67572693	INT145148	5.8031	1.38923e-08	0.0253366	0.525841	0.06717	0.99709	0.96173
rs16932523	A	G	10:77422160	INT79993	5.8027	1.39232e-08	0.0253702	1.46214	0.0555	0.98754	0.78905
rs56324147	TAC	T	10:58890855	INT119793	-5.80184	1.39885e-08	0.0254619	-2092.33	0.07752	0.99514	0.95054
rs7900113	G	A	10:77323534	INT58299	5.80083	1.40657e-08	0.0255792	2.40619	0.05847	0.99512	0.92885
rs2502211	A	G	10:13642629	INT64538	5.80064	1.4081e-08	0.0255944	0.412316	0.16935	0.99606	0.97789
rs7085324	T	A,C	10:77161659	INT19357	-5.79987	1.41402e-08	0.0256732	-113.383	0.05346	0.98294	0.72409
rs373854111	A	AG	10:30931117	INT116962	-5.79915	1.41957e-08	0.0257623	-14.3574	0.10638	0.98653	0.89991
rs57574235	C	A,G	10:52440503	INT82606	5.7991	1.42001e-08	0.0257623	18.3051	0.05077	0.96706	0.40824
rs372690194	AC	A	10:69463077	INT76144	-5.7985	1.42465e-08	0.025821	-0.836039	0.08792	0.98994	0.90932
rs12262698	C	A,T	10:50079602	INT89109	5.79843	1.42519e-08	0.025821	9.68443	0.11457	0.99956	0.99659
rs567592165	G	GA	10:134202359	INT80849	5.79841	1.42535e-08	0.025821	5.17625	0.13846	0.99185	0.94354
rs58577308	G	GAAA	10:98266023	INT79079	5.79836	1.42575e-08	0.0258211	0.674283	0.10208	0.97624	0.80924
rs303498	G	A,C	10:90551836	INT37417	5.7983	1.4262e-08	0.0258221	19.7673	0.17434	0.99877	0.99326
rs580245	A	C	10:89742918	INT95176	-5.79746	1.43279e-08	0.0259125	-1.23859	0.10834	0.98547	0.88773
rs11186667	G	A	10:93482577	INT149113	5.79727	1.43429e-08	0.0259251	0.419868	0.36606	0.99914	0.99688
rs149590572	G	A	10:93575831	INT149113	5.79713	1.43533e-08	0.0259367	0.872105	0.06592	0.99241	0.90866
rs35206345	AC	A	10:32475110	INT53934	5.79634	1.4416e-08	0.026022	5.06293	0.37369	0.97644	0.92728
rs11197006	G	A,C	10:116709883	INT75489	5.79628	1.44206e-08	0.026022	3.20442	0.46645	0.99965	0.99886
rs34972844	T	A,C	10:120949084	INT66902	5.79431	1.45763e-08	0.0262739	11.9714	0.49286	0.99517	0.98316
rs562416941	C	CG	10:48431521	INT48954	-5.79417	1.45876e-08	0.0262783	-222.732	0.27378	0.99884	0.9961
rs7906910	A	G,T	10:123406511	INT71946	5.79413	1.45909e-08	0.0262783	132.593	0.10513	0.99338	0.94477
rs7073992	A	C	10:16776330	INT54448	-5.7937	1.46251e-08	0.0263304	-0.603304	0.07261	0.99893	0.98882
rs6602682	G	A,T	10:13783934	INT54070	-5.79315	1.46694e-08	0.026383	-5.77063	0.29282	0.97188	0.88723
rs398054385	ACT	A	10:58106019	INT61076	-5.79254	1.47186e-08	0.0264446	-130.312	0.31208	0.99367	0.97587
rs377741058	C	T	10:69486526	INT34527	5.79233	1.47355e-08	0.0264579	68.8243	0.23878	0.98272	0.92661
rs397737028	AT	A	10:130096770	INT91790	5.79168	1.47879e-08	0.0265372	492.502	0.37764	0.98254	0.94212
rs368473639	TAAAAATACA	T	10:100214621	INT34153	5.79114	1.48311e-08	0.0265854	28.8165	0.06999	0.98089	0.778
rs1056353778	G	GC	10:50907948	INT18505	-5.79097	1.4845e-08	0.0266029	-30.9437	0.43578	0.97035	0.90635
rs397751392	TTG	T	10:63560784	INT54471	5.79058	1.48766e-08	0.0266433	25.5666	0.48006	0.99252	0.97617
rs397824773	C	CA	10:70880335	INT66652	-5.79037	1.48939e-08	0.0266554	-81.8032	0.2304	0.98957	0.95326
rs11596692	G	A,C	10:87731781	INT45883	5.79036	1.48948e-08	0.0266554	277.486	0.12534	0.9987	0.99186
rs12244275	T	A,G	10:132550298	INT50592	5.79013	1.49136e-08	0.0266817	14.6585	0.17315	0.99734	0.98358
rs6482953	C	A,G,T	10:129518386	INT77597	-5.78984	1.49367e-08	0.0267156	-146.834	0.15829	0.99937	0.99586
rs397698673	ATG	A	10:131994585	INT77176	5.7897	1.49488e-08	0.0267298	137.701	0.46733	0.96802	0.89696
rs200206144	TC	T	10:93566700	INT149113	5.78932	1.49795e-08	0.0267701	0.865359	0.06345	0.99324	0.91444
rs12243088	A	G,T	10:77946967	INT12830	-5.78914	1.49939e-08	0.0267742	-1.45123	0.09995	0.99275	0.9397
rs12258497	G	T	10:55556292	INT74717	5.78906	1.50007e-08	0.0267783	2.87346	0.05962	0.98915	0.84272
rs71486061	A	AAT	10:110639944	INT68404	-5.78895	1.50095e-08	0.0267867	-7.83853	0.05163	0.99827	0.9721
rs12251241	C	T	10:22636931	INT118757	-5.78843	1.50527e-08	0.0268491	-11.3684	0.06568	0.98867	0.8465
rs111650470	T	C	10:67571378	INT145148	5.78834	1.50597e-08	0.0268498	0.52287	0.06673	0.99808	0.97642
rs146090067	C	A	10:55556181	INT74717	5.78828	1.50651e-08	0.0268498	2.87344	0.05956	0.98927	0.84471
rs35115927	CATTT	C	10:13960424	INT118753	-5.78823	1.50693e-08	0.0268498	-282.94	0.08288	0.99679	0.9625
rs56324147	TAC	T	10:58890855	INT12417	-5.78717	1.51561e-08	0.0269815	-2019.1	0.07752	0.99514	0.95054
rs11006872	A	G	10:28395460	INT71666	-5.78705	1.51662e-08	0.0269921	-0.845628	0.05569	0.99684	0.94908
rs398114717	C	CT	10:107680025	INT88139	5.78674	1.51921e-08	0.0270308	7.49836	0.23514	0.99322	0.96728
rs551019579	T	G	10:77321322	INT58299	5.78621	1.52361e-08	0.0270795	2.38321	0.05848	0.99507	0.92882
rs146344768	C	A,T	10:128464270	INT44732	5.78527	1.53146e-08	0.0271799	60.4273	0.05238	0.96816	0.51163
rs144065946	T	TACTC	10:132005517	INT98475	5.78473	1.53599e-08	0.0272242	10.4472	0.12054	0.99386	0.95355
rs35965618	TAG	T	10:59286430	INT47805	-5.78458	1.5372e-08	0.0272242	-507.025	0.12929	0.99867	0.99092
rs78426660	C	G	10:67583876	INT145148	5.78458	1.53721e-08	0.0272242	0.524941	0.06855	0.99467	0.93764
rs796201581	TA	T	10:60855950	INT118437	5.78308	1.54991e-08	0.0274265	18.5286	0.22989	0.98401	0.92726
rs56382862	G	A,T	10:107037778	INT98477	5.7829	1.5514e-08	0.0274306	67.8325	0.09372	0.99671	0.96676
rs7079599	C	T	10:16770518	INT54448	-5.78281	1.55214e-08	0.0274362	-0.591375	0.06541	0.99714	0.96621
rs9415311	C	A,G,T	10:56116722	INT18505	-5.78267	1.55331e-08	0.0274493	-19.4075	0.08079	0.9964	0.96663
rs77419098	C	G	10:89960127	INT127184	5.78248	1.55497e-08	0.0274638	0.851614	0.06207	0.97723	0.69981
rs1563763	C	A,G,T	10:127039658	INT46211	5.78042	1.57251e-08	0.0277341	14.9847	0.09118	0.99587	0.96239
rs146344768	C	A,T	10:128464270	INT44725	5.78003	1.57591e-08	0.0277656	88.7982	0.05238	0.96816	0.51163
rs7097523	T	G	10:16770568	INT54448	-5.7792	1.58302e-08	0.0278606	-0.600314	0.06448	0.99712	0.96578
rs151331611	G	A,T	10:24378594	INT128728	5.77874	1.58699e-08	0.0279092	13.5146	0.07615	0.99479	0.93379
rs71376886	GT	G	10:1125031	INT39731	-5.77873	1.58708e-08	0.0279092	-5.06971	0.38451	0.98679	0.95494
rs72803614	T	C	10:28393809	INT71666	-5.77837	1.59025e-08	0.0279575	-0.844526	0.05559	0.99699	0.95196
rs10794181	G	A,C	10:125972754	INT95390	-5.77822	1.59148e-08	0.0279715	-56.1016	0.33976	0.97173	0.90949
rs869225093	AAT	A	10:92178235	INT24693	-5.77801	1.59337e-08	0.0279895	-1.8684	0.24625	0.99281	0.9682
rs58357677	A	AATAAAT,AATAAATATAAAT	10:54643611	INT72193	5.77792	1.59411e-08	0.027995	3.27809	0.41176	0.98674	0.9555
rs372595246	GA	G	10:28400133	INT71666	-5.7777	1.59604e-08	0.0280062	-0.852275	0.05715	0.99495	0.91627
rs56282513	T	C,G	10:55371902	INT79216	-5.77755	1.59738e-08	0.0280219	-432.49	0.12731	0.99788	0.98597
rs2981441	G	A	10:123281870	INT59423	-5.77737	1.59889e-08	0.0280408	-5.55979	0.05173	0.98316	0.73236
rs77070940	A	G	10:67584816	INT145148	5.77653	1.60621e-08	0.0281402	0.523928	0.06867	0.99464	0.93679
rs377087773	C	CA	10:19532853	INT31611	5.77653	1.60626e-08	0.0281402	115.15	0.07138	0.99952	0.99424
rs11812320	C	T	10:16775468	INT54448	-5.77599	1.61098e-08	0.0282072	-0.612433	0.06573	0.9992	0.98987
rs7087469	G	A,T	10:54669848	INT84854	5.77577	1.61296e-08	0.0282343	0.395978	0.10711	0.99909	0.99223
rs2211169	G	A,C	10:84974802	INT117836	5.77568	1.6137e-08	0.0282396	33.6853	0.30312	0.99363	0.97774
rs2454772	C	T	10:11459879	INT29882	5.77547	1.61559e-08	0.0282575	2.42148	0.05432	0.99596	0.93769
rs145282679	C	CTTAT	10:49630049	INT114643	5.77501	1.61959e-08	0.0283044	64.0828	0.11953	0.97457	0.81266
rs10887144	C	A,T	10:124119526	INT103505	5.77493	1.6203e-08	0.0283092	85.2514	0.22669	0.99275	0.96814
rs7921941	A	G	10:16774755	INT54448	-5.77473	1.62212e-08	0.028326	-0.611475	0.06589	0.99912	0.98956
rs12251241	C	T	10:22636931	INT83392	-5.77473	1.62213e-08	0.028326	-7.25168	0.06568	0.98867	0.8465
rs703068	C	A,T	10:31903180	INT71097	-5.77396	1.6289e-08	0.0284213	-30.2921	0.29476	0.99694	0.98737
rs7910895	C	A,T	10:107583339	INT59685	5.77365	1.63166e-08	0.0284476	292.176	0.08473	0.99552	0.9583
rs12356177	T	C	10:90243176	INT79875	5.77355	1.63259e-08	0.0284551	0.67653	0.06984	0.99483	0.93898
rs12777344	T	C,G	10:10738510	INT99290	-5.77333	1.6345e-08	0.0284767	-8.66055	0.26607	0.99259	0.97076
rs869225093	AAT	A	10:92178235	INT15104	-5.77232	1.64354e-08	0.0285955	-1.50124	0.24625	0.99281	0.9682
rs71376886	GT	G	10:1125031	INT107599	-5.77223	1.64433e-08	0.0285955	-5.92275	0.38451	0.98679	0.95494
rs567592165	G	GA	10:134202359	INT31963	-5.77203	1.64612e-08	0.028614	-3.84995	0.13846	0.99185	0.94354
rs11812463	A	G	10:16763204	INT54448	-5.77183	1.64791e-08	0.0286374	-0.582616	0.07497	0.99428	0.93571
rs16923808	G	A,T	10:24041595	INT48745	-5.77067	1.65843e-08	0.0287817	-55.2665	0.18792	0.99801	0.99058
rs12098611	A	G	10:16776805	INT54448	-5.77022	1.66247e-08	0.0288249	-0.610599	0.06727	0.99981	0.99726
rs112213452	G	A	10:67585810	INT145148	5.77021	1.66256e-08	0.0288249	0.523131	0.06893	0.99451	0.93424
rs397942014	A	AT	10:93476389	INT108764	5.77019	1.6627e-08	0.0288249	5.67509	0.08061	0.99905	0.98895
rs1001534975	CGA	C	10:3152025	INT29963	-5.77007	1.66386e-08	0.0288373	-8.04056	0.07383	0.97774	0.75882
rs58580703	C	A	10:31394893	INT75707	5.76978	1.66645e-08	0.0288697	0.740374	0.05546	0.99769	0.96933
rs76496008	A	AGATGGGTGGAT	10:135350490	INT72193	5.76976	1.66662e-08	0.0288697	357.325	0.29742	0.96479	0.86168
rs61855348	G	A,T	10:62307478	INT58175	-5.76905	1.67309e-08	0.0289741	-285.766	0.06673	0.99905	0.98666
rs371155113	AAAGG	A	10:107642551	INT81506	-5.76637	1.69774e-08	0.029297	-2.69733	0.1467	0.99997	0.99977
rs703068	C	A,T	10:31903180	INT70540	-5.76633	1.69806e-08	0.029297	-32.1781	0.29476	0.99694	0.98737
rs6593464	A	C,T	10:45720899	INT116670	-5.76582	1.70282e-08	0.0293635	-10.7269	0.08473	0.99875	0.98703
rs397766094	GAT	G	10:112431494	INT149698	-5.76555	1.70532e-08	0.0293988	-2.93185	0.31948	0.99454	0.97795
rs75806330	G	A,C	10:130258723	INT94845	-5.76525	1.70804e-08	0.0294379	-393.726	0.062	0.99465	0.92896
rs2792979	G	T	10:131205387	INT29663	5.76466	1.71361e-08	0.0295103	1.371	0.19201	0.96615	0.83096
rs10762674	G	A	10:77416646	INT79993	5.76451	1.71497e-08	0.0295243	1.50247	0.05619	0.98546	0.75654
rs78067668	A	G	10:89961133	INT127184	5.76436	1.71634e-08	0.0295338	0.849422	0.06272	0.9766	0.69309
rs7907539	G	A	10:93401107	INT59416	5.76382	1.72139e-08	0.0296129	2.42083	0.05069	0.98948	0.82118
rs11592226	C	G,T	10:20169600	INT15459	-5.76338	1.72559e-08	0.0296694	-5493.12	0.05152	0.99752	0.95727
rs12718335	C	A,T	10:91842405	INT96346	5.76316	1.72762e-08	0.0296965	3.96845	0.1072	0.99738	0.97744
rs2981440	G	A	10:123282021	INT59423	-5.76269	1.73208e-08	0.0297494	-5.54188	0.05172	0.98315	0.73222
rs869097624	TTAAAA	T	10:26727413	INT108922	-5.76231	1.73567e-08	0.0298031	-3.88185	0.38413	0.99121	0.97309
rs562416941	C	CG	10:48431521	INT69421	-5.76209	1.73776e-08	0.0298233	-243.185	0.27378	0.99884	0.9961
rs3075247	T	TATAAATAA	10:60194743	INT118006	5.76203	1.73832e-08	0.029825	363.105	0.12954	0.9692	0.7868
rs16923808	G	A,T	10:24041595	INT70591	-5.76182	1.74032e-08	0.0298515	-68.1686	0.18792	0.99801	0.99058
rs55753094	T	TATATATGTATATACCCAC	10:45682800	INT51791	5.76174	1.74104e-08	0.0298558	12.5475	0.44686	0.99731	0.99065
rs2610867	T	G	10:55775852	INT29902	5.76128	1.74541e-08	0.0299151	1.93265	0.06261	0.99663	0.95616
rs61849167	G	A,C	10:54007554	INT26294	5.76101	1.74796e-08	0.0299479	315.556	0.06551	0.98344	0.78311
rs374415669	T	TA,TAA	10:91817029	INT72696	5.76057	1.75217e-08	0.0299992	4.279	0.06386	0.99476	0.92838
rs7087657	C	T	10:6368707	INT83196	5.75999	1.75773e-08	0.0300547	513.17	0.39971	0.99687	0.98945
rs28793926	C	G,T	10:118244793	INT133519	-5.75985	1.759e-08	0.0300642	-79.5442	0.09534	0.99879	0.9869
rs371151797	TAAAG	T	10:69126129	INT31358	-5.75983	1.75921e-08	0.0300642	-352.327	0.20837	0.97172	0.86995
rs2154304	G	A,C	10:5095394	INT87666	-5.75937	1.76366e-08	0.0301299	-6.57744	0.20968	0.96637	0.84328
rs2997302	C	A,G,T	10:122557665	INT76784	-5.75874	1.76966e-08	0.030211	-7.85512	0.06291	0.9989	0.98819
rs7097338	C	G,T	10:107314272	INT34527	5.75834	1.7735e-08	0.0302446	43.3228	0.38041	0.99613	0.98711
rs930124	G	A	10:77421728	INT79993	5.75807	1.77614e-08	0.0302738	1.46537	0.05323	0.98798	0.78677
rs59420312	G	A	10:77419857	INT79993	5.75708	1.78574e-08	0.0304135	1.46941	0.0574	0.98645	0.77715
rs12718335	C	A,T	10:91842405	INT44733	5.75678	1.78866e-08	0.0304512	4.28612	0.1072	0.99738	0.97744
rs796437779	TA	T	10:66742139	INT88977	5.75624	1.79388e-08	0.030512	245.927	0.47684	0.99776	0.99224
rs371151797	TAAAG	T	10:69126129	INT71097	-5.75463	1.80971e-08	0.0307282	-290.552	0.20837	0.97172	0.86995
rs562416941	C	CG	10:48431521	INT83382	-5.7545	1.81096e-08	0.0307282	-268.819	0.27378	0.99884	0.9961
rs536030	A	G	10:80656930	INT121731	5.75445	1.81144e-08	0.0307282	0.388525	0.29962	0.99762	0.98934
rs12251241	C	T	10:22636931	INT72467	-5.754	1.81588e-08	0.0307813	-7.32028	0.06568	0.98867	0.8465
rs1778311	A	G	10:22914026	INT34829	5.75353	1.82053e-08	0.030852	721.032	0.05236	0.99744	0.95765
rs7069691	G	A,C	10:107568525	INT79216	-5.7533	1.82285e-08	0.0308833	-6.96208	0.05599	0.99398	0.9046
rs71762629	TTTG	T	10:12658508	INT56954	5.75316	1.82422e-08	0.0308904	296.807	0.17723	0.9877	0.93384
rs12255922	G	A	10:629177	INT30070	5.75264	1.8294e-08	0.0309633	0.701578	0.05352	0.99481	0.92229
rs34085492	TACAC	T	10:113658948	INT105363	-5.75188	1.83698e-08	0.0310497	-7.51808	0.49333	0.98797	0.96694
rs869225093	AAT	A	10:92178235	INT141285	-5.75155	1.8402e-08	0.0310718	-0.955035	0.24625	0.99281	0.9682
rs74378928	G	A	10:67569892	INT145148	5.75141	1.84164e-08	0.0310879	0.5178	0.06708	0.99846	0.9832
rs567592165	G	GA	10:134202359	INT118269	-5.75115	1.84426e-08	0.0311242	-3.6579	0.13846	0.99185	0.94354
rs146344768	C	A,T	10:128464270	INT41571	-5.74963	1.8595e-08	0.0313242	-75.3339	0.05238	0.96816	0.51163
rs7068634	A	G	10:77422702	INT79993	5.74822	1.87388e-08	0.0315338	1.42116	0.062	0.98748	0.80638
rs397786921	A	AAC	10:89388930	INT138349	5.74675	1.88889e-08	0.0317533	16.628	0.17042	0.98758	0.92684
rs7100340	T	A	10:93488554	INT149113	5.74566	1.90005e-08	0.0319097	0.419651	0.3695	0.99713	0.99124
rs72771308	C	T	10:16772124	INT54448	-5.74565	1.90016e-08	0.0319097	-0.618467	0.05254	0.99521	0.92562
rs1227038	T	A	10:73436872	INT149734	5.74542	1.90251e-08	0.031941	0.79476	0.06114	0.9972	0.95437
rs589037	A	G	10:80657549	INT121731	5.74535	1.90324e-08	0.0319449	0.386152	0.2994	0.99931	0.9969
rs2420978	G	C,T	10:123686258	INT50592	5.74509	1.90593e-08	0.0319819	116.6	0.10756	0.99472	0.95612
rs74727258	A	G	10:67587720	INT145148	5.74493	1.90762e-08	0.0319958	0.519815	0.06905	0.99471	0.93602
rs2420978	G	C,T	10:123686258	INT23393	5.74492	1.90775e-08	0.0319958	184.489	0.10756	0.99472	0.95612
rs265463	G	C,T	10:83134067	INT34527	5.74403	1.91701e-08	0.0321262	8.90932	0.37625	0.9955	0.98486
rs57723248	A	G	10:16770974	INT54448	-5.74383	1.91905e-08	0.0321521	-0.589645	0.06811	0.99833	0.98289
rs10748685	T	A,G	10:98360401	INT121580	5.7429	1.9288e-08	0.0322904	3.67423	0.1873	0.99417	0.96982
rs73588170	A	G	10:641135	INT30070	5.74159	1.94254e-08	0.0324785	0.768781	0.05153	0.98779	0.807
rs6585009	A	C,G	10:112530958	INT58108	5.74136	1.94492e-08	0.0325016	29.7731	0.41295	0.99865	0.99541
rs268294	A	G,T	10:44603239	INT43546	5.74045	1.95463e-08	0.0326302	87.5248	0.09071	0.99523	0.95306
rs11187712	G	C	10:95610115	INT14688	5.73996	1.95982e-08	0.0326909	1.76054	0.05855	0.99509	0.92975
rs945297	C	A,G	10:26704655	INT72886	5.73989	1.96052e-08	0.0326909	211.147	0.29824	0.99839	0.99321
rs10399979	A	C,G	10:120595838	INT103532	5.73982	1.96129e-08	0.0326909	36.4121	0.39088	0.98288	0.9386
rs6602681	T	A,G	10:13783685	INT16516	-5.73962	1.96338e-08	0.0327173	-34.4723	0.43774	0.97545	0.91296
rs397821154	AG	A	10:10659672	INT66652	-5.7394	1.9658e-08	0.0327492	-54.4063	0.46632	0.9986	0.99658
rs113116021	A	G	10:86642729	INT35410	5.73891	1.97096e-08	0.0327847	0.570348	0.05184	0.99891	0.98294
rs11002984	C	T	10:81197480	INT105095	-5.73891	1.97096e-08	0.0327847	-0.261205	0.24295	0.97272	0.88981
rs11201811	T	A,C	10:87582903	INT139019	-5.73871	1.97309e-08	0.0328116	-40.4833	0.29501	0.97964	0.92015
rs146289620	CA	C	10:630704	INT30070	5.73856	1.97471e-08	0.0328135	0.70795	0.05322	0.99408	0.90925
rs56193712	CA	C	10:122552788	INT118240	5.73808	1.97986e-08	0.0328905	6.17275	0.12774	0.99758	0.98281
rs282658	C	T	10:60743861	INT31611	5.7377	1.98398e-08	0.0329506	4.08755	0.05532	0.99705	0.95363
rs2254074	A	C	10:122875547	INT116962	-5.73697	1.9918e-08	0.0330635	-0.523484	0.19593	0.99132	0.95836
rs111373649	C	G	10:49565231	INT76595	5.73618	2.0004e-08	0.0331859	0.74552	0.05248	0.99805	0.96193
rs77625467	A	G	10:67588409	INT145148	5.73599	2.00249e-08	0.033207	0.518549	0.06917	0.99476	0.93634
rs371155113	AAAGG	A	10:107642551	INT48353	-5.73577	2.00487e-08	0.0332379	-4.33658	0.1467	0.99997	0.99977
rs7074089	C	G,T	10:34028908	INT87127	-5.73569	2.00573e-08	0.0332437	-10.7989	0.21898	0.98446	0.93112
rs2574770	G	A,T	10:21010613	INT146470	-5.73514	2.0117e-08	0.0333342	-524.022	0.16126	0.99534	0.97025
rs78313088	G	A	10:49567789	INT76595	5.73471	2.01643e-08	0.0333954	0.745053	0.05426	0.99809	0.96405
rs146344768	C	A,T	10:128464270	INT133630	-5.73451	2.0186e-08	0.0334143	-98.7559	0.05238	0.96816	0.51163
rs12251241	C	T	10:22636931	INT114439	-5.73445	2.01929e-08	0.0334173	-11.2098	0.06568	0.98867	0.8465
rs562416941	C	CG	10:48431521	INT66600	-5.73394	2.0248e-08	0.0334998	-242.05	0.27378	0.99884	0.9961
rs397845085	TTA	T	10:71818392	INT117813	-5.73338	2.03103e-08	0.0335772	-13.006	0.22069	0.97633	0.88878
rs11188874	G	A,T	10:98413029	INT14324	5.73328	2.03211e-08	0.0335865	3.40078	0.41943	0.98257	0.94227
rs12244275	T	A,G	10:132550298	INT12585	5.73307	2.03438e-08	0.033607	27.5048	0.17315	0.99734	0.98358
rs377680725	CTCAT	C	10:128583442	INT146859	-5.73302	2.035e-08	0.0336086	-6.14994	0.14002	0.98745	0.91588
rs2863710	C	A	10:104204566	INT35957	-5.7326	2.03964e-08	0.0336531	-0.538047	0.20847	0.96954	0.85811
rs282656	A	T	10:60744246	INT31611	5.73259	2.03968e-08	0.0336531	4.07767	0.05624	0.99731	0.95872
rs113076417	C	T	10:49563468	INT76595	5.73258	2.03976e-08	0.0336531	0.745577	0.0528	0.99772	0.95572
rs56382862	G	A,T	10:107037778	INT19946	5.7325	2.04074e-08	0.0336574	50.9113	0.09372	0.99671	0.96676
rs796694731	TA	T	10:11501876	INT137850	5.73217	2.04436e-08	0.0336865	20.1914	0.1632	0.99304	0.96063
rs397943881	T	TGCTGTA	10:559119	INT119285	-5.73184	2.04804e-08	0.033736	-169.695	0.47825	0.99196	0.97421
rs397748070	GA	G	10:21356908	INT26192	5.7318	2.04843e-08	0.033736	160.123	0.4876	0.98159	0.94038
rs7910895	C	A,T	10:107583339	INT122198	5.73169	2.04966e-08	0.0337476	282.915	0.08473	0.99552	0.9583
rs12244275	T	A,G	10:132550298	INT103505	5.73103	2.057e-08	0.0338427	38.5296	0.17315	0.99734	0.98358
rs796191627	GGT	G	10:108468003	INT36288	5.73094	2.05807e-08	0.0338518	18.2379	0.13829	0.9737	0.82606
rs6584207	G	A,C	10:100227421	INT28192	5.7307	2.06075e-08	0.0338786	18.2801	0.3183	0.99124	0.96693
rs527914517	A	AC	10:118027000	INT30517	5.73054	2.06248e-08	0.0338985	9.23041	0.36304	0.9927	0.97472
rs12256396	C	T	10:34168257	INT84185	5.73005	2.06803e-08	0.0339812	0.293355	0.32777	0.96176	0.88113
rs567592165	G	GA	10:134202359	INT83350	-5.72976	2.07121e-08	0.0340248	-5.57137	0.13846	0.99185	0.94354
rs566121282	T	TTTTG,TTTTGTTTG	10:88357477	INT69379	5.72864	2.08385e-08	0.0342064	149.197	0.35888	0.96658	0.88691
rs562416941	C	CG	10:48431521	INT36335	-5.72855	2.08483e-08	0.0342105	-276.428	0.27378	0.99884	0.9961
rs2440114	C	T	10:11464157	INT59423	5.72852	2.08515e-08	0.0342105	1.39769	0.06007	0.99422	0.9191
rs10824323	T	A	10:77409385	INT79993	5.7279	2.09223e-08	0.0343092	1.51416	0.06299	0.98131	0.72581
rs7919876	G	C	10:77427857	INT79993	5.72684	2.10429e-08	0.0344809	1.40858	0.05085	0.9902	0.82299
rs150605128	AT	A	10:130147281	INT50195	-5.72674	2.10543e-08	0.0344908	-0.667875	0.06407	0.99848	0.97689
rs397954623	T	TTG	10:120001669	INT35918	5.72552	2.11935e-08	0.0346751	4693.41	0.35471	0.97283	0.90155
rs7900883	C	A,G	10:132349974	INT34529	5.72542	2.12048e-08	0.0346833	278.251	0.18166	0.99021	0.95318
rs2997302	C	A,G,T	10:122557665	INT59810	5.72536	2.12124e-08	0.0346833	11.4404	0.06291	0.9989	0.98819
rs10824331	A	G	10:77426376	INT79993	5.72465	2.12933e-08	0.0347682	1.38584	0.06059	0.98906	0.82877
rs60157195	A	G	10:54669638	INT84854	5.72414	2.1353e-08	0.0348394	0.392517	0.09843	0.99729	0.97726
rs71376886	GT	G	10:1125031	INT66127	-5.72403	2.13656e-08	0.0348512	-4.41062	0.38451	0.98679	0.95494
rs3740443	G	A,T	10:72326894	INT83811	5.7235	2.1427e-08	0.0349425	5.30632	0.22805	0.98266	0.92389
rs2438672	A	T	10:122875985	INT116962	-5.72343	2.14348e-08	0.0349465	-0.521957	0.19453	0.99233	0.96413
rs371151797	TAAAG	T	10:69126129	INT119254	-5.72208	2.1592e-08	0.0351498	-323.024	0.20837	0.97172	0.86995
rs7075768	T	C	10:54670008	INT84854	5.72148	2.16626e-08	0.0352217	0.39465	0.1053	0.99792	0.9816
rs11146203	G	A,T	10:133946326	INT19805	5.72102	2.17159e-08	0.0352806	4.72572	0.15625	0.99143	0.9452
rs869097624	TTAAAA	T	10:26727413	INT30904	-5.72058	2.1768e-08	0.0353564	-4.22399	0.38413	0.99121	0.97309
rs542156303	C	A	10:92845585	INT82612	5.72041	2.17879e-08	0.03538	290.143	0.11154	0.97581	0.8172
rs17770554	A	G	10:49571506	INT76595	5.72022	2.18102e-08	0.0354029	0.744279	0.05219	0.99817	0.96457
rs961007592	AT	A	10:4855949	INT35078	5.7202	2.1813e-08	0.0354029	27.3646	0.28526	0.98684	0.95228
rs112844806	A	G	10:49517626	INT76595	5.72004	2.1832e-08	0.0354236	0.740996	0.05232	0.99843	0.97003
rs7076664	G	A	10:1718040	INT59124	5.71995	2.18428e-08	0.0354236	0.753561	0.09216	0.97836	0.79912
rs1935029	G	A	10:93538757	INT149113	5.71984	2.18551e-08	0.0354236	0.415865	0.37475	0.99762	0.99146
rs1336507	A	C	10:100533210	INT42884	-5.71968	2.18744e-08	0.0354356	-2.83055	0.05153	0.99395	0.90422
rs1198069	G	A	10:60747990	INT82606	5.71966	2.18768e-08	0.0354356	10.8425	0.05294	0.997	0.95052
rs397845085	TTA	T	10:71818392	INT41863	-5.71904	2.19497e-08	0.0355447	-17.0835	0.22069	0.97633	0.88878
rs78013246	G	A,T	10:67589324	INT145148	5.71887	2.19698e-08	0.0355595	0.516079	0.06933	0.99486	0.93746
rs4933219	G	A	10:93457673	INT149113	5.71842	2.20241e-08	0.0356303	0.415908	0.36253	0.99643	0.9878
rs913647	T	A,G	10:94146634	INT145947	5.71838	2.20291e-08	0.0356303	96.1883	0.49709	0.98445	0.95055
rs554168062	A	AAATC	10:98305648	INT149750	5.71837	2.20299e-08	0.0356303	26.7183	0.19475	0.99946	0.997
rs7918686	G	A	10:93472183	INT149113	5.71823	2.20462e-08	0.0356315	0.418233	0.3613	0.99642	0.98779
rs17770456	A	G	10:49520270	INT76595	5.71818	2.20527e-08	0.0356315	0.741321	0.05224	0.99844	0.96971
rs397689065	TA	T	10:114433690	INT56335	-5.71775	2.21044e-08	0.0356794	-7.22123	0.14459	0.99832	0.99045
rs72771785	A	G	10:12741439	INT103304	5.71747	2.21371e-08	0.0357145	0.251347	0.34006	0.97999	0.93369
rs282657	A	G	10:60743881	INT31611	5.71685	2.22121e-08	0.0358176	4.0673	0.05619	0.99738	0.96002
rs58908745	G	GTATATGAAA	10:62147210	INT100458	5.7161	2.23022e-08	0.0359273	151.504	0.37681	0.99794	0.99285
rs371151797	TAAAG	T	10:69126129	INT139123	5.71601	2.23134e-08	0.0359364	341.525	0.20837	0.97172	0.86995
rs7911545	A	G	10:93489904	INT149113	5.71542	2.23841e-08	0.0360234	0.418575	0.36977	0.99691	0.9902
rs10881967	A	T	10:93527846	INT149113	5.7152	2.24108e-08	0.0360575	0.424539	0.36034	0.9913	0.96778
rs71303508	CGCTTCGGCTCGC	CTGCTTCGACTCGT	10:117347118	INT37417	5.71499	2.24361e-08	0.036076	304.46	0.48394	0.99722	0.99041
rs869039330	C	CAT	10:27430990	INT95214	5.7149	2.24468e-08	0.0360796	2.66222	0.19147	0.99792	0.98823
rs12258546	T	C	10:34491168	INT64755	-5.71434	2.25157e-08	0.0361724	-2.02888	0.05307	0.99651	0.94485
rs397845085	TTA	T	10:71818392	INT78229	-5.71397	2.25608e-08	0.0362269	-17.5112	0.22069	0.97633	0.88878
rs10508353	G	A,T	10:8503682	INT16003	5.71379	2.25818e-08	0.0362426	4.02437	0.0805	0.99761	0.97735
rs397721595	TGCA	T	10:64134193	INT30904	-5.71351	2.26169e-08	0.0362721	-179.105	0.38984	0.99302	0.97839
rs2943255	A	C	10:50092394	INT52510	5.7132	2.2655e-08	0.0363152	0.477901	0.36181	0.99966	0.99903
rs11000245	C	G,T	10:53706955	INT45093	-5.71303	2.26757e-08	0.0363394	-2.41043	0.24726	0.99719	0.98853
rs397845085	TTA	T	10:71818392	INT63985	-5.71266	2.27207e-08	0.0363817	-17.4821	0.22069	0.97633	0.88878
rs12774398	C	G,T	10:96098744	INT104725	-5.71262	2.27261e-08	0.0363817	-14.7878	0.16582	0.9997	0.9982
rs763565608	CGT	C	10:31739802	INT24147	5.71258	2.27301e-08	0.0363817	3.37333	0.05715	0.99675	0.95362
rs536178986	T	TAC	10:108601235	INT29864	-5.71244	2.27475e-08	0.0364005	-3.13416	0.38088	0.98113	0.93839
rs10881951	G	A	10:93456823	INT149113	5.71182	2.28247e-08	0.0365152	0.415518	0.36252	0.99633	0.98764
rs113635617	G	GT	10:102056972	INT19820	5.71124	2.28956e-08	0.0365923	25.2716	0.36612	0.95948	0.85615
rs58472230	A	ATTGTT,ATTGTTTTGTT	10:95504499	INT24058	5.71099	2.29268e-08	0.0366057	3.27054	0.11738	0.99539	0.96366
rs60142889	GAA	G	10:65574793	INT34527	5.71099	2.29271e-08	0.0366057	132.114	0.23209	0.99886	0.99427
rs2981447	C	T	10:123279866	INT29882	-5.7109	2.29378e-08	0.0366057	-9.34798	0.05018	0.98432	0.74536
rs7899719	G	A	10:77448435	INT79993	5.71059	2.29766e-08	0.0366548	1.33056	0.05635	0.99856	0.97346
rs10881966	C	G	10:93525987	INT149113	5.71035	2.30064e-08	0.0366882	0.420028	0.36798	0.99611	0.98712
rs12221438	A	G	10:70811235	INT39726	-5.71029	2.30132e-08	0.03669	-0.701202	0.06079	0.97097	0.59089
rs796871181	CGT	C	10:127113186	INT82606	5.70969	2.30888e-08	0.0368014	34.9604	0.05013	0.998	0.96665
rs1978997	G	A	10:49573590	INT76595	5.70951	2.31109e-08	0.0368186	0.742992	0.05195	0.99834	0.96822
rs34762002	A	C,G	10:87582368	INT48745	-5.70914	2.31565e-08	0.036867	-24.5439	0.22012	0.98071	0.91526
rs566121282	T	TTTTG,TTTTGTTTG	10:88357477	INT66600	-5.70895	2.31813e-08	0.0368911	-199.857	0.35888	0.96658	0.88691
rs112340168	C	A	10:49560728	INT76595	5.70892	2.31848e-08	0.0368911	0.743543	0.05274	0.99764	0.95509
rs74594203	TGTTTTTTCA	T	10:93622950	INT149113	5.70876	2.32046e-08	0.0369135	0.860502	0.06532	0.99292	0.91045
rs71376886	GT	G	10:1125031	INT20569	-5.70865	2.32179e-08	0.0369256	-4.5207	0.38451	0.98679	0.95494
rs7911621	G	A	10:93489719	INT149113	5.70845	2.32435e-08	0.0369573	0.421557	0.36198	0.99612	0.98755
rs7078937	C	A,G	10:64427899	INT42197	5.70829	2.32635e-08	0.036971	133.697	0.13951	0.99848	0.98874
rs11492504	A	C,G	10:37330623	INT30904	-5.70662	2.34743e-08	0.0371965	-90.9984	0.06005	0.99919	0.98883
rs118180206	G	A,T	10:20716188	INT43546	5.70646	2.3495e-08	0.0372112	66.859	0.06689	0.9929	0.90304
rs186505257	C	T	10:55557064	INT74717	5.70612	2.35378e-08	0.0372608	2.84068	0.05991	0.98852	0.83304
rs12241685	A	T	10:124182612	INT116674	-5.70591	2.35645e-08	0.0372857	-1.75785	0.05105	0.99579	0.9327
rs11186664	G	A	10:93470933	INT149113	5.70567	2.35959e-08	0.0373254	0.416428	0.36257	0.99613	0.98666
rs11186720	G	A	10:93636383	INT149113	5.70561	2.36024e-08	0.0373267	0.858395	0.06551	0.99285	0.90933
rs57574235	C	A,G	10:52440503	INT34165	5.70509	2.36697e-08	0.0374135	12.302	0.05077	0.96706	0.40824
rs2050913	C	T	10:93533668	INT149113	5.70501	2.36796e-08	0.0374135	0.418484	0.3653	0.99644	0.98738
rs4442487	G	A,C	10:77429708	INT79993	5.705	2.36804e-08	0.0374135	1.37559	0.0527	0.99138	0.8492
rs151331611	G	A,T	10:24378594	INT23570	-5.70475	2.37134e-08	0.0374565	-10.7669	0.07615	0.99479	0.93379
rs113862021	G	A	10:49545175	INT76595	5.70459	2.37335e-08	0.0374791	0.742508	0.05231	0.99805	0.96133
rs56324147	TAC	T	10:58890855	INT23389	-5.70451	2.37439e-08	0.0374804	-3534.72	0.07752	0.99514	0.95054
rs148881136	AAATCCTG	A	10:49545951	INT76595	5.70449	2.37458e-08	0.0374804	0.742072	0.05235	0.99808	0.96213
rs114077998	G	A	10:49543634	INT76595	5.70415	2.37895e-08	0.0375207	0.741668	0.05418	0.99799	0.9618
rs11813197	G	A,C	10:20753764	INT30904	-5.70395	2.38155e-08	0.0375355	-10.7967	0.09254	0.99693	0.97038
rs2279211	G	A,C,T	10:3171995	INT29963	-5.70373	2.38432e-08	0.0375549	-5.16104	0.33969	0.99465	0.98117
rs199914215	C	CA	10:738026	INT30904	-5.7037	2.3847e-08	0.0375549	-13.9511	0.06858	0.9788	0.74427
rs2421692	T	C	10:93472884	INT149113	5.70359	2.38615e-08	0.0375625	0.417541	0.3614	0.9964	0.98766
rs35950642	A	C,G	10:29287947	INT44506	5.70338	2.38894e-08	0.0375803	36.9289	0.16098	0.98662	0.91407
rs113855247	C	T	10:49529707	INT76595	5.70322	2.39093e-08	0.037592	0.740619	0.05227	0.9983	0.96634
rs111990392	T	A	10:49540850	INT76595	5.70278	2.39658e-08	0.0376444	0.741733	0.05236	0.99809	0.9623
rs548569799	G	C,T	10:133892132	INT95231	-5.7026	2.399e-08	0.0376641	-16.4046	0.11259	0.98294	0.86581
rs17770535	T	C,G	10:49536875	INT76595	5.70234	2.40228e-08	0.0376842	0.741313	0.05234	0.99814	0.96329
rs530891460	ATATATAATATAT	A	10:132780531	INT92580	-5.70196	2.40728e-08	0.0377458	-28.2772	0.06806	0.99232	0.91268
rs117158464	T	C	10:49538086	INT76595	5.70189	2.40822e-08	0.0377458	0.741475	0.05234	0.99812	0.96277
rs12777344	T	C,G	10:10738510	INT78086	-5.70187	2.40842e-08	0.0377458	-12.2907	0.26607	0.99259	0.97076
rs10886364	C	T	10:120774925	INT32097	-5.70184	2.40885e-08	0.0377458	-0.39651	0.32661	0.96926	0.89628
rs372690194	AC	A	10:69463077	INT38146	-5.70171	2.41057e-08	0.0377636	-0.644297	0.08792	0.98994	0.90932
rs11819160	T	C	10:69516629	INT76144	-5.70162	2.41166e-08	0.0377715	-0.732186	0.10343	0.99192	0.92197
rs562416941	C	CG	10:48431521	INT42466	-5.70157	2.41234e-08	0.037773	-262.887	0.27378	0.99884	0.9961
rs72771785	A	G	10:12741439	INT48331	5.70108	2.41872e-08	0.0378587	0.414621	0.34006	0.97999	0.93369
rs7088194	C	A	10:50095932	INT52510	5.70093	2.42073e-08	0.0378587	0.476488	0.36288	0.99926	0.99793
rs808317	G	A,C,T	10:116507168	INT30904	-5.70069	2.42389e-08	0.037881	-66.5942	0.08633	0.99954	0.99509
rs71388104	A	ACAT	10:13637406	INT64538	5.70027	2.42935e-08	0.0379418	0.405784	0.17221	0.99554	0.97513
rs374346274	AAAC	A	10:104877405	INT97318	5.70001	2.43269e-08	0.0379726	4.37345	0.13914	0.9974	0.98122
rs11592226	C	G,T	10:20169600	INT150663	-5.69969	2.43696e-08	0.0380117	-3362.28	0.05152	0.99752	0.95727
rs7917495	T	C,G	10:71247667	INT82606	5.6987	2.45003e-08	0.0382065	9.02477	0.40338	0.99706	0.99092
rs536178986	T	TAC	10:108601235	INT45883	5.69864	2.45081e-08	0.0382077	1.12544	0.38088	0.98113	0.93839
rs869264273	TTTTG	T	10:108259820	INT56358	-5.6986	2.45129e-08	0.0382077	-36.2324	0.25302	0.97513	0.89921
rs3793844	G	A,T	10:71153696	INT12813	-5.69847	2.45306e-08	0.038226	-4.47126	0.05094	0.9698	0.5256
rs540978943	C	CT	10:96510711	INT16003	5.6982	2.45655e-08	0.0382621	8.71318	0.06788	0.99519	0.93288
rs12354952	G	A,C	10:8261497	INT49984	-5.69796	2.45974e-08	0.0382984	-3.51057	0.14549	0.99741	0.98553
rs397845572	AG	A	10:2147143	INT23393	5.6979	2.46066e-08	0.0382984	811.733	0.1784	0.99426	0.96759
rs146344768	C	A,T	10:128464270	INT39591	-5.69782	2.46167e-08	0.0382984	-96.5879	0.05238	0.96816	0.51163
rs397786293	AT	A	10:85241646	INT103532	5.69782	2.46171e-08	0.0382984	540.903	0.34966	0.99885	0.99578
rs1672534	G	C	10:626897	INT30070	-5.6978	2.46186e-08	0.0382984	-0.683854	0.05259	0.99654	0.94875
rs397845085	TTA	T	10:71818392	INT132412	-5.69771	2.46318e-08	0.0382984	-13.052	0.22069	0.97633	0.88878
rs796805152	CCT	C	10:63901523	INT47804	-5.69736	2.46771e-08	0.0383451	-10.0722	0.27601	0.99194	0.96741
rs397692781	A	AT	10:52772934	INT61076	-5.69711	2.47105e-08	0.0383866	-440.198	0.11342	0.99921	0.99344
rs16923808	G	A,T	10:24041595	INT48097	5.697	2.47256e-08	0.0384008	69.2986	0.18792	0.99801	0.99058
rs809367	G	A	10:89741806	INT134786	-5.69598	2.48621e-08	0.0385794	-0.592149	0.14183	0.99099	0.9479
rs11000245	C	G,T	10:53706955	INT66921	-5.69592	2.48704e-08	0.0385794	-2.89852	0.24726	0.99719	0.98853
rs7910895	C	A,T	10:107583339	INT90513	-5.695	2.49934e-08	0.0387426	-360.592	0.08473	0.99552	0.9583
rs7089010	C	A	10:54670176	INT84854	5.69485	2.50143e-08	0.0387565	0.394824	0.10531	0.99709	0.97326
rs16921908	T	A	10:67569373	INT145148	5.69465	2.50413e-08	0.0387797	0.510748	0.0679	0.9994	0.99438
rs7081204	C	A	10:77430305	INT79993	5.69451	2.506e-08	0.0387902	1.36622	0.05248	0.99175	0.85549
rs112909421	CG	C	10:49982324	INT91158	5.6939	2.51427e-08	0.0389088	802.783	0.26945	0.99592	0.98502
rs397786921	A	AAC	10:89388930	INT91219	5.69374	2.51643e-08	0.0389329	11.1223	0.17042	0.98758	0.92684
rs11016177	G	A	10:130148245	INT50195	-5.69359	2.51845e-08	0.038955	-0.662914	0.05727	0.9995	0.9913
rs7081732	G	A	10:77430441	INT79993	5.69345	2.52039e-08	0.0389757	1.37683	0.05022	0.99132	0.84198
rs11238638	G	A,T	10:44201919	INT91158	5.69284	2.52862e-08	0.0390893	83.3474	0.09982	0.99848	0.98748
rs664959	C	A,T	10:21423495	INT102866	5.6923	2.53597e-08	0.0391606	29.5088	0.30126	0.98616	0.9522
rs374524403	TCA	T	10:93996503	INT61076	-5.69174	2.54365e-08	0.0392605	-98.9502	0.30639	0.99501	0.98174
rs12249629	G	A	10:115491193	INT120628	-5.69169	2.54441e-08	0.0392628	-0.377919	0.1488	0.99985	0.99905
rs146344768	C	A,T	10:128464270	INT72824	5.69114	2.55192e-08	0.039332	62.3258	0.05238	0.96816	0.51163
rs7909943	T	C	10:49847102	INT47670	5.68899	2.58167e-08	0.0397339	4.34568	0.06118	0.99212	0.8876
rs397786921	A	AAC	10:89388930	INT19657	5.68866	2.58626e-08	0.0397952	16.6262	0.17042	0.98758	0.92684
rs72807566	G	A,C	10:79199779	INT92636	5.68847	2.58899e-08	0.0398182	25.2507	0.11972	0.99712	0.98099
rs71964602	CCCTT	C	10:13616435	INT87127	-5.68732	2.60508e-08	0.0399521	-2394.84	0.2645	0.99811	0.99176
rs1572550	G	A	10:34490352	INT64755	-5.68669	2.61386e-08	0.0400463	-2.02928	0.05265	0.99644	0.94297
rs397845447	GT	G	10:15553907	INT18659	5.68666	2.61431e-08	0.0400463	4413.65	0.39936	0.99909	0.9967
rs703068	C	A,T	10:31903180	INT108214	5.68617	2.62123e-08	0.0401048	20.1821	0.29476	0.99694	0.98737
rs2440113	C	T	10:11464063	INT59423	5.68597	2.62406e-08	0.0401223	1.39852	0.06001	0.99425	0.91895
rs1326209	T	C	10:13641621	INT64538	5.68571	2.62768e-08	0.0401468	0.403897	0.17217	0.99592	0.97748
rs199697091	ACAC	A	10:4973515	INT41579	-5.68564	2.62868e-08	0.0401525	-0.898933	0.10441	0.98581	0.89014
rs397845085	TTA	T	10:71818392	INT88433	-5.6856	2.62929e-08	0.0401525	-22.6778	0.22069	0.97633	0.88878
rs282659	T	C	10:60742687	INT31611	5.68543	2.6316e-08	0.040177	4.05407	0.055	0.99747	0.96098
rs2243609	A	C	10:122874348	INT116962	-5.6854	2.63213e-08	0.040177	-0.506896	0.19742	0.99558	0.98075
rs763565608	CGT	C	10:31739802	INT47308	-5.68519	2.63505e-08	0.0401871	-29.3378	0.05715	0.99675	0.95362
rs4934618	G	A	10:34167569	INT84185	5.68518	2.63522e-08	0.0401871	0.275788	0.39129	0.97856	0.93069
rs146647999	GCCTGGGT	G	10:72444596	INT95231	-5.68512	2.63602e-08	0.0401876	-38.9947	0.21559	0.99744	0.98881
rs7087656	G	A	10:54670018	INT84854	5.68509	2.63655e-08	0.0401876	0.393437	0.09621	0.9976	0.97678
rs79613498	A	AT	10:64362489	INT29451	5.6848	2.64068e-08	0.0402222	0.470188	0.29722	0.99386	0.97551
rs3095790	T	C,G	10:103386681	INT100715	5.68475	2.64136e-08	0.0402231	10.9714	0.30922	0.99136	0.96734
rs722569	C	A,T	10:10498661	INT30904	-5.68409	2.65067e-08	0.0403365	-9.55463	0.32676	0.99202	0.97058
rs35115927	CATTT	C	10:13960424	INT32049	-5.68405	2.65131e-08	0.0403367	-257.423	0.08288	0.99679	0.9625
rs199610779	CTTA	C	10:63867520	INT95746	5.6839	2.65347e-08	0.0403507	247.833	0.10227	0.98613	0.88321
rs7897499	C	T	10:93522340	INT149113	5.68372	2.65606e-08	0.0403806	0.420727	0.36274	0.99434	0.98236
rs2813478	C	G	10:80657361	INT121731	5.68304	2.66578e-08	0.040481	0.385523	0.32719	0.98721	0.95024
rs1227050	G	C	10:73435426	INT149734	5.68237	2.6754e-08	0.040589	0.771502	0.06121	0.99957	0.99301
rs2420978	G	C,T	10:123686258	INT12585	5.68196	2.68124e-08	0.0406492	218.552	0.10756	0.99472	0.95612
rs11202767	C	A	10:90297216	INT79875	5.68186	2.68274e-08	0.0406529	0.653806	0.08525	0.99311	0.93024
rs11813197	G	A,C	10:20753764	INT36716	-5.68155	2.68729e-08	0.0407029	-9.3117	0.09254	0.99693	0.97038
rs7913298	T	A,G	10:95233375	INT121836	-5.68113	2.69326e-08	0.0407742	-2.86232	0.453	0.997	0.99021
rs10822031	A	G	10:64361700	INT29451	5.68076	2.69861e-08	0.0408039	0.468563	0.28656	0.9975	0.98964
rs111209386	C	T	10:64130552	INT24570	-5.68023	2.70641e-08	0.0409064	-1.74815	0.08467	0.95938	0.56807
rs2574979	A	C,T	10:52073163	INT130782	-5.6799	2.71125e-08	0.0409606	-171.142	0.41557	0.99237	0.97545
rs145024594	A	G	10:5484398	INT53934	5.6797	2.71408e-08	0.0409843	377.047	0.28812	0.99783	0.99174
rs10824322	A	C,G	10:77407753	INT79993	5.67966	2.71472e-08	0.0409843	1.51912	0.06167	0.98012	0.70384
rs113033364	A	G	10:49599729	INT76595	5.6796	2.71558e-08	0.0409878	0.73326	0.05162	0.99947	0.98979
rs562416941	C	CG	10:48431521	INT128728	5.67946	2.71755e-08	0.041008	301.701	0.27378	0.99884	0.9961
rs17884001	C	A,T	10:104661245	INT17840	-5.67885	2.7266e-08	0.0411233	-395.627	0.07188	0.9983	0.98062
rs74124134	T	A,C,G	10:8435969	INT16003	5.67877	2.72773e-08	0.0411233	5.03863	0.22191	0.98347	0.92593
rs368489780	T	TTTG	10:94527456	INT105366	5.67853	2.7312e-08	0.0411661	3.67719	0.08935	0.96756	0.69699
rs7098904	T	A,G	10:23034104	INT21361	5.67788	2.74084e-08	0.0412442	5.12934	0.32893	0.99669	0.98833
rs35115927	CATTT	C	10:13960424	INT119285	-5.67718	2.75112e-08	0.0413797	-219.62	0.08288	0.99679	0.9625
rs397786921	A	AAC	10:89388930	INT23393	5.67696	2.75443e-08	0.04142	14.8227	0.17042	0.98758	0.92684
rs869225093	AAT	A	10:92178235	INT88963	-5.67662	2.75946e-08	0.0414764	-1.51452	0.24625	0.99281	0.9682
rs543671985	C	CAAAT	10:116054585	INT121836	-5.6762	2.76571e-08	0.041524	-821.415	0.07664	0.99715	0.96604
rs553308643	G	GTTA,GTTATTA	10:24153001	INT152794	-5.67607	2.76767e-08	0.0415324	-19.5983	0.16238	0.99908	0.99498
rs869225093	AAT	A	10:92178235	INT104421	-5.67567	2.77363e-08	0.041593	-1.13722	0.24625	0.99281	0.9682
rs398054199	TTTTA	T	10:24675492	INT75671	-5.67537	2.77806e-08	0.0416497	-9.82825	0.44813	0.99749	0.99205
rs397743619	C	CA	10:119846860	INT75475	5.6751	2.7821e-08	0.0417007	4.85733	0.1401	0.98715	0.91159
rs373854111	A	AG	10:30931117	INT44732	5.67492	2.78476e-08	0.0417309	9.7014	0.10638	0.98653	0.89991
rs11348183	AT	A	10:106863833	INT96437	5.67464	2.789e-08	0.0417848	368.932	0.13232	0.99889	0.99335
rs572353398	C	CTT	10:79885510	INT54471	5.67453	2.7907e-08	0.0418006	6.91001	0.38037	0.97744	0.92542
rs116982594	G	A	10:49581550	INT76595	5.67444	2.79202e-08	0.0418108	0.732427	0.05229	0.99811	0.96641
rs35115927	CATTT	C	10:13960424	INT12417	-5.67395	2.7993e-08	0.0419005	-162.251	0.08288	0.99679	0.9625
rs377741058	C	T	10:69486526	INT82606	5.67353	2.80566e-08	0.0419569	85.5642	0.23878	0.98272	0.92661
rs224130	G	A,T	10:64464971	INT100715	5.67301	2.81361e-08	0.0420564	125.926	0.37551	0.99792	0.99266
rs1857386	G	A	10:130149559	INT50195	-5.67277	2.81726e-08	0.0421013	-0.658955	0.06305	0.99962	0.99415
rs1857060	A	C	10:93446072	INT149113	5.67267	2.81876e-08	0.0421044	0.413163	0.37864	0.99764	0.99262
rs567592165	G	GA	10:134202359	INT87993	-5.67239	2.82291e-08	0.0421566	-4.33282	0.13846	0.99185	0.94354
rs796469073	GT	G	10:114005989	INT37958	5.67212	2.827e-08	0.0421863	56.4382	0.32801	0.98844	0.95657
rs562416941	C	CG	10:48431521	INT57035	-5.67175	2.83265e-08	0.0422436	-240.749	0.27378	0.99884	0.9961
rs142074447	CT	C	10:91614171	INT134293	5.67129	2.83971e-08	0.0423174	3.76356	0.11304	0.97817	0.82555
rs199914215	C	CA	10:738026	INT108922	-5.67115	2.84179e-08	0.0423217	-12.6689	0.06858	0.9788	0.74427
rs12357621	C	G,T	10:3138558	INT37591	5.67101	2.84394e-08	0.0423439	4.86569	0.31764	0.98393	0.9357
rs57543043	GCAAA	G	10:112524031	INT41543	5.67078	2.84755e-08	0.0423846	393.871	0.42705	0.98295	0.95082
rs7077866	G	A	10:1718820	INT59124	5.67071	2.84863e-08	0.0423846	0.741892	0.09954	0.97497	0.78753
rs562416941	C	CG	10:48431521	INT39468	-5.67062	2.84988e-08	0.0423935	-205.427	0.27378	0.99884	0.9961
rs377741058	C	T	10:69486526	INT130782	-5.66978	2.86285e-08	0.0425571	-61.2435	0.23878	0.98272	0.92661
rs111761293	T	C	10:69513748	INT76144	-5.66856	2.8816e-08	0.0427672	-0.727224	0.10262	0.99194	0.92255
rs71376886	GT	G	10:1125031	INT95400	-5.66821	2.88712e-08	0.0428177	-4.82218	0.38451	0.98679	0.95494
rs11815395	G	A,C	10:29246235	INT47480	-5.66812	2.88844e-08	0.0428197	-178.415	0.36678	0.97616	0.92037
rs2001415	G	A,C,T	10:87737554	INT118921	5.66751	2.89795e-08	0.0429389	13.2405	0.29609	0.97177	0.89826
rs2105393	G	A	10:130149851	INT50195	-5.66748	2.89846e-08	0.0429389	-0.658094	0.06204	0.99963	0.9943
rs398097113	TA	T	10:86045764	INT64001	5.66697	2.90632e-08	0.0430357	3.73007	0.22483	0.99655	0.98332
rs796338205	AT	A	10:52162495	INT103865	5.66629	2.917e-08	0.043174	2.9989	0.25244	0.96738	0.85739
rs2475232	G	A,T	10:116269689	INT34527	5.66603	2.92117e-08	0.043216	24.6641	0.23469	0.96807	0.85318
rs7901661	T	C	10:93491061	INT149113	5.66555	2.92871e-08	0.0432782	0.416214	0.37017	0.9968	0.98958
rs397811061	C	CT	10:27161156	INT144488	5.66545	2.93019e-08	0.0432903	48.766	0.42146	0.97947	0.93442
rs2420978	G	C,T	10:123686258	INT39799	5.66518	2.93445e-08	0.0433335	104.252	0.10756	0.99472	0.95612
rs146661502	ATAGATAGATAGCTAGCTAGC	A	10:80549889	INT75488	5.66489	2.93898e-08	0.0433806	1.07676	0.0601	0.97534	0.68832
rs7079365	A	G	10:16770496	INT54448	-5.66476	2.94104e-08	0.0433985	-0.556117	0.07522	0.99988	0.9984
rs12774398	C	G,T	10:96098744	INT100001	-5.66473	2.94153e-08	0.0433985	-16.8358	0.16582	0.9997	0.9982
rs10997482	G	A	10:68771603	INT101043	5.66365	2.95859e-08	0.0436404	0.446455	0.38972	0.98713	0.95448
rs375871998	T	TTCTC	10:132766342	INT95231	-5.66319	2.96595e-08	0.043729	-7.46389	0.10776	0.9924	0.9318
rs548976	C	T	10:100415065	INT34529	-5.66261	2.97526e-08	0.0438563	-9.45926	0.05003	0.998	0.96337
rs2253920	A	G	10:122876975	INT116962	-5.66241	2.97845e-08	0.043872	-0.521623	0.19649	0.98837	0.94129
rs1005785806	ATGTG	A	10:67208081	INT77541	5.66165	2.99053e-08	0.0440213	3.27492	0.07057	0.9972	0.96758
rs77749688	G	C,T	10:129435270	INT91775	5.66147	2.99356e-08	0.044046	218.36	0.08526	0.98573	0.86548
rs12251241	C	T	10:22636931	INT120658	-5.66141	2.99448e-08	0.0440495	-5.95549	0.06568	0.98867	0.8465
rs2892323	A	G	10:130150157	INT50195	-5.66099	3.00115e-08	0.0441175	-0.656958	0.063	0.99969	0.99543
rs148203126	C	CACACATATATAT,CATAT,CATATAT,CATATATAT	10:130449317	INT66127	-5.66092	3.00242e-08	0.044123	-4.3436	0.13701	0.98975	0.93562
rs34762002	A	C,G	10:87582368	INT70590	-5.66048	3.0095e-08	0.0442003	-31.0069	0.22012	0.98071	0.91526
rs12251241	C	T	10:22636931	INT7189	-5.66041	3.01059e-08	0.0442062	-11.1336	0.06568	0.98867	0.8465
rs151331611	G	A,T	10:24378594	INT21200	-5.66035	3.01154e-08	0.0442102	-8.93526	0.07615	0.99479	0.93379
rs12780232	T	C	10:128231556	INT5358	-5.66006	3.0163e-08	0.0442505	-0.349789	0.19409	0.97571	0.8875
rs149647497	CT	C	10:120421129	INT138236	5.66005	3.01633e-08	0.0442505	314.655	0.11729	0.99283	0.94275
rs553460133	C	CGT	10:125442549	INT77597	-5.65997	3.01777e-08	0.0442516	-3.07196	0.28366	0.97954	0.92677
rs2671710	C	T	10:50094717	INT52510	5.65963	3.02322e-08	0.0443215	0.472564	0.36203	0.99957	0.99894
rs35758933	C	T	10:128231421	INT5358	-5.65952	3.02505e-08	0.0443383	-0.34973	0.19406	0.97571	0.88758
rs2671711	C	A	10:50094786	INT52510	5.65945	3.02613e-08	0.0443392	0.472548	0.36203	0.99957	0.99895
rs220353	C	A,G,T	10:24577982	INT56335	-5.65937	3.02743e-08	0.0443392	-22.1061	0.43195	0.97064	0.91143
rs7922418	T	A	10:130150173	INT50195	-5.65931	3.02834e-08	0.0443392	-0.656641	0.06299	0.9997	0.99565
rs12775081	T	C	10:128231419	INT5358	-5.65931	3.02836e-08	0.0443392	-0.34971	0.19405	0.97572	0.88762
rs16924402	C	A,G,T	10:69106644	INT85182	-5.65884	3.03598e-08	0.0444283	-209.696	0.06184	0.99082	0.86339
rs1936423	T	G	10:130150319	INT50195	-5.65803	3.0493e-08	0.0446031	-0.656403	0.06299	0.99971	0.99587
rs11193685	A	G,T	10:109536469	INT82606	5.65783	3.05255e-08	0.0446305	12.2722	0.49954	0.99668	0.98897
rs371151797	TAAAG	T	10:69126129	INT104725	-5.65767	3.05523e-08	0.0446394	-224.103	0.20837	0.97172	0.86995
rs10748592	T	A,G	10:94878355	INT75488	5.6568	3.06944e-08	0.0448168	55.3859	0.28418	0.97944	0.92447
rs10885301	C	A,G,T	10:113727009	INT13793	-5.65668	3.07136e-08	0.0448348	-6.35332	0.10995	0.99543	0.96214
rs60670316	CA	C	10:3035161	INT125969	5.65607	3.08147e-08	0.0449682	1.50551	0.06495	0.97501	0.65186
rs12253173	C	T	10:79211935	INT16791	-5.65564	3.08854e-08	0.0450551	-0.680527	0.08653	0.9821	0.82396
rs556361260	G	GA	10:124786242	INT56202	5.65533	3.09376e-08	0.0451109	4.44169	0.47687	0.9718	0.91353
rs111475528	AT	A	10:36532843	INT40339	5.65525	3.0951e-08	0.0451155	88.3046	0.19408	0.99212	0.95983
rs541789858	A	AT	10:35325393	INT30027	-5.65448	3.10785e-08	0.0452656	-132.228	0.15134	0.99796	0.98946
rs35115927	CATTT	C	10:13960424	INT90058	-5.65411	3.11412e-08	0.0453466	-211.134	0.08288	0.99679	0.9625
rs12246710	C	G	10:34489238	INT64755	-5.65371	3.12077e-08	0.0454334	-2.01858	0.05436	0.99681	0.94829
rs377036842	A	ATTGT	10:73737422	INT59329	-5.65339	3.12615e-08	0.0454708	-29.0057	0.39884	0.98936	0.96049
rs2185976	A	C	10:130150892	INT50195	-5.65239	3.14285e-08	0.0456933	-0.655391	0.06295	0.99975	0.99667
rs10509634	T	C	10:93518211	INT149113	5.65221	3.14595e-08	0.0457281	0.422516	0.35992	0.99017	0.96693
rs10566262	CTT	C	10:62437248	INT14148	-5.65212	3.14747e-08	0.0457399	-97.4573	0.31071	0.99743	0.99169
rs59164021	G	GTT	10:106429652	INT34153	5.65169	3.15474e-08	0.045825	11.4956	0.12741	0.98807	0.9154
rs73298134	G	A	10:61025158	INT71848	-5.6514	3.15967e-08	0.0458761	-0.874485	0.07484	0.99772	0.97335
rs9423750	C	A,T	10:6946982	INT147922	5.65128	3.16168e-08	0.045895	0.349388	0.37107	0.99582	0.98691
rs12244275	T	A,G	10:132550298	INT39799	5.65109	3.16496e-08	0.0459324	12.9828	0.17315	0.99734	0.98358
rs10509581	T	A	10:91586493	INT40422	-5.65083	3.16924e-08	0.0459739	-0.383348	0.19069	0.99086	0.9537
rs4626991	C	T	10:130151019	INT50195	-5.65068	3.17178e-08	0.0460004	-0.655075	0.06295	0.99976	0.99691
rs61864459	G	A,T	10:120013564	INT19946	5.65048	3.17529e-08	0.0460411	106.423	0.17904	0.99473	0.97227
rs12259438	T	A,G	10:1625244	INT21470	-5.65037	3.1772e-08	0.0460482	-27.2795	0.38752	0.98487	0.94736
rs71018218	AAATAAT	A	10:73401852	INT97306	-5.64959	3.19038e-08	0.0462287	-202.066	0.42608	0.99896	0.99703
rs41283702	G	A	10:61028477	INT71848	-5.64955	3.19108e-08	0.0462287	-0.871896	0.07522	0.99771	0.9733
rs11014072	T	C,G	10:24667091	INT60359	-5.64942	3.19337e-08	0.0462515	-0.379765	0.43533	0.98085	0.94606
rs201709782	GT	G	10:53472735	INT82606	5.64877	3.2045e-08	0.0463393	2524.45	0.41306	0.98591	0.94958
rs5784143	CG	C	10:29846215	INT82606	5.64877	3.2045e-08	0.0463393	3786.67	0.25483	0.99787	0.9933
rs763565608	CGT	C	10:31739802	INT58108	5.64865	3.20653e-08	0.0463393	61.4605	0.05715	0.99675	0.95362
rs370221250	GAT	G	10:14227616	INT118921	5.64862	3.20699e-08	0.0463393	60.7425	0.26204	0.99729	0.98858
rs35950642	A	C,G	10:29287947	INT55601	5.64861	3.20728e-08	0.0463393	41.7084	0.16098	0.98662	0.91407
rs35965618	TAG	T	10:59286430	INT57543	-5.64836	3.21154e-08	0.0463801	-474.028	0.12929	0.99867	0.99092
rs111712454	C	T	10:69511451	INT76144	-5.64787	3.21991e-08	0.0464905	-0.72377	0.1026	0.99245	0.92737
rs796871181	CGT	C	10:127113186	INT82606	5.64762	3.22431e-08	0.0465334	44.8012	0.05013	0.998	0.96665
rs1056353778	G	GC	10:50907948	INT49532	-5.64753	3.22579e-08	0.0465445	-21.544	0.43578	0.97035	0.90635
rs200360098	A	AG	10:88178353	INT87197	-5.64727	3.23026e-08	0.0465908	-2.79817	0.08187	0.99575	0.95516
rs34813908	TA	T	10:88143524	INT12562	5.64726	3.23044e-08	0.0465908	113.946	0.10648	0.98302	0.84684
rs72007917	G	GTTA	10:130551650	INT95231	-5.64639	3.24553e-08	0.046746	-9.73292	0.07767	0.98566	0.84824
rs796602792	AT	A	10:130151198	INT50195	-5.64635	3.24624e-08	0.046746	-0.654302	0.06302	0.9997	0.99589
rs12571300	G	C	10:120764483	INT32097	-5.64603	3.2518e-08	0.0468053	-0.391152	0.30302	0.98227	0.93721
rs1615178	T	C	10:34168508	INT71581	5.64574	3.25694e-08	0.046848	0.221223	0.48527	0.98983	0.96666
rs370447147	T	TG	10:122591614	INT107863	5.6456	3.2594e-08	0.046873	41.2297	0.13171	0.99366	0.9567
rs200151347	CA	C	10:27513730	INT152721	5.64494	3.27095e-08	0.0470078	4.56022	0.05	0.99208	0.86313
rs11001458	G	A,T	10:77431050	INT79993	5.64476	3.27413e-08	0.0470432	1.33484	0.05648	0.99201	0.86774
rs398015068	C	CA	10:129940558	INT56200	5.64461	3.27675e-08	0.0470703	166.095	0.11789	0.98059	0.85594
rs45619140	A	G	10:16769242	INT54448	-5.64427	3.28265e-08	0.0471446	-0.564961	0.06897	0.9985	0.98196
rs149647497	CT	C	10:120421129	INT85716	5.64402	3.28715e-08	0.047178	241.049	0.11729	0.99283	0.94275
rs12249499	C	T	10:77358413	INT58299	5.64363	3.29398e-08	0.0472565	2.31127	0.07014	0.99877	0.98365
rs75806330	G	A,C	10:130258723	INT29963	-5.64362	3.29408e-08	0.0472565	-439.585	0.062	0.99465	0.92896
rs4529820	T	C	10:130151295	INT50195	-5.64356	3.2951e-08	0.0472607	-0.6538	0.06291	0.99982	0.99787
rs4980080	C	A,T	10:81194236	INT105095	-5.64317	3.30204e-08	0.0473497	-0.262032	0.26839	0.95913	0.83827
rs56324147	TAC	T	10:58890855	INT54448	-5.64266	3.31112e-08	0.0474275	-2164.67	0.07752	0.99514	0.95054
rs12247638	G	C	10:95620142	INT14688	5.64216	3.31997e-08	0.047517	1.7224	0.05986	0.99315	0.90145
rs145101295	CA	C	10:63486825	INT95231	-5.64214	3.32029e-08	0.047517	-2258.25	0.13475	0.98972	0.92904
rs72848828	G	A,C	10:132456104	INT95231	-5.64214	3.32029e-08	0.047517	-6774.75	0.05497	0.99891	0.98167
rs542156303	C	A	10:92845585	INT107862	5.64196	3.32351e-08	0.0475525	324.175	0.11154	0.97581	0.8172
rs74124134	T	A,C,G	10:8435969	INT57771	5.64179	3.32652e-08	0.0475851	4.70889	0.22191	0.98347	0.92593
rs138604710	T	TG	10:88256643	INT82606	5.64149	3.33184e-08	0.0476392	44.2272	0.27842	0.98807	0.95191
rs7912180	G	T	10:81195473	INT105095	-5.64127	3.33584e-08	0.0476392	-0.258835	0.26985	0.96425	0.85882
rs368696836	TA	T	10:69511305	INT76144	-5.64124	3.33644e-08	0.0476392	-0.761116	0.09304	0.98702	0.86534
rs67690816	T	C,G	10:56474980	INT39453	5.64122	3.33662e-08	0.0476392	1004.64	0.09587	0.99913	0.9925
rs12762490	G	A,T	10:125120811	INT34527	5.64114	3.33807e-08	0.0476392	2678.21	0.09041	0.99707	0.97445
rs376805199	TTTTG	T	10:98615183	INT13441	-5.6411	3.33892e-08	0.0476392	-76.388	0.1126	0.99754	0.97801
rs722569	C	A,T	10:10498661	INT108922	-5.64109	3.33902e-08	0.0476392	-8.66147	0.32676	0.99202	0.97058
rs2801411	G	A	10:100528627	INT42884	-5.64104	3.33985e-08	0.0476392	-2.70622	0.0533	0.99742	0.9568
rs61587204	A	G	10:16768636	INT54448	-5.64078	3.34454e-08	0.0476851	-0.565045	0.06906	0.99831	0.97915
rs959532	C	A	10:60746298	INT34165	5.6406	3.34773e-08	0.0477202	7.41901	0.05262	0.99724	0.95406
rs7072368	T	A	10:77359527	INT58299	5.64035	3.35222e-08	0.0477631	2.32257	0.07021	0.99871	0.9831
rs10824088	G	A,C	10:75921490	INT95231	-5.64019	3.3552e-08	0.0477742	-16.7994	0.13162	0.99759	0.9829
rs112062743	A	C,G	10:59792293	INT30904	-5.64011	3.35659e-08	0.0477835	-225.46	0.10986	0.99787	0.98199
rs142133139	AT	A	10:16146023	INT121836	-5.64	3.3585e-08	0.0478002	-55.8362	0.10306	0.99536	0.95925
rs7083499	T	A,G	10:29781465	INT118006	5.63942	3.36896e-08	0.0479279	410.955	0.3424	0.98844	0.96237
rs73382023	C	A,G	10:109012916	INT109244	5.63894	3.37759e-08	0.0480206	22.2716	0.13764	0.9985	0.98941
rs2981446	T	C	10:123280365	INT29882	-5.63894	3.37769e-08	0.0480206	-9.21042	0.05036	0.98421	0.74403
rs143711687	GA	G	10:61030279	INT71848	-5.63848	3.38606e-08	0.0481185	-0.87556	0.07433	0.99686	0.96453
rs59732378	C	G,T	10:562279	INT65318	5.63822	3.39074e-08	0.0481639	49.996	0.20247	0.99618	0.9812
rs11814376	C	T	10:69511110	INT76144	-5.638	3.39466e-08	0.0481774	-0.722152	0.10245	0.99256	0.92853
rs10881964	A	G	10:93515261	INT149113	5.63779	3.39857e-08	0.0482012	0.41988	0.36341	0.99376	0.97959
rs11198740	T	C	10:120779010	INT32097	-5.63757	3.40248e-08	0.0482461	-0.395384	0.33473	0.96138	0.8732
rs11195373	G	A,T	10:112665050	INT56058	-5.63752	3.40335e-08	0.0482479	-2.68419	0.05533	0.99937	0.98841
rs201394889	G	GC	10:101634959	INT42197	5.63725	3.4083e-08	0.048297	105.091	0.4186	0.99807	0.99354
rs6585009	A	C,G	10:112530958	INT42197	5.63606	3.43017e-08	0.0485432	38.7377	0.41295	0.99865	0.99541
[truncated: 84,011 more rows]

## Sheet: Trans-exon-sQTl
T	R	A	SNP_pos	splicing_event	Stat	p_value	FDR	beta	MAF	AvgCall	Rsq
rs71762629	TTTG	T	10:12658508	EX305716	18.0279	9.75509e-53	1.62833e-43	282.373	0.17723	0.9877	0.93384
rs71762629	TTTG	T	10:12658508	EX305729	16.873	6.73936e-48	5.62472e-39	266.465	0.17723	0.9877	0.93384
rs71762629	TTTG	T	10:12658508	EX305722	16.704	3.41777e-47	1.90166e-38	297.536	0.17723	0.9877	0.93384
rs71762629	TTTG	T	10:12658508	EX305717	16.5274	1.85996e-46	7.69877e-38	301.722	0.17723	0.9877	0.93384
rs112961247	A	AC	10:93380143	EX305716	16.2325	3.13032e-45	7.46455e-37	5.86882	0.26924	0.99132	0.96325
rs112961247	A	AC	10:93380143	EX305729	15.4148	7.48096e-42	1.56092e-33	5.569	0.26924	0.99132	0.96325
rs112961247	A	AC	10:93380143	EX305722	15.1575	8.51251e-41	1.5788e-32	6.1897	0.26924	0.99132	0.96325
rs112961247	A	AC	10:93380143	EX305717	15.1092	1.34163e-40	2.23947e-32	6.3028	0.26924	0.99132	0.96325
rs376672594	GT	G	10:613138	EX305729	13.0032	3.74069e-32	4.46001e-24	37.2687	0.20362	0.99206	0.9589
rs376672594	GT	G	10:613138	EX305716	12.9941	4.06e-32	4.51801e-24	38.0593	0.20362	0.99206	0.9589
rs376672594	GT	G	10:613138	EX305722	11.7356	2.71804e-27	2.2685e-19	38.9142	0.20362	0.99206	0.9589
rs376672594	GT	G	10:613138	EX305717	11.5842	1.0018e-26	7.96298e-19	39.3272	0.20362	0.99206	0.9589
rs397734522	T	TA	10:105845760	EX76012	-10.841	5.37051e-24	2.71997e-16	-11.6607	0.11525	0.97949	0.83034
rs397734522	T	TA	10:105845760	EX76016	-10.8409	5.37549e-24	2.71997e-16	-11.6607	0.11525	0.97949	0.83034
rs397734522	T	TA	10:105845760	EX76017	-10.8408	5.37731e-24	2.71997e-16	-11.6607	0.11525	0.97949	0.83034
rs374415669	T	TA,TAA	10:91817029	EX76012	-10.6457	2.70427e-23	1.10235e-15	-427.215	0.06386	0.99476	0.92838
rs374415669	T	TA,TAA	10:91817029	EX76016	-10.6456	2.70671e-23	1.10235e-15	-427.215	0.06386	0.99476	0.92838
rs374415669	T	TA,TAA	10:91817029	EX76017	-10.6456	2.70763e-23	1.10235e-15	-427.215	0.06386	0.99476	0.92838
rs570805021	GATTT	G	10:122649699	EX76012	-10.5948	4.11226e-23	1.56071e-15	-9.71501	0.31992	0.99782	0.99268
rs570805021	GATTT	G	10:122649699	EX76017	-10.5947	4.11387e-23	1.56071e-15	-9.71508	0.31992	0.99782	0.99268
rs570805021	GATTT	G	10:122649699	EX76016	-10.5947	4.11399e-23	1.56071e-15	-9.71505	0.31992	0.99782	0.99268
rs12718335	C	A,T	10:91842405	EX76012	-10.3589	2.82619e-22	9.26026e-15	-5.79585	0.1072	0.99738	0.97744
rs12718335	C	A,T	10:91842405	EX76016	-10.3588	2.82834e-22	9.26026e-15	-5.79586	0.1072	0.99738	0.97744
rs12718335	C	A,T	10:91842405	EX76017	-10.3588	2.82931e-22	9.26026e-15	-5.79586	0.1072	0.99738	0.97744
rs2574770	G	A,T	10:21010613	EX596139	-10.1641	1.36489e-21	4.38133e-14	-1265.14	0.16126	0.99534	0.97025
rs17112147	C	G,T	10:98551647	EX596139	-9.96985	6.45009e-21	1.99381e-13	-133.945	0.05478	0.96604	0.47882
rs2981447	C	T	10:123279866	EX305716	-9.77228	3.07755e-20	8.85707e-13	-6.49861	0.05018	0.98432	0.74536
rs2981446	T	C	10:123280365	EX305716	-9.61912	1.02075e-19	2.83975e-12	-6.39691	0.05036	0.98421	0.74403
rs11592226	C	G,T	10:20169600	EX218037	-9.58012	1.38275e-19	3.72276e-12	-5053	0.05152	0.99752	0.95727
rs2981444	T	C	10:123280915	EX305716	-9.38918	6.04781e-19	1.42185e-11	-6.27823	0.05041	0.98406	0.74161
rs2981447	C	T	10:123279866	EX305722	-9.36705	7.1677e-19	1.66173e-11	-6.90418	0.05018	0.98432	0.74536
rs60650200	GCAAATCAGACGAGATCGGGCGCGTTC	G	10:123281086	EX305716	-9.36364	7.35796e-19	1.6788e-11	-6.26034	0.05047	0.98399	0.74073
rs60666604	GA	G	10:123281162	EX305716	-9.36215	7.4425e-19	1.6788e-11	-6.2962	0.05042	0.98418	0.74381
rs374415669	T	TA,TAA	10:91817029	EX76012	-9.31483	1.06922e-18	2.32006e-11	-4.673	0.06386	0.99476	0.92838
rs374415669	T	TA,TAA	10:91817029	EX76016	-9.31473	1.07007e-18	2.32006e-11	-4.673	0.06386	0.99476	0.92838
rs374415669	T	TA,TAA	10:91817029	EX76017	-9.31471	1.07023e-18	2.32006e-11	-4.673	0.06386	0.99476	0.92838
rs2981443	G	A,C	10:123281217	EX305716	-9.28595	1.33319e-18	2.81693e-11	-6.22531	0.05043	0.98399	0.74062
rs2981447	C	T	10:123279866	EX305717	-9.27063	1.49842e-18	3.12647e-11	-6.98535	0.05018	0.98432	0.74536
rs2981446	T	C	10:123280365	EX305722	-9.23414	1.97838e-18	4.07698e-11	-6.80304	0.05036	0.98421	0.74403
rs2981446	T	C	10:123280365	EX305717	-9.14257	3.96145e-18	7.87204e-11	-6.88486	0.05036	0.98421	0.74403
rs2912764	A	C	10:123281491	EX305716	-9.08187	6.26193e-18	1.22971e-10	-5.99755	0.05172	0.98322	0.73343
rs12262233	G	A,C,T	10:15810235	EX252261	-9.05973	7.39681e-18	1.43568e-10	-41.7442	0.08297	0.9994	0.99267
rs2981442	C	A	10:123281565	EX305716	-9.04082	8.52583e-18	1.6358e-10	-5.97656	0.05172	0.9832	0.73311
rs2981444	T	C	10:123280915	EX305722	-9.03597	8.84205e-18	1.67719e-10	-6.68853	0.05041	0.98406	0.74161
rs60650200	GCAAATCAGACGAGATCGGGCGCGTTC	G	10:123281086	EX305722	-9.01402	1.04245e-17	1.95514e-10	-6.67087	0.05047	0.98399	0.74073
rs60666604	GA	G	10:123281162	EX305722	-9.00935	1.07958e-17	2.00228e-10	-6.70709	0.05042	0.98418	0.74381
rs7907539	G	A	10:93401107	EX305716	9.00653	1.10262e-17	2.02254e-10	2.17711	0.05069	0.98948	0.82118
rs2981447	C	T	10:123279866	EX305729	-8.98465	1.2988e-17	2.3565e-10	-5.94214	0.05018	0.98432	0.74536
rs60570943	AT	A	10:124481848	EX218037	-8.9773	1.37221e-17	2.39691e-10	-13.9965	0.10726	0.99506	0.95824
rs2981448	C	T	10:123279745	EX305716	-8.97053	1.44332e-17	2.4654e-10	-5.72008	0.05092	0.98362	0.73751
rs2981444	T	C	10:123280915	EX305717	-8.96082	1.55192e-17	2.61666e-10	-6.77754	0.05041	0.98406	0.74161
rs2981443	G	A,C	10:123281217	EX305722	-8.94791	1.70895e-17	2.8526e-10	-6.63822	0.05043	0.98399	0.74062
rs60650200	GCAAATCAGACGAGATCGGGCGCGTTC	G	10:123281086	EX305717	-8.94499	1.74653e-17	2.8792e-10	-6.7633	0.05047	0.98399	0.74073
rs60666604	GA	G	10:123281162	EX305717	-8.94401	1.75938e-17	2.8792e-10	-6.80231	0.05042	0.98418	0.74381
rs2981441	G	A	10:123281870	EX305716	-8.94174	1.78933e-17	2.89979e-10	-5.92754	0.05173	0.98316	0.73236
rs2981440	G	A	10:123282021	EX305716	-8.93161	1.92967e-17	3.09715e-10	-5.91675	0.05172	0.98315	0.73222
rs189420456	C	T	10:55552440	EX209311	-8.89089	2.61253e-17	4.15321e-10	-9.34831	0.05446	0.99157	0.87225
rs2981443	G	A,C	10:123281217	EX305717	-8.88097	2.81229e-17	4.42859e-10	-6.73108	0.05043	0.98399	0.74062
rs189420456	C	T	10:55552440	EX209318	-8.86671	3.12634e-17	4.87713e-10	-9.05232	0.05446	0.99157	0.87225
rs189420456	C	T	10:55552440	EX209304	-8.86078	3.26679e-17	5.04905e-10	-9.06059	0.05446	0.99157	0.87225
rs722569	C	A,T	10:10498661	EX252261	-8.85183	3.49091e-17	5.34595e-10	-16.6847	0.32676	0.99202	0.97058
rs2981446	T	C	10:123280365	EX305729	-8.83369	3.99277e-17	6.0589e-10	-5.84122	0.05036	0.98421	0.74403
rs72772209	A	G,T	10:5214331	EX252261	-8.83176	4.05004e-17	6.09045e-10	-169.458	0.07113	0.99215	0.8927
rs2912764	A	C	10:123281491	EX305722	-8.82258	4.33471e-17	6.43334e-10	-6.43696	0.05172	0.98322	0.73343
rs199914215	C	CA	10:738026	EX252261	-8.82194	4.35514e-17	6.43334e-10	-24.2172	0.06858	0.9788	0.74427
rs112062743	A	C,G	10:59792293	EX252261	-8.81256	4.66795e-17	6.83492e-10	-395.079	0.10986	0.99787	0.98199
rs143530605	G	C	10:55552844	EX209311	-8.79777	5.20669e-17	7.49232e-10	-9.27773	0.05628	0.99188	0.87746
rs2981442	C	A	10:123281565	EX305722	-8.78978	5.52277e-17	7.81246e-10	-6.41847	0.05172	0.9832	0.73311
rs7907539	G	A	10:93401107	EX305729	8.78858	5.57181e-17	7.81558e-10	2.08821	0.05069	0.98948	0.82118
rs58021125	A	T	10:55551365	EX209311	-8.78117	5.88482e-17	8.18586e-10	-8.95197	0.05574	0.99344	0.90229
rs143530605	G	C	10:55552844	EX209318	-8.77517	6.15103e-17	8.4159e-10	-8.98504	0.05628	0.99188	0.87746
rs2912764	A	C	10:123281491	EX305717	-8.77084	6.35033e-17	8.61794e-10	-6.53563	0.05172	0.98322	0.73343
rs143530605	G	C	10:55552844	EX209304	-8.7691	6.43198e-17	8.65836e-10	-8.99306	0.05628	0.99188	0.87746
rs58021125	A	T	10:55551365	EX209318	-8.7479	7.51837e-17	9.96015e-10	-8.66074	0.05574	0.99344	0.90229
rs11492504	A	C,G	10:37330623	EX252261	-8.74602	7.62303e-17	1.00193e-09	-156.759	0.06005	0.99919	0.98883
rs58021125	A	T	10:55551365	EX209304	-8.74345	7.76806e-17	1.01301e-09	-8.66978	0.05574	0.99344	0.90229
rs397845641	TA	T	10:30838915	EX252261	-8.74137	7.88823e-17	1.02071e-09	-10.1277	0.40913	0.98358	0.94833
rs2981442	C	A	10:123281565	EX305717	-8.74012	7.96064e-17	1.02216e-09	-6.51799	0.05172	0.9832	0.73311
rs2981441	G	A	10:123281870	EX305722	-8.70048	1.0649e-16	1.33651e-09	-6.36955	0.05173	0.98316	0.73236
rs2981440	G	A	10:123282021	EX305722	-8.69097	1.14172e-16	1.42222e-09	-6.35811	0.05172	0.98315	0.73222
rs869264273	TTTTG	T	10:108259820	EX209318	-8.67241	1.30786e-16	1.58195e-09	-58.3721	0.25302	0.97513	0.89921
rs2981448	C	T	10:123279745	EX305717	-8.65467	1.48892e-16	1.76208e-09	-6.22731	0.05092	0.98362	0.73751
rs869264273	TTTTG	T	10:108259820	EX209304	-8.65375	1.49898e-16	1.76208e-09	-58.3529	0.25302	0.97513	0.89921
rs2981441	G	A	10:123281870	EX305717	-8.65374	1.499e-16	1.76208e-09	-6.4697	0.05173	0.98316	0.73236
rs2981440	G	A	10:123282021	EX305717	-8.64593	1.58706e-16	1.83171e-09	-6.45909	0.05172	0.98315	0.73222
rs2981448	C	T	10:123279745	EX305722	-8.64463	1.60212e-16	1.83171e-09	-6.09758	0.05092	0.98362	0.73751
rs869264273	TTTTG	T	10:108259820	EX209311	-8.61923	1.9281e-16	2.17461e-09	-59.8377	0.25302	0.97513	0.89921
rs2981444	T	C	10:123280915	EX305729	-8.59068	2.37338e-16	2.62363e-09	-5.71168	0.05041	0.98406	0.74161
rs2912767	C	A	10:123283704	EX305716	-8.58417	2.48842e-16	2.71484e-09	-5.8323	0.05054	0.98359	0.73455
rs869097624	TTAAAA	T	10:26727413	EX252261	-8.58086	2.54898e-16	2.76286e-09	-7.14577	0.38413	0.99121	0.97309
rs1801232	G	A,C,T	10:16870912	EX252261	-8.57225	2.71334e-16	2.9033e-09	-204.299	0.08526	0.99691	0.96704
rs60650200	GCAAATCAGACGAGATCGGGCGCGTTC	G	10:123281086	EX305729	-8.56225	2.91764e-16	3.08239e-09	-5.69219	0.05047	0.98399	0.74073
rs60666604	GA	G	10:123281162	EX305729	-8.5512	3.16082e-16	3.29756e-09	-5.71936	0.05042	0.98418	0.74381
rs7907539	G	A	10:93401107	EX305722	8.54297	3.35503e-16	3.45696e-09	2.29043	0.05069	0.98948	0.82118
rs397734522	T	TA	10:105845760	EX76035	-8.47524	5.47294e-16	5.36302e-09	-11.1352	0.11525	0.97949	0.83034
rs374486559	CAT	C	10:5110359	EX252261	-8.47501	5.48214e-16	5.36302e-09	-17.6173	0.0515	0.97752	0.62384
rs2981443	G	A,C	10:123281217	EX305729	-8.4747	5.49406e-16	5.36302e-09	-5.64989	0.05043	0.98399	0.74062
rs374415669	T	TA,TAA	10:91817029	EX76035	-8.45946	6.13147e-16	5.88204e-09	-413.018	0.06386	0.99476	0.92838
rs145585537	TC	T	10:62014000	EX408822	8.45579	6.29574e-16	5.97099e-09	2.38591	0.13468	0.99919	0.99382
rs570805021	GATTT	G	10:122649699	EX76035	-8.4044	9.10526e-16	8.3509e-09	-9.37526	0.31992	0.99782	0.99268
rs571207237	T	TTTTA	10:110247489	EX187320	-8.40053	9.36135e-16	8.53886e-09	-7.00029	0.12269	0.99697	0.97583
rs397689065	TA	T	10:114433690	EX522853	-8.39408	9.80394e-16	8.89396e-09	-5.40611	0.14459	0.99832	0.99045
rs2603807	A	C,G	10:16872797	EX252261	-8.38538	1.04336e-15	9.39457e-09	-148.007	0.48537	0.99683	0.99033
rs72784121	A	C,G	10:20141060	EX252261	-8.38333	1.05878e-15	9.45097e-09	-39.131	0.06061	0.99828	0.97327
rs7907539	G	A	10:93401107	EX305717	8.38038	1.08142e-15	9.60171e-09	2.29951	0.05069	0.98948	0.82118
rs9663157	C	T	10:55554993	EX209311	-8.37696	1.10816e-15	9.78704e-09	-9.03248	0.05467	0.98974	0.84214
rs1368660	A	C,G	10:132736750	EX252261	-8.37575	1.11777e-15	9.81998e-09	-22.7175	0.05305	0.99874	0.98012
rs9663157	C	T	10:55554993	EX209318	-8.35367	1.30882e-15	1.13197e-08	-8.74565	0.05467	0.98974	0.84214
rs9663157	C	T	10:55554993	EX209304	-8.34753	1.36743e-15	1.17657e-08	-8.75305	0.05467	0.98974	0.84214
rs2912767	C	A	10:123283704	EX305722	-8.34637	1.37873e-15	1.1802e-08	-6.26135	0.05054	0.98359	0.73455
rs2912767	C	A	10:123283704	EX305717	-8.32585	1.59588e-15	1.35201e-08	-6.37514	0.05054	0.98359	0.73455
rs11592226	C	G,T	10:20169600	EX218043	-8.32157	1.64529e-15	1.3666e-08	-4924.43	0.05152	0.99752	0.95727
rs2981448	C	T	10:123279745	EX305729	-8.31349	1.74274e-15	1.44011e-08	-5.25455	0.05092	0.98362	0.73751
rs3075247	T	TATAAATAA	10:60194743	EX252261	-8.26416	2.47382e-15	2.00454e-08	-578.737	0.12954	0.9692	0.7868
rs2912764	A	C	10:123281491	EX305729	-8.20634	3.72299e-15	2.95927e-08	-5.39442	0.05172	0.98322	0.73343
rs1001534975	CGA	C	10:3152025	EX260289	-8.20059	3.87728e-15	3.06731e-08	-14.9067	0.07383	0.97774	0.75882
rs397689065	TA	T	10:114433690	EX522863	-8.18076	4.45841e-15	3.46142e-08	-5.58724	0.14459	0.99832	0.99045
rs200177144	CCTGT	C	10:134081546	EX522863	-8.17277	4.71621e-15	3.64462e-08	-98.6661	0.11075	0.9791	0.82524
rs2981442	C	A	10:123281565	EX305729	-8.16498	4.98185e-15	3.83216e-08	-5.37247	0.05172	0.9832	0.73311
rs200177144	CCTGT	C	10:134081546	EX522853	-8.14676	5.66238e-15	4.33566e-08	-93.1611	0.11075	0.9791	0.82524
rs111730405	C	G	10:55555886	EX209311	-8.1268	6.51308e-15	4.96426e-08	-8.79452	0.05743	0.98928	0.83665
rs111730405	C	G	10:55555886	EX209318	-8.11364	7.14178e-15	5.34581e-08	-8.5235	0.05743	0.98928	0.83665
rs111730405	C	G	10:55555886	EX209304	-8.10641	7.51243e-15	5.59815e-08	-8.52953	0.05743	0.98928	0.83665
rs57094675	C	A,T	10:17223062	EX252261	-8.0982	7.95659e-15	5.90278e-08	-7.40431	0.13302	0.99823	0.98878
rs398054186	TTTG	T	10:21363724	EX209318	-8.09455	8.16231e-15	6.02861e-08	-11.2891	0.19851	0.99474	0.97104
rs2279211	G	A,C,T	10:3171995	EX260289	-8.08546	8.69737e-15	6.36745e-08	-9.55507	0.33969	0.99465	0.98117
rs398054186	TTTG	T	10:21363724	EX209304	-8.07527	9.33847e-15	6.77735e-08	-11.2827	0.19851	0.99474	0.97104
rs10827135	G	A,C	10:19532140	EX252261	-8.06918	9.74426e-15	7.04124e-08	-89.1882	0.38725	0.99509	0.98437
rs2981441	G	A	10:123281870	EX305729	-8.06474	1.00507e-14	7.23134e-08	-5.32073	0.05173	0.98316	0.73236
rs2981440	G	A	10:123282021	EX305729	-8.05493	1.07614e-14	7.70951e-08	-5.3105	0.05172	0.98315	0.73222
rs398054186	TTTG	T	10:21363724	EX209311	-8.0193	1.37885e-14	9.83589e-08	-11.5398	0.19851	0.99474	0.97104
rs7083499	T	A,G	10:29781465	EX252261	-8.01261	1.44436e-14	1.02594e-07	-650.777	0.3424	0.98844	0.96237
rs12718335	C	A,T	10:91842405	EX76035	-8.00891	1.48198e-14	1.0482e-07	-5.46358	0.1072	0.99738	0.97744
rs11815395	G	A,C	10:29246235	EX252261	-7.98906	1.7007e-14	1.19782e-07	-242.942	0.36678	0.97616	0.92037
rs2786903	G	A,T	10:134415923	EX305716	7.98699	1.72519e-14	1.20996e-07	3.22714	0.27277	0.99153	0.95971
rs59721294	G	A	10:55551771	EX209311	-7.94354	2.32975e-14	1.62036e-07	-7.71215	0.0584	0.99289	0.89957
rs220353	C	A,G,T	10:24577982	EX522853	-7.94186	2.35688e-14	1.63242e-07	-15.9396	0.43195	0.97064	0.91143
rs59841934	C	A	10:55551951	EX209311	-7.92395	2.6667e-14	1.82527e-07	-7.71277	0.05846	0.99274	0.8972
rs71762629	TTTG	T	10:12658508	EX254841	7.92387	2.66812e-14	1.82527e-07	285.243	0.17723	0.9877	0.93384
rs60310016	A	G	10:55552086	EX209311	-7.90058	3.13187e-14	2.11651e-07	-7.70008	0.05854	0.99259	0.89486
rs59721294	G	A	10:55551771	EX209318	-7.89192	3.32405e-14	2.23732e-07	-7.44311	0.0584	0.99289	0.89957
rs59721294	G	A	10:55551771	EX209304	-7.89022	3.36312e-14	2.25453e-07	-7.45265	0.0584	0.99289	0.89957
rs571374194	ATTATTTAT	A	10:61453368	EX162673	-7.88	3.60758e-14	2.38017e-07	-19.3239	0.25039	0.99573	0.98104
rs374415669	T	TA,TAA	10:91817029	EX76035	-7.8772	3.67755e-14	2.41678e-07	-4.72565	0.06386	0.99476	0.92838
rs59841934	C	A	10:55551951	EX209318	-7.87315	3.7811e-14	2.47509e-07	-7.44424	0.05846	0.99274	0.8972
rs59841934	C	A	10:55551951	EX209304	-7.87126	3.8304e-14	2.49756e-07	-7.45363	0.05846	0.99274	0.8972
rs60310016	A	G	10:55552086	EX209318	-7.84879	4.46812e-14	2.86856e-07	-7.43103	0.05854	0.99259	0.89486
rs60310016	A	G	10:55552086	EX209304	-7.84721	4.51662e-14	2.88859e-07	-7.44064	0.05854	0.99259	0.89486
rs140216973	C	G,T	10:121278255	EX76012	-7.83764	4.82205e-14	3.05075e-07	-63.3227	0.05061	0.98394	0.73574
rs140216973	C	G,T	10:121278255	EX76017	-7.83758	4.82403e-14	3.05075e-07	-63.323	0.05061	0.98394	0.73574
rs140216973	C	G,T	10:121278255	EX76016	-7.83755	4.82502e-14	3.05075e-07	-63.3226	0.05061	0.98394	0.73574
rs220353	C	A,G,T	10:24577982	EX522863	-7.82269	5.34073e-14	3.32643e-07	-16.6189	0.43195	0.97064	0.91143
rs11013825	G	A,C	10:24270449	EX522853	-7.81545	5.61147e-14	3.48207e-07	-31.1051	0.25412	0.9986	0.99332
rs60570943	AT	A	10:124481848	EX218043	-7.79283	6.54683e-14	4.0325e-07	-13.5981	0.10726	0.99506	0.95824
rs139905775	T	C	10:55552826	EX209311	-7.78984	6.68154e-14	4.08985e-07	-7.62661	0.05953	0.99167	0.8834
rs397756665	GA	G	10:63818920	EX465630	-7.78599	6.85916e-14	4.17862e-07	-9.34406	0.48205	0.97756	0.93248
rs4918074	C	A,G	10:95832007	EX408822	7.74404	9.12096e-14	5.49634e-07	6.89103	0.05274	0.97694	0.64433
rs139905775	T	C	10:55552826	EX209318	-7.73875	9.45393e-14	5.65615e-07	-7.35995	0.05953	0.99167	0.8834
rs139905775	T	C	10:55552826	EX209304	-7.73689	9.57408e-14	5.70757e-07	-7.36921	0.05953	0.99167	0.8834
rs112961247	A	AC	10:93380143	EX254841	7.73482	9.70896e-14	5.76738e-07	6.15874	0.26924	0.99132	0.96325
rs2912767	C	A	10:123283704	EX305729	-7.71828	1.08594e-13	6.40521e-07	-5.21547	0.05054	0.98359	0.73455
rs2997302	C	A,G,T	10:122557665	EX273304	-7.70855	1.15984e-13	6.7693e-07	-10.553	0.06291	0.9989	0.98819
rs149647497	CT	C	10:120421129	EX273304	-7.69919	1.23558e-13	7.16128e-07	-228.382	0.11729	0.99283	0.94275
rs397846268	TAC	T	10:130039924	EX103250	-7.66206	1.58707e-13	8.77204e-07	-2.88315	0.21184	0.99534	0.97593
rs897684830	CT	C	10:1251258	EX252261	-7.64615	1.76636e-13	9.63541e-07	-79.6914	0.05365	0.98779	0.82838
rs869206837	TAC	T	10:8217992	EX408822	7.61808	2.13255e-13	1.14093e-06	3.17493	0.48303	0.99809	0.99364
rs2387663	A	G	10:1427912	EX252261	7.60643	2.3057e-13	1.22181e-06	5.99026	0.05605	0.9953	0.92801
rs397844533	AT	A	10:29238224	EX596079	-7.58889	2.5928e-13	1.35248e-06	-97.9882	0.13712	0.99704	0.9786
rs2786903	G	A,T	10:134415923	EX305729	7.58826	2.60375e-13	1.35396e-06	3.02241	0.27277	0.99153	0.95971
rs397718232	AT	A	10:132444816	EX408822	7.57362	2.87132e-13	1.47473e-06	5.78207	0.44325	0.9925	0.97614
rs5787098	AAAAT	A	10:95787577	EX408822	7.57254	2.89222e-13	1.47813e-06	4.53658	0.31564	0.98907	0.96003
rs541433182	G	A	10:55554653	EX209311	-7.54631	3.44489e-13	1.73201e-06	-7.52592	0.06004	0.99038	0.864
rs397844533	AT	A	10:29238224	EX596096	-7.51565	4.22414e-13	2.07382e-06	-98.2936	0.13712	0.99704	0.9786
rs541433182	G	A	10:55554653	EX209318	-7.50072	4.66412e-13	2.27644e-06	-7.26571	0.06004	0.99038	0.864
rs541433182	G	A	10:55554653	EX209304	-7.49804	4.74748e-13	2.31037e-06	-7.27411	0.06004	0.99038	0.864
rs11013825	G	A,C	10:24270449	EX522863	-7.48585	5.14685e-13	2.48387e-06	-31.6525	0.25412	0.9986	0.99332
rs7910895	C	A,T	10:107583339	EX129926	-7.47443	5.55123e-13	2.6627e-06	-284.93	0.08473	0.99552	0.9583
rs549423167	T	C	10:55555472	EX209311	-7.47192	5.64411e-13	2.69404e-06	-7.52787	0.05972	0.98969	0.85236
rs59209054	T	TCATC	10:31379417	EX596079	-7.47136	5.66498e-13	2.69404e-06	-4543.78	0.06201	0.9754	0.71375
rs374415669	T	TA,TAA	10:91817029	EX181430	7.46891	5.7576e-13	2.71726e-06	2.47626	0.06386	0.99476	0.92838
rs374415669	T	TA,TAA	10:91817029	EX181426	7.46891	5.7576e-13	2.71726e-06	2.47626	0.06386	0.99476	0.92838
rs374415669	T	TA,TAA	10:91817029	EX181422	7.46877	5.76265e-13	2.71726e-06	2.47621	0.06386	0.99476	0.92838
rs11592226	C	G,T	10:20169600	EX218039	-7.46765	5.80556e-13	2.72212e-06	-5208.83	0.05152	0.99752	0.95727
rs534265514	T	C	10:55554525	EX209311	-7.46482	5.91535e-13	2.7581e-06	-7.67238	0.05263	0.98944	0.8356
rs11819408	G	A,T	10:83777123	EX596079	-7.45753	6.20726e-13	2.88614e-06	-202.239	0.21297	0.99748	0.98737
rs397724002	AT	A	10:72130840	EX596079	-7.44729	6.6413e-13	3.07938e-06	-10.2975	0.08885	0.98906	0.89036
rs371151797	TAAAG	T	10:69126129	EX494015	-7.44287	6.83772e-13	3.16167e-06	-423.466	0.20837	0.97172	0.86995
rs869138331	GC	G	10:83075861	EX596079	-7.4404	6.95007e-13	3.20474e-06	-4.5319	0.214	0.99201	0.9612
rs549423167	T	C	10:55555472	EX209318	-7.42814	7.5346e-13	3.41763e-06	-7.26866	0.05972	0.98969	0.85236
rs549423167	T	C	10:55555472	EX209304	-7.42515	7.68485e-13	3.47633e-06	-7.27676	0.05972	0.98969	0.85236
rs534265514	T	C	10:55554525	EX209318	-7.42179	7.8564e-13	3.54433e-06	-7.4088	0.05263	0.98944	0.8356
rs869264273	TTTTG	T	10:108259820	EX73542	7.41847	8.02992e-13	3.59076e-06	28.3202	0.25302	0.97513	0.89921
rs534265514	T	C	10:55554525	EX209304	-7.41818	8.04537e-13	3.59076e-06	-7.41651	0.05263	0.98944	0.8356
rs7910895	C	A,T	10:107583339	EX563052	-7.41056	8.45869e-13	3.76517e-06	-421.815	0.08473	0.99552	0.9583
rs59209054	T	TCATC	10:31379417	EX596096	-7.4005	9.037e-13	3.98013e-06	-4558.46	0.06201	0.9754	0.71375
rs10599209	CAATA	C	10:53355387	EX73542	7.39419	9.41918e-13	4.13754e-06	2.48136	0.28025	0.98372	0.9363
rs397724002	AT	A	10:72130840	EX596096	-7.38606	9.93534e-13	4.31881e-06	-10.3421	0.08885	0.98906	0.89036
rs7910895	C	A,T	10:107583339	EX353663	-7.38246	1.01729e-12	4.41061e-06	-261.183	0.08473	0.99552	0.9583
rs2786903	G	A,T	10:134415923	EX305717	7.37979	1.03528e-12	4.47695e-06	3.38024	0.27277	0.99153	0.95971
rs557874105	G	GTAT	10:94656342	EX408822	7.37271	1.08439e-12	4.66514e-06	11.5635	0.26508	0.99528	0.98026
rs11819408	G	A,T	10:83777123	EX596096	-7.368	1.11836e-12	4.79891e-06	-202.441	0.21297	0.99748	0.98737
rs146344768	C	A,T	10:128464270	EX353663	-7.3661	1.13239e-12	4.81904e-06	-76.6928	0.05238	0.96816	0.51163
rs869138331	GC	G	10:83075861	EX596096	-7.3658	1.13459e-12	4.81904e-06	-4.54433	0.214	0.99201	0.9612
rs2981437	T	C	10:123286375	EX305716	-7.32807	1.45186e-12	6.02851e-06	-4.79741	0.05358	0.98233	0.72726
rs7916955	G	T	10:74268868	EX564860	-7.32205	1.51002e-12	6.23899e-06	-4.27337	0.0507	0.98529	0.71445
rs2786903	G	A,T	10:134415923	EX305722	7.31824	1.548e-12	6.3801e-06	3.28886	0.27277	0.99153	0.95971
rs10599209	CAATA	C	10:53355387	EX73536	7.3121	1.61113e-12	6.60766e-06	2.46867	0.28025	0.98372	0.9363
rs371151797	TAAAG	T	10:69126129	EX343625	-7.30282	1.71148e-12	6.96789e-06	-390.681	0.20837	0.97172	0.86995
rs796437779	TA	T	10:66742139	EX76012	-7.29135	1.84394e-12	7.39628e-06	-180.251	0.47684	0.99776	0.99224
rs796437779	TA	T	10:66742139	EX76016	-7.29131	1.84441e-12	7.39628e-06	-180.252	0.47684	0.99776	0.99224
rs796437779	TA	T	10:66742139	EX76017	-7.2913	1.8446e-12	7.39628e-06	-180.252	0.47684	0.99776	0.99224
rs398054186	TTTG	T	10:21363724	EX73542	7.29104	1.84772e-12	7.39628e-06	5.71726	0.19851	0.99474	0.97104
rs2981437	T	C	10:123286375	EX305717	-7.26894	2.13282e-12	8.41639e-06	-5.34216	0.05358	0.98233	0.72726
rs146090067	C	A	10:55556181	EX209311	-7.25781	2.29223e-12	8.98176e-06	-7.3334	0.05956	0.98927	0.84471
rs375871998	T	TTCTC	10:132766342	EX433557	-7.24762	2.4486e-12	9.52736e-06	-2.55858	0.10776	0.9924	0.9318
rs2981437	T	C	10:123286375	EX305722	-7.23962	2.57867e-12	9.98691e-06	-5.21741	0.05358	0.98233	0.72726
rs397799652	T	TG	10:1644193	EX162673	-7.23414	2.6716e-12	1.0299e-05	-16.3081	0.37758	0.99599	0.98541
rs146090067	C	A	10:55556181	EX209318	-7.21765	2.97179e-12	1.14036e-05	-7.08265	0.05956	0.98927	0.84471
rs146090067	C	A	10:55556181	EX209304	-7.21418	3.03907e-12	1.15645e-05	-7.09004	0.05956	0.98927	0.84471
rs12258497	G	T	10:55556292	EX209311	-7.21406	3.04143e-12	1.15645e-05	-7.29376	0.05962	0.98915	0.84272
rs12251241	C	T	10:22636931	EX318500	-7.20824	3.15784e-12	1.18222e-05	-9.90982	0.06568	0.98867	0.8465
rs11592226	C	G,T	10:20169600	EX218036	-7.20821	3.15839e-12	1.18222e-05	-5022.89	0.05152	0.99752	0.95727
rs12251241	C	T	10:22636931	EX318498	-7.20665	3.19026e-12	1.19133e-05	-9.91009	0.06568	0.98867	0.8465
rs12220518	T	C,G	10:9180962	EX252261	-7.18538	3.65857e-12	1.35109e-05	-58.3971	0.06308	0.99906	0.98689
rs869264273	TTTTG	T	10:108259820	EX73536	7.1744	3.92598e-12	1.43713e-05	27.6304	0.25302	0.97513	0.89921
rs12258497	G	T	10:55556292	EX209318	-7.17323	3.95565e-12	1.44482e-05	-7.04352	0.05962	0.98915	0.84272
rs1001534975	CGA	C	10:3152025	EX260280	-7.17072	4.0198e-12	1.46185e-05	-13.991	0.07383	0.97774	0.75882
rs12258497	G	T	10:55556292	EX209304	-7.16995	4.03988e-12	1.46596e-05	-7.05102	0.05962	0.98915	0.84272
rs34676517	AAT	A	10:29733404	EX252261	-7.16533	4.16146e-12	1.5068e-05	-10.1872	0.3563	0.99454	0.97849
rs2454772	C	T	10:11459879	EX305729	7.1606	4.28959e-12	1.54649e-05	1.25547	0.05432	0.99596	0.93769
rs397844533	AT	A	10:29238224	EX596124	-7.14481	4.74675e-12	1.69665e-05	-90.4227	0.13712	0.99704	0.9786
rs376665660	AGCGGAGCCGCACGTGGTGATGAGGG	A	10:121271629	EX273304	-7.14408	4.76877e-12	1.6981e-05	-57.9736	0.05497	0.99291	0.896
rs56001042	T	TTG	10:128057231	EX341970	7.13768	4.96824e-12	1.76074e-05	11.8209	0.17937	0.99851	0.99265
rs2454783	C	T	10:11453343	EX305729	7.13437	5.07471e-12	1.79466e-05	1.2625	0.05001	0.99786	0.96665
rs58131661	G	A,T	10:20811037	EX162673	-7.11516	5.73774e-12	1.98704e-05	-18.2294	0.14281	0.98614	0.91209
rs1001534975	CGA	C	10:3152025	EX260294	-7.1129	5.82112e-12	2.01174e-05	-13.78	0.07383	0.97774	0.75882
rs375871998	T	TTCTC	10:132766342	EX433528	-7.08887	6.78503e-12	2.31609e-05	-2.60034	0.10776	0.9924	0.9318
rs397735858	TAAAAC	T	10:112044842	EX103250	-7.07668	7.3321e-12	2.49264e-05	-8.98933	0.47857	0.9974	0.99094
rs2440114	C	T	10:11464157	EX305729	7.07517	7.40323e-12	2.50863e-05	1.20337	0.06007	0.99422	0.9191
rs2292584	C	A,T	10:50186415	EX76012	-7.07265	7.52262e-12	2.53333e-05	-522.236	0.49235	0.99502	0.98495
rs2292584	C	A,T	10:50186415	EX76016	-7.07257	7.52651e-12	2.53333e-05	-522.235	0.49235	0.99502	0.98495
rs2292584	C	A,T	10:50186415	EX76017	-7.07254	7.52767e-12	2.53333e-05	-522.235	0.49235	0.99502	0.98495
rs373854111	A	AG	10:30931117	EX353663	-7.07152	7.57701e-12	2.5448e-05	-12.0917	0.10638	0.98653	0.89991
rs570805021	GATTT	G	10:122649699	EX76031	-7.06717	7.78918e-12	2.59517e-05	-8.53519	0.31992	0.99782	0.99268
rs703068	C	A,T	10:31903180	EX421470	-7.06603	7.84601e-12	2.6089e-05	-39.1264	0.29476	0.99694	0.98737
rs2066314	G	C	10:514032	EX305716	-7.05859	8.22572e-12	2.71891e-05	-0.631475	0.05541	0.99986	0.9975
rs374415669	T	TA,TAA	10:91817029	EX76031	-7.04568	8.92786e-12	2.92206e-05	-372.949	0.06386	0.99476	0.92838
rs2279211	G	A,C,T	10:3171995	EX260280	-7.04504	8.96384e-12	2.92268e-05	-8.93612	0.33969	0.99465	0.98117
rs397734522	T	TA	10:105845760	EX76031	-7.03873	9.32934e-12	3.01212e-05	-10.0304	0.11525	0.97949	0.83034
rs186505257	C	T	10:55557064	EX209311	-7.0308	9.81016e-12	3.15706e-05	-7.14308	0.05991	0.98852	0.83304
rs59209054	T	TCATC	10:31379417	EX596124	-7.02176	1.03876e-11	3.309e-05	-4185.57	0.06201	0.9754	0.71375
rs869138331	GC	G	10:83075861	EX596124	-7.01052	1.11525e-11	3.53245e-05	-4.18383	0.214	0.99201	0.9612
rs72007917	G	GTTA	10:130551650	EX433557	-7.00907	1.12552e-11	3.55822e-05	-3.24839	0.07767	0.98566	0.84824
rs7910895	C	A,T	10:107583339	EX498875	7.00704	1.14002e-11	3.58369e-05	144.123	0.08473	0.99552	0.9583
rs7910895	C	A,T	10:107583339	EX596801	-7.00538	1.15201e-11	3.61459e-05	-315.629	0.08473	0.99552	0.9583
rs10824088	G	A,C	10:75921490	EX433557	-7.00287	1.17042e-11	3.64492e-05	-5.60815	0.13162	0.99759	0.9829
rs1853826	C	G,T	10:3343809	EX252261	-7.00185	1.17801e-11	3.65493e-05	-32.7411	0.4574	0.98141	0.93999
rs2440113	C	T	10:11464063	EX305729	7.00139	1.18145e-11	3.6588e-05	1.2012	0.06001	0.99425	0.91895
rs11819408	G	A,T	10:83777123	EX596124	-6.99707	1.21406e-11	3.74729e-05	-186.017	0.21297	0.99748	0.98737
rs397972202	G	GA	10:16841628	EX273304	-6.99646	1.21878e-11	3.74729e-05	-149.204	0.21751	0.98638	0.9334
rs1056353778	G	GC	10:50907948	EX421470	-6.9948	1.23158e-11	3.77126e-05	-29.5937	0.43578	0.97035	0.90635
rs186505257	C	T	10:55557064	EX209318	-6.99372	1.24003e-11	3.78406e-05	-6.90017	0.05991	0.98852	0.83304
rs186505257	C	T	10:55557064	EX209304	-6.98997	1.26967e-11	3.86744e-05	-6.90701	0.05991	0.98852	0.83304
rs397724002	AT	A	10:72130840	EX596124	-6.9892	1.27587e-11	3.87925e-05	-9.47335	0.08885	0.98906	0.89036
rs398054186	TTTG	T	10:21363724	EX73536	6.98751	1.28952e-11	3.91361e-05	5.53279	0.19851	0.99474	0.97104
rs549900686	A	ACACT	10:132005997	EX496080	-6.9867	1.29607e-11	3.92636e-05	-120.495	0.06964	0.97616	0.70916
rs869264273	TTTTG	T	10:108259820	EX206123	6.9841	1.31751e-11	3.98407e-05	27.5264	0.25302	0.97513	0.89921
rs2279211	G	A,C,T	10:3171995	EX260294	-6.98091	1.34423e-11	4.05752e-05	-8.79296	0.33969	0.99465	0.98117
rs72848828	G	A,C	10:132456104	EX433557	-6.97843	1.36545e-11	4.09567e-05	-2253.91	0.05497	0.99891	0.98167
rs145101295	CA	C	10:63486825	EX433557	-6.97843	1.36545e-11	4.09567e-05	-751.305	0.13475	0.98972	0.92904
rs397845085	TTA	T	10:71818392	EX318500	-6.96242	1.51005e-11	4.50912e-05	-17.791	0.22069	0.97633	0.88878
rs147793189	AT	A	10:21062670	EX522853	-6.96051	1.5283e-11	4.55546e-05	-108.089	0.05673	0.99721	0.95842
rs397845085	TTA	T	10:71818392	EX318498	-6.95887	1.54415e-11	4.5945e-05	-17.7869	0.22069	0.97633	0.88878
rs7910895	C	A,T	10:107583339	EX97169	-6.95286	1.60358e-11	4.74595e-05	-354.979	0.08473	0.99552	0.9583
rs12256836	G	A,C	10:84481085	EX433557	-6.93414	1.80339e-11	5.30765e-05	-3.18642	0.28023	0.99493	0.98224
rs398054186	TTTG	T	10:21363724	EX206123	6.9339	1.80609e-11	5.30765e-05	5.60585	0.19851	0.99474	0.97104
rs2454783	C	T	10:11453343	EX305716	6.92149	1.95202e-11	5.68647e-05	1.25584	0.05001	0.99786	0.96665
rs28793926	C	G,T	10:118244793	EX465630	-6.91004	2.09694e-11	6.05551e-05	-74.573	0.09534	0.99879	0.9869
rs189420456	C	T	10:55552440	EX73542	6.90134	2.21408e-11	6.36107e-05	4.04641	0.05446	0.99157	0.87225
rs2454772	C	T	10:11459879	EX305716	6.88976	2.37994e-11	6.80247e-05	1.23976	0.05432	0.99596	0.93769
rs58021125	A	T	10:55551365	EX73542	6.88839	2.4005e-11	6.8495e-05	3.90834	0.05574	0.99344	0.90229
rs143233431	CT	C	10:32825075	EX252261	-6.88338	2.47653e-11	7.01843e-05	-102.919	0.0952	0.99873	0.98582
rs11813751	A	C,T	10:16045746	EX564860	-6.88231	2.49316e-11	7.05359e-05	-4.5195	0.4568	0.99376	0.97989
rs9419455	G	A	10:502629	EX305716	6.87764	2.56679e-11	7.20087e-05	0.624378	0.05951	0.99804	0.9715
rs1891620	A	T	10:55557506	EX209311	-6.8715	2.66685e-11	7.44407e-05	-6.9909	0.06015	0.98801	0.82543
rs530362351	A	AC	10:94635131	EX252261	-6.86965	2.69772e-11	7.49744e-05	-5.73778	0.25702	0.99826	0.99297
rs2050458	C	A,T	10:84484216	EX433557	-6.86853	2.71658e-11	7.53249e-05	-3.14278	0.46438	0.99514	0.98563
rs397689065	TA	T	10:114433690	EX313798	-6.86654	2.75047e-11	7.61381e-05	-4.80266	0.14459	0.99832	0.99045
rs2384325	G	A	10:55557957	EX209311	-6.86501	2.7767e-11	7.67369e-05	-7.08743	0.05985	0.98743	0.81512
rs2499917	C	A,T	10:11458773	EX305729	6.8603	2.85919e-11	7.86261e-05	1.12454	0.05901	0.99709	0.95623
rs397689065	TA	T	10:114433690	EX313796	-6.85772	2.9055e-11	7.96373e-05	-4.80418	0.14459	0.99832	0.99045
rs143530605	G	C	10:55552844	EX73542	6.84757	3.09464e-11	8.42679e-05	4.02295	0.05628	0.99188	0.87746
rs371151797	TAAAG	T	10:69126129	EX603962	-6.84219	3.19964e-11	8.67027e-05	-332.782	0.20837	0.97172	0.86995
rs1891620	A	T	10:55557506	EX209318	-6.83694	3.30567e-11	8.88546e-05	-6.75447	0.06015	0.98801	0.82543
rs2384325	G	A	10:55557957	EX209318	-6.83497	3.34618e-11	8.96549e-05	-6.85174	0.05985	0.98743	0.81512
rs1891620	A	T	10:55557506	EX209304	-6.83282	3.39115e-11	9.05691e-05	-6.76076	0.06015	0.98801	0.82543
rs7074376	C	G	10:508651	EX305716	-6.8308	3.43385e-11	9.15628e-05	-0.62045	0.0594	0.99848	0.97881
rs2384325	G	A	10:55557957	EX209304	-6.83019	3.44688e-11	9.17638e-05	-6.85751	0.05985	0.98743	0.81512
rs60570943	AT	A	10:124481848	EX218039	-6.8202	3.66692e-11	9.74662e-05	-14.0442	0.10726	0.99506	0.95824
rs2477337	G	A,T	10:27787221	EX214392	6.80442	4.04273e-11	0.000106607	4.63193	0.16827	0.99592	0.97512
rs556621064	C	CAAAA	10:27696344	EX214392	6.79972	4.16187e-11	0.000109231	4.99775	0.32318	0.96244	0.85518
rs2066314	G	C	10:514032	EX305722	-6.78814	4.47043e-11	0.000115692	-0.670476	0.05541	0.99986	0.9975
rs189420456	C	T	10:55552440	EX206123	6.78382	4.59097e-11	0.000118627	4.0842	0.05446	0.99157	0.87225
rs397689065	TA	T	10:114433690	EX313814	-6.77515	4.84298e-11	0.000124178	-4.78588	0.14459	0.99832	0.99045
rs5787074	CA	C	10:95485237	EX564860	-6.77405	4.87591e-11	0.00012483	-633.535	0.31208	0.99977	0.99909
rs7894257	C	A,G,T	10:14673926	EX564860	-6.77318	4.90225e-11	0.00012518	-5.36472	0.11944	0.99361	0.95354
rs2489037	C	G,T	10:102319918	EX433557	-6.76549	5.13994e-11	0.000129829	-3.06381	0.19969	0.99792	0.9897
rs146647999	GCCTGGGT	G	10:72444596	EX433557	-6.76078	5.29076e-11	0.000132803	-12.5255	0.21559	0.99744	0.98881
rs143530605	G	C	10:55552844	EX206123	6.75991	5.31923e-11	0.000133118	4.07598	0.05628	0.99188	0.87746
rs10828073	C	A,G,T	10:20842637	EX492576	6.75963	5.32831e-11	0.000133145	258.671	0.07736	0.99912	0.98835
rs199905814	T	TCAAAA	10:7388950	EX564860	-6.758	5.38209e-11	0.000134088	-4.49717	0.06679	0.99832	0.98224
rs371151797	TAAAG	T	10:69126129	EX581383	-6.75329	5.54016e-11	0.00013782	-326.342	0.20837	0.97172	0.86995
rs146344768	C	A,T	10:128464270	EX368004	-6.74523	5.82161e-11	0.000144391	-77.5032	0.05238	0.96816	0.51163
rs72007917	G	GTTA	10:130551650	EX433528	-6.74138	5.96065e-11	0.000146966	-3.25193	0.07767	0.98566	0.84824
rs58021125	A	T	10:55551365	EX206123	6.73806	6.08337e-11	0.00014955	3.92767	0.05574	0.99344	0.90229
rs10824088	G	A,C	10:75921490	EX433528	-6.73762	6.09979e-11	0.000149733	-5.61586	0.13162	0.99759	0.9829
rs55947323	TTC	T	10:45418763	EX433557	-6.71886	6.84303e-11	0.000164589	-16.8928	0.2322	0.99829	0.9921
rs145101295	CA	C	10:63486825	EX433528	-6.71668	6.93472e-11	0.000166077	-752.576	0.13475	0.98972	0.92904
rs72848828	G	A,C	10:132456104	EX433528	-6.71668	6.93472e-11	0.000166077	-2257.73	0.05497	0.99891	0.98167
rs146344768	C	A,T	10:128464270	EX368046	-6.70548	7.4266e-11	0.000176338	-76.6805	0.05238	0.96816	0.51163
rs7904091	A	C,G	10:31116970	EX564860	-6.70505	7.44604e-11	0.000176549	-4.55119	0.10547	0.99941	0.99437
rs397845085	TTA	T	10:71818392	EX494935	-6.70166	7.60224e-11	0.000179421	-21.5096	0.22069	0.97633	0.88878
rs12251241	C	T	10:22636931	EX494935	-6.70149	7.61017e-11	0.000179421	-11.6199	0.06568	0.98867	0.8465
rs397845085	TTA	T	10:71818392	EX421470	-6.69234	8.04721e-11	0.000188659	-17.1558	0.22069	0.97633	0.88878
rs16937761	G	A	10:55562176	EX209318	-6.68362	8.48704e-11	0.000197859	-7.26364	0.05474	0.98503	0.76185
rs71376886	GT	G	10:1125031	EX421470	-6.68002	8.67528e-11	0.000201684	-6.11311	0.38451	0.98679	0.95494
rs12256836	G	A,C	10:84481085	EX433528	-6.67703	8.83499e-11	0.000204826	-3.19293	0.28023	0.99493	0.98224
rs73236350	C	A	10:55558425	EX209311	-6.67674	8.85042e-11	0.0002049	-6.80208	0.0604	0.98749	0.81787
rs113635617	G	GT	10:102056972	EX401281	6.6738	9.01067e-11	0.000208162	15.587	0.36612	0.95948	0.85615
rs2066314	G	C	10:514032	EX305717	-6.67362	9.02055e-11	0.000208162	-0.673776	0.05541	0.99986	0.9975
rs10887621	C	A,T	10:88277457	EX564860	-6.67336	9.03497e-11	0.000208162	-47.6105	0.24089	0.97819	0.90752
rs16937761	G	A	10:55562176	EX209304	-6.67324	9.04121e-11	0.000208162	-7.2642	0.05474	0.98503	0.76185
rs16937761	G	A	10:55562176	EX209311	-6.67073	9.18035e-11	0.000210631	-7.47139	0.05474	0.98503	0.76185
rs2066314	G	C	10:514032	EX305729	-6.66489	9.51259e-11	0.000217217	-0.587343	0.05541	0.99986	0.9975
rs189420456	C	T	10:55552440	EX73536	6.6604	9.77596e-11	0.000222319	3.93854	0.05446	0.99157	0.87225
rs6584938	C	T	10:111224775	EX368046	-6.65167	1.03091e-10	0.000232858	-4.07511	0.05517	0.98252	0.73214
rs73236350	C	A	10:55558425	EX209318	-6.64527	1.07178e-10	0.000241109	-6.57372	0.0604	0.98749	0.81787
rs533364858	TG	T	10:72402067	EX564860	-6.6445	1.07679e-10	0.000241909	-20.3446	0.30984	0.99872	0.99546
rs2440114	C	T	10:11464157	EX305716	6.64107	1.09944e-10	0.000245581	1.16224	0.06007	0.99422	0.9191
rs73236350	C	A	10:55558425	EX209304	-6.64072	1.10179e-10	0.000245581	-6.57933	0.0604	0.98749	0.81787
rs58021125	A	T	10:55551365	EX73536	6.64039	1.10398e-10	0.000245581	3.80026	0.05574	0.99344	0.90229
rs7067841	C	T	10:73799716	EX564860	-6.63826	1.11834e-10	0.000248239	-4.39162	0.05496	0.9965	0.94534
rs552490098	C	CT	10:121836272	EX305716	-6.63617	1.1326e-10	0.000250737	-1.15912	0.05905	0.96818	0.50989
rs7072898	G	A	10:73800705	EX564860	-6.6356	1.13658e-10	0.000250951	-4.40951	0.05273	0.9957	0.93358
rs9663157	C	T	10:55554993	EX73542	6.63273	1.15653e-10	0.000254682	3.96594	0.05467	0.98974	0.84214
rs71486061	A	AAT	10:110639944	EX313814	-6.63233	1.15932e-10	0.000254962	-5.65059	0.05163	0.99827	0.9721
rs2050458	C	A,T	10:84484216	EX433528	-6.63147	1.16535e-10	0.000255272	-3.15649	0.46438	0.99514	0.98563
rs570805021	GATTT	G	10:122649699	EX76032	-6.6314	1.16591e-10	0.000255272	-8.42057	0.31992	0.99782	0.99268
rs16937763	C	T	10:55562463	EX209318	-6.63085	1.16975e-10	0.000255572	-7.20267	0.05466	0.985	0.76103
rs373854111	A	AG	10:30931117	EX129926	-6.6288	1.18439e-10	0.000258093	-12.321	0.10638	0.98653	0.89991
rs146344768	C	A,T	10:128464270	EX563052	-6.62813	1.1892e-10	0.000258805	-112.446	0.05238	0.96816	0.51163
rs16937763	C	T	10:55562463	EX209304	-6.6205	1.2455e-10	0.000269301	-7.20314	0.05466	0.985	0.76103
rs9419455	G	A	10:502629	EX305722	6.61835	1.2618e-10	0.000272472	0.663187	0.05951	0.99804	0.9715
rs16937763	C	T	10:55562463	EX209311	-6.6176	1.26753e-10	0.000273356	-7.40818	0.05466	0.985	0.76103
rs143530605	G	C	10:55552844	EX73536	6.61173	1.31335e-10	0.000281059	3.9172	0.05628	0.99188	0.87746
rs10736243	C	A,T	10:117889175	EX123589	6.61035	1.32436e-10	0.00028269	309.326	0.49129	0.98794	0.96086
rs375871998	T	TTCTC	10:132766342	EX433529	-6.60922	1.33349e-10	0.000284052	-2.5693	0.10776	0.9924	0.9318
rs71016459	AT	A	10:135348372	EX564860	-6.59933	1.41561e-10	0.000299109	-37.1807	0.12662	0.98944	0.92013
rs571207237	T	TTTTA	10:110247489	EX498875	-6.5967	1.43823e-10	0.000303122	-4.22426	0.12269	0.99697	0.97583
rs12718335	C	A,T	10:91842405	EX76031	-6.59619	1.44266e-10	0.000303288	-4.87322	0.1072	0.99738	0.97744
rs7074376	C	G	10:508651	EX305722	-6.5856	1.53787e-10	0.000322493	-0.660089	0.0594	0.99848	0.97881
rs146344768	C	A,T	10:128464270	EX129926	-6.57298	1.65939e-10	0.0003453	-74.8283	0.05238	0.96816	0.51163
rs12251241	C	T	10:22636931	EX421470	-6.57281	1.66112e-10	0.0003453	-9.11983	0.06568	0.98867	0.8465
rs374415669	T	TA,TAA	10:91817029	EX76032	-6.57204	1.66887e-10	0.00034637	-365.972	0.06386	0.99476	0.92838
rs571207237	T	TTTTA	10:110247489	EX215234	6.56721	1.71805e-10	0.000355365	4.20105	0.12269	0.99697	0.97583
rs571207237	T	TTTTA	10:110247489	EX215236	6.56687	1.72161e-10	0.000355527	4.20347	0.12269	0.99697	0.97583
rs6584938	C	T	10:111224775	EX368004	-6.56673	1.72309e-10	0.000355527	-4.05029	0.05517	0.98252	0.73214
rs2440113	C	T	10:11464063	EX305716	6.56159	1.77715e-10	0.000365558	1.15837	0.06001	0.99425	0.91895
rs73364648	A	G	10:125017172	EX188474	-6.56005	1.79367e-10	0.000368268	-4.75854	0.06011	0.99592	0.94437
rs111730405	C	G	10:55555886	EX73542	6.55861	1.8093e-10	0.000371021	3.9221	0.05743	0.98928	0.83665
rs11813852	G	A,T	10:56526130	EX433557	-6.55838	1.81184e-10	0.000371085	-9.0772	0.0691	0.99751	0.97042
rs3824621	T	C	10:73819046	EX564860	-6.5552	1.84678e-10	0.000377779	-3.73317	0.06013	0.99102	0.87564
rs6585911	C	A,T	10:86655629	EX408822	6.54928	1.91365e-10	0.0003905	67.552	0.36387	0.99778	0.99298
rs959532	C	A	10:60746298	EX123589	6.54491	1.96452e-10	0.000400032	8.23414	0.05262	0.99724	0.95406
rs374415669	T	TA,TAA	10:91817029	EX76031	-6.5448	1.96586e-10	0.000400032	-4.24539	0.06386	0.99476	0.92838
rs34813908	TA	T	10:88143524	EX260289	-6.54369	1.97897e-10	0.000401865	-157.5	0.10648	0.98302	0.84684
rs1198074	G	C	10:60746627	EX123589	6.54235	1.99489e-10	0.000404605	8.17655	0.05378	0.99725	0.9549
rs60570943	AT	A	10:124481848	EX218036	-6.53586	2.07416e-10	0.000417639	-13.4465	0.10726	0.99506	0.95824
rs1198073	C	T	10:60746650	EX123589	6.53495	2.08552e-10	0.000418914	8.15355	0.0538	0.99723	0.95454
rs7897602	T	C	10:91150689	EX305716	6.53186	2.12453e-10	0.000425726	0.943196	0.05309	0.99656	0.94284
rs574090374	CTA	C	10:71980736	EX123589	6.52847	2.16807e-10	0.000432374	942.493	0.10512	0.95607	0.64988
rs2489037	C	G,T	10:102319918	EX433528	-6.52413	2.22521e-10	0.000440611	-3.07353	0.19969	0.99792	0.9897
rs1198072	C	T	10:60747086	EX123589	6.52244	2.24784e-10	0.000444565	8.10433	0.05387	0.99713	0.95296
rs7893176	G	A	10:15569116	EX564860	6.51765	2.31317e-10	0.00045608	4.52438	0.0537	0.99787	0.96565
rs1198071	T	C	10:60747134	EX123589	6.51529	2.34611e-10	0.000461796	8.08802	0.05385	0.99713	0.953
rs10796316	A	G	10:15568853	EX564860	6.51258	2.38444e-10	0.000467666	4.51045	0.05743	0.99831	0.97371
rs146647999	GCCTGGGT	G	10:72444596	EX433528	-6.51203	2.39226e-10	0.000467666	-12.5521	0.21559	0.99744	0.98881
rs397734522	T	TA	10:105845760	EX76032	-6.51195	2.39345e-10	0.000467666	-9.77048	0.11525	0.97949	0.83034
rs3824771	G	T	10:73820554	EX564860	-6.51141	2.40118e-10	0.000468234	-3.64394	0.05899	0.99242	0.89917
rs397845085	TTA	T	10:71818392	EX57791	-6.5093	2.4317e-10	0.000473632	-14.447	0.22069	0.97633	0.88878
rs55904304	C	A,G	10:122782300	EX305729	6.50812	2.44882e-10	0.000475856	956.343	0.12411	0.99727	0.97774
rs528425978	T	TAC	10:93481396	EX433557	-6.5078	2.45351e-10	0.000476214	-11.5943	0.09812	0.98774	0.88015
rs57574235	C	A,G	10:52440503	EX123589	6.50666	2.47037e-10	0.000478928	13.4406	0.05077	0.96706	0.40824
rs9419455	G	A	10:502629	EX305729	6.50447	2.50282e-10	0.000484656	0.581411	0.05951	0.99804	0.9715
rs59721294	G	A	10:55551771	EX73542	6.50296	2.52555e-10	0.000488491	3.48022	0.0584	0.99289	0.89957
rs36043585	G	A	10:500565	EX305729	6.50224	2.53648e-10	0.000490039	0.583893	0.06393	0.98098	0.77079
rs9419455	G	A	10:502629	EX305717	6.49651	2.62476e-10	0.000504175	0.665459	0.05951	0.99804	0.9715
rs59841934	C	A	10:55551951	EX73542	6.49138	2.7063e-10	0.000516865	3.48229	0.05846	0.99274	0.8972
rs737080	A	G	10:73820911	EX564860	-6.48314	2.84256e-10	0.000541649	-3.59834	0.05926	0.99224	0.89796
rs12779736	A	C,G	10:20112427	EX260289	-6.47907	2.91241e-10	0.000552437	-174.45	0.08057	0.99826	0.98053
rs60310016	A	G	10:55552086	EX73542	6.47887	2.91599e-10	0.000552487	3.47932	0.05854	0.99259	0.89486
rs9663157	C	T	10:55554993	EX206123	6.47841	2.92394e-10	0.000553365	3.97963	0.05467	0.98974	0.84214
rs375871998	T	TTCTC	10:132766342	EX433526	-6.47253	3.02803e-10	0.000569193	-2.62115	0.10776	0.9924	0.9318
rs7074376	C	G	10:508651	EX305717	-6.46868	3.09829e-10	0.000580439	-0.662737	0.0594	0.99848	0.97881
rs59164021	G	GTT	10:106429652	EX630969	-6.46676	3.13394e-10	0.000586459	-16.3137	0.12741	0.98807	0.9154
rs398014038	AT	A	10:72027181	EX209311	-6.46593	3.14946e-10	0.000588703	-10.6955	0.28625	0.98104	0.92256
rs36040579	T	C	10:500562	EX305729	6.46365	3.1924e-10	0.000593408	0.57876	0.06375	0.98149	0.77671
rs7095954	A	G,T	10:82209232	EX180833	-6.46036	3.25543e-10	0.000604428	-114.211	0.43743	0.99675	0.99031
rs55947323	TTC	T	10:45418763	EX433528	-6.46018	3.25893e-10	0.000604428	-16.9009	0.2322	0.99829	0.9921
rs111730405	C	G	10:55555886	EX206123	6.45906	3.28071e-10	0.00060732	3.96477	0.05743	0.98928	0.83665
rs7074376	C	G	10:508651	EX305729	-6.45425	3.37583e-10	0.000621088	-0.577235	0.0594	0.99848	0.97881
rs72007917	G	GTTA	10:130551650	EX433526	-6.45173	3.42671e-10	0.000628562	-3.41744	0.07767	0.98566	0.84824
rs10824088	G	A,C	10:75921490	EX433526	-6.45035	3.45496e-10	0.000633049	-5.90348	0.13162	0.99759	0.9829
rs1198069	G	A	10:60747990	EX123589	6.44848	3.49349e-10	0.000636614	7.99778	0.05294	0.997	0.95052
rs35965618	TAG	T	10:59286430	EX592637	-6.4376	3.72643e-10	0.000673913	-328.888	0.12929	0.99867	0.99092
rs796437545	GA	G	10:2069153	EX564860	-6.43073	3.88122e-10	0.000698124	-4.27181	0.3314	0.99513	0.98384
rs371151797	TAAAG	T	10:69126129	EX343639	-6.42923	3.91599e-10	0.000702109	-342.421	0.20837	0.97172	0.86995
rs145101295	CA	C	10:63486825	EX433526	-6.42232	4.07937e-10	0.000726719	-790.216	0.13475	0.98972	0.92904
rs72848828	G	A,C	10:132456104	EX433526	-6.42232	4.07937e-10	0.000726719	-2370.65	0.05497	0.99891	0.98167
rs571207237	T	TTTTA	10:110247489	EX215239	6.41932	4.15248e-10	0.000738167	4.04274	0.12269	0.99697	0.97583
rs7910895	C	A,T	10:107583339	EX103358	-6.41832	4.17699e-10	0.000741486	-358.164	0.08473	0.99552	0.9583
rs7079990	G	A	10:15567053	EX564860	6.4182	4.18004e-10	0.000741486	4.43089	0.0546	0.99788	0.96477
rs9663157	C	T	10:55554993	EX73536	6.41309	4.30824e-10	0.000760993	3.86566	0.05467	0.98974	0.84214
rs1056353778	G	GC	10:50907948	EX318500	-6.4127	4.31817e-10	0.000761491	-27.4171	0.43578	0.97035	0.90635
rs7095954	A	G,T	10:82209232	EX433557	-6.41249	4.32353e-10	0.000761491	-64.5048	0.43743	0.99675	0.99031
rs1056353778	G	GC	10:50907948	EX318498	-6.41182	4.34066e-10	0.000763487	-27.4198	0.43578	0.97035	0.90635
rs2804932	T	A,C,G	10:50372950	EX214392	6.41054	4.37381e-10	0.0007677	3.66024	0.08073	0.99713	0.96831
rs16923808	G	A,T	10:24041595	EX522853	-6.40932	4.40536e-10	0.000771726	-51.9324	0.18792	0.99801	0.99058
rs2981437	T	C	10:123286375	EX305729	-6.40863	4.42324e-10	0.000773125	-4.16836	0.05358	0.98233	0.72726
rs398014038	AT	A	10:72027181	EX209304	-6.40654	4.4783e-10	0.00078193	-10.3094	0.28625	0.98104	0.92256
rs703068	C	A,T	10:31903180	EX318500	-6.40619	4.48751e-10	0.000782561	-35.8929	0.29476	0.99694	0.98737
rs7915779	G	A,C	10:65244244	EX103250	-6.40605	4.49129e-10	0.000782561	-12.8706	0.4558	0.99546	0.98475
rs1414630	G	A,C	10:117243643	EX573164	-6.40585	4.49667e-10	0.000782682	-845.269	0.32104	0.99546	0.98202
rs703068	C	A,T	10:31903180	EX318498	-6.40329	4.56519e-10	0.00079378	-35.8861	0.29476	0.99694	0.98737
rs371151797	TAAAG	T	10:69126129	EX195686	-6.40092	4.62945e-10	0.00080328	-295.686	0.20837	0.97172	0.86995
rs7089170	A	C,G	10:125860601	EX260294	-6.39981	4.65994e-10	0.000807592	-35.8623	0.43224	0.96331	0.87927
rs398014038	AT	A	10:72027181	EX209318	-6.39966	4.66398e-10	0.000807592	-10.2843	0.28625	0.98104	0.92256
rs7089170	A	C,G	10:125860601	EX260280	-6.39836	4.69986e-10	0.000812962	-36.1454	0.43224	0.96331	0.87927
rs71762629	TTTG	T	10:12658508	EX377358	6.39778	4.71606e-10	0.00081492	140.292	0.17723	0.9877	0.93384
rs376672594	GT	G	10:613138	EX254841	6.39615	4.76161e-10	0.00082109	38.9304	0.20362	0.99206	0.9589
rs71762629	TTTG	T	10:12658508	EX377378	6.39142	4.89625e-10	0.000839968	140.19	0.17723	0.9877	0.93384
rs220353	C	A,G,T	10:24577982	EX313798	-6.39038	4.92633e-10	0.000842532	-13.9172	0.43195	0.97064	0.91143
rs374346274	AAAC	A	10:104877405	EX364095	-6.38985	4.94194e-10	0.000843678	-5.69715	0.13914	0.9974	0.98122
rs59164021	G	GTT	10:106429652	EX630971	-6.38448	5.10081e-10	0.00086528	-16.0822	0.12741	0.98807	0.9154
rs220353	C	A,G,T	10:24577982	EX313796	-6.38046	5.22281e-10	0.000882956	-13.918	0.43195	0.97064	0.91143
rs548569799	G	C,T	10:133892132	EX129926	-6.38036	5.22617e-10	0.000882956	-10.0916	0.11259	0.98294	0.86581
rs371151797	TAAAG	T	10:69126129	EX195683	-6.37796	5.30051e-10	0.000892525	-293.1	0.20837	0.97172	0.86995
rs534265514	T	C	10:55554525	EX73542	6.37784	5.3042e-10	0.000892525	3.58976	0.05263	0.98944	0.8356
rs397846513	CT	C	10:27481176	EX522863	-6.37571	5.37109e-10	0.000900152	-13.0154	0.3995	0.9871	0.95378
rs373286126	CA	C	10:494590	EX305729	6.37386	5.42978e-10	0.000907325	0.596233	0.07859	0.97966	0.77565
rs71486061	A	AAT	10:110639944	EX313796	-6.37385	5.4302e-10	0.000907325	-5.41454	0.05163	0.99827	0.9721
rs59164021	G	GTT	10:106429652	EX630966	-6.37043	5.54067e-10	0.000923933	-15.9251	0.12741	0.98807	0.9154
rs35965618	TAG	T	10:59286430	EX592643	-6.3672	5.64683e-10	0.000938823	-322.599	0.12929	0.99867	0.99092
rs2499917	C	A,T	10:11458773	EX305716	6.36676	5.66129e-10	0.000940289	1.07466	0.05901	0.99709	0.95623
rs59164021	G	GTT	10:106429652	EX630968	-6.36646	5.67136e-10	0.000941025	-15.9165	0.12741	0.98807	0.9154
rs55904304	C	A,G	10:122782300	EX305716	6.36289	5.79165e-10	0.00095718	957.448	0.12411	0.99727	0.97774
rs552490098	C	CT	10:121836272	EX305729	-6.35999	5.89132e-10	0.000971727	-1.09197	0.05905	0.96818	0.50989
rs371151797	TAAAG	T	10:69126129	EX420352	-6.3523	6.16316e-10	0.00100465	-477.106	0.20837	0.97172	0.86995
rs139905775	T	C	10:55552826	EX73542	6.35201	6.17392e-10	0.00100542	3.42656	0.05953	0.99167	0.8834
rs282656	A	T	10:60744246	EX408822	6.34866	6.29623e-10	0.00102385	1.58021	0.05624	0.99731	0.95872
rs111730405	C	G	10:55555886	EX73536	6.34858	6.29933e-10	0.00102385	3.82655	0.05743	0.98928	0.83665
rs7910895	C	A,T	10:107583339	EX542524	-6.3478	6.32827e-10	0.00102655	-253.837	0.08473	0.99552	0.9583
rs220353	C	A,G,T	10:24577982	EX431266	-6.34626	6.38541e-10	0.00103482	-29.0137	0.43195	0.97064	0.91143
rs71762629	TTTG	T	10:12658508	EX435229	-6.34427	6.46057e-10	0.00104381	-208.618	0.17723	0.9877	0.93384
rs7897602	T	C	10:91150689	EX305729	6.34422	6.46253e-10	0.00104381	0.899249	0.05309	0.99656	0.94284
rs72007917	G	GTTA	10:130551650	EX433529	-6.34413	6.4659e-10	0.00104381	-3.23814	0.07767	0.98566	0.84824
rs60125843	A	AGT	10:53175670	EX166003	-6.34374	6.48044e-10	0.00104515	-9.68082	0.20799	0.95605	0.79926
rs17523413	C	G,T	10:45948175	EX123589	6.34219	6.53962e-10	0.00105367	30.3994	0.05034	0.99362	0.90056
rs10824088	G	A,C	10:75921490	EX433529	-6.34132	6.57329e-10	0.00105807	-5.59258	0.13162	0.99759	0.9829
rs796871181	CGT	C	10:127113186	EX123589	6.33809	6.69896e-10	0.00107519	32.9183	0.05013	0.998	0.96665
rs12778458	C	A,T	10:128817290	EX123589	6.33609	6.7776e-10	0.00108469	54.5266	0.36931	0.99519	0.98498
rs5784143	CG	C	10:29846215	EX123589	6.33283	6.90824e-10	0.00110032	2779.7	0.25483	0.99787	0.9933
rs201709782	GT	G	10:53472735	EX123589	6.33283	6.90824e-10	0.00110032	1853.14	0.41306	0.98591	0.94958
rs11813852	G	A,T	10:56526130	EX433528	-6.33089	6.98722e-10	0.00110972	-9.11256	0.0691	0.99751	0.97042
rs571207237	T	TTTTA	10:110247489	EX425297	-6.33067	6.9963e-10	0.00111011	-3.39105	0.12269	0.99697	0.97583
rs11193685	A	G,T	10:109536469	EX123589	6.32882	7.07241e-10	0.00112005	8.99029	0.49954	0.99668	0.98897
rs377741058	C	T	10:69486526	EX123589	6.32568	7.20362e-10	0.00113973	62.4941	0.23878	0.98272	0.92661
rs138604710	T	TG	10:88256643	EX123589	6.32441	7.25713e-10	0.00114605	32.4656	0.27842	0.98807	0.95191
rs10751799	G	T	10:1418371	EX252261	6.32207	7.35712e-10	0.00115746	4.62193	0.05563	0.99631	0.9467
rs145101295	CA	C	10:63486825	EX433529	-6.31667	7.59308e-10	0.00118786	-748.901	0.13475	0.98972	0.92904
rs72848828	G	A,C	10:132456104	EX433529	-6.31667	7.59308e-10	0.00118786	-2246.7	0.05497	0.99891	0.98167
rs282657	A	G	10:60743881	EX408822	6.31593	7.62617e-10	0.00119192	1.57283	0.05619	0.99738	0.96002
rs220353	C	A,G,T	10:24577982	EX313814	-6.31491	7.67194e-10	0.00119795	-13.8851	0.43195	0.97064	0.91143
rs796871181	CGT	C	10:127113186	EX123589	6.31373	7.72473e-10	0.00120394	25.3421	0.05013	0.998	0.96665
rs373286126	CA	C	10:494590	EX305716	6.30958	7.91433e-10	0.00123083	0.603625	0.07859	0.97966	0.77565
rs7901443	C	A	10:73926270	EX564860	-6.30424	8.1648e-10	0.0012631	-3.45651	0.05033	0.98984	0.83836
rs147793189	AT	A	10:21062670	EX522863	-6.29416	8.65939e-10	0.00133466	-104.333	0.05673	0.99721	0.95842
rs71376886	GT	G	10:1125031	EX318500	-6.29041	8.85049e-10	0.00136286	-5.79845	0.38451	0.98679	0.95494
rs71376886	GT	G	10:1125031	EX318498	-6.28973	8.88568e-10	0.00136638	-5.79916	0.38451	0.98679	0.95494
rs12415346	C	A,G,T	10:34146300	EX252261	-6.28965	8.88976e-10	0.00136638	-54.2436	0.14601	0.99672	0.97856
rs796810671	TG	T	10:76947241	EX304731	-6.28627	9.0664e-10	0.00138969	-101.599	0.17199	0.98539	0.92446
rs7910895	C	A,T	10:107583339	EX542522	-6.28152	9.32076e-10	0.00142085	-244.921	0.08473	0.99552	0.9583
rs371151797	TAAAG	T	10:69126129	EX403897	-6.27958	9.42625e-10	0.0014304	-163.957	0.20837	0.97172	0.86995
rs879805347	G	GA,GAA	10:121230319	EX564860	-6.27865	9.47763e-10	0.00143689	-3.0576	0.05392	0.98236	0.71608
rs71486061	A	AAT	10:110639944	EX313798	-6.27843	9.4896e-10	0.0014374	-5.33348	0.05163	0.99827	0.9721
rs59721294	G	A	10:55551771	EX73536	6.27664	9.58923e-10	0.00144724	3.38646	0.0584	0.99289	0.89957
rs11817156	A	G	10:15562877	EX564860	6.27399	9.73789e-10	0.00146703	4.26016	0.05411	0.99735	0.95607
rs374415669	T	TA,TAA	10:91817029	EX76032	-6.27371	9.75402e-10	0.00146813	-4.26631	0.06386	0.99476	0.92838
rs12256836	G	A,C	10:84481085	EX433526	-6.27197	9.85288e-10	0.00147948	-3.29908	0.28023	0.99493	0.98224
rs59841934	C	A	10:55551951	EX73536	6.26731	1.01232e-09	0.00151414	3.38933	0.05846	0.99274	0.8972
rs78736634	G	A	10:73826317	EX564860	-6.26664	1.01628e-09	0.00151734	-3.34554	0.05311	0.99263	0.88914
rs2862550	G	C,T	10:101046136	EX313798	-6.26634	1.01803e-09	0.00151861	-2.83758	0.14065	0.99937	0.99531
rs528425978	T	TAC	10:93481396	EX433528	-6.26586	1.02089e-09	0.0015215	-11.6117	0.09812	0.98774	0.88015
rs55947323	TTC	T	10:45418763	EX433526	-6.26473	1.02763e-09	0.00153018	-17.9687	0.2322	0.99829	0.9921
rs146344768	C	A,T	10:128464270	EX411420	-6.26415	1.03107e-09	0.00153257	-69.6282	0.05238	0.96816	0.51163
rs10794583	G	T	10:124774439	EX82501	-6.25904	1.06216e-09	0.00157457	-0.407122	0.26858	0.98912	0.95926
rs60310016	A	G	10:55552086	EX73536	6.25453	1.09028e-09	0.00161483	3.38606	0.05854	0.99259	0.89486
rs34618460	A	AT,ATT	10:111232842	EX395029	-6.25362	1.09605e-09	0.00162193	-27.3291	0.34234	0.98963	0.9597
rs7075004	A	G	10:91145405	EX305716	6.25339	1.09751e-09	0.00162266	0.8935	0.05005	0.99579	0.92721
rs2862550	G	C,T	10:101046136	EX313814	-6.25262	1.10246e-09	0.00162719	-2.85589	0.14065	0.99937	0.99531
rs2862550	G	C,T	10:101046136	EX313796	-6.25261	1.10252e-09	0.00162719	-2.83608	0.14065	0.99937	0.99531
rs10887952	C	A,T	10:91145054	EX305716	6.24575	1.14722e-09	0.00168719	0.890535	0.05334	0.99589	0.9331
rs59721294	G	A	10:55551771	EX206123	6.24421	1.15749e-09	0.0016978	3.43849	0.0584	0.99289	0.89957
rs59164021	G	GTT	10:106429652	EX630972	-6.24342	1.16284e-09	0.00170153	-15.7693	0.12741	0.98807	0.9154
rs74920494	ATT	A	10:104257409	EX289143	6.23749	1.20343e-09	0.00175517	7.25628	0.34937	0.99137	0.97026
rs200177144	CCTGT	C	10:134081546	EX313796	-6.2341	1.22725e-09	0.00178134	-77.9464	0.11075	0.9791	0.82524
rs59841934	C	A	10:55551951	EX206123	6.23367	1.23028e-09	0.00178419	3.44077	0.05846	0.99274	0.8972
rs397846513	CT	C	10:27481176	EX522853	-6.23212	1.24139e-09	0.00179873	-12.0714	0.3995	0.9871	0.95378
rs200177144	CCTGT	C	10:134081546	EX313798	-6.22805	1.27096e-09	0.0018384	-77.7644	0.11075	0.9791	0.82524
rs398014893	AC	A	10:119059573	EX445945	-6.2265	1.28237e-09	0.00184689	-15.8632	0.48121	0.97916	0.93748
rs146344768	C	A,T	10:128464270	EX498875	6.22617	1.28483e-09	0.00184885	38.1452	0.05238	0.96816	0.51163
rs397845085	TTA	T	10:71818392	EX293039	-6.22119	1.32236e-09	0.00189631	-22.1961	0.22069	0.97633	0.88878
rs282658	C	T	10:60743861	EX408822	6.22083	1.32509e-09	0.0018986	1.55389	0.05532	0.99705	0.95363
rs2489037	C	G,T	10:102319918	EX433526	-6.21963	1.33429e-09	0.00191014	-3.21779	0.19969	0.99792	0.9897
rs554618670	CCAAA	C	10:23573624	EX252261	-6.21738	1.3518e-09	0.00193024	-1048.94	0.16394	0.99277	0.95786
rs371155113	AAAGG	A	10:107642551	EX133861	-6.21597	1.36281e-09	0.0019443	-2.85949	0.1467	0.99997	0.99977
rs541433182	G	A	10:55554653	EX73542	6.21438	1.37535e-09	0.00195883	3.40724	0.06004	0.99038	0.864
rs60310016	A	G	10:55552086	EX206123	6.21229	1.39206e-09	0.00197926	3.43311	0.05854	0.99259	0.89486
rs112399449	GA	G	10:102325810	EX433557	-6.20762	1.43006e-09	0.00202638	-5.70146	0.20897	0.99713	0.98624
rs12774398	C	G,T	10:96098744	EX494015	-6.20747	1.43135e-09	0.0020265	-23.5659	0.16582	0.9997	0.9982
rs12256836	G	A,C	10:84481085	EX433529	-6.2022	1.47543e-09	0.0020836	-3.14174	0.28023	0.99493	0.98224
rs2477337	G	A,T	10:27787221	EX214393	6.19609	1.52834e-09	0.00214381	4.47787	0.16827	0.99592	0.97512
rs16923808	G	A,T	10:24041595	EX522863	-6.19578	1.53106e-09	0.00214581	-53.1977	0.18792	0.99801	0.99058
rs397692781	A	AT	10:52772934	EX573164	-6.1943	1.54415e-09	0.00215691	-647.634	0.11342	0.99921	0.99344
rs282659	T	C	10:60742687	EX408822	6.1937	1.54952e-09	0.0021608	1.54804	0.055	0.99747	0.96098
rs146647999	GCCTGGGT	G	10:72444596	EX433526	-6.1918	1.56652e-09	0.00217905	-13.1098	0.21559	0.99744	0.98881
rs35965618	TAG	T	10:59286430	EX592651	-6.19115	1.57236e-09	0.00218352	-332.61	0.12929	0.99867	0.99092
rs982336789	CTATTATTAT	C	10:45880281	EX166003	-6.18981	1.58459e-09	0.00219504	-1.7292	0.12752	0.97764	0.85683
rs59164021	G	GTT	10:106429652	EX630955	-6.18882	1.5936e-09	0.00220204	-15.7341	0.12741	0.98807	0.9154
rs869264273	TTTTG	T	10:108259820	EX284917	-6.18834	1.59808e-09	0.0022064	-33.0005	0.25302	0.97513	0.89921
rs2050458	C	A,T	10:84484216	EX433526	-6.18744	1.60636e-09	0.00221494	-3.24136	0.46438	0.99514	0.98563
rs371155113	AAAGG	A	10:107642551	EX257139	-6.18738	1.60692e-09	0.00221494	-2.80603	0.1467	0.99997	0.99977
rs562416941	C	CG	10:48431521	EX546089	-6.18681	1.61218e-09	0.00222036	-300.799	0.27378	0.99884	0.9961
rs1208597	T	A,C	10:38237437	EX495653	6.18414	1.63714e-09	0.00225102	94.3885	0.08773	0.99963	0.9963
rs556621064	C	CAAAA	10:27696344	EX214393	6.18351	1.64304e-09	0.00225727	4.8256	0.32318	0.96244	0.85518
rs371151797	TAAAG	T	10:69126129	EX223159	-6.18238	1.65373e-09	0.00226636	-318.44	0.20837	0.97172	0.86995
rs7917495	T	C,G	10:71247667	EX123589	6.17941	1.68222e-09	0.00229975	6.42711	0.40338	0.99706	0.99092
rs7071818	A	C	10:125025762	EX188474	-6.17622	1.71329e-09	0.00233458	-4.47632	0.06111	0.99554	0.94306
rs9664653	C	A,T	10:89525860	EX408822	6.1732	1.74332e-09	0.00237161	2.93129	0.28825	0.99476	0.98181
rs371151797	TAAAG	T	10:69126129	EX304166	-6.16851	1.79093e-09	0.0024265	-392.776	0.20837	0.97172	0.86995
rs2475232	G	A,T	10:116269689	EX123589	6.16804	1.79574e-09	0.00243104	22.3378	0.23469	0.96807	0.85318
rs564627625	AAAAT	A	10:4042228	EX260289	-6.16659	1.81068e-09	0.00244928	-44.7126	0.42595	0.98778	0.96483
rs1010281334	TTTTC	T	10:105285092	EX97169	-6.16461	1.83138e-09	0.00247327	-261.215	0.26696	0.98953	0.95565
rs534265514	T	C	10:55554525	EX73536	6.16439	1.83374e-09	0.00247446	3.49701	0.05263	0.98944	0.8356
rs145585537	TC	T	10:62014000	EX618176	-6.15981	1.8825e-09	0.00253206	-3.39124	0.13468	0.99919	0.99382
rs371151797	TAAAG	T	10:69126129	EX402578	-6.1591	1.89022e-09	0.0025404	-212.703	0.20837	0.97172	0.86995
rs34618460	A	AT,ATT	10:111232842	EX353663	-6.15869	1.89463e-09	0.00254429	-22.8339	0.34234	0.98963	0.9597
rs549423167	T	C	10:55555472	EX73542	6.15732	1.90957e-09	0.00256022	3.40894	0.05972	0.98969	0.85236
rs200177144	CCTGT	C	10:134081546	EX313814	-6.15536	1.93108e-09	0.00258492	-77.5909	0.11075	0.9791	0.82524
rs146344768	C	A,T	10:128464270	EX596801	-6.15415	1.94458e-09	0.00259882	-82.6779	0.05238	0.96816	0.51163
rs112961247	A	AC	10:93380143	EX377358	6.15134	1.97608e-09	0.00263669	2.98459	0.26924	0.99132	0.96325
rs112961247	A	AC	10:93380143	EX377378	6.14903	2.00245e-09	0.00266975	2.98408	0.26924	0.99132	0.96325
rs3028059	C	CACACAT	10:113306873	EX433557	-6.1472	2.02352e-09	0.00269568	-258.471	0.458	0.97682	0.92819
rs2418771	A	C,G	10:107469716	EX353275	-6.14425	2.05801e-09	0.00273726	-40.8089	0.49292	0.99278	0.97936
rs2454783	C	T	10:11453343	EX305717	6.14291	2.0738e-09	0.00275387	1.26532	0.05001	0.99786	0.96665
rs2454783	C	T	10:11453343	EX305722	6.1424	2.0799e-09	0.00275972	1.24006	0.05001	0.99786	0.96665
rs139905775	T	C	10:55552826	EX73536	6.14053	2.10223e-09	0.00277837	3.33849	0.05953	0.99167	0.8834
rs371151797	TAAAG	T	10:69126129	EX403877	-6.13751	2.13878e-09	0.00281774	-169.963	0.20837	0.97172	0.86995
rs2981435	G	T	10:123287205	EX305722	-6.1354	2.16481e-09	0.00284754	-3.96081	0.0578	0.98165	0.73548
rs10824088	G	A,C	10:75921490	EX180833	-6.13301	2.19451e-09	0.00287636	-8.75734	0.13162	0.99759	0.9829
rs7095954	A	G,T	10:82209232	EX433528	-6.13273	2.19803e-09	0.00287764	-64.2023	0.43743	0.99675	0.99031
rs7897602	T	C	10:91150689	EX305717	6.13258	2.19995e-09	0.00287789	0.999194	0.05309	0.99656	0.94284
rs2050458	C	A,T	10:84484216	EX433529	-6.13049	2.22641e-09	0.00291022	-3.09214	0.46438	0.99514	0.98563
rs2489037	C	G,T	10:102319918	EX80686	6.13016	2.2306e-09	0.00291342	2.87075	0.19969	0.99792	0.9897
rs139905775	T	C	10:55552826	EX206123	6.12669	2.27518e-09	0.00296237	3.39875	0.05953	0.99167	0.8834
rs146647999	GCCTGGGT	G	10:72444596	EX180833	-6.12475	2.30053e-09	0.00298804	-20.1548	0.21559	0.99744	0.98881
rs7080105	A	G	10:125026862	EX188474	-6.12461	2.30232e-09	0.00298804	-4.45586	0.06119	0.99544	0.94253
rs282659	T	C	10:60742687	EX573164	-6.12276	2.32684e-09	0.00301085	-6.79238	0.055	0.99747	0.96098
rs36043585	G	A	10:500565	EX305716	6.12075	2.35369e-09	0.00303853	0.564842	0.06393	0.98098	0.77079
rs79648067	A	C,G	10:126304196	EX123589	6.11988	2.36541e-09	0.00305009	16.7934	0.07283	0.97858	0.75161
rs11239464	T	C,G	10:45826728	EX421298	-6.11981	2.3663e-09	0.00305009	-66.9542	0.09366	0.99924	0.99248
rs12251241	C	T	10:22636931	EX293039	-6.11899	2.37735e-09	0.00306197	-11.8121	0.06568	0.98867	0.8465
rs281847	C	A,G,T	10:12985281	EX252261	-6.11768	2.39525e-09	0.00308026	-24.669	0.38856	0.99551	0.98475
rs12774398	C	G,T	10:96098744	EX343625	-6.11371	2.45005e-09	0.00313625	-21.8017	0.16582	0.9997	0.9982
rs2981435	G	T	10:123287205	EX305717	-6.1135	2.45299e-09	0.0031376	-4.02806	0.0578	0.98165	0.73548
rs571207237	T	TTTTA	10:110247489	EX145807	-6.11322	2.45685e-09	0.00314013	-5.7823	0.12269	0.99697	0.97583
rs12251241	C	T	10:22636931	EX269625	-6.11138	2.48271e-09	0.00316591	-10.8492	0.06568	0.98867	0.8465
rs59164021	G	GTT	10:106429652	EX630975	-6.11087	2.49005e-09	0.00317043	-15.5651	0.12741	0.98807	0.9154
rs72007917	G	GTTA	10:130551650	EX180833	-6.11004	2.50176e-09	0.00317925	-5.05127	0.07767	0.98566	0.84824
rs11239254	T	C	10:45322292	EX181261	-6.10919	2.51395e-09	0.00319112	-0.363144	0.13355	0.99922	0.9946
rs552490098	C	CT	10:121836272	EX305717	-6.10453	2.58156e-09	0.00325942	-1.20559	0.05905	0.96818	0.50989
rs567995042	G	GTTTTTTTTTTGTTTTT	10:67003399	EX433528	-6.10441	2.58338e-09	0.00325942	-24.2841	0.41224	0.99391	0.97862
rs534265514	T	C	10:55554525	EX206123	6.10408	2.58811e-09	0.00326293	3.53571	0.05263	0.98944	0.8356
rs17414426	G	A	10:45322106	EX181261	-6.10345	2.5974e-09	0.0032697	-0.363024	0.13325	0.9989	0.99296
rs371151797	TAAAG	T	10:69126129	EX403876	-6.09742	2.6881e-09	0.00336864	-194.659	0.20837	0.97172	0.86995
rs113635617	G	GT	10:102056972	EX401282	6.09703	2.69408e-09	0.00337106	15.8861	0.36612	0.95948	0.85615
rs10900119	T	C	10:45322521	EX181261	-6.0967	2.69922e-09	0.00337152	-0.362676	0.13333	0.99897	0.99357
rs10900118	A	G	10:45321347	EX181261	-6.09625	2.70601e-09	0.00337586	-0.362794	0.13325	0.99882	0.99236
rs59164021	G	GTT	10:106429652	EX630914	-6.09397	2.74131e-09	0.00341226	-15.5481	0.12741	0.98807	0.9154
rs55947323	TTC	T	10:45418763	EX433529	-6.09183	2.77489e-09	0.00344378	-16.8525	0.2322	0.99829	0.9921
rs35950642	A	C,G	10:29287947	EX325694	-6.09165	2.7777e-09	0.00344471	-42.2175	0.16098	0.98662	0.91407
rs372204331	CA	C	10:130808647	EX389071	-6.09059	2.79454e-09	0.00346302	-10.7895	0.13436	0.99427	0.96166
rs10794583	G	T	10:124774439	EX247407	6.0904	2.79753e-09	0.00346416	0.272568	0.26858	0.98912	0.95926
rs11012592	G	A	10:21521487	EX305729	6.0862	2.86519e-09	0.00353483	0.333876	0.07474	0.97228	0.67443
rs36040579	T	C	10:500562	EX305716	6.08514	2.88249e-09	0.00355092	0.559902	0.06375	0.98149	0.77671
rs282657	A	G	10:60743881	EX573164	-6.08356	2.90848e-09	0.00357039	-6.74061	0.05619	0.99738	0.96002
rs145101295	CA	C	10:63486825	EX180833	-6.08339	2.91113e-09	0.00357039	-1168.17	0.13475	0.98972	0.92904
rs72848828	G	A,C	10:132456104	EX180833	-6.08339	2.91113e-09	0.00357039	-3504.5	0.05497	0.99891	0.98167
rs374415669	T	TA,TAA	10:91817029	EX181430	6.07913	2.98249e-09	0.00364453	169.563	0.06386	0.99476	0.92838
rs374415669	T	TA,TAA	10:91817029	EX181426	6.07913	2.98249e-09	0.00364453	169.563	0.06386	0.99476	0.92838
rs374415669	T	TA,TAA	10:91817029	EX181422	6.07865	2.99066e-09	0.00364974	169.55	0.06386	0.99476	0.92838
rs376652476	A	AT	10:22118445	EX252261	-6.07581	3.03912e-09	0.0036948	-49.0924	0.38995	0.97213	0.89592
rs58408578	C	T	10:125027840	EX188474	-6.07476	3.05732e-09	0.00371022	-4.45093	0.06127	0.99532	0.94064
rs282656	A	T	10:60744246	EX573164	-6.07422	3.06665e-09	0.00371743	-6.7313	0.05624	0.99731	0.95872
rs2489037	C	G,T	10:102319918	EX433529	-6.07403	3.07e-09	0.00371879	-3.02964	0.19969	0.99792	0.9897
rs146647999	GCCTGGGT	G	10:72444596	EX433529	-6.07139	3.11623e-09	0.00376386	-12.3886	0.21559	0.99744	0.98881
rs282658	C	T	10:60743861	EX573164	-6.071	3.12316e-09	0.00376951	-6.73884	0.05532	0.99705	0.95363
rs368473639	TAAAAATACA	T	10:100214621	EX123589	6.07009	3.13941e-09	0.00378365	35.3079	0.06999	0.98089	0.778
rs7076482	C	T	10:6433139	EX408822	6.06882	3.16195e-09	0.00380531	1.80278	0.05063	0.99422	0.91067
rs7901009	A	T	10:45319954	EX181261	-6.06858	3.16641e-09	0.00380738	-0.361788	0.13826	0.99685	0.97954
rs12357368	G	A	10:45320107	EX181261	-6.06847	3.16822e-09	0.00380738	-0.36228	0.12738	0.99843	0.98876
rs2454772	C	T	10:11459879	EX305722	6.06814	3.17426e-09	0.00381106	1.21566	0.05432	0.99596	0.93769
rs2454772	C	T	10:11459879	EX305717	6.06679	3.1986e-09	0.00383559	1.24007	0.05432	0.99596	0.93769
rs12762490	G	A,T	10:125120811	EX123589	6.06628	3.20785e-09	0.00384393	2398.91	0.09041	0.99707	0.97445
rs28373729	G	A	10:124304493	EX183579	-6.06506	3.23015e-09	0.00386787	-0.771879	0.05716	0.96309	0.44189
rs12251241	C	T	10:22636931	EX57791	-6.06357	3.25741e-09	0.00388936	-7.31971	0.06568	0.98867	0.8465
rs371155113	AAAGG	A	10:107642551	EX542856	-6.06284	3.2709e-09	0.0038971	-3.62968	0.1467	0.99997	0.99977
rs7910895	C	A,T	10:107583339	EX448468	-6.06128	3.29993e-09	0.00391615	-244.319	0.08473	0.99552	0.9583
rs7910895	C	A,T	10:107583339	EX448480	-6.06123	3.30097e-09	0.00391615	-244.55	0.08473	0.99552	0.9583
rs7910895	C	A,T	10:107583339	EX448460	-6.06082	3.3086e-09	0.00391964	-244.235	0.08473	0.99552	0.9583
rs12718335	C	A,T	10:91842405	EX76032	-6.05925	3.33813e-09	0.00394621	-4.71188	0.1072	0.99738	0.97744
rs2981435	G	T	10:123287205	EX305716	-6.05803	3.36131e-09	0.0039708	-3.56208	0.0578	0.98165	0.73548
rs397845085	TTA	T	10:71818392	EX506408	-6.05786	3.36453e-09	0.00397179	-16.2532	0.22069	0.97633	0.88878
rs373286126	CA	C	10:494590	EX305722	6.05632	3.39387e-09	0.00399514	0.639282	0.07859	0.97966	0.77565
rs57993981	AAC	A	10:495745	EX305716	6.05612	3.39777e-09	0.0039969	0.526889	0.07576	0.97928	0.77581
rs7911712	G	A	10:45319654	EX181261	-6.05281	3.46209e-09	0.00405826	-0.361604	0.13247	0.99662	0.97702
rs7912668	C	A	10:45319614	EX181261	-6.05218	3.47439e-09	0.00406662	-0.361585	0.13247	0.99662	0.97697
rs570805021	GATTT	G	10:122649699	EX272097	-6.05214	3.47515e-09	0.00406662	-8.23555	0.31992	0.99782	0.99268
rs28373729	G	A	10:124304493	EX183585	-6.05004	3.51669e-09	0.00410211	-0.769091	0.05716	0.96309	0.44189
rs7097338	C	G,T	10:107314272	EX123589	6.04871	3.5431e-09	0.00412395	37.977	0.38041	0.99613	0.98711
rs7075004	A	G	10:91145405	EX305729	6.0486	3.5453e-09	0.00412395	0.84847	0.05005	0.99579	0.92721
rs371151797	TAAAG	T	10:69126129	EX315639	-6.04405	3.6377e-09	0.0042226	-233.604	0.20837	0.97172	0.86995
rs532703348	C	A,T	10:45321119	EX181261	-6.04367	3.64559e-09	0.00422882	-0.358946	0.16355	0.99334	0.96513
rs12146205	T	A	10:45319191	EX181261	-6.04316	3.65605e-09	0.00423687	-0.361223	0.13241	0.99656	0.97658
rs10887952	C	A,T	10:91145054	EX305729	6.04206	3.67894e-09	0.00425568	0.845756	0.05334	0.99589	0.9331
rs11239255	T	G	10:45323627	EX181261	-6.04134	3.69374e-09	0.00426528	-0.360164	0.13329	0.99901	0.99327
rs371151797	TAAAG	T	10:69126129	EX152433	-6.04129	3.69491e-09	0.00426528	-286.515	0.20837	0.97172	0.86995
rs550914224	A	T	10:45321122	EX181261	-6.04081	3.70489e-09	0.00427385	-0.358976	0.16104	0.99401	0.96761
rs548569799	G	C,T	10:133892132	EX103358	-6.03997	3.72244e-09	0.00429087	-13.8145	0.11259	0.98294	0.86581
rs703068	C	A,T	10:31903180	EX247704	-6.03764	3.77191e-09	0.00433618	-37.4243	0.29476	0.99694	0.98737
rs1556591	C	T	10:121275903	EX350602	6.03715	3.78217e-09	0.00433927	0.564776	0.23411	0.99499	0.97921
rs703068	C	A,T	10:31903180	EX247673	-6.0371	3.7833e-09	0.00433927	-37.4319	0.29476	0.99694	0.98737
rs703068	C	A,T	10:31903180	EX247711	-6.03702	3.785e-09	0.00433927	-37.4278	0.29476	0.99694	0.98737
rs703068	C	A,T	10:31903180	EX247674	-6.03655	3.79504e-09	0.00434779	-37.484	0.29476	0.99694	0.98737
rs7096890	T	C	10:91141497	EX305716	6.03577	3.81193e-09	0.00436017	0.846753	0.05349	0.99574	0.9318
rs140216973	C	G,T	10:121278255	EX76035	-6.03568	3.81367e-09	0.00436017	-58.4302	0.05061	0.98394	0.73574
rs112399449	GA	G	10:102325810	EX80686	6.03377	3.85512e-09	0.00440152	5.68923	0.20897	0.99713	0.98624
rs146090067	C	A	10:55556181	EX73542	6.03084	3.91934e-09	0.00446568	3.34256	0.05956	0.98927	0.84471
rs2477337	G	A,T	10:27787221	EX214432	6.0303	3.93132e-09	0.00447412	4.51217	0.16827	0.99592	0.97512
rs571207237	T	TTTTA	10:110247489	EX145788	-6.03026	3.93211e-09	0.00447412	-5.71507	0.12269	0.99697	0.97583
rs703068	C	A,T	10:31903180	EX247698	-6.02835	3.97474e-09	0.00451955	-37.4055	0.29476	0.99694	0.98737
rs58714871	C	G,T	10:78469114	EX573164	-6.02789	3.98508e-09	0.00452822	-216.292	0.05431	0.99802	0.96671
rs11239251	G	A	10:45318521	EX181261	-6.02768	3.98986e-09	0.00453057	-0.360559	0.13233	0.99645	0.97599
rs59044497	T	TG	10:82023141	EX564860	-6.02416	4.06968e-09	0.00460758	-3.56049	0.31967	0.98667	0.94887
rs35965618	TAG	T	10:59286430	EX592621	-6.0212	4.13806e-09	0.00466711	-341.597	0.12929	0.99867	0.99092
rs556621064	C	CAAAA	10:27696344	EX214432	6.02081	4.14728e-09	0.00467238	4.86454	0.32318	0.96244	0.85518
rs7910895	C	A,T	10:107583339	EX630277	-6.02028	4.15968e-09	0.00468199	-339.489	0.08473	0.99552	0.9583
rs11593530	C	T	10:45324089	EX181261	-6.02014	4.16283e-09	0.00468239	-0.359141	0.13324	0.99898	0.993
rs60142889	GAA	G	10:65574793	EX123589	6.01732	4.22956e-09	0.00474785	116.142	0.23209	0.99886	0.99427
rs869206837	TAC	T	10:8217992	EX618176	-6.01719	4.23257e-09	0.00474803	-4.82865	0.48303	0.99809	0.99364
rs548569799	G	C,T	10:133892132	EX353663	-6.01537	4.27624e-09	0.0047938	-8.8645	0.11259	0.98294	0.86581
rs369252093	T	TA	10:131192744	EX433557	-6.01482	4.28956e-09	0.0048055	-71.4198	0.21257	0.97723	0.89382
rs371155113	AAAGG	A	10:107642551	EX493961	-6.0131	4.3313e-09	0.00484901	-2.70403	0.1467	0.99997	0.99977
rs375871998	T	TTCTC	10:132766342	EX80686	6.01141	4.37254e-09	0.00488481	2.216	0.10776	0.9924	0.9318
rs541433182	G	A	10:55554653	EX73536	6.01119	4.37791e-09	0.00488481	3.32112	0.06004	0.99038	0.864
rs11268542	AGAGAGAGAGAGAGAGG	A	10:15007700	EX218039	-6.01076	4.3886e-09	0.00489043	-33.5406	0.2096	0.96453	0.84574
rs12258497	G	T	10:55556292	EX73542	6.00721	4.47716e-09	0.00497891	3.33023	0.05962	0.98915	0.84272
rs113433647	T	TC,TCCC,TTT	10:16711371	EX260289	-6.00613	4.50426e-09	0.00499573	-619.903	0.1695	0.96965	0.83155
rs11016619	C	A,G	10:130813474	EX313814	-6.00354	4.5704e-09	0.005059	-2.98913	0.15193	0.99777	0.98566
rs703068	C	A,T	10:31903180	EX280141	-6.00255	4.59589e-09	0.00507712	-14.026	0.29476	0.99694	0.98737
rs2296511	A	G	10:15558818	EX564860	6.00223	4.60411e-09	0.00508284	3.97108	0.05841	0.99728	0.95834
rs703068	C	A,T	10:31903180	EX421420	-6.0017	4.61794e-09	0.00508801	-31.2452	0.29476	0.99694	0.98737
rs112399449	GA	G	10:102325810	EX433528	-6.00092	4.6382e-09	0.0051063	-5.72926	0.20897	0.99713	0.98624
rs370447147	T	TG	10:122591614	EX433557	-6.00083	4.64066e-09	0.0051063	-10.435	0.13171	0.99366	0.9567
rs11004303	C	A,T	10:56197858	EX103250	-5.99751	4.728e-09	0.00518698	-2.7927	0.4824	0.99973	0.99938
rs34085492	TACAC	T	10:113658948	EX319339	-5.9973	4.73349e-09	0.00518793	-6.12263	0.49333	0.98797	0.96694
rs35965618	TAG	T	10:59286430	EX592603	-5.99701	4.74114e-09	0.00519291	-340.472	0.12929	0.99867	0.99092
rs11268542	AGAGAGAGAGAGAGAGG	A	10:15007700	EX218037	-5.9923	4.86824e-09	0.00530427	-26.3299	0.2096	0.96453	0.84574
rs73570295	T	A	10:12612797	EX252261	-5.99067	4.91285e-09	0.00534242	-2.78336	0.05103	0.9911	0.85643
rs113806350	T	C	10:12612908	EX252261	-5.98689	5.01824e-09	0.00544284	-2.78108	0.05084	0.99131	0.86044
rs528425978	T	TAC	10:93481396	EX433526	-5.98616	5.0388e-09	0.0054545	-12.1763	0.09812	0.98774	0.88015
rs541433182	G	A	10:55554653	EX206123	5.98518	5.06652e-09	0.00547741	3.37462	0.06004	0.99038	0.864
rs1056353778	G	GC	10:50907948	EX280141	-5.98272	5.13698e-09	0.00554281	-10.6718	0.43578	0.97035	0.90635
rs567592165	G	GA	10:134202359	EX329385	-5.97994	5.21766e-09	0.00561383	-5.82494	0.13846	0.99185	0.94354
rs17098959	G	A,T	10:121274680	EX350602	-5.97881	5.25056e-09	0.00563259	-0.624156	0.17774	0.99114	0.95224
rs61855348	G	A,T	10:62307478	EX110433	-5.97708	5.30171e-09	0.00566925	-273.975	0.06673	0.99905	0.98666
rs545564577	A	AT	10:88342403	EX564860	-5.9758	5.33993e-09	0.00570035	-3.48271	0.15227	0.99291	0.95677
rs12250098	G	A,T	10:2127182	EX319339	-5.9749	5.36695e-09	0.00572069	-3.73017	0.06024	0.99675	0.95338
rs41310304	G	A	10:121276186	EX350602	-5.97313	5.42042e-09	0.0057544	-0.62203	0.17797	0.99161	0.95628
rs35272439	G	A	10:500540	EX305729	5.97207	5.45252e-09	0.00578236	0.618681	0.0513	0.97476	0.65617
rs11012592	G	A	10:21521487	EX305716	5.97075	5.49293e-09	0.00581044	0.335221	0.07474	0.97228	0.67443
rs34618460	A	AT,ATT	10:111232842	EX395027	-5.97007	5.51395e-09	0.00582899	-25.8257	0.34234	0.98963	0.9597
rs12774398	C	G,T	10:96098744	EX529340	-5.96921	5.54054e-09	0.00585339	-9.18858	0.16582	0.9997	0.9982
rs61874688	G	A	10:121273666	EX350602	-5.96618	5.63532e-09	0.00591608	-0.62515	0.18453	0.99002	0.9464
rs71009877	AG	A	10:85652740	EX123589	5.9635	5.72044e-09	0.00599611	9.91535	0.19658	0.97752	0.89292
rs372204331	CA	C	10:130808647	EX389016	-5.96331	5.72647e-09	0.00599668	-10.6852	0.13436	0.99427	0.96166
rs4293040	C	T	10:3239121	EX305729	5.96025	5.82537e-09	0.00607737	0.338001	0.06858	0.99971	0.99544
rs549423167	T	C	10:55555472	EX73536	5.95992	5.83586e-09	0.00608451	3.32461	0.05972	0.98969	0.85236
rs145101295	CA	C	10:63486825	EX80686	5.95431	6.0217e-09	0.0062393	666.935	0.13475	0.98972	0.92904
rs72848828	G	A,C	10:132456104	EX80686	5.95431	6.0217e-09	0.0062393	2000.81	0.05497	0.99891	0.98167
rs7076034	A	G,T	10:59172007	EX592637	-5.9521	6.09652e-09	0.00630509	-17.5367	0.45693	0.9972	0.99185
rs397845085	TTA	T	10:71818392	EX259626	-5.95008	6.16569e-09	0.00636086	-19.2844	0.22069	0.97633	0.88878
rs1056353778	G	GC	10:50907948	EX421420	-5.94655	6.28826e-09	0.00646732	-23.645	0.43578	0.97035	0.90635
rs375871998	T	TTCTC	10:132766342	EX180833	-5.94502	6.34225e-09	0.00651394	-3.76787	0.10776	0.9924	0.9318
rs567995042	G	GTTTTTTTTTTGTTTTT	10:67003399	EX433557	-5.94379	6.38589e-09	0.00654336	-22.8706	0.41224	0.99391	0.97862
rs397845085	TTA	T	10:71818392	EX145843	-5.94368	6.38963e-09	0.00654336	-11.8524	0.22069	0.97633	0.88878
rs543671985	C	CAAAT	10:116054585	EX183516	5.94171	6.46041e-09	0.00660773	853.156	0.07664	0.99715	0.96604
rs10900117	T	A	10:45316266	EX181261	-5.93821	6.58768e-09	0.00671322	-0.356419	0.1257	0.99802	0.98607
rs7076034	A	G,T	10:59172007	EX592643	-5.93607	6.66671e-09	0.00676485	-17.33	0.45693	0.9972	0.99185
rs10824088	G	A,C	10:75921490	EX80686	5.93489	6.71049e-09	0.006801	4.9482	0.13162	0.99759	0.9829
rs17157056	G	A	10:45315417	EX181261	-5.93356	6.76051e-09	0.00683924	-0.354961	0.15507	0.99639	0.97979
rs556621064	C	CAAAA	10:27696344	EX214396	5.9316	6.83462e-09	0.00690167	5.09659	0.32318	0.96244	0.85518
rs60142889	GAA	G	10:65574793	EX209311	-5.92905	6.93212e-09	0.00698323	-119.463	0.23209	0.99886	0.99427
rs11268542	AGAGAGAGAGAGAGAGG	A	10:15007700	EX218036	-5.92834	6.95969e-09	0.00700676	-32.9408	0.2096	0.96453	0.84574
rs549423167	T	C	10:55555472	EX206123	5.92514	7.0848e-09	0.00711555	3.37347	0.05972	0.98969	0.85236
rs397734522	T	TA	10:105845760	EX272097	-5.92492	7.09357e-09	0.0071158	-9.52631	0.11525	0.97949	0.83034
rs35462783	C	A,G	10:50276825	EX123589	5.92409	7.12608e-09	0.00713847	451.383	0.33481	0.99713	0.98946
rs11239258	G	A	10:45331733	EX181261	-5.9212	7.2416e-09	0.00722954	-0.35568	0.12551	0.99821	0.98824
rs11812151	C	T	10:45315006	EX181261	-5.91989	7.29471e-09	0.00727386	-0.353666	0.15655	0.9963	0.97904
rs371151797	TAAAG	T	10:69126129	EX529340	-5.91959	7.3068e-09	0.0072775	-139.426	0.20837	0.97172	0.86995
rs1831671	T	G	10:45330896	EX181261	-5.91958	7.30708e-09	0.0072775	-0.35545	0.12561	0.99823	0.98865
rs11239259	G	C	10:45336563	EX181261	-5.91923	7.32162e-09	0.00728763	-0.355686	0.12506	0.9984	0.98832
rs2804932	T	A,C,G	10:50372950	EX214393	5.91782	7.37911e-09	0.00734048	3.57961	0.08073	0.99713	0.96831
rs11239256	C	T	10:45327603	EX181261	-5.91358	7.55482e-09	0.00748405	-0.354545	0.12602	0.99857	0.99032
rs945297	C	A,G	10:26704655	EX421470	-5.91192	7.6251e-09	0.00754919	-256.085	0.29824	0.99839	0.99321
rs367878468	GAGACA	G	10:112918266	EX353275	-5.9116	7.63856e-09	0.00755595	-2.72855	0.19207	0.99842	0.99221
rs12251241	C	T	10:22636931	EX145843	-5.91154	7.64098e-09	0.00755595	-6.37137	0.06568	0.98867	0.8465
rs10794583	G	T	10:124774439	EX370279	5.91057	7.68244e-09	0.00758431	0.461665	0.26858	0.98912	0.95926
rs112961247	A	AC	10:93380143	EX254817	5.91024	7.69648e-09	0.00759284	6.22646	0.26924	0.99132	0.96325
rs541789858	A	AT	10:35325393	EX447999	-5.91002	7.70559e-09	0.00759733	-89.3512	0.15134	0.99796	0.98946
rs201781603	C	CAT	10:110638460	EX313814	-5.90773	7.80444e-09	0.00768119	-3.65543	0.17645	0.98609	0.92516
rs1977326	G	A	10:45325321	EX181261	-5.90729	7.8235e-09	0.00769541	-0.353005	0.13175	0.99923	0.99569
rs3028059	C	CACACAT	10:113306873	EX433528	-5.90589	7.8845e-09	0.00775084	-258.253	0.458	0.97682	0.92819
rs397751392	TTG	T	10:63560784	EX288397	-5.90567	7.89426e-09	0.00775087	-12.264	0.48006	0.99252	0.97617
rs11815268	C	T	10:45326399	EX181261	-5.90557	7.89861e-09	0.00775087	-0.353686	0.12599	0.99883	0.99251
rs7088764	T	C	10:121272968	EX350602	-5.90553	7.90016e-09	0.00775087	-0.623743	0.17752	0.98881	0.93799
rs2477337	G	A,T	10:27787221	EX214396	5.90511	7.91857e-09	0.00775481	4.70135	0.16827	0.99592	0.97512
rs74148016	C	A	10:74279703	EX564860	-5.90398	7.96863e-09	0.00778768	-2.22499	0.06693	0.96571	0.5115
rs138990580	CCACT	C	10:494298	EX305729	5.90375	7.97843e-09	0.0077927	0.565125	0.06102	0.97934	0.73431
rs12251241	C	T	10:22636931	EX506408	-5.90363	7.98405e-09	0.00779362	-8.57625	0.06568	0.98867	0.8465
rs368690792	ATTT	A	10:14018546	EX372189	-5.90311	8.00708e-09	0.00781153	-7.80227	0.30588	0.99348	0.97073
rs1556591	C	T	10:121275903	EX390255	-5.90269	8.02573e-09	0.00782516	-0.188157	0.23411	0.99499	0.97921
rs397734522	T	TA	10:105845760	EX181430	5.89917	8.18386e-09	0.00793761	4.44089	0.11525	0.97949	0.83034
rs397734522	T	TA	10:105845760	EX181426	5.89917	8.18386e-09	0.00793761	4.44089	0.11525	0.97949	0.83034
rs397734522	T	TA	10:105845760	EX181422	5.89873	8.20366e-09	0.00794297	4.44057	0.11525	0.97949	0.83034
rs7097338	C	G,T	10:107314272	EX209311	-5.89659	8.30171e-09	0.00801029	-38.6835	0.38041	0.99613	0.98711
rs11595604	C	T	10:45338362	EX181261	-5.89648	8.30679e-09	0.00801029	-0.35549	0.1245	0.99786	0.98468
rs7075004	A	G	10:91145405	EX305717	5.89488	8.38083e-09	0.00806772	0.94961	0.05005	0.99579	0.92721
rs78424929	G	C	10:45326107	EX181261	-5.89458	8.39485e-09	0.00807655	-0.352465	0.13394	0.99843	0.99049
rs72007917	G	GTTA	10:130551650	EX80686	5.89319	8.45941e-09	0.00812461	2.84549	0.07767	0.98566	0.84824
rs11813852	G	A,T	10:56526130	EX433529	-5.8921	8.51074e-09	0.00816922	-8.97633	0.0691	0.99751	0.97042
rs397708825	ATG	A	10:87089835	EX80686	5.89123	8.55209e-09	0.00819134	1.87924	0.16475	0.98445	0.90681
rs56324147	TAC	T	10:58890855	EX195686	-5.89109	8.55833e-09	0.00819134	-2535.16	0.07752	0.99514	0.95054
rs146647999	GCCTGGGT	G	10:72444596	EX80686	5.88846	8.68429e-09	0.00827628	11.3205	0.21559	0.99744	0.98881
rs10887952	C	A,T	10:91145054	EX305717	5.8884	8.68674e-09	0.00827628	0.946555	0.05334	0.99589	0.9331
rs397845085	TTA	T	10:71818392	EX506414	-5.88695	8.75701e-09	0.00833372	-15.8994	0.22069	0.97633	0.88878
rs138990580	CCACT	C	10:494298	EX305716	5.88671	8.76838e-09	0.00833503	0.575867	0.06102	0.97934	0.73431
rs1056353778	G	GC	10:50907948	EX247704	-5.88655	8.77636e-09	0.00833505	-27.9074	0.43578	0.97035	0.90635
rs1056353778	G	GC	10:50907948	EX247673	-5.88643	8.78229e-09	0.00833505	-27.9148	0.43578	0.97035	0.90635
rs1056353778	G	GC	10:50907948	EX247674	-5.88628	8.78962e-09	0.00833623	-27.9552	0.43578	0.97035	0.90635
rs1056353778	G	GC	10:50907948	EX247711	-5.88603	8.8015e-09	0.00834246	-27.9103	0.43578	0.97035	0.90635
rs145585537	TC	T	10:62014000	EX618166	-5.88594	8.80618e-09	0.00834246	-3.16503	0.13468	0.99919	0.99382
rs60142889	GAA	G	10:65574793	EX209304	-5.88483	8.86006e-09	0.00837924	-115.319	0.23209	0.99886	0.99427
rs12242546	C	T	10:73879939	EX564860	-5.88221	8.98967e-09	0.00847779	-3.53503	0.05879	0.99461	0.91462
rs186505257	C	T	10:55557064	EX73542	5.88199	9.00035e-09	0.00848307	3.27258	0.05991	0.98852	0.83304
rs144065946	T	TACTC	10:132005517	EX414204	5.88101	9.0495e-09	0.00852458	11.4829	0.12054	0.99386	0.95355
rs1056353778	G	GC	10:50907948	EX247698	-5.87847	9.17764e-09	0.00861127	-27.8974	0.43578	0.97035	0.90635
rs3075247	T	TATAAATAA	10:60194743	EX323545	-5.87795	9.20406e-09	0.00863121	-214.326	0.12954	0.9692	0.7868
rs11000177	C	A	10:73879490	EX564860	-5.87698	9.25352e-09	0.00865328	-3.53654	0.05871	0.99471	0.9162
rs371155113	AAAGG	A	10:107642551	EX205448	-5.87456	9.37802e-09	0.00874034	-4.06965	0.1467	0.99997	0.99977
rs1925262	T	G	10:119585598	EX204647	5.86601	9.8313e-09	0.0090616	0.211841	0.32162	0.99638	0.98736
rs7076034	A	G,T	10:59172007	EX592651	-5.86447	9.91518e-09	0.00912883	-18.1244	0.45693	0.9972	0.99185
rs61856556	A	G,T	10:44567398	EX252261	-5.86363	9.96159e-09	0.00915969	-3.54785	0.10461	0.99876	0.98846
rs60142889	GAA	G	10:65574793	EX209318	-5.86356	9.96515e-09	0.00915969	-114.769	0.23209	0.99886	0.99427
rs7095954	A	G,T	10:82209232	EX433526	-5.86047	1.01367e-08	0.00928155	-67.3292	0.43743	0.99675	0.99031
rs11813852	G	A,T	10:56526130	EX433526	-5.85972	1.01786e-08	0.00931484	-9.2839	0.0691	0.99751	0.97042
rs562416941	C	CG	10:48431521	EX339771	-5.8592	1.0208e-08	0.00933664	-358.09	0.27378	0.99884	0.9961
rs371151797	TAAAG	T	10:69126129	EX269625	-5.85837	1.02547e-08	0.00936393	-404.021	0.20837	0.97172	0.86995
rs11257977	C	A,G	10:12808289	EX260294	-5.85788	1.02823e-08	0.00937892	-17.0601	0.38642	0.96414	0.88701
rs7095954	A	G,T	10:82209232	EX433529	-5.85777	1.02883e-08	0.00937925	-64.7438	0.43743	0.99675	0.99031
rs7097338	C	G,T	10:107314272	EX209304	-5.85763	1.02966e-08	0.00938167	-37.3706	0.38041	0.99613	0.98711
rs144065946	T	TACTC	10:132005517	EX414208	5.85532	1.04283e-08	0.00948613	11.4462	0.12054	0.99386	0.95355
rs12252374	C	T	10:30462553	EX252261	-5.85469	1.04647e-08	0.0095089	-3.84653	0.05574	0.99079	0.85898
rs144065946	T	TACTC	10:132005517	EX414197	5.85287	1.057e-08	0.00959769	11.4566	0.12054	0.99386	0.95355
rs530362351	A	AC	10:94635131	EX56202	-5.85161	1.06439e-08	0.00965597	-5.59114	0.25702	0.99826	0.99297
rs809367	G	A	10:89741806	EX564312	-5.85051	1.07085e-08	0.00969206	-1.19865	0.14183	0.99099	0.9479
rs12718335	C	A,T	10:91842405	EX181430	5.85044	1.07127e-08	0.00969206	2.26858	0.1072	0.99738	0.97744
rs12718335	C	A,T	10:91842405	EX181426	5.85044	1.07127e-08	0.00969206	2.26858	0.1072	0.99738	0.97744
rs12718335	C	A,T	10:91842405	EX181422	5.84994	1.07422e-08	0.00971348	2.2684	0.1072	0.99738	0.97744
rs11198128	G	A	10:119583794	EX204647	5.84946	1.07705e-08	0.00973381	0.211725	0.33141	0.99721	0.98886
rs12251241	C	T	10:22636931	EX259626	-5.84771	1.08748e-08	0.00982268	-10.2539	0.06568	0.98867	0.8465
rs71762629	TTTG	T	10:12658508	EX231536	5.84746	1.08898e-08	0.00982566	138.495	0.17723	0.9877	0.93384
rs11239248	C	A	10:45312444	EX181261	-5.84603	1.09762e-08	0.0098982	-0.349546	0.15971	0.99693	0.98193
rs1001534975	CGA	C	10:3152025	EX96115	-5.84572	1.09945e-08	0.00990939	-6.38634	0.07383	0.97774	0.75882
rs146090067	C	A	10:55556181	EX73536	5.84398	1.11004e-08	0.00998477	3.26284	0.05956	0.98927	0.84471
rs11000176	T	A	10:73878458	EX564860	-5.84326	1.11446e-08	0.0100059	-3.52468	0.05857	0.9949	0.91917
rs1010281334	TTTTC	T	10:105285092	EX563052	-5.84318	1.11495e-08	0.0100059	-279.493	0.26696	0.98953	0.95565
rs56324147	TAC	T	10:58890855	EX195683	-5.83992	1.13515e-08	0.0101653	-2501.08	0.07752	0.99514	0.95054
rs7097338	C	G,T	10:107314272	EX209318	-5.83764	1.14948e-08	0.0102636	-37.1992	0.38041	0.99613	0.98711
rs1171584	C	T	10:61494521	EX376535	5.83657	1.15623e-08	0.0103043	1.26878	0.06323	0.99998	0.99963
rs373854111	A	AG	10:30931117	EX448468	-5.83536	1.16393e-08	0.0103398	-11.3455	0.10638	0.98653	0.89991
rs1010281334	TTTTC	T	10:105285092	EX129926	-5.83449	1.16952e-08	0.0103828	-187.133	0.26696	0.98953	0.95565
rs796191627	GGT	G	10:108468003	EX630966	-5.83421	1.17133e-08	0.0103869	-17.3269	0.13829	0.9737	0.82606
rs373854111	A	AG	10:30931117	EX448460	-5.83376	1.17421e-08	0.0103979	-11.3396	0.10638	0.98653	0.89991
rs796191627	GGT	G	10:108468003	EX630968	-5.83283	1.18025e-08	0.0104459	-17.3235	0.13829	0.9737	0.82606
rs61352474	A	G	10:73908761	EX564860	-5.83115	1.19119e-08	0.0105	-3.1767	0.05975	0.99223	0.87998
rs373854111	A	AG	10:30931117	EX448480	-5.83112	1.1914e-08	0.0105	-11.3488	0.10638	0.98653	0.89991
rs371155113	AAAGG	A	10:107642551	EX374059	-5.83075	1.19383e-08	0.0105104	-2.36756	0.1467	0.99997	0.99977
rs10787798	T	C	10:119584045	EX204647	5.82939	1.20274e-08	0.0105689	0.210374	0.32653	0.99945	0.99805
rs11303361	GA	G	10:69404253	EX433557	-5.82882	1.2065e-08	0.0105828	-132.248	0.09464	0.98207	0.83239
rs541789858	A	AT	10:35325393	EX214432	5.82856	1.20827e-08	0.0105928	40.0176	0.15134	0.99796	0.98946
rs10900116	C	T	10:45311046	EX181261	-5.82821	1.21056e-08	0.0106072	-0.348693	0.14309	0.99768	0.98491
rs7096890	T	C	10:91141497	EX305729	5.82658	1.22147e-08	0.0106732	0.80247	0.05349	0.99574	0.9318
rs564627625	AAAAT	A	10:4042228	EX260280	-5.82614	1.22439e-08	0.0106782	-44.7447	0.42595	0.98778	0.96483
rs10900115	G	T	10:45310889	EX181261	-5.82598	1.22547e-08	0.0106782	-0.348558	0.14308	0.99773	0.98518
rs7093358	A	G	10:111224729	EX368046	-5.82453	1.2353e-08	0.0107451	-3.0769	0.06604	0.9763	0.68812
rs796871181	CGT	C	10:127113186	EX209311	-5.82406	1.23844e-08	0.0107668	-24.5487	0.05013	0.998	0.96665
rs73274909	A	G	10:73913986	EX564860	-5.82377	1.24043e-08	0.0107785	-3.04684	0.05908	0.99366	0.89994
rs12258497	G	T	10:55556292	EX73536	5.8206	1.26222e-08	0.0109105	3.2505	0.05962	0.98915	0.84272
rs71762629	TTTG	T	10:12658508	EX607666	-5.82051	1.26281e-08	0.0109105	-215.949	0.17723	0.9877	0.93384
rs809367	G	A	10:89741806	EX194667	-5.81754	1.28356e-08	0.0110611	-0.616041	0.14183	0.99099	0.9479
rs1977325	C	T	10:45325481	EX181261	-5.81665	1.28989e-08	0.0110996	-0.346881	0.13204	0.99962	0.99768
rs79977581	G	A	10:45341594	EX181261	-5.81663	1.29002e-08	0.0110996	-0.353078	0.12372	0.997	0.97894
rs11257977	C	A,G	10:12808289	EX260280	-5.81484	1.30272e-08	0.0111868	-17.0825	0.38642	0.96414	0.88701
rs146090067	C	A	10:55556181	EX206123	5.81482	1.30284e-08	0.0111868	3.31332	0.05956	0.98927	0.84471
rs774472994	CGA	C	10:491562	EX305716	5.81363	1.31139e-08	0.0112313	0.493408	0.0796	0.98437	0.83013
rs2489037	C	G,T	10:102319918	EX180833	-5.8133	1.31372e-08	0.0112456	-4.69765	0.19969	0.99792	0.9897
rs2050458	C	A,T	10:84484216	EX80686	5.81242	1.32008e-08	0.0112866	2.76762	0.46438	0.99514	0.98563
rs58930323	T	TG	10:73914845	EX564860	-5.81236	1.32055e-08	0.0112866	-2.92686	0.07208	0.99255	0.90073
rs12262233	G	A,C,T	10:15810235	EX323545	-5.81158	1.32621e-08	0.0113292	-14.1715	0.08297	0.9994	0.99267
rs71762629	TTTG	T	10:12658508	EX607669	-5.80767	1.35494e-08	0.011551	-215.81	0.17723	0.9877	0.93384
rs7897324	G	A	10:73895324	EX564860	-5.80705	1.35954e-08	0.0115784	-3.34403	0.05118	0.99347	0.88482
rs371151797	TAAAG	T	10:69126129	EX416220	-5.8063	1.36508e-08	0.0116137	-264.186	0.20837	0.97172	0.86995
rs28734943	C	A	10:73877832	EX564860	-5.806	1.36738e-08	0.0116227	-3.5051	0.05846	0.99507	0.92185
rs72819857	A	C,G	10:98688443	EX329386	5.80542	1.3717e-08	0.0116463	67.0524	0.05994	0.99778	0.96369
rs7897444	G	T	10:73895387	EX564860	-5.80485	1.376e-08	0.0116769	-3.34153	0.05118	0.99347	0.88478
rs398054214	CAT	C	10:26364538	EX252261	-5.80454	1.37832e-08	0.0116874	-42.2531	0.31716	0.99341	0.97601
rs546151881	C	A	10:90171627	EX76012	-5.80432	1.37998e-08	0.0116894	-59.6223	0.09733	0.97392	0.78959
rs546151881	C	A	10:90171627	EX76016	-5.80425	1.38052e-08	0.0116894	-59.6221	0.09733	0.97392	0.78959
rs546151881	C	A	10:90171627	EX76017	-5.80419	1.38098e-08	0.0116894	-59.6217	0.09733	0.97392	0.78959
rs3793844	G	A,T	10:71153696	EX353762	-5.80326	1.38801e-08	0.0117251	-4.32128	0.05094	0.9698	0.5256
rs11193685	A	G,T	10:109536469	EX209311	-5.80241	1.39447e-08	0.0117678	-8.66041	0.49954	0.99668	0.98897
rs528425978	T	TAC	10:93481396	EX433529	-5.80167	1.40014e-08	0.0117901	-11.3829	0.09812	0.98774	0.88015
rs562416941	C	CG	10:48431521	EX487614	-5.7987	1.4231e-08	0.011943	-432.683	0.27378	0.99884	0.9961
rs7076034	A	G,T	10:59172007	EX592621	-5.79826	1.42652e-08	0.011954	-18.8936	0.45693	0.9972	0.99185
rs7097179	G	A	10:73917890	EX564860	-5.79808	1.42789e-08	0.011954	-2.98779	0.05889	0.99398	0.90403
rs57993981	AAC	A	10:495745	EX305729	5.79774	1.43054e-08	0.0119633	0.495545	0.07576	0.97928	0.77581
rs12250098	G	A,T	10:2127182	EX182477	5.79689	1.43724e-08	0.0120013	3.26006	0.06024	0.99675	0.95338
rs397689065	TA	T	10:114433690	EX431266	-5.7944	1.45695e-08	0.0121538	-8.64234	0.14459	0.99832	0.99045
rs11000192	C	A	10:73911510	EX564860	-5.79347	1.46436e-08	0.0121972	-3.04613	0.05923	0.99333	0.89566
rs57574235	C	A,G	10:52440503	EX192571	-5.79219	1.47467e-08	0.0122709	-6.59159	0.05077	0.96706	0.40824
rs7906910	A	G,T	10:123406511	EX364095	-5.7915	1.48025e-08	0.0123065	-205.498	0.10513	0.99338	0.94477
rs398054417	GCACA	G	10:61492735	EX376535	5.79052	1.48819e-08	0.0123587	1.30492	0.05044	0.99443	0.89927
rs57574235	C	A,G	10:52440503	EX192542	-5.78818	1.50732e-08	0.0125114	-6.58889	0.05077	0.96706	0.40824
rs112490631	G	GCT	10:73913217	EX564860	-5.78702	1.51686e-08	0.0125843	-3.05283	0.06209	0.99266	0.8889
rs397845085	TTA	T	10:71818392	EX269625	-5.78607	1.5248e-08	0.0126251	-19.1036	0.22069	0.97633	0.88878
rs56324147	TAC	T	10:58890855	EX494015	-5.78564	1.52839e-08	0.0126486	-3124.11	0.07752	0.99514	0.95054
rs370447147	T	TG	10:122591614	EX433528	-5.78347	1.5466e-08	0.0127613	-10.4548	0.13171	0.99366	0.9567
rs11819058	C	T	10:73897224	EX564860	-5.78317	1.54914e-08	0.0127759	-3.18579	0.05949	0.99311	0.89318
rs796810671	TG	T	10:76947241	EX353762	-5.78246	1.55509e-08	0.0128114	-121.658	0.17199	0.98539	0.92446
rs55904304	C	A,G	10:122782300	EX305717	5.78245	1.55521e-08	0.0128114	984.21	0.12411	0.99727	0.97774
rs11193154	C	T	10:108754749	EX445844	-5.78239	1.55575e-08	0.0128114	-1.26037	0.07479	0.99563	0.94691
rs7910895	C	A,T	10:107583339	EX368046	-5.78178	1.56095e-08	0.0128352	-227.891	0.08473	0.99552	0.9583
rs141749641	CA	C	10:71375083	EX209311	-5.78158	1.56261e-08	0.0128363	-0.869633	0.0548	0.99623	0.93901
rs7076034	A	G,T	10:59172007	EX592603	-5.78045	1.57229e-08	0.0129094	-18.8474	0.45693	0.9972	0.99185
rs11239246	A	G	10:45308276	EX181261	-5.78004	1.57578e-08	0.0129196	-0.34504	0.12816	0.99844	0.98939
rs79648067	A	C,G	10:126304196	EX209311	-5.78003	1.57585e-08	0.0129196	-16.6179	0.07283	0.97858	0.75161
rs1556591	C	T	10:121275903	EX200587	5.77829	1.59091e-08	0.0130111	0.561662	0.23411	0.99499	0.97921
rs7093358	A	G	10:111224729	EX368004	-5.77806	1.59291e-08	0.0130211	-3.07091	0.06604	0.9763	0.68812
rs71762629	TTTG	T	10:12658508	EX607657	-5.77733	1.59925e-08	0.0130665	-215.889	0.17723	0.9877	0.93384
rs7917495	T	C,G	10:71247667	EX209311	-5.77709	1.60136e-08	0.0130774	-6.3013	0.40338	0.99706	0.99092
rs55904304	C	A,G	10:122782300	EX305722	5.77604	1.61057e-08	0.0131397	963.657	0.12411	0.99727	0.97774
rs564627625	AAAAT	A	10:4042228	EX260294	-5.77555	1.61489e-08	0.0131621	-44.0314	0.42595	0.98778	0.96483
rs571207237	T	TTTTA	10:110247489	EX434879	5.77527	1.6173e-08	0.0131715	4.37373	0.12269	0.99697	0.97583
rs12258497	G	T	10:55556292	EX206123	5.77524	1.61762e-08	0.0131715	3.29223	0.05962	0.98915	0.84272
rs571207237	T	TTTTA	10:110247489	EX434884	5.7749	1.62061e-08	0.0131815	4.37192	0.12269	0.99697	0.97583
rs7910895	C	A,T	10:107583339	EX368004	-5.77474	1.62201e-08	0.0131815	-228.869	0.08473	0.99552	0.9583
rs885116	C	G,T	10:32761775	EX206123	5.77152	1.65072e-08	0.0133781	3.19504	0.43781	0.99454	0.97992
rs397718232	AT	A	10:132444816	EX618176	-5.7714	1.65181e-08	0.0133781	-8.50754	0.44325	0.9925	0.97614
rs10998699	C	G,T	10:71053686	EX596139	-5.77104	1.65506e-08	0.0133914	-9.97091	0.21371	0.9593	0.81285
rs761324417	GTA	G	10:126990299	EX202658	-5.76929	1.67092e-08	0.0134977	-29.4316	0.2184	0.99313	0.96555
rs796810671	TG	T	10:76947241	EX112419	-5.76904	1.67322e-08	0.0135056	-112.421	0.17199	0.98539	0.92446
rs398054186	TTTG	T	10:21363724	EX66166	-5.76868	1.67648e-08	0.0135185	-10.9059	0.19851	0.99474	0.97104
rs371151797	TAAAG	T	10:69126129	EX205371	-5.76859	1.67726e-08	0.0135185	-281.392	0.20837	0.97172	0.86995
rs369252093	T	TA	10:131192744	EX433528	-5.76808	1.68194e-08	0.0135302	-71.2295	0.21257	0.97723	0.89382
rs12778458	C	A,T	10:128817290	EX209311	-5.76797	1.68297e-08	0.013532	-52.1854	0.36931	0.99519	0.98498
rs151115259	T	TG	10:78835932	EX522863	-5.76775	1.68498e-08	0.0135416	-79.0359	0.20651	0.99864	0.99344
rs397942014	A	AT	10:93476389	EX614396	-5.76719	1.69016e-08	0.0135636	-9.00192	0.08061	0.99905	0.98895
rs138604710	T	TG	10:88256643	EX209311	-5.76657	1.69586e-08	0.0135768	-31.1166	0.27842	0.98807	0.95191
rs10787504	G	C,T	10:115562228	EX630966	-5.76615	1.69978e-08	0.0136016	-18.9216	0.4302	0.99727	0.98956
rs796871181	CGT	C	10:127113186	EX209311	-5.76584	1.70258e-08	0.0136175	-31.4853	0.05013	0.998	0.96665
rs35025323	T	C	10:97089991	EX494394	5.76541	1.70659e-08	0.013643	0.206192	0.12376	0.99377	0.95655
rs10787504	G	C,T	10:115562228	EX630968	-5.76484	1.71188e-08	0.0136675	-18.918	0.4302	0.99727	0.98956
rs1891620	A	T	10:55557506	EX73542	5.7648	1.71226e-08	0.0136675	3.20877	0.06015	0.98801	0.82543
rs58020959	C	CAAAT	10:73909253	EX564860	-5.76413	1.71857e-08	0.0136929	-3.03568	0.06227	0.99236	0.88501
rs2050458	C	A,T	10:84484216	EX180833	-5.76365	1.72304e-08	0.0137146	-4.71711	0.46438	0.99514	0.98563
rs12718335	C	A,T	10:91842405	EX272097	-5.76347	1.72475e-08	0.013716	-4.78093	0.1072	0.99738	0.97744
rs12355137	A	G,T	10:19740693	EX564860	-5.76283	1.73073e-08	0.0137432	-212.311	0.24077	0.99869	0.99391
rs201709782	GT	G	10:53472735	EX209311	-5.76249	1.73394e-08	0.0137432	-1772.85	0.41306	0.98591	0.94958
rs5784143	CG	C	10:29846215	EX209311	-5.76249	1.73394e-08	0.0137432	-2659.27	0.25483	0.99787	0.9933
rs141749641	CA	C	10:71375083	EX209304	-5.76208	1.73778e-08	0.0137671	-0.842616	0.0548	0.99623	0.93901
rs34618460	A	AT,ATT	10:111232842	EX542522	-5.76135	1.74474e-08	0.0138026	-23.2585	0.34234	0.98963	0.9597
rs7897602	T	C	10:91150689	EX305722	5.76036	1.75414e-08	0.0138572	0.924872	0.05309	0.99656	0.94284
rs2384325	G	A	10:55557957	EX73542	5.75928	1.76445e-08	0.0139255	3.25295	0.05985	0.98743	0.81512
rs11193685	A	G,T	10:109536469	EX209304	-5.75871	1.76995e-08	0.0139623	-8.3592	0.49954	0.99668	0.98897
rs74145585	A	G	10:73890164	EX564860	-5.75816	1.77529e-08	0.0139688	-3.30545	0.0631	0.99329	0.90056
rs17098959	G	A,T	10:121274680	EX200587	-5.7575	1.78167e-08	0.0140084	-0.624166	0.17774	0.99114	0.95224
rs7098039	G	A	10:73888394	EX564860	-5.75644	1.792e-08	0.0140667	-3.23197	0.07179	0.99316	0.90895
rs12779736	A	C,G	10:20112427	EX260280	-5.75585	1.79773e-08	0.0140948	-165.101	0.08057	0.99826	0.98053
rs796871181	CGT	C	10:127113186	EX209304	-5.75576	1.79861e-08	0.0140952	-23.603	0.05013	0.998	0.96665
rs869206837	TAC	T	10:8217992	EX618166	-5.75538	1.80233e-08	0.0141104	-4.50992	0.48303	0.99809	0.99364
rs13377161	C	T	10:115781154	EX507893	-5.75537	1.80237e-08	0.0141104	-5.00642	0.05536	0.98823	0.82019
rs12241016	T	C	10:119583391	EX204647	5.75522	1.80394e-08	0.0141104	0.207639	0.32911	0.99996	0.99982
rs571207237	T	TTTTA	10:110247489	EX354289	5.75502	1.80586e-08	0.0141188	3.61138	0.12269	0.99697	0.97583
rs2804932	T	A,C,G	10:50372950	EX214432	5.75434	1.81252e-08	0.0141577	3.60336	0.08073	0.99713	0.96831
rs2804932	T	A,C,G	10:50372950	EX214396	5.75338	1.82203e-08	0.0142186	3.82646	0.08073	0.99713	0.96831
rs7089815	G	A	10:122140906	EX492576	-5.75287	1.82705e-08	0.0142445	-1.97799	0.05101	0.98808	0.8068
rs11016619	C	A,G	10:130813474	EX313796	-5.75142	1.84157e-08	0.0143376	-2.85408	0.15193	0.99777	0.98566
rs41310304	G	A	10:121276186	EX200587	-5.75035	1.85232e-08	0.0144079	-0.62187	0.17797	0.99161	0.95628
rs79648067	A	C,G	10:126304196	EX209304	-5.74917	1.86422e-08	0.0144869	-16.0724	0.07283	0.97858	0.75161
rs34076511	T	A	10:26017850	EX399483	-5.74856	1.87034e-08	0.0145209	-0.55853	0.14509	0.99718	0.98243
rs12251241	C	T	10:22636931	EX506414	-5.74781	1.87803e-08	0.0145739	-8.40301	0.06568	0.98867	0.8465
rs552490098	C	CT	10:121836272	EX305722	-5.74761	1.88001e-08	0.0145825	-1.1183	0.05905	0.96818	0.50989
rs374415669	T	TA,TAA	10:91817029	EX272097	-5.74702	1.88606e-08	0.0146226	-344.146	0.06386	0.99476	0.92838
rs371151797	TAAAG	T	10:69126129	EX453541	-5.74667	1.88963e-08	0.0146367	-301.911	0.20837	0.97172	0.86995
rs61874688	G	A	10:121273666	EX200587	-5.74492	1.90774e-08	0.0147632	-0.625111	0.18453	0.99002	0.9464
rs2094018	A	G	10:45307940	EX181261	-5.74466	1.91045e-08	0.0147705	-0.339971	0.15878	0.99999	0.99992
rs571207237	T	TTTTA	10:110247489	EX354322	5.74408	1.91647e-08	0.0148051	3.91838	0.12269	0.99697	0.97583
rs17523413	C	G,T	10:45948175	EX209311	-5.74357	1.92176e-08	0.0148331	-28.9559	0.05034	0.99362	0.90056
rs397845085	TTA	T	10:71818392	EX225092	-5.7431	1.92668e-08	0.0148616	-20.7301	0.22069	0.97633	0.88878
rs2440114	C	T	10:11464157	EX305717	5.74141	1.94448e-08	0.0149729	1.14217	0.06007	0.99422	0.9191
rs774472994	CGA	C	10:491562	EX305729	5.74089	1.94989e-08	0.0150029	0.477376	0.0796	0.98437	0.83013
rs12256836	G	A,C	10:84481085	EX180833	-5.74085	1.95039e-08	0.0150029	-4.7252	0.28023	0.99493	0.98224
rs2279211	G	A,C,T	10:3171995	EX96115	-5.74044	1.9547e-08	0.0150291	-4.07451	0.33969	0.99465	0.98117
rs11193685	A	G,T	10:109536469	EX209318	-5.73901	1.96995e-08	0.0151324	-8.32071	0.49954	0.99668	0.98897
rs1109891	G	A,C	10:132881784	EX573164	-5.73884	1.97173e-08	0.0151336	-311.536	0.4321	0.99782	0.99261
rs1171581	A	T	10:61493129	EX376535	5.73861	1.9742e-08	0.0151336	1.25256	0.06375	0.99899	0.98482
rs10749251	C	T	10:119584185	EX204647	5.73715	1.98984e-08	0.0152291	0.207934	0.29781	0.99991	0.9996
rs371155113	AAAGG	A	10:107642551	EX338482	-5.73652	1.9967e-08	0.0152588	-3.05336	0.1467	0.99997	0.99977
rs141749641	CA	C	10:71375083	EX209318	-5.73643	1.99768e-08	0.0152588	-0.83794	0.0548	0.99623	0.93901
rs61697841	A	T	10:73920485	EX564860	-5.73582	2.0043e-08	0.0152977	-2.96236	0.05842	0.99431	0.90741
rs12779736	A	C,G	10:20112427	EX260294	-5.73412	2.02282e-08	0.0154179	-163.206	0.08057	0.99826	0.98053
rs12256836	G	A,C	10:84481085	EX80686	5.73307	2.03446e-08	0.0154925	2.74758	0.28023	0.99493	0.98224
rs398014893	AC	A	10:119059573	EX445981	-5.73243	2.04149e-08	0.0155318	-14.399	0.48121	0.97916	0.93748
rs79648067	A	C,G	10:126304196	EX209318	-5.73217	2.04438e-08	0.0155437	-16.0053	0.07283	0.97858	0.75161
rs796437779	TA	T	10:66742139	EX76035	-5.73161	2.05061e-08	0.0155516	-168.897	0.47684	0.99776	0.99224
rs34676517	AAT	A	10:29733404	EX252261	-5.73077	2.05991e-08	0.015608	-643.403	0.3563	0.99454	0.97849
rs7896195	C	T	10:73900569	EX564860	-5.73	2.06858e-08	0.0156666	-3.20666	0.0511	0.99333	0.88194
rs796871181	CGT	C	10:127113186	EX209318	-5.72967	2.07226e-08	0.0156873	-23.4702	0.05013	0.998	0.96665
rs4918074	C	A,G	10:95832007	EX618176	-5.72789	2.09227e-08	0.0158237	-9.87715	0.05274	0.97694	0.64433
rs7910895	C	A,T	10:107583339	EX614396	-5.72782	2.09312e-08	0.0158237	-342.384	0.08473	0.99552	0.9583
rs138604710	T	TG	10:88256643	EX209304	-5.72677	2.10503e-08	0.0158921	-30.0517	0.27842	0.98807	0.95191
rs12778458	C	A,T	10:128817290	EX209304	-5.7262	2.11151e-08	0.0159123	-50.3836	0.36931	0.99519	0.98498
rs7917495	T	C,G	10:71247667	EX209304	-5.72589	2.11517e-08	0.0159326	-6.07461	0.40338	0.99706	0.99092
rs112399449	GA	G	10:102325810	EX433526	-5.72547	2.11992e-08	0.015954	-5.99866	0.20897	0.99713	0.98624
rs7074089	C	G,T	10:34028908	EX372189	-5.72538	2.12097e-08	0.0159548	-10.721	0.21898	0.98446	0.93112
rs2786903	G	A,T	10:134415923	EX254841	5.72498	2.12561e-08	0.0159714	4.35974	0.27277	0.99153	0.95971
rs143038410	T	TTTG,TTTGTTG	10:61524432	EX408822	5.72494	2.12605e-08	0.0159714	1.29865	0.25317	0.98025	0.9145
rs796871181	CGT	C	10:127113186	EX209304	-5.72416	2.13498e-08	0.0160168	-30.3986	0.05013	0.998	0.96665
rs397813575	AT	A	10:95100517	EX494015	-5.7235	2.14265e-08	0.0160536	-1.50169	0.302	0.99878	0.99486
rs10900114	T	C	10:45307205	EX181261	-5.72318	2.14634e-08	0.016066	-0.339398	0.16036	0.99905	0.99496
rs13377161	C	T	10:115781154	EX507887	-5.72254	2.15378e-08	0.0161144	-5.02792	0.05536	0.98823	0.82019
rs13377161	C	T	10:115781154	EX507889	-5.72234	2.15615e-08	0.0161177	-5.02773	0.05536	0.98823	0.82019
rs13377161	C	T	10:115781154	EX507891	-5.72234	2.15615e-08	0.0161177	-5.02773	0.05536	0.98823	0.82019
rs7085635	C	T	10:97087522	EX494394	5.72201	2.15998e-08	0.0161247	0.20575	0.12309	0.99329	0.95312
rs559918038	A	ATTATTG	10:17696225	EX596079	-5.72174	2.16321e-08	0.0161343	-796.628	0.11573	0.99947	0.99602
rs34902516	TA	T	10:101872176	EX162279	-5.72111	2.17052e-08	0.0161744	-85.3213	0.34603	0.99579	0.98604
rs201709782	GT	G	10:53472735	EX209304	-5.72064	2.17611e-08	0.01618	-1711.6	0.41306	0.98591	0.94958
rs5784143	CG	C	10:29846215	EX209304	-5.72064	2.17611e-08	0.01618	-2567.4	0.25483	0.99787	0.9933
rs57993981	AAC	A	10:495745	EX305722	5.71985	2.18543e-08	0.0162347	0.549642	0.07576	0.97928	0.77581
rs2440114	C	T	10:11464157	EX305722	5.71897	2.19587e-08	0.0162906	1.11544	0.06007	0.99422	0.9191
rs567592165	G	GA	10:134202359	EX615264	-5.71833	2.20351e-08	0.0163255	-6.97928	0.13846	0.99185	0.94354
rs2761328	C	T	10:95101329	EX172401	-5.71629	2.22792e-08	0.0164844	-0.282293	0.49435	0.99607	0.98765
rs75113788	A	ATT	10:109570258	EX573272	-5.71447	2.24998e-08	0.0166108	-5.3773	0.05884	0.96569	0.49991
rs11268542	AGAGAGAGAGAGAGAGG	A	10:15007700	EX218043	-5.71132	2.28853e-08	0.016873	-27.577	0.2096	0.96453	0.84574
rs72819857	A	C,G	10:98688443	EX289143	5.71008	2.30401e-08	0.0169647	76.5923	0.05994	0.99778	0.96369
rs763565608	CGT	C	10:31739802	EX247674	-5.70981	2.30734e-08	0.0169817	-26.866	0.05715	0.99675	0.95362
rs145684607	TCTC	T	10:45306401	EX181261	-5.70951	2.31109e-08	0.0169943	-0.338969	0.16032	0.99902	0.99473
rs796810671	TG	T	10:76947241	EX378903	-5.70885	2.31931e-08	0.0170473	-212.215	0.17199	0.98539	0.92446
rs369962070	G	GAAAA	10:26917695	EX564860	-5.70819	2.32768e-08	0.0170937	-881.498	0.05144	0.99811	0.96356
rs796191627	GGT	G	10:108468003	EX630969	-5.70738	2.33779e-08	0.0171604	-17.1615	0.13829	0.9737	0.82606
rs138604710	T	TG	10:88256643	EX209318	-5.70713	2.34098e-08	0.0171687	-29.913	0.27842	0.98807	0.95191
rs12778458	C	A,T	10:128817290	EX209318	-5.70636	2.35077e-08	0.0172254	-50.1495	0.36931	0.99519	0.98498
rs7917495	T	C,G	10:71247667	EX209318	-5.70585	2.35723e-08	0.0172651	-6.04619	0.40338	0.99706	0.99092
rs763565608	CGT	C	10:31739802	EX247673	-5.70531	2.36407e-08	0.0173001	-26.807	0.05715	0.99675	0.95362
rs186505257	C	T	10:55557064	EX73536	5.70489	2.36955e-08	0.0173198	3.1968	0.05991	0.98852	0.83304
rs7096890	T	C	10:91141497	EX305717	5.70486	2.36988e-08	0.0173198	0.901831	0.05349	0.99574	0.9318
rs201781603	C	CAT	10:110638460	EX313796	-5.70472	2.37165e-08	0.0173252	-3.5155	0.17645	0.98609	0.92516
rs796871181	CGT	C	10:127113186	EX209318	-5.7044	2.3758e-08	0.0173403	-30.2576	0.05013	0.998	0.96665
rs763565608	CGT	C	10:31739802	EX247704	-5.70413	2.37922e-08	0.0173576	-26.7943	0.05715	0.99675	0.95362
rs763565608	CGT	C	10:31739802	EX247711	-5.70379	2.38365e-08	0.0173745	-26.7978	0.05715	0.99675	0.95362
rs34618460	A	AT,ATT	10:111232842	EX542524	-5.70249	2.40038e-08	0.0174738	-23.6534	0.34234	0.98963	0.9597
rs12250727	C	T	10:15220827	EX252261	-5.70213	2.405e-08	0.0174917	-2.38469	0.05137	0.98501	0.75216
rs55947323	TTC	T	10:45418763	EX180833	-5.70198	2.40702e-08	0.0174917	-25.6026	0.2322	0.99829	0.9921
rs5784143	CG	C	10:29846215	EX209318	-5.70093	2.42062e-08	0.0175371	-2555.52	0.25483	0.99787	0.9933
rs201709782	GT	G	10:53472735	EX209318	-5.70093	2.42062e-08	0.0175371	-1703.68	0.41306	0.98591	0.94958
rs1109891	G	A,C	10:132881784	EX209311	-5.69911	2.44463e-08	0.0176345	-214.738	0.4321	0.99782	0.99261
rs11239263	G	A	10:45347548	EX181261	-5.69868	2.45031e-08	0.0176602	-0.346408	0.124	0.99611	0.97475
rs17523413	C	G,T	10:45948175	EX209304	-5.69829	2.45537e-08	0.017674	-27.9394	0.05034	0.99362	0.90056
rs11000190	A	G	10:73908208	EX564860	-5.69618	2.48357e-08	0.0178306	-2.89112	0.07248	0.99202	0.89562
rs111590811	A	G	10:73881964	EX564860	-5.69588	2.48749e-08	0.0178511	-3.28796	0.07096	0.99416	0.92116
rs61842879	C	G,T	10:47725663	EX316575	-5.69293	2.52743e-08	0.0180936	-46.793	0.42655	0.95579	0.83117
rs7088764	T	C	10:121272968	EX200587	-5.69269	2.53067e-08	0.0181064	-0.624291	0.17752	0.98881	0.93799
rs60961267	G	GAAAAGA	10:73881290	EX564860	-5.69167	2.54468e-08	0.0181989	-3.30154	0.07027	0.99415	0.92051
rs373286126	CA	C	10:494590	EX305717	5.69143	2.54792e-08	0.0182113	0.616179	0.07859	0.97966	0.77565
rs397692781	A	AT	10:52772934	EX123589	5.69044	2.56155e-08	0.0182648	398.777	0.11342	0.99921	0.99344
rs61855348	G	A,T	10:62307478	EX421347	-5.68978	2.57074e-08	0.0183225	-210.079	0.06673	0.99905	0.98666
rs571207237	T	TTTTA	10:110247489	EX165486	-5.6894	2.57601e-08	0.0183444	-3.50799	0.12269	0.99697	0.97583
rs763565608	CGT	C	10:31739802	EX247698	-5.68871	2.58562e-08	0.0184049	-26.7517	0.05715	0.99675	0.95362
rs113581775	T	A,G	10:110099994	EX492576	5.68737	2.60435e-08	0.0185304	25.2483	0.10381	0.99408	0.9516
rs809367	G	A	10:89741806	EX377660	-5.68687	2.61127e-08	0.0185716	-0.560875	0.14183	0.99099	0.9479
rs1771999	C	T	10:45291982	EX181261	-5.68505	2.63712e-08	0.0187157	-0.339199	0.14388	0.99742	0.98516
rs55899727	A	G	10:73907200	EX564860	-5.68207	2.67973e-08	0.0189616	-2.88352	0.07249	0.99202	0.89566
rs6585911	C	A,T	10:86655629	EX618166	-5.68103	2.69473e-08	0.0190355	-108.339	0.36387	0.99778	0.99298
rs224729	T	C	10:34224974	EX421470	-5.67918	2.72175e-08	0.0191696	-4.67698	0.05002	0.99052	0.84139
rs17523413	C	G,T	10:45948175	EX209318	-5.67833	2.73424e-08	0.0192332	-27.8085	0.05034	0.99362	0.90056
rs36043585	G	A	10:500565	EX305722	5.67706	2.75288e-08	0.0193399	0.579554	0.06393	0.98098	0.77079
rs2489037	C	G,T	10:102319918	EX341970	5.67569	2.77335e-08	0.0194427	3.29056	0.19969	0.99792	0.9897
rs186505257	C	T	10:55557064	EX206123	5.67543	2.77717e-08	0.0194614	3.24567	0.05991	0.98852	0.83304
rs2793312	C	T	10:45298408	EX181261	-5.67342	2.8073e-08	0.0196139	-0.33844	0.14559	0.9986	0.99127
rs371151797	TAAAG	T	10:69126129	EX496599	-5.67341	2.80751e-08	0.0196139	-355.242	0.20837	0.97172	0.86995
rs12256396	C	T	10:34168257	EX276870	-5.67337	2.80804e-08	0.0196139	-0.38729	0.32777	0.96176	0.88113
rs371151797	TAAAG	T	10:69126129	EX496582	-5.67336	2.80834e-08	0.0196139	-355.24	0.20837	0.97172	0.86995
rs2793311	C	A,T	10:45298505	EX181261	-5.67306	2.81273e-08	0.0196364	-0.338423	0.14559	0.9986	0.99129
rs11239264	G	A	10:45348764	EX181261	-5.67138	2.83838e-08	0.0197906	-0.344771	0.12398	0.99636	0.97553
rs397692781	A	AT	10:52772934	EX209311	-5.67109	2.84279e-08	0.0198048	-414.449	0.11342	0.99921	0.99344
rs11002371	T	G	10:79774199	EX564860	-5.67074	2.84806e-08	0.0198332	-3.3825	0.05379	0.98621	0.77046
rs12774398	C	G,T	10:96098744	EX195686	-5.66947	2.86766e-08	0.0199398	-17.3138	0.16582	0.9997	0.9982
rs12266278	A	T	10:71376629	EX209311	-5.66894	2.87578e-08	0.0199846	-0.837774	0.05511	0.99814	0.97028
rs541789858	A	AT	10:35325393	EX214393	5.66833	2.88524e-08	0.020042	37.7664	0.15134	0.99796	0.98946
rs1771981	T	C	10:45301661	EX181261	-5.66819	2.88736e-08	0.0200483	-0.33816	0.1435	0.99848	0.99084
rs151115259	T	TG	10:78835932	EX522853	-5.66756	2.89712e-08	0.0200835	-73.6323	0.20651	0.99864	0.99344
rs71964602	CCCTT	C	10:13616435	EX372189	-5.66671	2.91041e-08	0.0201308	-2373.56	0.2645	0.99811	0.99176
rs1749325	G	A	10:45301128	EX181261	-5.66658	2.9125e-08	0.0201308	-0.33803	0.1483	0.99755	0.98586
rs2440113	C	T	10:11464063	EX305717	5.66549	2.92953e-08	0.0202402	1.13671	0.06001	0.99425	0.91895
rs12256552	C	T	10:73922046	EX564860	-5.66537	2.93146e-08	0.0202411	-2.85577	0.05859	0.99488	0.91571
rs2805559	T	G	10:1377484	EX395285	-5.6644	2.94683e-08	0.0203092	-0.893642	0.14052	0.99271	0.95008
rs12256804	G	A	10:73922331	EX564860	-5.66403	2.95265e-08	0.0203345	-2.85284	0.05857	0.99492	0.91622
rs397756665	GA	G	10:63818920	EX465612	-5.66401	2.95294e-08	0.0203345	-8.32287	0.48205	0.97756	0.93248
rs11195950	G	A,C	10:84542914	EX408822	5.66387	2.9551e-08	0.0203393	10.8057	0.09223	0.99522	0.95532
rs7086647	G	A	10:73921162	EX564860	-5.66381	2.95607e-08	0.0203393	-2.85718	0.05861	0.99484	0.91494
rs398014893	AC	A	10:119059573	EX408822	5.66327	2.96478e-08	0.0203656	11.3511	0.48121	0.97916	0.93748
rs12258729	C	T	10:73923220	EX564860	-5.66273	2.97327e-08	0.0204156	-2.84125	0.05882	0.99472	0.91324
rs12262689	T	C	10:73921752	EX564860	-5.66262	2.97512e-08	0.0204199	-2.85477	0.0586	0.99487	0.91551
rs12269486	A	G	10:73921595	EX564860	-5.662	2.98498e-08	0.0204539	-2.8556	0.05861	0.99485	0.91521
rs3793844	G	A,T	10:71153696	EX594877	-5.66184	2.98754e-08	0.0204574	-3.69752	0.05094	0.9698	0.5256
rs3793844	G	A,T	10:71153696	EX594863	-5.66181	2.98809e-08	0.0204574	-3.69805	0.05094	0.9698	0.5256
rs375719036	C	CA	10:50553420	EX110433	-5.66075	3.00512e-08	0.0205498	-27.9374	0.05379	0.9945	0.91515
rs559918038	A	ATTATTG	10:17696225	EX596096	-5.66011	3.0155e-08	0.0206101	-797.872	0.11573	0.99947	0.99602
rs7907539	G	A	10:93401107	EX312452	-5.66005	3.01642e-08	0.0206101	-4.18801	0.05069	0.98948	0.82118
rs11016619	C	A,G	10:130813474	EX313798	-5.65977	3.0209e-08	0.0206323	-2.80812	0.15193	0.99777	0.98566
rs796191627	GGT	G	10:108468003	EX630971	-5.65921	3.03003e-08	0.0206862	-16.9812	0.13829	0.9737	0.82606
rs2050458	C	A,T	10:84484216	EX341970	5.65866	3.03892e-08	0.0207384	3.32111	0.46438	0.99514	0.98563
rs397718232	AT	A	10:132444816	EX370483	5.65661	3.07256e-08	0.0209337	6.96212	0.44325	0.9925	0.97614
rs55947323	TTC	T	10:45418763	EX80686	5.65641	3.07587e-08	0.0209371	14.7961	0.2322	0.99829	0.9921
rs12266278	A	T	10:71376629	EX209304	-5.65635	3.07682e-08	0.0209371	-0.812602	0.05511	0.99814	0.97028
rs528425978	T	TAC	10:93481396	EX187320	-5.65571	3.08752e-08	0.0209928	-1.95978	0.09812	0.98774	0.88015
rs11592226	C	G,T	10:20169600	EX364195	-5.65526	3.09495e-08	0.0210188	-8989.97	0.05152	0.99752	0.95727
rs371151797	TAAAG	T	10:69126129	EX489040	-5.65436	3.10995e-08	0.021111	-410.654	0.20837	0.97172	0.86995
rs3793844	G	A,T	10:71153696	EX594867	-5.65129	3.16148e-08	0.0213738	-3.6895	0.05094	0.9698	0.5256
rs36040579	T	C	10:500562	EX305722	5.64688	3.23717e-08	0.0217973	0.574712	0.06375	0.98149	0.77671
rs397708825	ATG	A	10:87089835	EX433557	-5.64605	3.25157e-08	0.0218761	-1.76501	0.16475	0.98445	0.90681
rs10886150	T	C	10:119590099	EX204647	5.64506	3.26883e-08	0.0219573	0.205902	0.30761	0.99391	0.97902
rs12244110	A	G	10:73923572	EX564860	-5.64473	3.27465e-08	0.0219698	-2.83532	0.05848	0.99506	0.91863
rs796805700	GT	G	10:28828501	EX599265	-5.64325	3.30072e-08	0.0220915	-310.933	0.21122	0.99489	0.97381
rs200177144	CCTGT	C	10:134081546	EX205112	-5.64262	3.31183e-08	0.0221366	-91.4073	0.11075	0.9791	0.82524
rs2440113	C	T	10:11464063	EX305722	5.64259	3.31228e-08	0.0221366	1.10995	0.06001	0.99425	0.91895
rs12774398	C	G,T	10:96098744	EX195683	-5.64093	3.34193e-08	0.0222869	-17.1382	0.16582	0.9997	0.9982
rs3793844	G	A,T	10:71153696	EX605024	-5.64022	3.35456e-08	0.0223546	-2.6237	0.05094	0.9698	0.5256
rs146647999	GCCTGGGT	G	10:72444596	EX341970	5.64007	3.35737e-08	0.0223601	13.383	0.21559	0.99744	0.98881
rs139161456	G	GTTT	10:20126034	EX289773	5.64002	3.35826e-08	0.0223601	16.5144	0.15259	0.98319	0.89401
rs10787504	G	C,T	10:115562228	EX630969	-5.63854	3.3849e-08	0.0224925	-18.7333	0.4302	0.99727	0.98956
rs73236350	C	A	10:55558425	EX73542	5.63797	3.39531e-08	0.0225528	3.1382	0.0604	0.98749	0.81787
rs371151797	TAAAG	T	10:69126129	EX72059	-5.63543	3.44162e-08	0.0228149	-251.597	0.20837	0.97172	0.86995
rs7907539	G	A	10:93401107	EX312428	-5.63522	3.44559e-08	0.0228201	-4.23659	0.05069	0.98948	0.82118
rs112961247	A	AC	10:93380143	EX435229	-5.63449	3.45903e-08	0.0228877	-4.12681	0.26924	0.99132	0.96325
rs377680725	CTCAT	C	10:128583442	EX128415	-5.63447	3.45945e-08	0.0228877	-8.43797	0.14002	0.98745	0.91588
rs12251241	C	T	10:22636931	EX619916	-5.63315	3.48396e-08	0.0230134	-7.54013	0.06568	0.98867	0.8465
rs371155113	AAAGG	A	10:107642551	EX235807	-5.63279	3.49067e-08	0.0230372	-1.97838	0.1467	0.99997	0.99977
rs4598558	G	A	10:65998376	EX227567	5.63259	3.49439e-08	0.0230458	1.78543	0.10024	0.95747	0.59696
rs11000197	G	A,C	10:73924412	EX564860	-5.63179	3.5094e-08	0.0231356	-2.82488	0.05848	0.99508	0.91893
rs375719036	C	CA	10:50553420	EX421298	-5.63123	3.51992e-08	0.023181	-24.3515	0.05379	0.9945	0.91515
rs567592165	G	GA	10:134202359	EX166984	-5.63105	3.5233e-08	0.0231906	-4.06554	0.13846	0.99185	0.94354
rs12266278	A	T	10:71376629	EX209318	-5.63081	3.52777e-08	0.0232089	-0.808035	0.05511	0.99814	0.97028
rs763565608	CGT	C	10:31739802	EX421470	-5.63075	3.52886e-08	0.0232089	-24.0374	0.05715	0.99675	0.95362
rs12262932	G	A	10:73925166	EX564860	-5.62978	3.54722e-08	0.0233021	-2.81883	0.05836	0.99523	0.92141
rs869039330	C	CAT	10:27430990	EX522863	-5.62907	3.56068e-08	0.0233813	-1.83732	0.19147	0.99792	0.98823
rs1904424	T	C	10:68484845	EX519959	5.62888	3.56435e-08	0.0233963	0.442457	0.09612	0.99992	0.99913
rs79005617	G	C	10:490245	EX305729	5.62846	3.57228e-08	0.0234207	0.452657	0.07536	0.98604	0.84792
rs59164021	G	GTT	10:106429652	EX123589	5.62755	3.58968e-08	0.0235071	13.4393	0.12741	0.98807	0.9154
rs66505959	TG	T	10:44810560	EX434506	5.62624	3.61497e-08	0.0236356	0.372328	0.05778	0.99561	0.9411
rs61855348	G	A,T	10:62307478	EX421298	-5.62592	3.62119e-08	0.023667	-226.995	0.06673	0.99905	0.98666
rs375719036	C	CA	10:50553420	EX421347	-5.62521	3.63484e-08	0.0237376	-22.2817	0.05379	0.9945	0.91515
rs7068720	T	A	10:111750617	EX103250	-5.62477	3.64351e-08	0.0237849	-1.35409	0.05007	0.98616	0.7534
rs571207237	T	TTTTA	10:110247489	EX127054	-5.62449	3.64882e-08	0.0238012	-4.46864	0.12269	0.99697	0.97583
rs796379781	GCTAT	G	10:9156113	EX294003	5.62432	3.6522e-08	0.0238069	6.58767	0.06492	0.99812	0.97632
rs557874105	G	GTAT	10:94656342	EX618176	-5.6242	3.65454e-08	0.0238069	-17.0077	0.26508	0.99528	0.98026
rs201781603	C	CAT	10:110638460	EX313798	-5.62379	3.66253e-08	0.0238345	-3.46449	0.17645	0.98609	0.92516
rs7912647	C	T	10:71378272	EX209311	-5.62369	3.66459e-08	0.0238372	-0.829619	0.05386	0.99919	0.9875
rs10824088	G	A,C	10:75921490	EX341970	5.62306	3.67686e-08	0.0238998	5.79172	0.13162	0.99759	0.9829
rs73364648	A	G	10:125017172	EX188479	-5.62251	3.68764e-08	0.0239305	-4.1217	0.06011	0.99592	0.94437
rs73274929	G	A	10:73925807	EX564860	-5.62149	3.70789e-08	0.024036	-2.8105	0.05832	0.99529	0.92245
rs7100355	T	C	10:73920794	EX564860	-5.62096	3.71832e-08	0.0240849	-2.83848	0.05901	0.99443	0.90993
rs377741058	C	T	10:69486526	EX204690	5.62086	3.72031e-08	0.0240885	28.8248	0.23878	0.98272	0.92661
rs7901427	C	A	10:73926232	EX564860	-5.62022	3.73304e-08	0.0241615	-2.80759	0.05829	0.99533	0.92311
rs11000188	C	T	10:73904862	EX564860	-5.61904	3.75655e-08	0.024276	-2.93561	0.0597	0.99299	0.89161
rs571207237	T	TTTTA	10:110247489	EX165498	-5.61798	3.77791e-08	0.0243951	-3.43555	0.12269	0.99697	0.97583
rs200177144	CCTGT	C	10:134081546	EX205103	-5.61599	3.81831e-08	0.0246275	-86.9976	0.11075	0.9791	0.82524
rs2788726	T	A,C	10:102889116	EX319339	-5.61487	3.84106e-08	0.0247264	-49.2936	0.24933	0.99615	0.98184
rs869039330	C	CAT	10:27430990	EX522853	-5.61306	3.87832e-08	0.0249374	-1.73495	0.19147	0.99792	0.98823
rs530362351	A	AC	10:94635131	EX56209	-5.61283	3.88309e-08	0.0249489	-5.51672	0.25702	0.99826	0.99297
rs3793844	G	A,T	10:71153696	EX605018	-5.61269	3.88596e-08	0.024957	-2.57445	0.05094	0.9698	0.5256
rs4962450	C	G	10:127102737	EX194806	-5.61204	3.89962e-08	0.0250262	-0.482297	0.36422	0.99292	0.97406
rs2395336	A	G	10:77736622	EX207278	5.61191	3.90223e-08	0.0250333	0.514191	0.29158	0.99954	0.9984
rs11000199	C	T	10:73926722	EX564860	-5.61125	3.91594e-08	0.0250914	-2.79892	0.05826	0.9954	0.92435
rs371155113	AAAGG	A	10:107642551	EX278411	5.61069	3.92772e-08	0.0251444	2.65089	0.1467	0.99997	0.99977
rs200363979	C	CACAT	10:17476753	EX564860	-5.61065	3.92859e-08	0.0251444	-2.71507	0.13039	0.99675	0.97751
rs11014718	C	G,T	10:26011737	EX399483	-5.60983	3.94581e-08	0.0252449	-0.545769	0.14686	0.9955	0.97436
rs7912647	C	T	10:71378272	EX209304	-5.60971	3.9483e-08	0.0252512	-0.804493	0.05386	0.99919	0.9875
rs371155113	AAAGG	A	10:107642551	EX278414	5.60961	3.95025e-08	0.025254	2.65183	0.1467	0.99997	0.99977
rs6585911	C	A,T	10:86655629	EX618176	-5.60912	3.96072e-08	0.0253016	-110.068	0.36387	0.99778	0.99298
rs66505959	TG	T	10:44810560	EX266200	5.60877	3.96808e-08	0.0253388	0.370656	0.05778	0.99561	0.9411
rs146344768	C	A,T	10:128464270	EX542522	-5.60839	3.9762e-08	0.0253713	-64.9671	0.05238	0.96816	0.51163
rs528425978	T	TAC	10:93481396	EX180833	-5.608	3.98432e-08	0.0254037	-17.8069	0.09812	0.98774	0.88015
rs371155113	AAAGG	A	10:107642551	EX278402	5.6063	4.02072e-08	0.0255835	2.68261	0.1467	0.99997	0.99977
rs2292584	C	A,T	10:50186415	EX66166	-5.60505	4.04739e-08	0.0257272	-954.574	0.49235	0.99502	0.98495
rs373854111	A	AG	10:30931117	EX493662	-5.60456	4.05814e-08	0.0257659	-13.2878	0.10638	0.98653	0.89991
rs530362351	A	AC	10:94635131	EX56195	-5.60449	4.05965e-08	0.0257659	-5.53714	0.25702	0.99826	0.99297
rs10219122	C	G,T	10:73927282	EX564860	-5.60352	4.08061e-08	0.0258884	-2.78788	0.0583	0.99541	0.92459
rs371151797	TAAAG	T	10:69126129	EX493961	-5.60333	4.08473e-08	0.0258884	-275.088	0.20837	0.97172	0.86995
rs72819857	A	C,G	10:98688443	EX220455	-5.60331	4.08522e-08	0.0258884	-54.2229	0.05994	0.99778	0.96369
rs5784143	CG	C	10:29846215	EX192571	-5.60267	4.09912e-08	0.0259081	-1354.78	0.25483	0.99787	0.9933
rs201709782	GT	G	10:53472735	EX192571	-5.60267	4.09912e-08	0.0259081	-903.188	0.41306	0.98591	0.94958
rs2387015	C	G,T	10:6215257	EX371074	5.60259	4.10088e-08	0.0259093	0.339728	0.1855	0.99881	0.9945
rs774472994	CGA	C	10:491562	EX305722	5.60249	4.10306e-08	0.0259133	0.524197	0.0796	0.98437	0.83013
rs146967412	C	CTG	10:45346465	EX181261	-5.60098	4.1361e-08	0.0260825	-0.330891	0.13088	0.99475	0.96739
rs397813575	AT	A	10:95100517	EX223159	-5.60041	4.14865e-08	0.0261413	-1.30562	0.302	0.99878	0.99486
rs397942014	A	AT	10:93476389	EX596801	-5.60039	4.14915e-08	0.0261413	-6.73499	0.08061	0.99905	0.98895
rs951554071	CA	C	10:89506162	EX123800	-5.60029	4.15128e-08	0.0261413	-3.74241	0.28498	0.99556	0.9859
rs2384325	G	A	10:55557957	EX73536	5.60028	4.15169e-08	0.0261413	3.18487	0.05985	0.98743	0.81512
rs770916570	ATAT	A	10:54804910	EX110433	-5.6001	4.15555e-08	0.0261542	-3.54154	0.19172	0.99661	0.98485
rs796871181	CGT	C	10:127113186	EX192571	-5.60004	4.15687e-08	0.0261542	-16.0249	0.05013	0.998	0.96665
rs201709782	GT	G	10:53472735	EX192542	-5.59956	4.16761e-08	0.0261626	-902.93	0.41306	0.98591	0.94958
rs5784143	CG	C	10:29846215	EX192542	-5.59956	4.16761e-08	0.0261626	-1354.39	0.25483	0.99787	0.9933
rs541290794	C	CGT,CGTGT	10:131932197	EX341970	5.5993	4.17322e-08	0.0261781	1.75943	0.11469	0.98939	0.9188
rs12256836	G	A,C	10:84481085	EX341970	5.59896	4.18094e-08	0.0262167	3.30645	0.28023	0.99493	0.98224
rs371155113	AAAGG	A	10:107642551	EX278415	5.59761	4.21107e-08	0.0263561	2.66483	0.1467	0.99997	0.99977
rs796871181	CGT	C	10:127113186	EX192542	-5.59691	4.22661e-08	0.0264237	-16.0203	0.05013	0.998	0.96665
rs1891620	A	T	10:55557506	EX73536	5.59657	4.2344e-08	0.0264526	3.13694	0.06015	0.98801	0.82543
rs796121006	GA	G	10:21520572	EX305729	5.59628	4.24085e-08	0.0264829	0.28889	0.09067	0.96916	0.69151
rs12774398	C	G,T	10:96098744	EX223159	-5.59602	4.24668e-08	0.0265095	-19.0113	0.16582	0.9997	0.9982
rs12778458	C	A,T	10:128817290	EX192571	-5.59553	4.2579e-08	0.0265497	-26.5318	0.36931	0.99519	0.98498
rs35209684	C	A,G	10:36053130	EX372189	-5.59509	4.26785e-08	0.0266018	-331.612	0.05772	0.99768	0.96664
rs796647732	AT	A	10:121929792	EX420253	5.59403	4.29198e-08	0.0267123	4272.63	0.18395	0.99054	0.94574
rs12778458	C	A,T	10:128817290	EX192542	-5.59261	4.32438e-08	0.0269039	-26.525	0.36931	0.99519	0.98498
rs11303361	GA	G	10:69404253	EX433526	-5.59184	4.34226e-08	0.0270051	-144.192	0.09464	0.98207	0.83239
rs397813575	AT	A	10:95100517	EX496599	-5.59171	4.34524e-08	0.0270054	-1.57325	0.302	0.99878	0.99486
rs397813575	AT	A	10:95100517	EX496582	-5.59163	4.34715e-08	0.0270054	-1.57324	0.302	0.99878	0.99486
rs11592226	C	G,T	10:20169600	EX102686	5.5914	4.35228e-08	0.0270171	5667	0.05152	0.99752	0.95727
rs11193685	A	G,T	10:109536469	EX192571	-5.5912	4.35709e-08	0.0270369	-4.37595	0.49954	0.99668	0.98897
rs9422761	G	T	10:127101075	EX194806	-5.59051	4.37309e-08	0.027116	-0.47386	0.36847	0.99969	0.99877
rs71376886	GT	G	10:1125031	EX363643	-5.59013	4.38174e-08	0.0271495	-5.52571	0.38451	0.98679	0.95494
rs71376886	GT	G	10:1125031	EX363647	-5.59013	4.38174e-08	0.0271495	-5.52571	0.38451	0.98679	0.95494
rs71376886	GT	G	10:1125031	EX363652	-5.58983	4.38882e-08	0.0271833	-5.52467	0.38451	0.98679	0.95494
rs7088168	T	C	10:16828829	EX325617	-5.58973	4.39123e-08	0.0271834	-0.727185	0.07093	0.99994	0.99918
rs71376886	GT	G	10:1125031	EX363649	-5.5893	4.40126e-08	0.02723	-5.52513	0.38451	0.98679	0.95494
rs397845678	CA	C	10:9433716	EX130878	5.58863	4.41692e-08	0.02729	255.676	0.48854	0.98184	0.94217
rs6584938	C	T	10:111224775	EX353663	-5.5882	4.42702e-08	0.0273387	-3.20165	0.05517	0.98252	0.73214
rs11193685	A	G,T	10:109536469	EX192542	-5.58807	4.42995e-08	0.0273467	-4.37468	0.49954	0.99668	0.98897
rs145101295	CA	C	10:63486825	EX341970	5.58761	4.441e-08	0.0273744	773.772	0.13475	0.98972	0.92904
rs72848828	G	A,C	10:132456104	EX341970	5.58761	4.441e-08	0.0273744	2321.32	0.05497	0.99891	0.98167
rs146344768	C	A,T	10:128464270	EX235361	-5.58705	4.45423e-08	0.0274357	-92.3483	0.05238	0.96816	0.51163
rs2387015	C	G,T	10:6215257	EX371050	5.58599	4.47918e-08	0.0275562	0.348364	0.1855	0.99881	0.9945
rs138604710	T	TG	10:88256643	EX192571	-5.58531	4.49555e-08	0.0276131	-15.7969	0.27842	0.98807	0.95191
rs17523413	C	G,T	10:45948175	EX192571	-5.58427	4.5203e-08	0.0277274	-14.7516	0.05034	0.99362	0.90056
rs5787098	AAAAT	A	10:95787577	EX618176	-5.58417	4.52274e-08	0.0277274	-6.47616	0.31564	0.98907	0.96003
rs3793844	G	A,T	10:71153696	EX353793	-5.58409	4.52468e-08	0.0277274	-4.13477	0.05094	0.9698	0.5256
rs7088168	T	C	10:16828829	EX325635	-5.58408	4.52485e-08	0.0277274	-0.726567	0.07093	0.99994	0.99918
rs141328029	CCT	C	10:93707959	EX182477	5.58368	4.53449e-08	0.0277585	11.9918	0.17285	0.98835	0.93234
rs398114887	A	AT	10:127101104	EX194806	-5.58367	4.5349e-08	0.0277585	-0.473921	0.36829	0.99928	0.99705
rs7912647	C	T	10:71378272	EX209318	-5.58334	4.54283e-08	0.0277968	-0.79983	0.05386	0.99919	0.9875
rs71376886	GT	G	10:1125031	EX363654	-5.58253	4.56236e-08	0.0278958	-5.52488	0.38451	0.98679	0.95494
rs10787504	G	C,T	10:115562228	EX630971	-5.58235	4.56669e-08	0.0279121	-18.5099	0.4302	0.99727	0.98956
rs7088168	T	C	10:16828829	EX325621	-5.5822	4.57027e-08	0.0279159	-0.726359	0.07093	0.99994	0.99918
rs138604710	T	TG	10:88256643	EX192542	-5.58219	4.57067e-08	0.0279159	-15.7924	0.27842	0.98807	0.95191
rs770916570	ATAT	A	10:54804910	EX421298	-5.58145	4.58857e-08	0.028015	-3.09234	0.19172	0.99661	0.98485
rs146344768	C	A,T	10:128464270	EX235402	-5.58138	4.59039e-08	0.0280159	-92.2028	0.05238	0.96816	0.51163
rs265463	G	C,T	10:83134067	EX123589	5.58121	4.59443e-08	0.0280303	7.27114	0.37625	0.9955	0.98486
rs17523413	C	G,T	10:45948175	EX192542	-5.58103	4.5988e-08	0.0280467	-14.747	0.05034	0.99362	0.90056
rs9422878	A	C	10:127100408	EX194806	-5.5801	4.62166e-08	0.0281759	-0.473748	0.36835	0.99898	0.99584
rs959532	C	A	10:60746298	EX192571	-5.57983	4.62821e-08	0.0281952	-3.88127	0.05262	0.99724	0.95406
rs562416941	C	CG	10:48431521	EX261155	-5.57809	4.67121e-08	0.0284156	-194.023	0.27378	0.99884	0.9961
rs113360868	C	G,T	10:68988231	EX495653	5.57774	4.67988e-08	0.028458	482.756	0.10573	0.95361	0.6279
rs398054186	TTTG	T	10:21363724	EX284917	-5.57712	4.69521e-08	0.0285196	-6.14956	0.19851	0.99474	0.97104
rs548569799	G	C,T	10:133892132	EX563052	-5.57705	4.69683e-08	0.0285196	-13.3119	0.11259	0.98294	0.86581
rs959532	C	A	10:60746298	EX192542	-5.57678	4.70369e-08	0.0285508	-3.88019	0.05262	0.99724	0.95406
rs787628	C	T	10:95114961	EX172401	-5.57586	4.72663e-08	0.0286588	-0.27372	0.40653	0.9942	0.98257
rs12263635	T	C	10:71378768	EX209311	-5.57454	4.75983e-08	0.0287973	-0.830085	0.05398	0.99792	0.96412
rs367664049	G	A	10:123963614	EX492576	5.57447	4.76158e-08	0.0287975	2.63546	0.0538	0.97941	0.68948
rs570805021	GATTT	G	10:122649699	EX181430	5.57194	4.82591e-08	0.0291232	3.57304	0.31992	0.99782	0.99268
rs570805021	GATTT	G	10:122649699	EX181426	5.57194	4.82591e-08	0.0291232	3.57304	0.31992	0.99782	0.99268
rs1109891	G	A,C	10:132881784	EX209304	-5.57152	4.83682e-08	0.0291785	-204.402	0.4321	0.99782	0.99261
rs570805021	GATTT	G	10:122649699	EX181422	5.57111	4.84717e-08	0.0292198	3.57253	0.31992	0.99782	0.99268
rs4980243	G	T	10:124775799	EX82501	-5.57029	4.86833e-08	0.0293156	-0.314729	0.41692	0.98435	0.95112
rs796265128	TCC	T	10:60286339	EX163220	-5.56778	4.93358e-08	0.0296227	-0.576531	0.2047	0.97139	0.87137
rs397692781	A	AT	10:52772934	EX209304	-5.56771	4.9353e-08	0.0296227	-396.045	0.11342	0.99921	0.99344
rs60142889	GAA	G	10:65574793	EX192571	-5.56718	4.94934e-08	0.0296612	-58.946	0.23209	0.99886	0.99427
rs112961247	A	AC	10:93380143	EX607666	-5.56695	4.95537e-08	0.0296685	-4.56915	0.26924	0.99132	0.96325
rs7910895	C	A,T	10:107583339	EX381557	5.56546	4.99454e-08	0.0298602	119.634	0.08473	0.99552	0.9583
rs77995081	G	A	10:490250	EX305729	5.56502	5.00607e-08	0.0298863	0.456651	0.07221	0.98344	0.82225
rs1556591	C	T	10:121275903	EX487343	5.5644	5.02271e-08	0.0299316	0.199615	0.23411	0.99499	0.97921
rs60142889	GAA	G	10:65574793	EX192542	-5.56431	5.02493e-08	0.0299316	-58.9314	0.23209	0.99886	0.99427
rs12263635	T	C	10:71378768	EX209304	-5.56427	5.02622e-08	0.0299316	-0.805421	0.05398	0.99792	0.96412
rs796191627	GGT	G	10:108468003	EX630972	-5.56407	5.03136e-08	0.0299476	-16.7267	0.13829	0.9737	0.82606
rs7093052	C	G,T	10:125365641	EX106139	-5.56346	5.04771e-08	0.0299884	-2299.38	0.20012	0.99881	0.9941
rs397718232	AT	A	10:132444816	EX618166	-5.56271	5.06772e-08	0.0300694	-8.00018	0.44325	0.9925	0.97614
rs7072379	C	A,T	10:77034154	EX209311	-5.56266	5.06917e-08	0.0300694	-34.1692	0.0974	0.98578	0.86524
rs4271310	T	C	10:122130241	EX492576	-5.56222	5.08082e-08	0.0301278	-2.19469	0.05857	0.99505	0.92883
rs377510282	GTGTTTTGTTT	G	10:57582227	EX596139	-5.5616	5.09752e-08	0.0302129	-74.2803	0.31176	0.99862	0.99482
rs10794583	G	T	10:124774439	EX420352	5.56007	5.13899e-08	0.0304061	0.483359	0.26858	0.98912	0.95926
rs138990580	CCACT	C	10:494298	EX305722	5.55987	5.14465e-08	0.0304091	0.60059	0.06102	0.97934	0.73431
rs371151797	TAAAG	T	10:69126129	EX484654	-5.55949	5.15492e-08	0.030459	-162.021	0.20837	0.97172	0.86995
rs1891620	A	T	10:55557506	EX206123	5.55923	5.16191e-08	0.0304895	3.1804	0.06015	0.98801	0.82543
rs2384325	G	A	10:55557957	EX206123	5.55672	5.23097e-08	0.0308429	3.22567	0.05985	0.98743	0.81512
rs1198074	G	C	10:60746627	EX192571	-5.55504	5.27771e-08	0.0310526	-3.83966	0.05378	0.99725	0.9549
rs796699538	TA	T	10:62517850	EX421347	-5.55419	5.30131e-08	0.0311439	-157.469	0.49988	0.98311	0.94619
rs78558872	T	A	10:16828184	EX325617	-5.55419	5.3015e-08	0.0311439	-0.729367	0.07003	0.99957	0.9937
rs112961247	A	AC	10:93380143	EX607669	-5.55361	5.31769e-08	0.0311889	-4.56537	0.26924	0.99132	0.96325
rs12242229	G	A	10:90822283	EX322167	-5.55342	5.32308e-08	0.03119	-1.65628	0.0537	0.99331	0.90861
rs1198074	G	C	10:60746627	EX192542	-5.55211	5.36007e-08	0.0313494	-3.83865	0.05378	0.99725	0.9549
rs397845085	TTA	T	10:71818392	EX197293	-5.55178	5.36941e-08	0.031382	-19.1254	0.22069	0.97633	0.88878
rs3847479	A	C,G	10:118833263	EX122760	-5.55091	5.39422e-08	0.0315049	-9.30921	0.23898	0.9933	0.96915
rs571207237	T	TTTTA	10:110247489	EX187297	-5.55082	5.39681e-08	0.0315091	-3.91402	0.12269	0.99697	0.97583
rs796111633	TA	T	10:77737677	EX207278	5.54979	5.4263e-08	0.0316655	0.509734	0.2898	0.99794	0.99304
rs78558872	T	A	10:16828184	EX325635	-5.54849	5.4635e-08	0.0318427	-0.728736	0.07003	0.99957	0.9937
rs4980244	T	C	10:124775852	EX82501	-5.54772	5.48581e-08	0.0319199	-0.31361	0.41651	0.98453	0.95138
rs78558872	T	A	10:16828184	EX325621	-5.5466	5.5183e-08	0.0320898	-0.728524	0.07003	0.99957	0.9937
rs796699538	TA	T	10:62517850	EX421298	-5.54599	5.53606e-08	0.0321646	-171.693	0.49988	0.98311	0.94619
rs770916570	ATAT	A	10:54804910	EX421347	-5.54378	5.60131e-08	0.0324758	-2.81462	0.19172	0.99661	0.98485
rs74228745	G	A	10:16827678	EX325617	-5.54275	5.63157e-08	0.032606	-0.730036	0.07126	0.99925	0.98976
rs397692781	A	AT	10:52772934	EX209318	-5.54138	5.67271e-08	0.0328007	-393.737	0.11342	0.99921	0.99344
rs10762105	T	G	10:68554861	EX428504	5.54124	5.67671e-08	0.0328007	0.406474	0.2614	0.98555	0.94211
rs1414630	G	A,C	10:117243643	EX123589	5.54073	5.69202e-08	0.0328534	492.642	0.32104	0.99546	0.98202
rs12251241	C	T	10:22636931	EX225092	-5.54065	5.69453e-08	0.0328544	-10.8347	0.06568	0.98867	0.8465
rs72007917	G	GTTA	10:130551650	EX341970	5.5406	5.69612e-08	0.0328544	3.30669	0.07767	0.98566	0.84824
rs1198073	C	T	10:60746650	EX192571	-5.54	5.71418e-08	0.0328987	-3.82316	0.0538	0.99723	0.95454
rs16924402	C	A,G,T	10:69106644	EX494015	-5.53927	5.73622e-08	0.0330058	-231.145	0.06184	0.99082	0.86339
rs12263635	T	C	10:71378768	EX209318	-5.5382	5.76853e-08	0.0331574	-0.80076	0.05398	0.99792	0.96412
rs1109891	G	A,C	10:132881784	EX209318	-5.53733	5.79504e-08	0.0332718	-202.945	0.4321	0.99782	0.99261
rs1198073	C	T	10:60746650	EX192542	-5.53704	5.80386e-08	0.0332809	-3.82214	0.0538	0.99723	0.95454
rs74228745	G	A	10:16827678	EX325635	-5.53704	5.80397e-08	0.0332809	-0.729401	0.07126	0.99925	0.98976
rs2387663	A	G	10:1427912	EX199903	5.53641	5.82342e-08	0.033381	4.17209	0.05605	0.9953	0.92801
rs397845085	TTA	T	10:71818392	EX416278	-5.53632	5.82592e-08	0.0333839	-16.8914	0.22069	0.97633	0.88878
rs16937763	C	T	10:55562463	EX66166	-5.53621	5.82947e-08	0.0333928	-7.97519	0.05466	0.985	0.76103
rs6584211	G	A	10:100263322	EX596801	5.53608	5.83353e-08	0.0334045	1.95754	0.05939	0.99347	0.9096
rs2804615	A	C	10:113851987	EX571338	-5.53592	5.83826e-08	0.0334201	-1.5343	0.06067	0.98482	0.77114
rs1109891	G	A,C	10:132881784	EX428746	5.53523	5.85956e-08	0.033523	129.317	0.4321	0.99782	0.99261
rs374415669	T	TA,TAA	10:91817029	EX181432	5.53515	5.86219e-08	0.033523	2.40696	0.06386	0.99476	0.92838
rs74228745	G	A	10:16827678	EX325621	-5.53515	5.86226e-08	0.033523	-0.729187	0.07126	0.99925	0.98976
rs112399449	GA	G	10:102325810	EX433529	-5.53396	5.89905e-08	0.0337219	-5.59256	0.20897	0.99713	0.98624
rs16937761	G	A	10:55562176	EX66166	-5.53297	5.93001e-08	0.0338409	-7.98159	0.05474	0.98503	0.76185
rs56324147	TAC	T	10:58890855	EX402578	-5.53184	5.96537e-08	0.0339926	-1782.15	0.07752	0.99514	0.95054
rs7077719	A	G	10:77742856	EX207278	5.5316	5.97287e-08	0.0340041	0.508778	0.29634	0.99657	0.98841
rs7072379	C	A,T	10:77034154	EX209318	-5.53059	6.0047e-08	0.0341491	-32.9852	0.0974	0.98578	0.86524
rs7072379	C	A,T	10:77034154	EX209304	-5.53021	6.01674e-08	0.0341723	-33.0314	0.0974	0.98578	0.86524
rs34813908	TA	T	10:88143524	EX260280	-5.53011	6.01988e-08	0.0341785	-142.389	0.10648	0.98302	0.84684
rs791118	G	A,T	10:106857725	EX76012	-5.52913	6.05099e-08	0.0343146	-175.121	0.29955	0.99648	0.98617
rs791118	G	A,T	10:106857725	EX76016	-5.52906	6.05317e-08	0.0343146	-175.12	0.29955	0.99648	0.98617
rs791118	G	A,T	10:106857725	EX76017	-5.52903	6.05413e-08	0.0343146	-175.12	0.29955	0.99648	0.98617
rs993878088	AAATAATAAT	A	10:28678427	EX324948	-5.5281	6.08396e-08	0.0344602	-0.857863	0.05626	0.98207	0.72727
rs4076490	T	C	10:68556330	EX428504	5.52689	6.1228e-08	0.0346434	0.405627	0.26083	0.98576	0.94277
rs373854111	A	AG	10:30931117	EX493681	-5.52684	6.12459e-08	0.0346434	-12.6425	0.10638	0.98653	0.89991
rs7913410	C	A	10:30463691	EX252261	-5.52672	6.12831e-08	0.0346527	-3.41407	0.05784	0.99137	0.87196
rs7086108	T	C	10:111151413	EX630966	-5.52634	6.14051e-08	0.0346813	-4.75385	0.07336	0.9922	0.89473
rs7095528	G	A	10:100269026	EX596801	5.52626	6.1433e-08	0.0346813	1.91588	0.05898	0.99522	0.9369
rs117994737	G	A	10:124891624	EX497632	-5.52624	6.14375e-08	0.0346813	-0.383619	0.05346	0.97972	0.69457
rs7086108	T	C	10:111151413	EX630968	-5.524	6.21686e-08	0.0350584	-4.75208	0.07336	0.9922	0.89473
rs57993981	AAC	A	10:495745	EX305717	5.52106	6.31358e-08	0.0355078	0.542797	0.07576	0.97928	0.77581
rs959532	C	A	10:60746298	EX209311	-5.52051	6.33203e-08	0.0355996	-7.35079	0.05262	0.99724	0.95406
rs34612355	CAT	C	10:68540764	EX428504	5.51972	6.3585e-08	0.0357123	0.40176	0.26672	0.9869	0.94777
rs7074089	C	G,T	10:34028908	EX269625	-5.51902	6.38188e-08	0.0358195	-11.2385	0.21898	0.98446	0.93112
rs10787504	G	C,T	10:115562228	EX630972	-5.5189	6.38593e-08	0.0358302	-18.3253	0.4302	0.99727	0.98956
rs9423247	C	G	10:124776426	EX82501	-5.51764	6.4285e-08	0.0360449	-0.312055	0.41585	0.98447	0.95131
rs397845085	TTA	T	10:71818392	EX151178	-5.51735	6.43826e-08	0.0360874	-17.1222	0.22069	0.97633	0.88878
rs11014816	T	C	10:26164735	EX238551	5.51643	6.46943e-08	0.0362378	0.39714	0.10676	0.9739	0.79354
rs11014816	T	C	10:26164735	EX238585	5.51636	6.47188e-08	0.0362394	0.397137	0.10676	0.9739	0.79354
rs927925918	GAT	G	10:26164756	EX238551	5.51503	6.51731e-08	0.0364571	0.396812	0.1068	0.97397	0.79404
rs927925918	GAT	G	10:26164756	EX238585	5.51496	6.51977e-08	0.0364586	0.396808	0.1068	0.97397	0.79404
rs56324147	TAC	T	10:58890855	EX233923	-5.5146	6.53201e-08	0.0365009	-2100.6	0.07752	0.99514	0.95054
rs397813575	AT	A	10:95100517	EX343625	-5.51294	6.58913e-08	0.0367112	-1.36075	0.302	0.99878	0.99486
rs7908713	C	A,G,T	10:98239219	EX122760	-5.51277	6.59509e-08	0.0367199	-129.67	0.35879	0.99793	0.99354
rs12265795	C	T	10:111756225	EX103250	-5.51071	6.66699e-08	0.0370708	-1.2805	0.05207	0.98119	0.6745
rs371151797	TAAAG	T	10:69126129	EX353762	-5.51041	6.67745e-08	0.0371166	-302.939	0.20837	0.97172	0.86995
rs56324147	TAC	T	10:58890855	EX233925	-5.51012	6.68756e-08	0.0371604	-2111.71	0.07752	0.99514	0.95054
rs202016905	C	CTGTG	10:25598144	EX332591	5.51003	6.69087e-08	0.0371664	4.88743	0.07617	0.98121	0.79166
rs151331611	G	A,T	10:24378594	EX329386	5.50979	6.6991e-08	0.0371925	12.99	0.07615	0.99479	0.93379
rs7908778	T	G	10:73923997	EX564860	-5.50911	6.72307e-08	0.0372728	-2.76348	0.05925	0.99435	0.90697
rs5787098	AAAAT	A	10:95787577	EX370483	5.50832	6.75104e-08	0.0373887	5.33079	0.31564	0.98907	0.96003
rs7097338	C	G,T	10:107314272	EX192571	-5.50751	6.78e-08	0.0374993	-18.9934	0.38041	0.99613	0.98711
rs1109891	G	A,C	10:132881784	EX123589	5.50727	6.78837e-08	0.0375331	199.566	0.4321	0.99782	0.99261
rs373854111	A	AG	10:30931117	EX493661	-5.50599	6.83415e-08	0.0377487	-12.6111	0.10638	0.98653	0.89991
rs71376886	GT	G	10:1125031	EX106573	-5.50507	6.86741e-08	0.0379074	-5.32134	0.38451	0.98679	0.95494
rs397813575	AT	A	10:95100517	EX390683	-5.50448	6.88849e-08	0.0379986	-1.22033	0.302	0.99878	0.99486
rs7097338	C	G,T	10:107314272	EX192542	-5.50424	6.89717e-08	0.0380213	-18.9872	0.38041	0.99613	0.98711
rs2901353	A	T	10:124776817	EX82501	-5.50413	6.90118e-08	0.0380309	-0.311585	0.41571	0.98417	0.95027
rs375871998	T	TTCTC	10:132766342	EX341970	5.50336	6.92926e-08	0.0381604	2.51316	0.10776	0.9924	0.9318
rs11014818	C	T	10:26165713	EX238551	5.50322	6.93451e-08	0.0381642	0.395161	0.10647	0.97459	0.79889
rs11014818	C	T	10:26165713	EX238585	5.50314	6.93712e-08	0.0381659	0.395158	0.10647	0.97459	0.79889
rs371151797	TAAAG	T	10:69126129	EX299666	-5.50262	6.95613e-08	0.0382401	-335.349	0.20837	0.97172	0.86995
rs398014174	CT	C	10:77378535	EX601137	5.50259	6.95747e-08	0.0382401	1.16703	0.06759	0.96577	0.5781
rs12251241	C	T	10:22636931	EX181421	-5.50223	6.97038e-08	0.0382941	-5.92041	0.06568	0.98867	0.8465
rs57574235	C	A,G	10:52440503	EX204690	5.50193	6.98132e-08	0.0383081	5.92558	0.05077	0.96706	0.40824
rs528425978	T	TAC	10:93481396	EX80686	5.50104	7.01396e-08	0.0384203	10.1844	0.09812	0.98774	0.88015
rs1198074	G	C	10:60746627	EX209311	-5.50022	7.04451e-08	0.0385372	-7.2771	0.05378	0.99725	0.9549
rs12251241	C	T	10:22636931	EX242520	-5.50018	7.04592e-08	0.0385372	-11.7937	0.06568	0.98867	0.8465
rs2421142	C	T	10:124773924	EX82501	-5.49996	7.05409e-08	0.0385679	-0.31114	0.41323	0.98472	0.95269
rs371151797	TAAAG	T	10:69126129	EX247407	-5.499	7.08965e-08	0.038737	-216.901	0.20837	0.97172	0.86995
rs147406939	A	G	10:490242	EX305729	5.49704	7.16299e-08	0.0390756	0.43739	0.07663	0.98641	0.85028
rs199914215	C	CA	10:738026	EX323545	-5.49683	7.17063e-08	0.0391027	-7.98332	0.06858	0.9788	0.74427
rs56324147	TAC	T	10:58890855	EX20944	5.49656	7.18077e-08	0.0391197	2029.72	0.07752	0.99514	0.95054
rs10883110	G	A	10:100269208	EX596801	5.49624	7.19308e-08	0.0391611	1.91786	0.05892	0.99507	0.93493
rs397845085	TTA	T	10:71818392	EX181421	-5.49572	7.21255e-08	0.0392032	-10.947	0.22069	0.97633	0.88878
rs12256396	C	T	10:34168257	EX434933	5.49557	7.21835e-08	0.0392092	0.219251	0.32777	0.96176	0.88113
rs10794583	G	T	10:124774439	EX420371	5.49362	7.29225e-08	0.039471	0.439817	0.26858	0.98912	0.95926
rs60570943	AT	A	10:124481848	EX102686	5.49362	7.29255e-08	0.039471	16.2813	0.10726	0.99506	0.95824
rs113635617	G	GT	10:102056972	EX447293	5.49284	7.32226e-08	0.0395736	34.3255	0.36612	0.95948	0.85615
rs281847	C	A,G,T	10:12985281	EX250630	5.49097	7.39444e-08	0.0398931	8.71312	0.38856	0.99551	0.98475
rs56001042	T	TTG	10:128057231	EX80686	5.49058	7.40937e-08	0.0399255	7.58104	0.17937	0.99851	0.99265
rs112961247	A	AC	10:93380143	EX607657	-5.49057	7.41002e-08	0.0399255	-4.54085	0.26924	0.99132	0.96325
rs71376886	GT	G	10:1125031	EX506408	-5.49022	7.42355e-08	0.0399855	-5.29994	0.38451	0.98679	0.95494
rs7075004	A	G	10:91145405	EX305722	5.49	7.43195e-08	0.0400178	0.871732	0.05005	0.99579	0.92721
rs1198073	C	T	10:60746650	EX209311	-5.48987	7.43727e-08	0.0400336	-7.25136	0.0538	0.99723	0.95454
rs3890674	G	A	10:28423323	EX613103	5.48977	7.44108e-08	0.0400412	0.233133	0.24206	0.97995	0.91455
rs77058032	T	C	10:26171945	EX238551	5.4897	7.44396e-08	0.0400438	0.380365	0.10277	0.98482	0.86925
rs77058032	T	C	10:26171945	EX238585	5.48963	7.44653e-08	0.0400447	0.380362	0.10277	0.98482	0.86925
rs1986268	C	T	10:28423204	EX613103	5.48922	7.46255e-08	0.040105	0.233142	0.24208	0.97987	0.91424
rs10740103	G	A,C	10:64834079	EX202850	5.48891	7.47478e-08	0.0401578	54.614	0.40873	0.99954	0.99832
rs7086264	C	T	10:16827070	EX325617	-5.48857	7.48779e-08	0.0401889	-0.73853	0.07046	0.99876	0.98371
rs3890674	G	A	10:28423323	EX613078	5.48811	7.506e-08	0.0402737	0.233281	0.24206	0.97995	0.91455
rs942792	T	C	10:81078502	EX250494	-5.48794	7.5129e-08	0.0402952	-0.287861	0.11478	0.99665	0.96997
rs1986268	C	T	10:28423204	EX613078	5.48755	7.52814e-08	0.0403523	0.233289	0.24208	0.97987	0.91424
rs79648067	A	C,G	10:126304196	EX192571	-5.48732	7.53721e-08	0.0403762	-8.28176	0.07283	0.97858	0.75161
rs530362351	A	AC	10:94635131	EX38031	-5.48635	7.57563e-08	0.040556	-6.23288	0.25702	0.99826	0.99297
rs1171584	C	T	10:61494521	EX376541	5.48623	7.58012e-08	0.040567	1.20211	0.06323	0.99998	0.99963
rs79547274	G	A,C,T	10:108304950	EX218037	-5.48567	7.60267e-08	0.0406506	-1.74617	0.08329	0.99306	0.92954
rs12414637	C	A,T	10:112873641	EX571338	-5.4856	7.60538e-08	0.0406506	-0.384289	0.05408	0.99312	0.89554
rs11813852	G	A,T	10:56526130	EX180833	-5.4856	7.60547e-08	0.0406506	-13.5651	0.0691	0.99751	0.97042
rs265463	G	C,T	10:83134067	EX209311	-5.48551	7.60877e-08	0.0406552	-7.46042	0.37625	0.9955	0.98486
rs79648067	A	C,G	10:126304196	EX192542	-5.48432	7.6564e-08	0.0408417	-8.27945	0.07283	0.97858	0.75161
rs146344768	C	A,T	10:128464270	EX97169	-5.48428	7.65817e-08	0.0408417	-84.2188	0.05238	0.96816	0.51163
rs397724002	AT	A	10:72130840	EX168848	-5.48305	7.70757e-08	0.0410386	-17.4513	0.08885	0.98906	0.89036
rs562416941	C	CG	10:48431521	EX487617	-5.48267	7.72271e-08	0.0410699	-409.295	0.27378	0.99884	0.9961
rs7086264	C	T	10:16827070	EX325635	-5.48266	7.7233e-08	0.0410699	-0.737855	0.07046	0.99876	0.98371
rs74619083	G	A	10:26168007	EX238551	5.48204	7.74849e-08	0.0411536	0.38993	0.10703	0.97589	0.8075
rs4310546	G	A,T	10:113073148	EX227898	5.482	7.74981e-08	0.0411536	12.5144	0.13238	0.99782	0.98218
rs74619083	G	A	10:26168007	EX238585	5.48197	7.75137e-08	0.0411536	0.389927	0.10703	0.97589	0.8075
rs4310546	G	A,T	10:113073148	EX227892	5.48169	7.76266e-08	0.0411909	12.5316	0.13238	0.99782	0.98218
rs10887952	C	A,T	10:91145054	EX305722	5.48167	7.76332e-08	0.0411909	0.86858	0.05334	0.99589	0.9331
rs7917495	T	C,G	10:71247667	EX192571	-5.48111	7.78634e-08	0.0412344	-3.13852	0.40338	0.99706	0.99092
rs1801157	C	T	10:44868257	EX283966	-5.48088	7.79541e-08	0.0412693	-0.518741	0.16683	0.99971	0.99853
rs7086264	C	T	10:16827070	EX325621	-5.48079	7.79924e-08	0.0412765	-0.737639	0.07046	0.99876	0.98371
rs146344768	C	A,T	10:128464270	EX448480	-5.48068	7.80352e-08	0.0412861	-65.5939	0.05238	0.96816	0.51163
rs571207237	T	TTTTA	10:110247489	EX140763	-5.48052	7.81016e-08	0.0413062	-4.85422	0.12269	0.99697	0.97583
rs59713126	G	GATT	10:26168328	EX238551	5.47975	7.84171e-08	0.0414094	0.388896	0.11816	0.97174	0.79392
rs59713126	G	GATT	10:26168328	EX238585	5.47968	7.84464e-08	0.0414117	0.388892	0.11816	0.97174	0.79392
rs58659788	C	CAGGGAT	10:26168330	EX238551	5.47855	7.89118e-08	0.0415936	0.388735	0.11822	0.97175	0.79376
rs58659788	C	CAGGGAT	10:26168330	EX238585	5.47848	7.89413e-08	0.0415941	0.388732	0.11822	0.97175	0.79376
rs12774398	C	G,T	10:96098744	EX416220	-5.47826	7.90326e-08	0.041629	-16.3766	0.16582	0.9997	0.9982
rs370447147	T	TG	10:122591614	EX368553	5.47814	7.90799e-08	0.0416408	22.5079	0.13171	0.99366	0.9567
rs7917495	T	C,G	10:71247667	EX192542	-5.47801	7.91325e-08	0.041643	-3.13759	0.40338	0.99706	0.99092
rs58659788	C	CAGGGAT	10:26168330	EX238551	5.47788	7.91886e-08	0.041643	0.38863	0.11822	0.97175	0.79376
rs567592165	G	GA	10:134202359	EX565889	-5.47781	7.92164e-08	0.041643	-5.84382	0.13846	0.99185	0.94354
rs58659788	C	CAGGGAT	10:26168330	EX238585	5.47781	7.92182e-08	0.041643	0.388627	0.11822	0.97175	0.79376
rs34813908	TA	T	10:88143524	EX260294	-5.47777	7.92338e-08	0.041643	-140.008	0.10648	0.98302	0.84684
rs80034827	A	G	10:16826540	EX325617	-5.47726	7.94471e-08	0.0417157	-0.731368	0.07169	0.99841	0.98072
rs73236350	C	A	10:55558425	EX73536	5.47715	7.94907e-08	0.0417166	3.06959	0.0604	0.98749	0.81787
rs146344768	C	A,T	10:128464270	EX448468	-5.47713	7.94987e-08	0.0417166	-65.4921	0.05238	0.96816	0.51163
rs369252093	T	TA	10:131192744	EX180833	-5.47625	7.98665e-08	0.0418701	-115.237	0.21257	0.97723	0.89382
rs548976	C	T	10:100415065	EX209311	5.47598	7.99806e-08	0.0419168	11.6491	0.05003	0.998	0.96337
rs146344768	C	A,T	10:128464270	EX448460	-5.47527	8.0278e-08	0.042033	-65.4535	0.05238	0.96816	0.51163
rs371155113	AAAGG	A	10:107642551	EX419035	-5.47511	8.0342e-08	0.0420533	-3.46944	0.1467	0.99997	0.99977
rs548976	C	T	10:100415065	EX209304	5.47484	8.04551e-08	0.0420766	11.3201	0.05003	0.998	0.96337
rs9419207	T	C	10:133925277	EX368018	5.47448	8.0607e-08	0.0421132	0.278377	0.39017	0.99638	0.98885
rs11303361	GA	G	10:69404253	EX433528	-5.47448	8.06077e-08	0.0421132	-129.355	0.09464	0.98207	0.83239
rs397845085	TTA	T	10:71818392	EX416282	-5.47442	8.06333e-08	0.0421134	-15.1707	0.22069	0.97633	0.88878
rs7068981	A	C	10:77741470	EX207278	5.47431	8.06796e-08	0.0421244	0.503032	0.29619	0.99721	0.98952
rs373854111	A	AG	10:30931117	EX493674	-5.47398	8.08179e-08	0.0421702	-12.9261	0.10638	0.98653	0.89991
rs76255538	A	G	10:26171497	EX238551	5.4729	8.12759e-08	0.0423827	0.379518	0.10298	0.98439	0.86562
rs76255538	A	G	10:26171497	EX238585	5.47284	8.13041e-08	0.0423841	0.379515	0.10298	0.98439	0.86562
rs61843972	G	A,C,T	10:16826352	EX325617	-5.47222	8.15677e-08	0.042495	-0.731337	0.07172	0.99835	0.98028
rs12244943	C	G	10:123293770	EX305717	5.47201	8.16565e-08	0.0425148	3.98247	0.05173	0.98303	0.72859
rs80034827	A	G	10:16826540	EX325635	-5.47148	8.18828e-08	0.042606	-0.730715	0.07169	0.99841	0.98072
rs71376886	GT	G	10:1125031	EX293039	-5.47109	8.20483e-08	0.0426655	-7.04222	0.38451	0.98679	0.95494
rs16937761	G	A	10:55562176	EX73542	5.47011	8.24696e-08	0.0428136	3.35478	0.05474	0.98503	0.76185
rs796810671	TG	T	10:76947241	EX179500	-5.47011	8.24698e-08	0.0428136	-129.355	0.17199	0.98539	0.92446
rs80034827	A	G	10:16826540	EX325621	-5.46957	8.27048e-08	0.0428788	-0.730496	0.07169	0.99841	0.98072
rs61843971	T	G	10:16826238	EX325617	-5.46887	8.30046e-08	0.0430069	-0.731349	0.06977	0.99829	0.97911
rs11511198	G	A	10:26007763	EX399483	-5.4688	8.30364e-08	0.0430069	-0.530891	0.14817	0.99563	0.97602
rs1198071	T	C	10:60747134	EX209311	-5.46873	8.30656e-08	0.0430069	-7.18686	0.05385	0.99713	0.953
rs548976	C	T	10:100415065	EX209318	5.46855	8.31451e-08	0.0430348	11.2915	0.05003	0.998	0.96337
rs549358349	C	CAT	10:16827510	EX325617	-5.46815	8.3318e-08	0.0431109	-0.730865	0.06441	0.99627	0.94571
rs2981447	C	T	10:123279866	EX254841	-5.46784	8.3454e-08	0.0431616	-7.12225	0.05018	0.98432	0.74536
rs61843970	A	C	10:16826200	EX325617	-5.46765	8.35387e-08	0.0431616	-0.731349	0.07175	0.99829	0.97973
rs7915923	T	C	10:124773737	EX82501	-5.467	8.38231e-08	0.0432797	-0.309678	0.41292	0.98447	0.95207
rs1198072	C	T	10:60747086	EX209311	-5.46695	8.38418e-08	0.0432797	-7.1921	0.05387	0.99713	0.95296
rs1801232	G	A,C,T	10:16870912	EX323545	-5.46693	8.38517e-08	0.0432797	-68.6285	0.08526	0.99691	0.96704
rs61843972	G	A,C,T	10:16826352	EX325635	-5.46644	8.40684e-08	0.0433647	-0.730682	0.07172	0.99835	0.98028
rs73573659	C	T	10:490352	EX305729	5.46631	8.41244e-08	0.0433802	0.379199	0.08897	0.99682	0.96628
rs9423317	T	A	10:124785785	EX247407	5.46622	8.41615e-08	0.043386	0.2596	0.2707	0.9763	0.91029
rs7079668	G	A	10:125031205	EX260289	-5.46591	8.42994e-08	0.0434227	-1.66722	0.06552	0.99698	0.96203
rs7074089	C	G,T	10:34028908	EX485638	-5.46554	8.44638e-08	0.0434843	-9.74159	0.21898	0.98446	0.93112
rs7074089	C	G,T	10:34028908	EX485639	-5.46549	8.44826e-08	0.0434843	-9.74166	0.21898	0.98446	0.93112
rs61843972	G	A,C,T	10:16826352	EX325621	-5.46452	8.4912e-08	0.0436112	-0.730463	0.07172	0.99835	0.98028
rs942792	T	C	10:81078502	EX250523	-5.46358	8.53297e-08	0.0437988	-0.285009	0.11478	0.99665	0.96997
rs61843971	T	G	10:16826238	EX325635	-5.46309	8.55493e-08	0.043898	-0.730693	0.06977	0.99829	0.97911
rs16929688	T	C	10:73875561	EX564860	-5.46272	8.57146e-08	0.0439558	-3.2154	0.06117	0.99553	0.93252
rs549358349	C	CAT	10:16827510	EX325635	-5.46248	8.58209e-08	0.0439737	-0.730224	0.06441	0.99627	0.94571
rs11516857	A	C	10:26007592	EX399483	-5.46243	8.58436e-08	0.0439737	-0.530198	0.14823	0.9957	0.97622
rs9423313	A	G	10:124778100	EX82501	-5.46241	8.58548e-08	0.0439737	-0.310166	0.4134	0.98303	0.94677
rs7069378	G	C	10:77741497	EX207278	5.46214	8.59765e-08	0.043982	0.502118	0.2961	0.99708	0.98929
rs61843970	A	C	10:16826200	EX325635	-5.46186	8.60999e-08	0.0440316	-0.730693	0.07175	0.99829	0.97973
rs16929686	A	G	10:73875392	EX564860	-5.46166	8.6192e-08	0.0440652	-3.21471	0.06116	0.99555	0.9329
rs6584938	C	T	10:111224775	EX97954	-5.46141	8.63017e-08	0.0440983	-6.98358	0.05517	0.98252	0.73214
rs61843971	T	G	10:16826238	EX325621	-5.46118	8.64077e-08	0.0441309	-0.730473	0.06977	0.99829	0.97911
rs61843969	A	G	10:16826169	EX325617	-5.46081	8.65748e-08	0.0441932	-0.73124	0.07016	0.99785	0.97424
rs549358349	C	CAT	10:16827510	EX325621	-5.46049	8.67167e-08	0.0442522	-0.729994	0.06441	0.99627	0.94571
rs12257956	A	G	10:73875142	EX564860	-5.46025	8.68279e-08	0.0442954	-3.17661	0.06978	0.99572	0.94129
rs201508786	A	G	10:13018826	EX330733	-5.45997	8.69532e-08	0.0443338	-1109.14	0.43097	0.99646	0.98799
rs61843970	A	C	10:16826200	EX325621	-5.45995	8.69636e-08	0.0443338	-0.730473	0.07175	0.99829	0.97973
rs12240802	G	C	10:81077765	EX250494	-5.4599	8.6983e-08	0.0443338	-0.284403	0.1086	0.99999	0.99989
rs9415311	C	A,G,T	10:56116722	EX257587	-5.45982	8.70201e-08	0.0443392	-17.5461	0.08079	0.9964	0.96663
rs56324147	TAC	T	10:58890855	EX420352	-5.45972	8.70648e-08	0.0443485	-3840.33	0.07752	0.99514	0.95054
rs1198072	C	T	10:60747086	EX192571	-5.45932	8.72466e-08	0.0444275	-3.75531	0.05387	0.99713	0.95296
rs34902689	CT	C	10:86620647	EX378344	-5.45824	8.77399e-08	0.0445835	-139.732	0.07221	0.99509	0.94784
rs7074089	C	G,T	10:34028908	EX171832	-5.45763	8.80213e-08	0.0446857	-10.4338	0.21898	0.98446	0.93112
rs35965618	TAG	T	10:59286430	EX218262	-5.45734	8.81543e-08	0.044726	-421.831	0.12929	0.99867	0.99092
rs11813852	G	A,T	10:56526130	EX80686	5.45702	8.82994e-08	0.0447724	7.8595	0.0691	0.99751	0.97042
rs55739265	CATAA	C	10:6781671	EX84503	5.45691	8.83535e-08	0.0447862	193.483	0.05783	0.98056	0.73666
rs1198072	C	T	10:60747086	EX192542	-5.4564	8.85861e-08	0.0448769	-3.7543	0.05387	0.99713	0.95296
rs61377479	T	C	10:13715750	EX76012	-5.4562	8.86795e-08	0.044897	-0.834794	0.05	0.98281	0.71735
rs61377479	T	C	10:13715750	EX76016	-5.45614	8.87069e-08	0.0448972	-0.834793	0.05	0.98281	0.71735
rs61377479	T	C	10:13715750	EX76017	-5.45607	8.87385e-08	0.0448996	-0.834786	0.05	0.98281	0.71735
rs61843968	A	G	10:16826139	EX325617	-5.45594	8.88016e-08	0.0449158	-0.731219	0.06984	0.99814	0.97792
rs845091	T	C	10:125208137	EX486784	5.45581	8.88608e-08	0.0449206	0.371647	0.30526	0.9846	0.94324
rs528425978	T	TAC	10:93481396	EX354289	5.45545	8.90253e-08	0.0449629	1.36601	0.09812	0.98774	0.88015
rs61843969	A	G	10:16826169	EX325635	-5.45502	8.92276e-08	0.0450242	-0.730582	0.07016	0.99785	0.97424
rs71376886	GT	G	10:1125031	EX506414	-5.45484	8.93095e-08	0.0450457	-5.29005	0.38451	0.98679	0.95494
rs371151797	TAAAG	T	10:69126129	EX223161	-5.45455	8.94437e-08	0.0450651	-251.778	0.20837	0.97172	0.86995
rs1198071	T	C	10:60747134	EX192571	-5.4532	9.00787e-08	0.0452843	-3.74754	0.05385	0.99713	0.953
rs703068	C	A,T	10:31903180	EX257587	-5.45317	9.00903e-08	0.0452843	-36.5683	0.29476	0.99694	0.98737
rs61843969	A	G	10:16826169	EX325621	-5.4531	9.01228e-08	0.0452843	-0.730362	0.07016	0.99785	0.97424
rs77283354	C	A	10:122142866	EX492576	-5.45188	9.06978e-08	0.0455139	-1.60434	0.05508	0.98266	0.77117
rs796810671	TG	T	10:76947241	EX353793	-5.45179	9.07434e-08	0.0455139	-114.23	0.17199	0.98539	0.92446
rs36043585	G	A	10:500565	EX305717	5.45172	9.07733e-08	0.0455152	0.569602	0.06393	0.98098	0.77079
rs11252513	G	A	10:499489	EX305729	5.45163	9.0818e-08	0.0455239	0.383928	0.09235	0.99261	0.92289
rs713490	G	A,T	10:26169748	EX238551	5.45123	9.10068e-08	0.0455847	0.383824	0.1076	0.97757	0.81768
rs35025323	T	C	10:97089991	EX494393	5.45117	9.10341e-08	0.0455847	0.189974	0.12376	0.99377	0.95655
rs713490	G	A,T	10:26169748	EX238585	5.45116	9.10402e-08	0.0455847	0.383821	0.1076	0.97757	0.81768
rs397708825	ATG	A	10:87089835	EX180833	-5.45107	9.10809e-08	0.0455847	-3.00508	0.16475	0.98445	0.90681
rs1198071	T	C	10:60747134	EX192542	-5.45027	9.14613e-08	0.0457503	-3.74653	0.05385	0.99713	0.953
rs61843968	A	G	10:16826139	EX325635	-5.45014	9.15234e-08	0.0457676	-0.73056	0.06984	0.99814	0.97792
rs11813340	C	A,T	10:71167196	EX133520	-5.44939	9.18823e-08	0.0459196	-26.0295	0.05283	0.97045	0.55445
rs1368660	A	C,G	10:132736750	EX323545	-5.44917	9.19867e-08	0.0459442	-7.75781	0.05305	0.99874	0.98012
rs61843967	C	G	10:16826084	EX325617	-5.44859	9.2268e-08	0.0460083	-0.731152	0.06988	0.99808	0.97728
rs959532	C	A	10:60746298	EX209304	-5.44856	9.22804e-08	0.0460083	-7.05831	0.05262	0.99724	0.95406
rs66635663	TA	T	10:121274169	EX350602	5.44823	9.244e-08	0.0460471	0.58245	0.2234	0.95539	0.7998
rs61843968	A	G	10:16826139	EX325621	-5.44823	9.24409e-08	0.0460471	-0.73034	0.06984	0.99814	0.97792
rs189420456	C	T	10:55552440	EX284917	-5.44642	9.33166e-08	0.046414	-4.46916	0.05446	0.99157	0.87225
rs265463	G	C,T	10:83134067	EX209304	-5.44613	9.34572e-08	0.0464701	-7.20287	0.37625	0.9955	0.98486
rs7072647	G	A	10:498806	EX305729	5.44524	9.38876e-08	0.0466563	0.383187	0.08762	0.99599	0.95699
rs1001534975	CGA	C	10:3152025	EX237572	-5.44372	9.4636e-08	0.0469863	-8.05661	0.07383	0.97774	0.75882
rs73236350	C	A	10:55558425	EX206123	5.44332	9.48333e-08	0.0470562	3.11348	0.0604	0.98749	0.81787
rs200851687	C	CTTTA	10:125030760	EX260289	-5.44293	9.5027e-08	0.0471383	-1.66316	0.06688	0.99674	0.95954
rs61843967	C	G	10:16826084	EX325635	-5.44279	9.5096e-08	0.0471586	-0.730492	0.06988	0.99808	0.97728
rs202016905	C	CTGTG	10:25598144	EX332585	5.44191	9.55299e-08	0.0473333	4.85965	0.07617	0.98121	0.79166
rs61843967	C	G	10:16826084	EX325621	-5.44087	9.60489e-08	0.0475464	-0.730271	0.06988	0.99808	0.97728
rs111719917	G	A	10:19821676	EX187320	-5.44065	9.61591e-08	0.0475745	-0.88691	0.20023	0.9949	0.9721
rs12240802	G	C	10:81077765	EX250523	-5.44061	9.61791e-08	0.0475745	-0.281821	0.1086	0.99999	0.99989
rs11193155	G	A	10:108754887	EX76017	-5.44058	9.61914e-08	0.0475745	-1.78412	0.05926	0.99454	0.9203
rs11193155	G	A	10:108754887	EX76012	-5.4405	9.62362e-08	0.0475826	-1.78407	0.05926	0.99454	0.9203
rs11193155	G	A	10:108754887	EX76016	-5.44042	9.62751e-08	0.0475877	-1.78406	0.05926	0.99454	0.9203
rs796699538	TA	T	10:62517850	EX110433	-5.44024	9.63659e-08	0.0476061	-192.568	0.49988	0.98311	0.94619
rs145248506	ACGGGGGCGTGGCGGGACCGG	A	10:6205643	EX371074	5.44023	9.63692e-08	0.0476061	0.354301	0.17557	0.98048	0.88435
rs72819857	A	C,G	10:98688443	EX448831	5.44012	9.64232e-08	0.0476187	66.5126	0.05994	0.99778	0.96369
rs567592165	G	GA	10:134202359	EX491384	-5.43979	9.65876e-08	0.0476857	-7.03648	0.13846	0.99185	0.94354
rs12251241	C	T	10:22636931	EX197293	-5.43941	9.67798e-08	0.0477524	-10.1385	0.06568	0.98867	0.8465
rs59267075	A	ATAT	10:3012877	EX214392	5.43926	9.68543e-08	0.0477609	2.07155	0.07127	0.99729	0.96885
rs9423314	A	G	10:124778364	EX82501	-5.43911	9.69334e-08	0.0477858	-0.309332	0.41315	0.98249	0.94503
rs11014816	T	C	10:26164735	EX238581	5.43798	9.75041e-08	0.0480388	0.397803	0.10676	0.9739	0.79354
rs4918074	C	A,G	10:95832007	EX618166	-5.4375	9.77467e-08	0.0481006	-9.15798	0.05274	0.97694	0.64433
rs2603807	A	C,G	10:16872797	EX323545	-5.43743	9.77809e-08	0.0481006	-50.3934	0.48537	0.99683	0.99033
rs17662847	C	A,T	10:58440515	EX265349	-5.43727	9.78656e-08	0.0481174	-6.33367	0.09667	0.9981	0.9826
rs398054417	GCACA	G	10:61492735	EX376541	5.43708	9.79609e-08	0.0481218	1.23503	0.05044	0.99443	0.89927
rs146344768	C	A,T	10:128464270	EX542524	-5.43657	9.82229e-08	0.0482363	-64.8052	0.05238	0.96816	0.51163
rs927925918	GAT	G	10:26164756	EX238581	5.436	9.8511e-08	0.0483493	0.397434	0.1068	0.97397	0.79404
rs397846103	ATG	A	10:36293432	EX260139	-5.43592	9.85538e-08	0.0483561	-16.3235	0.18757	0.99209	0.95196
rs530362351	A	AC	10:94635131	EX580516	-5.43583	9.86014e-08	0.0483653	-5.12108	0.25702	0.99826	0.99297
rs11239240	G	T	10:45265145	EX181261	-5.43569	9.86718e-08	0.0483747	-0.339293	0.11639	0.99748	0.97986
rs373854111	A	AG	10:30931117	EX563052	-5.43539	9.88266e-08	0.0484273	-15.3349	0.10638	0.98653	0.89991
rs11014823	G	A	10:26170652	EX238551	5.43511	9.89687e-08	0.0484742	0.38058	0.10787	0.97847	0.8238
rs11014823	G	A	10:26170652	EX238585	5.43504	9.90047e-08	0.0484776	0.380577	0.10787	0.97847	0.8238
rs10870253	T	C	10:133918466	EX368018	5.43474	9.91598e-08	0.0485393	0.274469	0.39241	0.99664	0.98803
rs4918074	C	A,G	10:95832007	EX370483	5.4344	9.93354e-08	0.0485967	7.84343	0.05274	0.97694	0.64433
rs377741058	C	T	10:69486526	EX192571	-5.43426	9.94092e-08	0.048609	-29.6413	0.23878	0.98272	0.92661
rs377741058	C	T	10:69486526	EX209311	-5.43424	9.94185e-08	0.048609	-56.6948	0.23878	0.98272	0.92661
rs11239239	C	A	10:45262481	EX181261	-5.43383	9.96315e-08	0.0486988	-0.339943	0.11624	0.99703	0.97648
rs2611375	C	T	10:45264580	EX181261	-5.43349	9.98057e-08	0.0487697	-0.334187	0.13614	0.99806	0.98571
rs917161979	A	G	10:44722903	EX289773	5.43305	1.00035e-07	0.0488532	8.12776	0.05514	0.99572	0.93111
rs112399449	GA	G	10:102325810	EX341970	5.43174	1.00715e-07	0.0491421	6.35281	0.20897	0.99713	0.98624
rs1986268	C	T	10:28423204	EX183708	-5.43164	1.00771e-07	0.0491552	-0.471101	0.24208	0.97987	0.91424
rs16937763	C	T	10:55562463	EX73542	5.43152	1.00834e-07	0.0491713	3.32837	0.05466	0.985	0.76103
rs7086108	T	C	10:111151413	EX630969	-5.43114	1.0103e-07	0.049228	-4.72779	0.07336	0.9922	0.89473
rs2243438	G	A	10:11306560	EX218037	-5.43093	1.01139e-07	0.0492434	-0.786083	0.05167	0.9942	0.90059
rs377741058	C	T	10:69486526	EX192542	-5.4309	1.01159e-07	0.0492434	-29.631	0.23878	0.98272	0.92661
rs3890674	G	A	10:28423323	EX183708	-5.43076	1.0123e-07	0.0492538	-0.47097	0.24206	0.97995	0.91455
rs531304278	G	A	10:3070802	EX187320	-5.43074	1.01239e-07	0.0492538	-58.4409	0.17567	0.98571	0.91393
rs11012604	G	T	10:21526552	EX305729	5.43029	1.01478e-07	0.0493404	0.272694	0.11027	0.96837	0.73598
rs809367	G	A	10:89741806	EX530690	-5.43014	1.01557e-07	0.049351	-1.18986	0.14183	0.99099	0.9479
rs56324147	TAC	T	10:58890855	EX343625	-5.42888	1.02225e-07	0.0496065	-2763.34	0.07752	0.99514	0.95054
rs371151797	TAAAG	T	10:69126129	EX433998	-5.42869	1.02323e-07	0.0496065	-260.95	0.20837	0.97172	0.86995
rs71964602	CCCTT	C	10:13616435	EX485638	-5.42869	1.02324e-07	0.0496065	-2163.66	0.2645	0.99811	0.99176
rs71964602	CCCTT	C	10:13616435	EX485639	-5.42864	1.0235e-07	0.0496065	-2163.68	0.2645	0.99811	0.99176
rs265463	G	C,T	10:83134067	EX209318	-5.42854	1.02407e-07	0.0496195	-7.17079	0.37625	0.9955	0.98486
rs111396362	A	C	10:26007072	EX399483	-5.4283	1.0253e-07	0.04966	-0.526448	0.15372	0.99509	0.97218
rs372419279	C	CTCCA	10:111928168	EX596801	-5.42827	1.0255e-07	0.04966	-126.639	0.1168	0.98379	0.8704
rs11014824	C	A,T	10:26171121	EX238551	5.4276	1.02907e-07	0.0498184	0.379032	0.10801	0.97887	0.82663
rs11014824	C	A,T	10:26171121	EX238585	5.42753	1.02944e-07	0.049822	0.379029	0.10801	0.97887	0.82663
rs61575538	A	AAG	10:510501	EX305729	-5.42722	1.03111e-07	0.0498737	-0.369081	0.08877	0.99361	0.92471
rs1198074	G	C	10:60746627	EX209304	-5.42691	1.03272e-07	0.0499085	-6.98558	0.05378	0.99725	0.9549
rs4944739	G	C,T	11:87329713	EX305716	16.4738	3.10807e-46	3.19973e-38	44.847	0.32611	0.98381	0.94165
rs4944739	G	C,T	11:87329713	EX305729	15.7396	3.43494e-43	3.14332e-35	42.7282	0.32611	0.98381	0.94165
rs4944739	G	C,T	11:87329713	EX305722	15.4721	4.34884e-42	3.77017e-34	47.4897	0.32611	0.98381	0.94165
rs4944739	G	C,T	11:87329713	EX305717	15.2504	3.5427e-41	2.91773e-33	48.0261	0.32611	0.98381	0.94165
rs11226775	A	G,T	11:105441801	EX305716	15.1114	1.31413e-40	1.03076e-32	29.346	0.05329	0.99923	0.98748
rs11226775	A	G,T	11:105441801	EX305729	14.6832	7.32552e-39	5.48476e-31	28.209	0.05329	0.99923	0.98748
rs11226775	A	G,T	11:105441801	EX305717	14.0647	2.3109e-36	1.65498e-28	31.4385	0.05329	0.99923	0.98748
rs11226775	A	G,T	11:105441801	EX305722	13.9281	8.14997e-36	5.59353e-28	30.6168	0.05329	0.99923	0.98748
rs1821217	C	A,T	11:91331554	EX305716	13.4057	9.76762e-34	6.43562e-26	253.616	0.08191	0.9974	0.97178
rs1821217	C	A,T	11:91331554	EX305729	13.1269	1.22548e-32	7.47623e-25	244.705	0.08191	0.9974	0.97178
rs1821217	C	A,T	11:91331554	EX305722	12.128	8.94287e-29	4.75178e-21	259.974	0.08191	0.9974	0.97178
rs1821217	C	A,T	11:91331554	EX305717	11.9429	4.50333e-28	2.31806e-20	262.324	0.08191	0.9974	0.97178
rs140662057	GT	G	11:24985145	EX76012	-10.8708	4.18945e-24	1.77173e-16	-5.32872	0.38659	0.99828	0.99304
rs140662057	GT	G	11:24985145	EX76016	-10.8707	4.19336e-24	1.77173e-16	-5.32872	0.38659	0.99828	0.99304
rs140662057	GT	G	11:24985145	EX76017	-10.8707	4.19488e-24	1.77173e-16	-5.32872	0.38659	0.99828	0.99304
rs17119183	T	A,C	11:115968698	EX305716	10.4249	1.65192e-22	5.80843e-15	2.49185	0.10403	0.99827	0.98755
rs545864967	T	TACAC	11:90428782	EX305729	10.3886	2.2206e-22	7.31546e-15	17.571	0.06399	0.99855	0.98075
rs545864967	T	TACAC	11:90428782	EX305716	10.3644	2.70242e-22	8.72819e-15	17.9199	0.06399	0.99855	0.98075
rs12789205	G	A,T	11:43175790	EX76012	-10.178	1.22018e-21	3.35392e-14	-103.206	0.38066	0.98659	0.95591
rs12789205	G	A,T	11:43175790	EX76016	-10.1779	1.22133e-21	3.35392e-14	-103.205	0.38066	0.98659	0.95591
rs12789205	G	A,T	11:43175790	EX76017	-10.1778	1.2217e-21	3.35392e-14	-103.206	0.38066	0.98659	0.95591
rs17119183	T	A,C	11:115968698	EX305729	10.13	1.79391e-21	4.76597e-14	2.38494	0.10403	0.99827	0.98755
rs200643362	AAT	A	11:25594434	EX492576	10.0482	3.45503e-21	9.03344e-14	1717.71	0.14202	0.99848	0.98971
rs17119183	T	A,C	11:115968698	EX305722	9.96093	6.92406e-21	1.65293e-13	2.6431	0.10403	0.99827	0.98755
rs17119183	T	A,C	11:115968698	EX305717	9.84779	1.69716e-20	3.77775e-13	2.67243	0.10403	0.99827	0.98755
rs796561240	TAC	T	11:96875667	EX218037	-9.80464	2.38548e-20	5.17016e-13	-4.47225	0.413	0.97355	0.90908
rs1384201	T	A,C	11:98382756	EX492576	9.61051	1.09157e-19	2.30515e-12	6.94606	0.26433	0.96587	0.84969
rs79885938	C	G,T	11:97464141	EX218037	-9.57992	1.38487e-19	2.85142e-12	-2.71372	0.07228	0.99682	0.9621
rs750319327	AAAC	A	11:108090459	EX218037	-9.52471	2.1258e-19	4.22334e-12	-5.00965	0.44125	0.99562	0.98479
rs10837990	C	A,G	11:43005862	EX209318	-9.48391	2.91487e-19	5.71587e-12	-11.3632	0.30922	0.99467	0.98149
rs10837990	C	A,G	11:43005862	EX209304	-9.47641	3.08877e-19	5.9856e-12	-11.3726	0.30922	0.99467	0.98149
rs10837990	C	A,G	11:43005862	EX209311	-9.45513	3.64019e-19	6.97216e-12	-11.6797	0.30922	0.99467	0.98149
rs545864967	T	TACAC	11:90428782	EX305722	9.41766	4.85857e-19	9.01041e-12	18.2565	0.06399	0.99855	0.98075
rs116053949	A	T	11:103918468	EX218037	-9.37915	6.53238e-19	1.19556e-11	-6.38207	0.1008	0.9635	0.71235
rs7107615	G	A,T	11:103785491	EX218037	-9.36326	7.37923e-19	1.33571e-11	-79.1323	0.45125	0.99925	0.99764
rs58622494	T	TTA	11:94004900	EX209318	-9.35303	7.98163e-19	1.42904e-11	-32.6071	0.06775	0.99604	0.94539
rs58622494	T	TTA	11:94004900	EX209304	-9.3365	9.05909e-19	1.55437e-11	-32.6082	0.06775	0.99604	0.94539
rs58622494	T	TTA	11:94004900	EX209311	-9.31535	1.06496e-18	1.75418e-11	-33.4878	0.06775	0.99604	0.94539
rs142726999	GC	G	11:71222452	EX209318	-9.30711	1.13419e-18	1.76247e-11	-4011.15	0.27301	0.97707	0.90428
rs34095490	T	A,G	11:86260088	EX209318	-9.30711	1.13419e-18	1.76247e-11	-4011.15	0.10845	0.99696	0.97437
rs150874671	TA	T	11:96847154	EX209318	-9.30711	1.13419e-18	1.76247e-11	-1146.04	0.05508	0.98172	0.72223
rs142726999	GC	G	11:71222452	EX209304	-9.29206	1.27241e-18	1.87133e-11	-4011.75	0.27301	0.97707	0.90428
rs34095490	T	A,G	11:86260088	EX209304	-9.29206	1.27241e-18	1.87133e-11	-4011.75	0.10845	0.99696	0.97437
rs150874671	TA	T	11:96847154	EX209304	-9.29206	1.27241e-18	1.87133e-11	-1146.21	0.05508	0.98172	0.72223
rs142726999	GC	G	11:71222452	EX209311	-9.26008	1.62386e-18	2.19245e-11	-4116.01	0.27301	0.97707	0.90428
rs34095490	T	A,G	11:86260088	EX209311	-9.26008	1.62386e-18	2.19245e-11	-4116.01	0.10845	0.99696	0.97437
rs150874671	TA	T	11:96847154	EX209311	-9.26008	1.62386e-18	2.19245e-11	-1176	0.05508	0.98172	0.72223
rs148861078	C	CA	11:86256163	EX209318	-9.22905	2.05647e-18	2.6884e-11	-1308.72	0.3097	0.99681	0.98772
rs148861078	C	CA	11:86256163	EX209304	-9.21244	2.33311e-18	2.9562e-11	-1308.72	0.3097	0.99681	0.98772
rs4451691	T	A,G	11:90473356	EX209318	-9.21139	2.35166e-18	2.95695e-11	-146.301	0.35846	0.99563	0.98542
rs796406449	CA	C	11:13148713	EX218037	-9.20908	2.39337e-18	2.9866e-11	-6.35	0.14402	0.99331	0.95591
rs4451691	T	A,G	11:90473356	EX209304	-9.19569	2.64938e-18	3.28121e-11	-146.312	0.35846	0.99563	0.98542
rs1287145	A	C,G	11:126883980	EX218037	-9.17303	3.14582e-18	3.83833e-11	-10.5392	0.32939	0.98526	0.95053
rs148861078	C	CA	11:86256163	EX209311	-9.16941	3.23337e-18	3.88756e-11	-1341.37	0.3097	0.99681	0.98772
rs4451691	T	A,G	11:90473356	EX209311	-9.1549	3.60864e-18	4.24578e-11	-149.991	0.35846	0.99563	0.98542
rs545864967	T	TACAC	11:90428782	EX305717	9.13739	4.11939e-18	4.74502e-11	18.175	0.06399	0.99855	0.98075
rs138548107	A	ATT	11:56176800	EX209318	-9.09252	5.77931e-18	6.56522e-11	-68.3411	0.29989	0.99605	0.98447
rs138548107	A	ATT	11:56176800	EX209304	-9.07483	6.60288e-18	7.39873e-11	-68.3322	0.29989	0.99605	0.98447
rs58657122	T	TA	11:109485380	EX218037	-9.05782	7.50399e-18	8.35165e-11	-4.69671	0.08713	0.99708	0.96944
rs138548107	A	ATT	11:56176800	EX209311	-9.03749	8.74155e-18	9.66371e-11	-70.0675	0.29989	0.99605	0.98447
rs569468404	C	CT	11:29188528	EX209318	-9.02964	9.27262e-18	1.01825e-10	-11.3252	0.1318	0.9986	0.9895
rs569468404	C	CT	11:29188528	EX209304	-9.01291	1.05115e-17	1.14463e-10	-11.3246	0.1318	0.9986	0.9895
rs11023945	C	A,T	11:16465039	EX209318	-8.99864	1.16967e-17	1.25925e-10	-39.6005	0.30464	0.99881	0.99547
rs11023945	C	A,T	11:16465039	EX209304	-8.98323	1.31264e-17	1.404e-10	-39.6027	0.30464	0.99881	0.99547
rs569468404	C	CT	11:29188528	EX209311	-8.97781	1.36696e-17	1.45266e-10	-11.6142	0.1318	0.9986	0.9895
rs11023945	C	A,T	11:16465039	EX209311	-8.96138	1.5454e-17	1.59679e-10	-40.6644	0.30464	0.99881	0.99547
rs377316380	TTTGTTG	T	11:28569825	EX209318	-8.90026	2.4368e-17	2.47769e-10	-615.047	0.48447	0.99558	0.98641
rs141967625	TAC	T	11:91618601	EX305716	8.89082	2.61387e-17	2.64143e-10	2.40735	0.09465	0.99299	0.93359
rs377316380	TTTGTTG	T	11:28569825	EX209304	-8.88684	2.6923e-17	2.70409e-10	-615.182	0.48447	0.99558	0.98641
rs377316380	TTTGTTG	T	11:28569825	EX209311	-8.87217	3.00217e-17	2.97898e-10	-632.078	0.48447	0.99558	0.98641
rs591064	G	A,T	11:97926132	EX209318	-8.86744	3.10943e-17	3.06694e-10	-81.6193	0.3111	0.99926	0.99743
rs190510744	T	A,C	11:32544106	EX252261	-8.8648	3.17082e-17	3.10888e-10	-151.881	0.13278	0.97805	0.85408
rs591064	G	A,T	11:97926132	EX209304	-8.85048	3.52589e-17	3.43656e-10	-81.6097	0.3111	0.99926	0.99743
rs591064	G	A,T	11:97926132	EX209311	-8.81683	4.5229e-17	4.33142e-10	-83.7014	0.3111	0.99926	0.99743
rs796529304	AT	A	11:42646116	EX252261	-8.81256	4.66795e-17	4.36873e-10	-229.401	0.06934	0.99959	0.99377
rs7127201	G	A,C	11:55285260	EX252261	-8.81256	4.66795e-17	4.36873e-10	-3555.71	0.11286	0.99546	0.96036
rs512539	T	A,C	11:55299011	EX252261	-8.81256	4.66795e-17	4.36873e-10	-711.143	0.05359	0.99998	0.99957
rs34611629	G	A,C	11:85503820	EX252261	-8.80041	5.10607e-17	4.69868e-10	-16.363	0.27787	0.99922	0.99659
rs1036070	T	A,G	11:34900179	EX252261	-8.74457	7.70443e-17	6.93475e-10	-53.7796	0.19346	0.99897	0.99451
rs79921586	C	G,T	11:98146772	EX218037	-8.73213	8.44193e-17	7.55728e-10	-2.25056	0.28864	0.99113	0.96545
rs561919523	T	A	11:14516002	EX209318	-8.69538	1.1054e-16	9.78926e-10	-17.0768	0.11328	0.98237	0.86524
rs561919523	T	A	11:14516002	EX209304	-8.67737	1.26121e-16	1.11094e-09	-17.0724	0.11328	0.98237	0.86524
rs796561240	TAC	T	11:96875667	EX218043	-8.66457	1.38501e-16	1.20072e-09	-4.42586	0.413	0.97355	0.90908
rs141967625	TAC	T	11:91618601	EX305729	8.65466	1.48896e-16	1.28408e-09	2.30418	0.09465	0.99299	0.93359
rs561919523	T	A	11:14516002	EX209311	-8.63703	1.69351e-16	1.4379e-09	-17.4972	0.11328	0.98237	0.86524
rs3044736	A	ACC	11:34906280	EX252261	-8.62355	1.8684e-16	1.57825e-09	-41.8764	0.30634	0.99692	0.98829
rs398097888	CT	C	11:124225738	EX522853	-8.61231	2.02776e-16	1.69548e-09	-467.723	0.19436	0.98558	0.92896
rs510767	C	G,T	11:126078285	EX522853	-8.52453	3.83422e-16	3.00746e-09	-327.559	0.17211	0.99891	0.99334
rs140662057	GT	G	11:24985145	EX76035	-8.51094	4.23016e-16	3.3023e-09	-5.09584	0.38659	0.99828	0.99304
rs141967625	TAC	T	11:91618601	EX305722	8.48258	5.19076e-16	4.03308e-09	2.5446	0.09465	0.99299	0.93359
rs510767	C	G,T	11:126078285	EX522863	-8.47387	5.52697e-16	4.27414e-09	-344.254	0.17211	0.99891	0.99334
rs4936970	G	A,T	11:124902367	EX522853	-8.44675	6.71837e-16	5.12332e-09	-47.0817	0.17311	0.99893	0.99397
rs4936970	G	A,T	11:124902367	EX522863	-8.42828	7.67193e-16	5.77035e-09	-49.6376	0.17311	0.99893	0.99397
rs398097888	CT	C	11:124225738	EX522863	-8.39989	9.40449e-16	6.91558e-09	-483.791	0.19436	0.98558	0.92896
rs34709860	G	A,T	11:107755053	EX305716	8.39346	9.8479e-16	7.20946e-09	127.26	0.35004	0.99736	0.98997
rs775421705	TGAGA	T	11:34556488	EX252261	-8.35092	1.33471e-15	9.60047e-09	-70.338	0.06892	0.96945	0.66185
rs202184771	A	T	11:103821299	EX522853	-8.34356	1.40668e-15	1.00306e-08	-3.23127	0.15883	0.9612	0.79827
rs200485409	A	AAAAC	11:65583961	EX492576	8.33785	1.46515e-15	1.04024e-08	2000.43	0.42661	0.99221	0.97615
rs79885938	C	G,T	11:97464141	EX218043	-8.32167	1.64417e-15	1.14756e-08	-2.64474	0.07228	0.99682	0.9621
rs141967625	TAC	T	11:91618601	EX305717	8.31272	1.75225e-15	1.20765e-08	2.55241	0.09465	0.99299	0.93359
rs73419826	C	A,T	11:12646505	EX129926	-8.29088	2.04658e-15	1.39879e-08	-4.21656	0.053	0.98904	0.81131
rs750319327	AAAC	A	11:108090459	EX218043	-8.2783	2.23772e-15	1.51063e-08	-4.88345	0.44125	0.99562	0.98479
rs12287625	G	A,C	11:95997360	EX522853	-8.27079	2.36015e-15	1.58677e-08	-3.52023	0.11683	0.99364	0.95244
rs34709860	G	A,T	11:107755053	EX305717	8.25109	2.71364e-15	1.80236e-08	140.674	0.35004	0.99736	0.98997
rs34709860	G	A,T	11:107755053	EX305722	8.23226	3.10039e-15	2.03463e-08	137.61	0.35004	0.99736	0.98997
rs7107615	G	A,T	11:103785491	EX218043	-8.22857	3.18229e-15	2.08008e-08	-77.8135	0.45125	0.99925	0.99764
rs11825461	G	A,C	11:134260026	EX232139	-8.1994	3.90983e-15	2.4962e-08	-36.4489	0.09717	0.97963	0.81457
rs538821332	AGT	A	11:70964586	EX494015	-8.18721	4.2605e-15	2.69556e-08	-39.6253	0.35682	0.98885	0.96226
rs643017	T	A,C	11:56267330	EX252261	-8.16619	4.93989e-15	3.07053e-08	-45.6027	0.28197	0.99879	0.99549
rs11216377	T	A,C	11:98538560	EX218037	-8.15256	5.43624e-15	3.36634e-08	-5.5133	0.23871	0.98973	0.95434
rs1792260	C	A,T	11:71127463	EX260289	-8.14969	5.54691e-15	3.40924e-08	-7760.62	0.22983	0.99977	0.99869
rs147925381	TG	T	11:24493208	EX563052	-8.12792	6.46207e-15	3.9423e-08	-503.418	0.44614	0.99441	0.98243
rs202184771	A	T	11:103821299	EX522863	-8.12644	6.5296e-15	3.9542e-08	-3.33762	0.15883	0.9612	0.79827
rs1790362	G	A,C	11:71118789	EX260289	-8.12218	6.72739e-15	4.04425e-08	-7.75078	0.23125	0.9984	0.99362
rs116053949	A	T	11:103918468	EX218043	-8.11876	6.89052e-15	4.12725e-08	-6.19606	0.1008	0.9635	0.71235
rs1516751	T	A,C	11:21085281	EX209304	-8.07971	9.05363e-15	5.27715e-08	-61.5156	0.37222	0.99438	0.98257
rs1516751	T	A,C	11:21085281	EX209311	-8.07962	9.05956e-15	5.27715e-08	-63.2908	0.37222	0.99438	0.98257
rs12789205	G	A,T	11:43175790	EX76035	-8.07707	9.22236e-15	5.34891e-08	-99.3505	0.38066	0.98659	0.95591
rs1516751	T	A,C	11:21085281	EX209318	-8.07089	9.62878e-15	5.56503e-08	-61.3684	0.37222	0.99438	0.98257
rs58657122	T	TA	11:109485380	EX218043	-8.05717	1.05947e-14	6.10189e-08	-4.66091	0.08713	0.99708	0.96944
rs12287625	G	A,C	11:95997360	EX522863	-8.05349	1.08699e-14	6.23858e-08	-3.63508	0.11683	0.99364	0.95244
rs202031927	A	AT	11:26433275	EX596139	-8.03444	1.24118e-14	7.0498e-08	-5.27176	0.2847	0.98431	0.9373
rs968719565	CTA	C	11:5383120	EX209318	-8.0321	1.26147e-14	7.14048e-08	-1184.91	0.39253	0.99926	0.99736
rs968719565	CTA	C	11:5383120	EX209304	-8.01452	1.42537e-14	8.01313e-08	-1184.43	0.39253	0.99926	0.99736
rs1287145	A	C,G	11:126883980	EX218043	-7.98471	1.75268e-14	9.81967e-08	-10.2717	0.32939	0.98526	0.95053
rs561421810	AT	A	11:55368919	EX73542	7.97975	1.81392e-14	1.00941e-07	20.1621	0.05416	0.99837	0.96927
rs796406449	CA	C	11:13148713	EX218043	-7.96382	2.02526e-14	1.11571e-07	-6.1553	0.14402	0.99331	0.95591
rs12284200	G	A,T	11:24696337	EX252261	-7.94995	2.22887e-14	1.21972e-07	-18.9182	0.2221	0.98897	0.95043
rs11825461	G	A,C	11:134260026	EX133861	-7.94487	2.30844e-14	1.25908e-07	-55.6215	0.09717	0.97963	0.81457
rs538821332	AGT	A	11:70964586	EX343625	-7.93339	2.49874e-14	1.34947e-07	-36.1849	0.35682	0.98885	0.96226
rs968719565	CTA	C	11:5383120	EX209311	-7.92204	2.7019e-14	1.44786e-07	-1206.59	0.39253	0.99926	0.99736
rs12364529	C	G,T	11:16923799	EX596139	-7.91775	2.78307e-14	1.47878e-07	-2781.82	0.12486	0.99729	0.9797
rs11825461	G	A,C	11:134260026	EX483003	-7.85081	4.40651e-14	2.29694e-07	-41.896	0.09717	0.97963	0.81457
rs199796672	T	TTA	11:95366465	EX273304	-7.82372	5.30329e-14	2.72984e-07	-105.964	0.24752	0.99178	0.9637
rs1516751	T	A,C	11:21085281	EX73542	7.81642	5.57438e-14	2.86044e-07	33.0961	0.37222	0.99438	0.98257
rs542923882	TAC	T	11:102722793	EX218037	-7.80508	6.02262e-14	3.07131e-07	-3.62349	0.08682	0.99951	0.99447
rs591064	G	A,T	11:97926132	EX73542	7.79446	6.47481e-14	3.29173e-07	40.5759	0.3111	0.99926	0.99743
rs535438927	AAAAAC	A	11:122907529	EX252261	-7.76978	7.65873e-14	3.8579e-07	-81.537	0.05371	0.99773	0.96383
rs79709501	T	G	11:64315474	EX258899	-7.74997	8.76121e-14	4.38642e-07	-0.645396	0.06292	0.97532	0.72599
rs76348729	A	G	11:64311347	EX258899	-7.74863	8.84122e-14	4.41306e-07	-0.616134	0.06744	0.97503	0.73048
rs35753511	TA	T	11:128923960	EX273304	-7.74602	8.99926e-14	4.46489e-07	-2413.14	0.23858	0.98749	0.94532
rs77764955	G	A	11:64315841	EX258899	-7.74425	9.10801e-14	4.50527e-07	-0.647642	0.06279	0.97509	0.72268
rs56369910	C	T	11:64309574	EX258899	-7.73748	9.53601e-14	4.70286e-07	-0.624918	0.06435	0.9766	0.74572
rs12417070	T	C,G	11:24529553	EX209318	-7.73648	9.60037e-14	4.72046e-07	-107.276	0.06407	0.99813	0.97483
rs78121834	G	A	11:64310446	EX258899	-7.73518	9.68537e-14	4.74808e-07	-0.624718	0.0645	0.97658	0.74537
rs59161142	G	A,C	11:64322891	EX258899	-7.73205	9.89323e-14	4.83559e-07	-0.67885	0.06071	0.97341	0.69892
rs12417070	T	C,G	11:24529553	EX209304	-7.72384	1.04591e-13	5.09704e-07	-107.282	0.06407	0.99813	0.97483
rs78511224	T	C	11:64345581	EX258899	-7.71624	1.10104e-13	5.29121e-07	-0.936654	0.05062	0.97106	0.59148
rs114186241	T	C	11:64325327	EX258899	-7.71614	1.10181e-13	5.29121e-07	-0.785663	0.05638	0.9696	0.64174
rs538821332	AGT	A	11:70964586	EX402578	-7.71529	1.10815e-13	5.30619e-07	-22.3913	0.35682	0.98885	0.96226
rs147453504	C	T	11:64325372	EX258899	-7.71325	1.12354e-13	5.36426e-07	-0.784374	0.05644	0.9696	0.64193
rs10769129	A	C,G	11:5637544	EX492576	7.70561	1.18309e-13	5.62209e-07	1853.78	0.22928	0.95297	0.79427
rs78556383	T	C	11:64345988	EX258899	-7.69657	1.25762e-13	5.93562e-07	-0.945279	0.0505	0.97109	0.58704
rs554848	T	A,G	11:59529520	EX341970	7.69226	1.29475e-13	6.0934e-07	6.13212	0.07829	0.99857	0.98723
rs79787558	C	T	11:64333119	EX258899	-7.68423	1.36686e-13	6.39621e-07	-0.82089	0.05468	0.96954	0.62536
rs142726999	GC	G	11:71222452	EX73542	7.67896	1.41632e-13	6.51659e-07	1892.08	0.27301	0.97707	0.90428
rs34095490	T	A,G	11:86260088	EX73542	7.67896	1.41632e-13	6.51659e-07	1892.08	0.10845	0.99696	0.97437
rs150874671	TA	T	11:96847154	EX73542	7.67896	1.41632e-13	6.51659e-07	540.593	0.05508	0.98172	0.72223
rs12417070	T	C,G	11:24529553	EX209311	-7.67042	1.50013e-13	6.86384e-07	-109.719	0.06407	0.99813	0.97483
rs11604815	C	G,T	11:91752966	EX218037	-7.66938	1.51068e-13	6.89296e-07	-10.3871	0.28338	0.99696	0.98693
rs569468404	C	CT	11:29188528	EX73542	7.65436	1.67146e-13	7.50188e-07	5.46067	0.1318	0.9986	0.9895
rs11023945	C	A,T	11:16465039	EX73542	7.64166	1.8204e-13	8.08228e-07	19.1207	0.30464	0.99881	0.99547
rs4451691	T	A,G	11:90473356	EX73542	7.62511	2.0343e-13	8.79492e-07	69.1717	0.35846	0.99563	0.98542
rs1374139	A	G,T	11:25146045	EX103250	-7.61928	2.1155e-13	9.09819e-07	-260.57	0.25858	0.9995	0.99759
rs796947561	AT	A	11:18431449	EX401281	7.61773	2.13763e-13	9.16943e-07	19.9472	0.11043	0.97958	0.83565
rs544886935	T	TAC	11:37462618	EX103250	-7.61655	2.15461e-13	9.21694e-07	-12.6776	0.37814	0.97993	0.93442
rs1108885	C	A,G	11:113522357	EX522853	-7.60498	2.32822e-13	9.88402e-07	-62.4792	0.30731	0.99109	0.9665
rs1516751	T	A,C	11:21085281	EX73536	7.57465	2.85168e-13	1.19827e-06	32.3598	0.37222	0.99438	0.98257
rs79921586	C	G,T	11:98146772	EX218043	-7.56941	2.95313e-13	1.23775e-06	-2.18161	0.28864	0.99113	0.96545
rs675231	T	A,C,G	11:6823276	EX129926	-7.54485	3.47861e-13	1.43967e-06	-33.7193	0.22063	0.98989	0.95245
rs397686558	TA	T	11:4575391	EX563052	-7.54218	3.54103e-13	1.45454e-06	-7341.53	0.38918	0.99594	0.986
rs1792568	C	A,T	11:15250651	EX563052	-7.54218	3.54103e-13	1.45454e-06	-7341.53	0.42187	0.99757	0.99252
rs7942333	C	A,G	11:22472741	EX563052	-7.54218	3.54103e-13	1.45454e-06	-1835.38	0.27625	0.99934	0.99767
rs1108885	C	A,G	11:113522357	EX522863	-7.51967	4.11264e-13	1.6637e-06	-65.3498	0.30731	0.99109	0.9665
rs397686558	TA	T	11:4575391	EX129926	-7.519	4.13103e-13	1.6637e-06	-4909.03	0.38918	0.99594	0.986
rs1792568	C	A,T	11:15250651	EX129926	-7.519	4.13103e-13	1.6637e-06	-4909.03	0.42187	0.99757	0.99252
rs7942333	C	A,G	11:22472741	EX129926	-7.519	4.13103e-13	1.6637e-06	-1227.26	0.27625	0.99934	0.99767
rs591064	G	A,T	11:97926132	EX73536	7.48198	5.28051e-13	2.04177e-06	39.3464	0.3111	0.99926	0.99743
rs34709860	G	A,T	11:107755053	EX305729	7.48083	5.32087e-13	2.05135e-06	112.868	0.35004	0.99736	0.98997
rs12226898	C	G,T	11:17237481	EX596079	-7.47383	5.57323e-13	2.12503e-06	-15.5244	0.14838	0.98262	0.88002
rs675231	T	A,C,G	11:6823276	EX563052	-7.47019	5.70892e-13	2.16175e-06	-49.8603	0.22063	0.98989	0.95245
rs56369910	C	T	11:64309574	EX355310	-7.46811	5.78808e-13	2.1817e-06	-1.80605	0.06435	0.9766	0.74572
rs79885938	C	G,T	11:97464141	EX218039	-7.46637	5.85511e-13	2.20192e-06	-2.79703	0.07228	0.99682	0.9621
rs78121834	G	A	11:64310446	EX355310	-7.4606	6.08235e-13	2.26668e-06	-1.80435	0.0645	0.97658	0.74537
rs76348729	A	G	11:64311347	EX355310	-7.44747	6.63313e-13	2.4608e-06	-1.77417	0.06744	0.97503	0.73048
rs113684061	C	A,T	11:41548339	EX103250	-7.42734	7.57455e-13	2.78497e-06	-133.224	0.11228	0.99973	0.99754
rs750319327	AAAC	A	11:108090459	EX218039	-7.41177	8.39186e-13	3.07464e-06	-5.15444	0.44125	0.99562	0.98479
rs79709501	T	G	11:64315474	EX355310	-7.41163	8.39974e-13	3.07464e-06	-1.85036	0.06292	0.97532	0.72599
rs561421810	AT	A	11:55368919	EX73536	7.4087	8.56274e-13	3.12736e-06	18.9977	0.05416	0.99837	0.96927
rs10837990	C	A,G	11:43005862	EX73542	7.40511	8.76757e-13	3.18317e-06	5.11527	0.30922	0.99467	0.98149
rs77764955	G	A	11:64315841	EX355310	-7.40251	8.91865e-13	3.22163e-06	-1.85599	0.06279	0.97509	0.72268
rs12226898	C	G,T	11:17237481	EX596096	-7.39402	9.42981e-13	3.38401e-06	-15.5582	0.14838	0.98262	0.88002
rs397960323	C	CA	11:95599074	EX252261	-7.39163	9.57885e-13	3.43002e-06	-7.60121	0.05192	0.9966	0.94856
rs34699903	TA	T	11:29609650	EX103250	-7.38802	9.80865e-13	3.49116e-06	-396.488	0.26945	0.9666	0.8667
rs10611887	ACT	A	11:26692062	EX260289	-7.38175	1.02201e-12	3.61601e-06	-23.2769	0.27831	0.99851	0.99397
rs397686558	TA	T	11:4575391	EX353663	-7.38095	1.02739e-12	3.61601e-06	-4475.91	0.38918	0.99594	0.986
rs1792568	C	A,T	11:15250651	EX353663	-7.38095	1.02739e-12	3.61601e-06	-4475.91	0.42187	0.99757	0.99252
rs7942333	C	A,G	11:22472741	EX353663	-7.38095	1.02739e-12	3.61601e-06	-1118.98	0.27625	0.99934	0.99767
rs59161142	G	A,C	11:64322891	EX355310	-7.378	1.04748e-12	3.66174e-06	-1.94244	0.06071	0.97341	0.69892
rs538821332	AGT	A	11:70964586	EX223159	-7.37765	1.04988e-12	3.66174e-06	-32.1351	0.35682	0.98885	0.96226
rs494134	T	C	11:95599264	EX252261	-7.37645	1.05818e-12	3.67726e-06	-7.5523	0.05288	0.99667	0.95077
rs10790352	C	G,T	11:119752238	EX209318	-7.37401	1.0752e-12	3.70432e-06	-10.224	0.46029	0.98917	0.96662
rs150874671	TA	T	11:96847154	EX73536	7.3725	1.0859e-12	3.70432e-06	524.225	0.05508	0.98172	0.72223
rs142726999	GC	G	11:71222452	EX73536	7.3725	1.0859e-12	3.70432e-06	1834.79	0.27301	0.97707	0.90428
rs34095490	T	A,G	11:86260088	EX73536	7.3725	1.0859e-12	3.70432e-06	1834.79	0.10845	0.99696	0.97437
rs7108615	T	A,C	11:30297809	EX129926	-7.37246	1.08621e-12	3.70432e-06	-52.9924	0.35162	0.99587	0.98519
rs569468404	C	CT	11:29188528	EX73536	7.37127	1.09466e-12	3.72544e-06	5.30926	0.1318	0.9986	0.9895
rs56369910	C	T	11:64309574	EX392673	-7.3684	1.11548e-12	3.78845e-06	-1.62324	0.06435	0.9766	0.74572
rs78121834	G	A	11:64310446	EX392673	-7.36496	1.14089e-12	3.86678e-06	-1.62248	0.0645	0.97658	0.74537
rs10790352	C	G,T	11:119752238	EX209304	-7.36037	1.17565e-12	3.95207e-06	-10.2225	0.46029	0.98917	0.96662
rs796561240	TAC	T	11:96875667	EX218039	-7.3515	1.24587e-12	4.16262e-06	-4.46415	0.413	0.97355	0.90908
rs4944739	G	C,T	11:87329713	EX254841	7.35044	1.25451e-12	4.17722e-06	44.6397	0.32611	0.98381	0.94165
rs538821332	AGT	A	11:70964586	EX195686	-7.33682	1.37127e-12	4.49053e-06	-28.7762	0.35682	0.98885	0.96226
rs79709501	T	G	11:64315474	EX392673	-7.33368	1.39963e-12	4.57431e-06	-1.66721	0.06292	0.97532	0.72599
rs76348729	A	G	11:64311347	EX392673	-7.33284	1.40734e-12	4.59037e-06	-1.5917	0.06744	0.97503	0.73048
rs7108615	T	A,C	11:30297809	EX563052	-7.32857	1.4471e-12	4.70146e-06	-78.6281	0.35162	0.99587	0.98519
rs61894241	G	A,C,T	11:55351097	EX73542	7.32534	1.47795e-12	4.78242e-06	20.1245	0.05345	0.99884	0.98013
rs77764955	G	A	11:64315841	EX392673	-7.32328	1.49794e-12	4.82853e-06	-1.672	0.06279	0.97509	0.72268
rs148861078	C	CA	11:86256163	EX73542	7.32225	1.50803e-12	4.85157e-06	596.397	0.3097	0.99681	0.98772
rs10790352	C	G,T	11:119752238	EX209311	-7.3209	1.52134e-12	4.88484e-06	-10.4682	0.46029	0.98917	0.96662
rs66903223	C	T	11:11283138	EX563052	-7.31811	1.54922e-12	4.94544e-06	-3195.4	0.0651	0.99821	0.97548
rs142726999	GC	G	11:71222452	EX206123	7.31039	1.62921e-12	5.13118e-06	1857.94	0.27301	0.97707	0.90428
rs34095490	T	A,G	11:86260088	EX206123	7.31039	1.62921e-12	5.13118e-06	1857.94	0.10845	0.99696	0.97437
rs150874671	TA	T	11:96847154	EX206123	7.31039	1.62921e-12	5.13118e-06	530.841	0.05508	0.98172	0.72223
rs538821332	AGT	A	11:70964586	EX195683	-7.30788	1.65604e-12	5.20572e-06	-28.5184	0.35682	0.98885	0.96226
rs4451691	T	A,G	11:90473356	EX206123	7.30601	1.67633e-12	5.25946e-06	68.3025	0.35846	0.99563	0.98542
rs76348729	A	G	11:64311347	EX170104	7.30512	1.68602e-12	5.27983e-06	1.00118	0.06744	0.97503	0.73048
rs138548107	A	ATT	11:56176800	EX73542	7.30343	1.7047e-12	5.30804e-06	31.4542	0.29989	0.99605	0.98447
rs552308381	C	G,T	11:41326258	EX252261	-7.302	1.72062e-12	5.34289e-06	-151.186	0.05357	0.99639	0.94761
rs11023945	C	A,T	11:16465039	EX73536	7.30184	1.72238e-12	5.34289e-06	18.4638	0.30464	0.99881	0.99547
rs56369910	C	T	11:64309574	EX170104	7.30064	1.73593e-12	5.35465e-06	1.01617	0.06435	0.9766	0.74572
rs538821332	AGT	A	11:70964586	EX529340	-7.29901	1.75435e-12	5.40138e-06	-14.5014	0.35682	0.98885	0.96226
rs7127426	A	C,G	11:42414566	EX162673	-7.29769	1.76951e-12	5.4312e-06	-20.7819	0.13665	0.99802	0.98578
rs675231	T	A,C,G	11:6823276	EX353663	-7.29706	1.77677e-12	5.4312e-06	-30.348	0.22063	0.98989	0.95245
rs34641592	C	G,T	11:121916841	EX209311	-7.29641	1.78426e-12	5.4312e-06	-206.719	0.41368	0.98996	0.9667
rs147453504	C	T	11:64325372	EX355310	-7.29616	1.7872e-12	5.4312e-06	-2.22728	0.05644	0.9696	0.64193
rs78121834	G	A	11:64310446	EX170104	7.29614	1.78741e-12	5.4312e-06	1.01555	0.0645	0.97658	0.74537
rs114186241	T	C	11:64325327	EX355310	-7.2956	1.79371e-12	5.4312e-06	-2.23007	0.05638	0.9696	0.64174
rs59161142	G	A,C	11:64322891	EX392673	-7.28934	1.86822e-12	5.64642e-06	-1.74784	0.06071	0.97341	0.69892
rs199723035	C	CATCT	11:64346432	EX258899	-7.28824	1.88159e-12	5.6764e-06	-0.704974	0.12538	0.95131	0.67803
rs11216377	T	A,C	11:98538560	EX218043	-7.2817	1.96327e-12	5.90117e-06	-5.47377	0.23871	0.98973	0.95434
rs532189251	C	CAT	11:81309379	EX76012	-7.28102	1.97199e-12	5.90117e-06	-2.67074	0.48529	0.99453	0.98211
rs532189251	C	CAT	11:81309379	EX76016	-7.28093	1.97311e-12	5.90117e-06	-2.67073	0.48529	0.99453	0.98211
rs532189251	C	CAT	11:81309379	EX76017	-7.28086	1.97401e-12	5.90117e-06	-2.67072	0.48529	0.99453	0.98211
rs397783714	A	AG	11:128433963	EX162673	-7.27589	2.03867e-12	6.06149e-06	-4.92109	0.12266	0.99763	0.98144
rs76348729	A	G	11:64311347	EX170106	7.27227	2.08718e-12	6.1834e-06	1.00496	0.06744	0.97503	0.73048
rs75308212	T	C	11:64302024	EX355310	-7.26859	2.13759e-12	6.32135e-06	-2.03331	0.05646	0.9736	0.69871
rs11226636	A	C,T	11:97313035	EX232139	-7.26692	2.16082e-12	6.37861e-06	-13.3641	0.30531	0.99806	0.99391
rs56369910	C	T	11:64309574	EX170106	7.26629	2.16967e-12	6.39329e-06	1.01983	0.06435	0.9766	0.74572
rs7107615	G	A,T	11:103785491	EX218039	-7.26443	2.19598e-12	6.45926e-06	-81.1148	0.45125	0.99925	0.99764
rs78121834	G	A	11:64310446	EX170106	7.26207	2.22986e-12	6.54722e-06	1.01924	0.0645	0.97658	0.74537
rs377316380	TTTGTTG	T	11:28569825	EX73542	7.26018	2.25741e-12	6.61631e-06	286.6	0.48447	0.99558	0.98641
rs4451691	T	A,G	11:90473356	EX73536	7.25903	2.27419e-12	6.65365e-06	66.5771	0.35846	0.99563	0.98542
rs74833237	AT	A	11:37483377	EX103250	-7.25734	2.29929e-12	6.71515e-06	-65.6401	0.37861	0.98287	0.94609
rs78389751	G	A,T	11:64304605	EX355310	-7.25488	2.33621e-12	6.81092e-06	-1.93097	0.05927	0.97504	0.71948
rs11023945	C	A,T	11:16465039	EX206123	7.25155	2.3871e-12	6.94697e-06	18.7219	0.30464	0.99881	0.99547
rs77359636	A	G	11:64303322	EX355310	-7.25018	2.40847e-12	6.97345e-06	-1.95182	0.05936	0.97502	0.72082
rs76857853	C	G	11:64302038	EX355310	-7.25005	2.41048e-12	6.97345e-06	-1.98814	0.05722	0.97403	0.70585
rs146625673	CA	C	11:64306414	EX355310	-7.24942	2.42021e-12	6.97345e-06	-1.8875	0.05872	0.97542	0.71755
rs11020062	G	A,C	11:88218777	EX76012	-7.24916	2.42432e-12	6.97345e-06	-2.38268	0.44786	0.99729	0.9903
rs11020062	G	A,C	11:88218777	EX76016	-7.24911	2.42516e-12	6.97345e-06	-2.38268	0.44786	0.99729	0.9903
rs11020062	G	A,C	11:88218777	EX76017	-7.24907	2.42583e-12	6.97345e-06	-2.38267	0.44786	0.99729	0.9903
rs79936292	G	A,T	11:64306403	EX355310	-7.24831	2.43777e-12	6.98341e-06	-1.89088	0.05861	0.97536	0.71687
rs56810477	A	G	11:64305257	EX355310	-7.24684	2.46109e-12	7.03796e-06	-1.91317	0.05795	0.9751	0.71287
rs58657122	T	TA	11:109485380	EX218039	-7.244	2.5067e-12	7.15595e-06	-4.93411	0.08713	0.99708	0.96944
rs796406449	CA	C	11:13148713	EX218039	-7.24267	2.52824e-12	7.20495e-06	-6.58018	0.14402	0.99331	0.95591
rs79350875	C	A	11:64299568	EX355310	-7.2403	2.56738e-12	7.29128e-06	-2.04688	0.05558	0.97359	0.693
rs34641592	C	G,T	11:121916841	EX209318	-7.23698	2.62315e-12	7.43683e-06	-199.192	0.41368	0.98996	0.9667
rs34641592	C	G,T	11:121916841	EX209304	-7.23585	2.64225e-12	7.46529e-06	-199.457	0.41368	0.98996	0.9667
rs56369910	C	T	11:64309574	EX318531	-7.22791	2.78146e-12	7.80507e-06	-0.790778	0.06435	0.9766	0.74572
rs56369910	C	T	11:64309574	EX318535	-7.22791	2.78146e-12	7.80507e-06	-0.790778	0.06435	0.9766	0.74572
rs56369910	C	T	11:64309574	EX318537	-7.2276	2.7869e-12	7.80704e-06	-0.790711	0.06435	0.9766	0.74572
rs56369910	C	T	11:64309574	EX318542	-7.22693	2.79902e-12	7.82541e-06	-0.790596	0.06435	0.9766	0.74572
rs56369910	C	T	11:64309574	EX318539	-7.22671	2.80296e-12	7.82541e-06	-0.790626	0.06435	0.9766	0.74572
rs56369910	C	T	11:64309574	EX318545	-7.22615	2.81318e-12	7.84065e-06	-0.790521	0.06435	0.9766	0.74572
rs78121834	G	A	11:64310446	EX318531	-7.22353	2.86122e-12	7.93425e-06	-0.790306	0.0645	0.97658	0.74537
rs78121834	G	A	11:64310446	EX318535	-7.22353	2.86122e-12	7.93425e-06	-0.790306	0.0645	0.97658	0.74537
rs78121834	G	A	11:64310446	EX318537	-7.22322	2.86685e-12	7.9365e-06	-0.790239	0.0645	0.97658	0.74537
rs78121834	G	A	11:64310446	EX318542	-7.22255	2.87933e-12	7.95543e-06	-0.790124	0.0645	0.97658	0.74537
rs78121834	G	A	11:64310446	EX318539	-7.22233	2.88334e-12	7.95543e-06	-0.790154	0.0645	0.97658	0.74537
rs78121834	G	A	11:64310446	EX318545	-7.22177	2.89389e-12	7.97117e-06	-0.790049	0.0645	0.97658	0.74537
rs56369910	C	T	11:64309574	EX318526	-7.22145	2.89984e-12	7.97423e-06	-0.789879	0.06435	0.9766	0.74572
rs79709501	T	G	11:64315474	EX170104	7.21858	2.95407e-12	8.09632e-06	1.03767	0.06292	0.97532	0.72599
rs78121834	G	A	11:64310446	EX318526	-7.21707	2.983e-12	8.15002e-06	-0.789407	0.0645	0.97658	0.74537
rs569468404	C	CT	11:29188528	EX206123	7.21704	2.98356e-12	8.15002e-06	5.31683	0.1318	0.9986	0.9895
rs77764955	G	A	11:64315841	EX170104	7.21069	3.10839e-12	8.43846e-06	1.04095	0.06279	0.97509	0.72268
rs11231812	T	C	11:64306409	EX355310	-7.21062	3.10964e-12	8.43846e-06	-1.78841	0.07128	0.97644	0.76794
rs76348729	A	G	11:64311347	EX318531	-7.20926	3.13703e-12	8.48484e-06	-0.77693	0.06744	0.97503	0.73048
rs76348729	A	G	11:64311347	EX318535	-7.20926	3.13703e-12	8.48484e-06	-0.77693	0.06744	0.97503	0.73048
rs76348729	A	G	11:64311347	EX318537	-7.20895	3.14327e-12	8.48777e-06	-0.776865	0.06744	0.97503	0.73048
rs76348729	A	G	11:64311347	EX318542	-7.20829	3.15673e-12	8.49337e-06	-0.776752	0.06744	0.97503	0.73048
rs76348729	A	G	11:64311347	EX318539	-7.20809	3.16081e-12	8.49337e-06	-0.776783	0.06744	0.97503	0.73048
rs11231811	T	C	11:64304725	EX355310	-7.2077	3.16868e-12	8.49742e-06	-1.85508	0.0687	0.9753	0.7538
rs76348729	A	G	11:64311347	EX318545	-7.20751	3.17264e-12	8.49742e-06	-0.776678	0.06744	0.97503	0.73048
rs79885938	C	G,T	11:97464141	EX218036	-7.20693	3.18459e-12	8.51559e-06	-2.69717	0.07228	0.99682	0.9621
rs79787558	C	T	11:64333119	EX355310	-7.20569	3.21014e-12	8.56998e-06	-2.31312	0.05468	0.96954	0.62536
rs76348729	A	G	11:64311347	EX318526	-7.2026	3.2746e-12	8.69978e-06	-0.776027	0.06744	0.97503	0.73048
rs75308212	T	C	11:64302024	EX392673	-7.19441	3.4521e-12	9.09798e-06	-1.83247	0.05646	0.9736	0.69871
rs7926817	A	C,G	11:98054323	EX408822	7.19038	3.54271e-12	9.307e-06	1.98784	0.26794	0.99667	0.98675
rs79350875	C	A	11:64299568	EX392673	-7.18855	3.58464e-12	9.3872e-06	-1.84969	0.05558	0.97359	0.693
rs796561240	TAC	T	11:96875667	EX218036	-7.18821	3.59255e-12	9.393e-06	-4.35341	0.413	0.97355	0.90908
rs367821859	GACTAA	G	11:95603008	EX252261	-7.18795	3.59847e-12	9.39356e-06	-6.83096	0.05279	0.99669	0.95082
rs59161142	G	A,C	11:64322891	EX170104	7.18416	3.68728e-12	9.61015e-06	1.08906	0.06071	0.97341	0.69892
rs79709501	T	G	11:64315474	EX170106	7.18387	3.69413e-12	9.61279e-06	1.0413	0.06292	0.97532	0.72599
rs75308212	T	C	11:64302024	EX386823	7.18083	3.76703e-12	9.75626e-06	1.99503	0.05646	0.9736	0.69871
rs76857853	C	G	11:64302038	EX392673	-7.17953	3.79861e-12	9.80721e-06	-1.79252	0.05722	0.97403	0.70585
rs79350875	C	A	11:64299568	EX386823	7.178	3.83614e-12	9.88862e-06	2.01452	0.05558	0.97359	0.693
rs77359636	A	G	11:64303322	EX392673	-7.17706	3.85948e-12	9.93323e-06	-1.75921	0.05936	0.97502	0.72082
rs78389751	G	A,T	11:64304605	EX386823	7.17604	3.88476e-12	9.98268e-06	1.89664	0.05927	0.97504	0.71948
rs77764955	G	A	11:64315841	EX170106	7.17578	3.89132e-12	9.98399e-06	1.04456	0.06279	0.97509	0.72268
rs76857853	C	G	11:64302038	EX386823	7.1752	3.90589e-12	9.99023e-06	1.95374	0.05722	0.97403	0.70585
rs77359636	A	G	11:64303322	EX386823	7.17434	3.92744e-12	1.00095e-05	1.91782	0.05936	0.97502	0.72082
rs56810477	A	G	11:64305257	EX386823	7.17398	3.93652e-12	1.00095e-05	1.88051	0.05795	0.9751	0.71287
rs555561	G	A	11:95603082	EX252261	-7.1729	3.964e-12	1.00608e-05	-6.78683	0.05282	0.99679	0.9525
rs79709501	T	G	11:64315474	EX318531	-7.17179	3.99251e-12	1.0094e-05	-0.809991	0.06292	0.97532	0.72599
rs79709501	T	G	11:64315474	EX318535	-7.17179	3.99251e-12	1.0094e-05	-0.809991	0.06292	0.97532	0.72599
rs79709501	T	G	11:64315474	EX318537	-7.17148	4.00048e-12	1.0094e-05	-0.809922	0.06292	0.97532	0.72599
rs78389751	G	A,T	11:64304605	EX392673	-7.17143	4.00162e-12	1.0094e-05	-1.73823	0.05927	0.97504	0.71948
rs79709501	T	G	11:64315474	EX318542	-7.17082	4.01743e-12	1.00973e-05	-0.809805	0.06292	0.97532	0.72599
rs79350875	C	A	11:64299568	EX160840	-7.17066	4.02158e-12	1.00973e-05	-0.881981	0.05558	0.97359	0.693
rs79709501	T	G	11:64315474	EX318539	-7.1706	4.02296e-12	1.00973e-05	-0.809836	0.06292	0.97532	0.72599
rs79709501	T	G	11:64315474	EX318545	-7.17004	4.03746e-12	1.00973e-05	-0.809728	0.06292	0.97532	0.72599
rs146625673	CA	C	11:64306414	EX386823	7.16957	4.04965e-12	1.00973e-05	1.85369	0.05872	0.97542	0.71755
rs11231811	T	C	11:64304725	EX386823	7.16925	4.05811e-12	1.00973e-05	1.83103	0.0687	0.9753	0.7538
rs79936292	G	A,T	11:64306403	EX386823	7.16835	4.08149e-12	1.01302e-05	1.85699	0.05861	0.97536	0.71687
rs77764955	G	A	11:64315841	EX318531	-7.1676	4.10132e-12	1.01302e-05	-0.81291	0.06279	0.97509	0.72268
rs77764955	G	A	11:64315841	EX318535	-7.1676	4.10132e-12	1.01302e-05	-0.81291	0.06279	0.97509	0.72268
rs77764955	G	A	11:64315841	EX318537	-7.16729	4.10954e-12	1.01302e-05	-0.812841	0.06279	0.97509	0.72268
rs77764955	G	A	11:64315841	EX318542	-7.16663	4.12701e-12	1.01302e-05	-0.812723	0.06279	0.97509	0.72268
rs77764955	G	A	11:64315841	EX318539	-7.16641	4.1327e-12	1.01302e-05	-0.812754	0.06279	0.97509	0.72268
rs114186241	T	C	11:64325327	EX392673	-7.16636	4.13405e-12	1.01302e-05	-1.99641	0.05638	0.9696	0.64174
rs1446194	A	G	11:25003031	EX76012	7.16601	4.14327e-12	1.01302e-05	2.35534	0.0515	0.99506	0.92295
rs1446194	A	G	11:25003031	EX76016	7.16595	4.14504e-12	1.01302e-05	2.35534	0.0515	0.99506	0.92295
rs1446194	A	G	11:25003031	EX76017	7.1659	4.14614e-12	1.01302e-05	2.35534	0.0515	0.99506	0.92295
rs75308212	T	C	11:64302024	EX160840	-7.16589	4.14651e-12	1.01302e-05	-0.872636	0.05646	0.9736	0.69871
rs77764955	G	A	11:64315841	EX318545	-7.16585	4.14756e-12	1.01302e-05	-0.812645	0.06279	0.97509	0.72268
rs79709501	T	G	11:64315474	EX318526	-7.16529	4.16243e-12	1.01302e-05	-0.809061	0.06292	0.97532	0.72599
rs116053949	A	T	11:103918468	EX218039	-7.16525	4.16354e-12	1.01302e-05	-6.45462	0.1008	0.9635	0.71235
rs147453504	C	T	11:64325372	EX392673	-7.16439	4.18663e-12	1.01713e-05	-1.9933	0.05644	0.9696	0.64193
rs538821332	AGT	A	11:70964586	EX416220	-7.16409	4.19471e-12	1.01759e-05	-27.5139	0.35682	0.98885	0.96226
rs77359636	A	G	11:64303322	EX160840	-7.16344	4.2122e-12	1.01897e-05	-0.839276	0.05936	0.97502	0.72082
rs11231812	T	C	11:64306409	EX386823	7.16342	4.21275e-12	1.01897e-05	1.76334	0.07128	0.97644	0.76794
rs77764955	G	A	11:64315841	EX318526	-7.1611	4.27589e-12	1.03272e-05	-0.811976	0.06279	0.97509	0.72268
rs76857853	C	G	11:64302038	EX160840	-7.16034	4.29688e-12	1.03366e-05	-0.854581	0.05722	0.97403	0.70585
rs397686558	TA	T	11:4575391	EX498875	7.15982	4.31114e-12	1.03366e-05	2517.71	0.38918	0.99594	0.986
rs1792568	C	A,T	11:15250651	EX498875	7.15982	4.31114e-12	1.03366e-05	2517.71	0.42187	0.99757	0.99252
rs7942333	C	A,G	11:22472741	EX498875	7.15982	4.31114e-12	1.03366e-05	629.429	0.27625	0.99934	0.99767
rs146625673	CA	C	11:64306414	EX392673	-7.15814	4.35783e-12	1.04182e-05	-1.69744	0.05872	0.97542	0.71755
rs56810477	A	G	11:64305257	EX392673	-7.15757	4.37375e-12	1.04261e-05	-1.72095	0.05795	0.9751	0.71287
rs79936292	G	A,T	11:64306403	EX392673	-7.15757	4.37379e-12	1.04261e-05	-1.7006	0.05861	0.97536	0.71687
rs552982	T	C	11:95603554	EX252261	-7.15549	4.43257e-12	1.05509e-05	-6.71033	0.05283	0.99679	0.95259
rs675231	T	A,C,G	11:6823276	EX97169	-7.15517	4.4417e-12	1.05574e-05	-42.7364	0.22063	0.98989	0.95245
rs72885423	T	A,C	11:29384906	EX465630	-7.15451	4.46055e-12	1.05869e-05	-10.9375	0.05504	0.9898	0.85004
rs79350875	C	A	11:64299568	EX258899	-7.15402	4.47462e-12	1.06051e-05	-0.679646	0.05558	0.97359	0.693
rs78389751	G	A,T	11:64304605	EX160840	-7.15137	4.55125e-12	1.07712e-05	-0.828606	0.05927	0.97504	0.71948
[truncated: 70,959 more rows]

## Sheet: Trans-iso-eQTL
SNP	R	A	SNP_pos	splicing_event	Stat	p_value	FDR	beta	MAF	AvgCall	Rsq
[truncated: 239,497+ more rows]
