# Supplementary material for: Identification of Candidate mRNA Isoforms for Prostate Cancer-Risk SNPs Utilizing Iso-eQTL and sQTL Methods
Source: Int J Mol Sci. 2022 Oct 17;23(20):12406. doi: 10.3390/ijms232012406 (PMC9604153; doi:10.3390/ijms232012406)
Supplement: Supplementary file 1 [file ijms-23-12406-s001.zip › Supplementary Table S4.xlsx]

## Sheet: Trans-intron-sQTL-LD_0.5
sQTL_SNP	sQTL_SNP-pos	mRNA_isoform	tag_SNP	tag_SNP_pos	LD	gwas_cancer
10:122674849	rs200367988	ENST00000257915.10	10:122649699	rs71929750	0.977277	prostate_cancer
10:22032942	rs7072776	ENST00000548958.2	10:22118445	rs376652476:rs792460	0.726005	breast_cancer
10:122674849	rs200367988	ENST00000289656.3	10:122649699	rs71929750	0.977277	prostate_cancer
10:122674849	rs200367988	ENST00000344302.9	10:122649699	rs71929750	0.977277	prostate_cancer
10:79203698	rs7923095	ENST00000467026.5	10:79199779	rs72807566	0.674719	skin_cancer
10:122674849	rs200367988	ENST00000487418.8	10:122649699	rs71929750	0.977277	prostate_cancer
10:122674849	rs200367988	ENST00000311481.11	10:122649699	rs71929750	0.977277	prostate_cancer
10:122674849	rs200367988	ENST00000368759.5	10:122649699	rs71929750	0.977277	prostate_cancer
10:122674849	rs200367988	ENST00000273075.9	10:122649699	rs71929750	0.977277	prostate_cancer
10:122674849	rs200367988	ENST00000491554.6	10:122649699	rs71929750	0.977277	prostate_cancer
10:73784025	rs1245518	ENST00000438166.7	10:73823501	rs1122575	0.531847	colon_cancer
10:122674849	rs200367988	ENST00000420247.6	10:122649699	rs71929750	0.977277	prostate_cancer
10:22310298	rs7906649	ENST00000601521.5	10:22389930	rs57357045	0.568024	prostate_cancer
10:121366953	rs66696671	ENST00000648042.1	10:121379401	rs554591302:rs568626328:rs34802851	0.583394	ovarian_cancer
10:121366953	rs66696671	ENST00000380034.8	10:121379401	rs554591302:rs568626328:rs34802851	0.583394	ovarian_cancer
10:22310298	rs7906649	ENST00000601521.5	10:22384435	rs76955553	0.550994	prostate_cancer
10:123880063	rs870274	ENST00000334527.12	10:123884886	rs138804391	0.588463	ovarian_cancer
10:115250650	rs58742730	ENST00000331497.3	10:115185415	rs12571541	0.648237	breast_cancer
10:115250650	rs58742730	ENST00000331497.3	10:115183317	rs7901245	0.752608	breast_cancer
10:22310298	rs7906649	ENST00000601521.5	10:22384255	rs2986330	0.682307	prostate_cancer
10:115250650	rs58742730	ENST00000331497.3	10:115201203	rs61459065	0.827785	breast_cancer
10:22310298	rs7906649	ENST00000601521.5	10:22384431	rs67884797	0.690409	prostate_cancer
10:122674849	rs200367988	ENST00000341285.8	10:122649669	rs7097898	0.660239	prostate_cancer
10:122832315	rs61365765	ENST00000477374.5	10:122832315	rs61365765	1	prostate_cancer
10:115250650	rs58742730	ENST00000331497.3	10:115207259	rs61865257	0.886144	breast_cancer
10:113312430	rs4918665	ENST00000542104.6	10:113306873	rs3028059	0.795085	ovarian_cancer
10:22310298	rs7906649	ENST00000601521.5	10:22401904	rs12243148	0.621137	prostate_cancer
10:115250650	rs58742730	ENST00000331497.3	10:115199340	rs12569838	0.831236	breast_cancer
10:22310298	rs7906649	ENST00000601521.5	10:22381885	rs9417363	0.68357	prostate_cancer
11:65583066	rs3903072	ENST00000639795.1	11:65583961	rs142119666	0.641782	breast_cancer
11:35524561	rs629236	ENST00000390687.9	11:35526310	rs534125636:rs35745461	0.997303	colon_cancer
11:35524561	rs629236	ENST00000199448.9	11:35526310	rs534125636:rs35745461	0.997303	colon_cancer
11:94284529	rs12279741	ENST00000487418.8	11:94323137	rs12278280	0.520078	lung_cancer
11:120233626	rs7924772	ENST00000514057.1	11:120297573	rs148913679	0.526095	breast_cancer
11:22525354	rs1514092	ENST00000260956.9	11:22484739	rs671923	0.543431	lung_cancer
11:108345515	rs11374964	ENST00000245680.7	11:108090459	rs542169331:rs145766814	0.641603	breast_cancer
11:69463273	rs3918298	ENST00000257915.10	11:69465274	rs7944853	0.87327	prostate_cancer
11:108345515	rs11374964	ENST00000527996.5	11:108090459	rs542169331:rs145766814	0.641603	breast_cancer
11:13314102	rs60521023	ENST00000390687.9	11:13316881	rs572042291:rs3046408	0.754511	breast_cancer
11:94284529	rs12279741	ENST00000354947.10	11:94323137	rs12278280	0.520078	lung_cancer
11:35524561	rs629236	ENST00000361365.7	11:35526310	rs534125636:rs35745461	0.997303	colon_cancer
11:69463273	rs3918298	ENST00000257915.10	11:69465860	rs3212892	0.524996	prostate_cancer
11:35524561	rs629236	ENST00000372972.7	11:35526310	rs534125636:rs35745461	0.997303	colon_cancer
11:94284529	rs12279741	ENST00000471229.7	11:94323137	rs12278280	0.520078	lung_cancer
11:35524561	rs629236	ENST00000637103.1	11:35526310	rs534125636:rs35745461	0.997303	colon_cancer
11:94284529	rs12279741	ENST00000443029.5	11:94323137	rs12278280	0.520078	lung_cancer
11:47475675	rs60882887	ENST00000340281.9	11:47623508	rs545285266:rs568161688:rs150973389	0.677542	breast_cancer
11:94284529	rs12279741	ENST00000278422.9	11:94323137	rs12278280	0.520078	lung_cancer
11:94284529	rs12279741	ENST00000380087.7	11:94323137	rs12278280	0.520078	lung_cancer
11:69463273	rs3918298	ENST00000257915.10	11:69463273	rs3918298	1	prostate_cancer
11:35524561	rs629236	ENST00000524625.5	11:35526310	rs534125636:rs35745461	0.997303	colon_cancer
11:94284529	rs12279741	ENST00000537373.5	11:94323137	rs12278280	0.520078	lung_cancer
11:47461693	rs7103835	ENST00000390687.9	11:47452025	rs559911988:rs11348515	0.710804	prostate_cancer
11:47461693	rs7103835	ENST00000616080.2	11:47452025	rs559911988:rs11348515	0.710804	prostate_cancer
11:94284529	rs12279741	ENST00000400788.9	11:94323137	rs12278280	0.520078	lung_cancer
11:47475675	rs60882887	ENST00000312469.8	11:47623508	rs545285266:rs568161688:rs150973389	0.677542	breast_cancer
11:94284529	rs12279741	ENST00000361114.10	11:94323137	rs12278280	0.520078	lung_cancer
11:47461693	rs7103835	ENST00000398637.10	11:47452025	rs559911988:rs11348515	0.710804	prostate_cancer
11:118478404	rs4938515	ENST00000467810.1	11:118536950	rs201359394:rs570695	0.593314	lung_cancer
11:94284529	rs12279741	ENST00000257915.10	11:94323137	rs12278280	0.520078	lung_cancer
11:47475675	rs60882887	ENST00000335272.10	11:47623508	rs545285266:rs568161688:rs150973389	0.677542	breast_cancer
11:94284529	rs12279741	ENST00000394936.8	11:94323137	rs12278280	0.520078	lung_cancer
11:94284529	rs12279741	ENST00000233557.7	11:94323137	rs12278280	0.520078	lung_cancer
11:47475675	rs60882887	ENST00000515829.6	11:47623508	rs545285266:rs568161688:rs150973389	0.677542	breast_cancer
11:69463273	rs3918298	ENST00000257915.10	11:69459036	rs3918296	0.814389	prostate_cancer
11:35524561	rs629236	ENST00000554227.6	11:35526310	rs534125636:rs35745461	0.997303	colon_cancer
11:47475675	rs60882887	ENST00000284000.9	11:47623508	rs545285266:rs568161688:rs150973389	0.677542	breast_cancer
11:94284529	rs12279741	ENST00000263856.9	11:94323137	rs12278280	0.520078	lung_cancer
11:47475675	rs60882887	ENST00000254250.7	11:47623508	rs545285266:rs568161688:rs150973389	0.677542	breast_cancer
11:94284529	rs12279741	ENST00000307877.7	11:94323137	rs12278280	0.520078	lung_cancer
11:69463273	rs3918298	ENST00000257915.10	11:69458430	rs55816909	0.795931	prostate_cancer
11:94284529	rs12279741	ENST00000434316.7	11:94323137	rs12278280	0.520078	lung_cancer
11:94284529	rs12279741	ENST00000323557.12	11:94323137	rs12278280	0.520078	lung_cancer
11:47461693	rs7103835	ENST00000199448.9	11:47452025	rs559911988:rs11348515	0.710804	prostate_cancer
11:47475675	rs60882887	ENST00000361189.7	11:47623508	rs545285266:rs568161688:rs150973389	0.677542	breast_cancer
11:94284529	rs12279741	ENST00000396083.7	11:94323137	rs12278280	0.520078	lung_cancer
11:10286755	rs4450168	ENST00000354947.10	11:10090865	rs12785572:rs144803249	0.620323	colon_cancer
11:94284529	rs12279741	ENST00000405315.9	11:94323137	rs12278280	0.520078	lung_cancer
11:116768599	rs201462698	ENST00000327381.7	11:116811702	rs139127609	0.570509	breast_cancer
11:94284529	rs12279741	ENST00000335272.10	11:94323137	rs12278280	0.520078	lung_cancer
11:47461693	rs7103835	ENST00000361365.7	11:47452025	rs559911988:rs11348515	0.710804	prostate_cancer
11:94284529	rs12279741	ENST00000367498.8	11:94323137	rs12278280	0.520078	lung_cancer
11:94284529	rs12279741	ENST00000361143.9	11:94323137	rs12278280	0.520078	lung_cancer
11:47461693	rs7103835	ENST00000360663.10	11:47452025	rs559911988:rs11348515	0.710804	prostate_cancer
11:47475675	rs60882887	ENST00000198767.11	11:47623508	rs545285266:rs568161688:rs150973389	0.677542	breast_cancer
11:47475675	rs60882887	ENST00000555028.6	11:47623508	rs545285266:rs568161688:rs150973389	0.677542	breast_cancer
11:35524561	rs629236	ENST00000262096.13	11:35526310	rs534125636:rs35745461	0.997303	colon_cancer
11:116768599	rs201462698	ENST00000321560.4	11:116811702	rs139127609	0.570509	breast_cancer
11:94284529	rs12279741	ENST00000260643.7	11:94323137	rs12278280	0.520078	lung_cancer
11:47475675	rs60882887	ENST00000481195.6	11:47623508	rs545285266:rs568161688:rs150973389	0.677542	breast_cancer
11:94284529	rs12279741	ENST00000374759.8	11:94323137	rs12278280	0.520078	lung_cancer
11:35524561	rs629236	ENST00000376771.9	11:35526310	rs534125636:rs35745461	0.997303	colon_cancer
11:47461693	rs7103835	ENST00000279024.9	11:47452025	rs559911988:rs11348515	0.710804	prostate_cancer
11:94284529	rs12279741	ENST00000399022.9	11:94323137	rs12278280	0.520078	lung_cancer
11:94284529	rs12279741	ENST00000633965.1	11:94323137	rs12278280	0.520078	lung_cancer
11:94284529	rs12279741	ENST00000315970.12	11:94323137	rs12278280	0.520078	lung_cancer
11:94284529	rs12279741	ENST00000373030.8	11:94323137	rs12278280	0.520078	lung_cancer
11:47461693	rs7103835	ENST00000637103.1	11:47452025	rs559911988:rs11348515	0.710804	prostate_cancer
11:94284529	rs12279741	ENST00000279242.7	11:94323137	rs12278280	0.520078	lung_cancer
11:69463273	rs3918298	ENST00000257915.10	11:69454707	rs3212859	0.660162	prostate_cancer
11:116768599	rs201462698	ENST00000312637.5	11:116811702	rs139127609	0.570509	breast_cancer
11:94284529	rs12279741	ENST00000374492.8	11:94323137	rs12278280	0.520078	lung_cancer
11:94284529	rs12279741	ENST00000398129.5	11:94323137	rs12278280	0.520078	lung_cancer
11:94284529	rs12279741	ENST00000378344.7	11:94323137	rs12278280	0.520078	lung_cancer
11:47475675	rs60882887	ENST00000373241.9	11:47623508	rs545285266:rs568161688:rs150973389	0.677542	breast_cancer
11:94284529	rs12279741	ENST00000336868.8	11:94323137	rs12278280	0.520078	lung_cancer
11:69463273	rs3918298	ENST00000257915.10	11:69454276	rs36225073	0.66744	prostate_cancer
11:94284529	rs12279741	ENST00000227525.8	11:94323137	rs12278280	0.520078	lung_cancer
11:94284529	rs12279741	ENST00000551446.6	11:94323137	rs12278280	0.520078	lung_cancer
11:94284529	rs12279741	ENST00000369534.8	11:94323137	rs12278280	0.520078	lung_cancer
11:27559744	rs10767646	ENST00000634970.1	11:27548003	rs1873078	0.680533	pancreatic_cancer
11:94284529	rs12279741	ENST00000376352.6	11:94323137	rs12278280	0.520078	lung_cancer
11:94284529	rs12279741	ENST00000287169.8	11:94323137	rs12278280	0.520078	lung_cancer
11:94284529	rs12279741	ENST00000272298.12	11:94323137	rs12278280	0.520078	lung_cancer
11:94284529	rs12279741	ENST00000301329.10	11:94323137	rs12278280	0.520078	lung_cancer
11:47461693	rs7103835	ENST00000372972.7	11:47452025	rs559911988:rs11348515	0.710804	prostate_cancer
11:35524561	rs629236	ENST00000533727.5	11:35526310	rs534125636:rs35745461	0.997303	colon_cancer
11:27559744	rs10767646	ENST00000634773.1	11:27548003	rs1873078	0.680533	pancreatic_cancer
11:69463273	rs3918298	ENST00000257915.10	11:69454255	rs532228592	0.542282	prostate_cancer
11:94284529	rs12279741	ENST00000268717.10	11:94323137	rs12278280	0.520078	lung_cancer
11:47475675	rs60882887	ENST00000621441.5	11:47623508	rs545285266:rs568161688:rs150973389	0.677542	breast_cancer
11:35524561	rs629236	ENST00000510997.1	11:35526310	rs534125636:rs35745461	0.997303	colon_cancer
11:47475675	rs60882887	ENST00000448933.5	11:47623508	rs545285266:rs568161688:rs150973389	0.677542	breast_cancer
11:47475675	rs60882887	ENST00000358204.9	11:47623508	rs545285266:rs568161688:rs150973389	0.677542	breast_cancer
11:94284529	rs12279741	ENST00000246015.8	11:94323137	rs12278280	0.520078	lung_cancer
11:94284529	rs12279741	ENST00000396655.6	11:94323137	rs12278280	0.520078	lung_cancer
11:35524561	rs629236	ENST00000311956.9	11:35526310	rs534125636:rs35745461	0.997303	colon_cancer
11:17420841	rs61415111	ENST00000467810.1	11:17424533	rs16934040	0.603547	prostate_cancer
11:47475675	rs60882887	ENST00000675516.1	11:47623508	rs545285266:rs568161688:rs150973389	0.677542	breast_cancer
11:94284529	rs12279741	ENST00000371337.3	11:94323137	rs12278280	0.520078	lung_cancer
11:94284529	rs12279741	ENST00000337387.4	11:94323137	rs12278280	0.520078	lung_cancer
11:94284529	rs12279741	ENST00000330503.12	11:94323137	rs12278280	0.520078	lung_cancer
11:108345515	rs11374964	ENST00000340438.6	11:108090459	rs542169331:rs145766814	0.641603	breast_cancer
11:47475675	rs60882887	ENST00000309971.9	11:47623508	rs545285266:rs568161688:rs150973389	0.677542	breast_cancer
11:47475675	rs60882887	ENST00000367498.8	11:47623508	rs545285266:rs568161688:rs150973389	0.677542	breast_cancer
11:47475675	rs60882887	ENST00000372989.5	11:47623508	rs545285266:rs568161688:rs150973389	0.677542	breast_cancer
11:94284529	rs12279741	ENST00000471500.5	11:94323137	rs12278280	0.520078	lung_cancer
11:69463273	rs3918298	ENST00000215794.8	11:69465274	rs7944853	0.87327	prostate_cancer
11:47475675	rs60882887	ENST00000543284.1	11:47623508	rs545285266:rs568161688:rs150973389	0.677542	breast_cancer
11:35524561	rs629236	ENST00000616080.2	11:35526310	rs534125636:rs35745461	0.997303	colon_cancer
11:35524561	rs629236	ENST00000649030.2	11:35526310	rs534125636:rs35745461	0.997303	colon_cancer
11:94284529	rs12279741	ENST00000360079.8	11:94323137	rs12278280	0.520078	lung_cancer
11:94284529	rs12279741	ENST00000561277.5	11:94323137	rs12278280	0.520078	lung_cancer
11:69463273	rs3918298	ENST00000408939.4	11:69465274	rs7944853	0.87327	prostate_cancer
11:10286755	rs4450168	ENST00000374023.8	11:10090865	rs12785572:rs144803249	0.620323	colon_cancer
11:94284529	rs12279741	ENST00000373622.9	11:94323137	rs12278280	0.520078	lung_cancer
11:22525354	rs1514092	ENST00000483123.1	11:22484739	rs671923	0.543431	lung_cancer
11:69463273	rs3918298	ENST00000408939.4	11:69465860	rs3212892	0.524996	prostate_cancer
11:47461693	rs7103835	ENST00000378852.7	11:47452025	rs559911988:rs11348515	0.710804	prostate_cancer
11:69463273	rs3918298	ENST00000257915.10	11:69452706	rs180898041	0.665589	prostate_cancer
11:94284529	rs12279741	ENST00000395881.7	11:94323137	rs12278280	0.520078	lung_cancer
11:47461693	rs7103835	ENST00000343631.3	11:47452025	rs559911988:rs11348515	0.710804	prostate_cancer
11:35524561	rs629236	ENST00000372524.5	11:35526310	rs534125636:rs35745461	0.997303	colon_cancer
11:94284529	rs12279741	ENST00000017003.7	11:94323137	rs12278280	0.520078	lung_cancer
11:17420841	rs61415111	ENST00000467810.1	11:17423394	rs140618485	0.605698	prostate_cancer
11:47475675	rs60882887	ENST00000546957.2	11:47623508	rs545285266:rs568161688:rs150973389	0.677542	breast_cancer
11:94284529	rs12279741	ENST00000305963.2	11:94323137	rs12278280	0.520078	lung_cancer
11:35524561	rs629236	ENST00000398637.10	11:35526310	rs534125636:rs35745461	0.997303	colon_cancer
11:94284529	rs12279741	ENST00000372232.8	11:94323137	rs12278280	0.520078	lung_cancer
11:94284529	rs12279741	ENST00000357903.7	11:94323137	rs12278280	0.520078	lung_cancer
11:108345515	rs11374964	ENST00000369484.8	11:108090459	rs542169331:rs145766814	0.641603	breast_cancer
11:35524561	rs629236	ENST00000325954.9	11:35526310	rs534125636:rs35745461	0.997303	colon_cancer
11:120233626	rs7924772	ENST00000648231.1	11:120297573	rs148913679	0.526095	breast_cancer
11:94284529	rs12279741	ENST00000256015.5	11:94323137	rs12278280	0.520078	lung_cancer
11:13314102	rs60521023	ENST00000390237.2	11:13316881	rs572042291:rs3046408	0.754511	breast_cancer
11:22525354	rs1514092	ENST00000520998.1	11:22484739	rs671923	0.543431	lung_cancer
11:94284529	rs12279741	ENST00000324093.9	11:94323137	rs12278280	0.520078	lung_cancer
11:94284529	rs12279741	ENST00000238788.14	11:94323137	rs12278280	0.520078	lung_cancer
11:69463273	rs3918298	ENST00000257915.10	11:69451911	rs184379418	0.661339	prostate_cancer
12:975948	rs12309274	ENST00000366780.8	12:1004606	rs12425736	0.518711	colon_cancer
12:975948	rs12309274	ENST00000511615.5	12:1004606	rs12425736	0.518711	colon_cancer
12:975948	rs12309274	ENST00000595722.5	12:1004606	rs12425736	0.518711	colon_cancer
12:975948	rs12309274	ENST00000310513.10	12:1004606	rs12425736	0.518711	colon_cancer
12:975948	rs12309274	ENST00000568207.5	12:1004606	rs12425736	0.518711	colon_cancer
12:975948	rs12309274	ENST00000613065.4	12:1004606	rs12425736	0.518711	colon_cancer
12:975948	rs12309274	ENST00000405315.9	12:1004606	rs12425736	0.518711	colon_cancer
12:50573433	rs34245511	ENST00000648714.1	12:50736289	rs12830155	0.529107	colon_cancer
12:21382619	rs11045879	ENST00000678189.1	12:21366760	rs201650470	0.976884	prostate_cancer
12:975948	rs12309274	ENST00000367666.5	12:1004606	rs12425736	0.518711	colon_cancer
12:975948	rs12309274	ENST00000338910.9	12:1004606	rs12425736	0.518711	colon_cancer
12:975948	rs12309274	ENST00000574538.2	12:1004606	rs12425736	0.518711	colon_cancer
12:975948	rs12309274	ENST00000546361.7	12:1004606	rs12425736	0.518711	colon_cancer
12:975948	rs12309274	ENST00000566423.5	12:1004606	rs12425736	0.518711	colon_cancer
12:975948	rs12309274	ENST00000360244.8	12:1004606	rs12425736	0.518711	colon_cancer
12:975948	rs12309274	ENST00000244020.5	12:1004606	rs12425736	0.518711	colon_cancer
12:975948	rs12309274	ENST00000499847.6	12:1004606	rs12425736	0.518711	colon_cancer
12:975948	rs12309274	ENST00000527449.1	12:1004606	rs12425736	0.518711	colon_cancer
12:975948	rs12309274	ENST00000564536.2	12:1004606	rs12425736	0.518711	colon_cancer
12:975948	rs12309274	ENST00000621914.4	12:1004606	rs12425736	0.518711	colon_cancer
12:975948	rs12309274	ENST00000377603.5	12:1004606	rs12425736	0.518711	colon_cancer
12:975948	rs12309274	ENST00000558877.1	12:1004606	rs12425736	0.518711	colon_cancer
12:975948	rs12309274	ENST00000262456.6	12:1004606	rs12425736	0.518711	colon_cancer
12:975948	rs12309274	ENST00000367242.4	12:1004606	rs12425736	0.518711	colon_cancer
12:975948	rs12309274	ENST00000300209.13	12:1004606	rs12425736	0.518711	colon_cancer
12:975948	rs12309274	ENST00000272227.8	12:1004606	rs12425736	0.518711	colon_cancer
12:975948	rs12309274	ENST00000406427.6	12:1004606	rs12425736	0.518711	colon_cancer
12:975948	rs12309274	ENST00000229390.8	12:1004606	rs12425736	0.518711	colon_cancer
12:70541806	rs7969255	ENST00000486719.5	12:70561191	rs10879100	0.625152	ovarian_cancer
12:70541806	rs7969255	ENST00000486719.5	12:70563000	rs111597288	0.626396	ovarian_cancer
12:975948	rs12309274	ENST00000569924.1	12:1004606	rs12425736	0.518711	colon_cancer
12:70541806	rs7969255	ENST00000486719.5	12:70538903	rs6581921	0.63029	ovarian_cancer
12:975948	rs12309274	ENST00000673177.1	12:1004606	rs12425736	0.518711	colon_cancer
12:975948	rs12309274	ENST00000471500.5	12:1004606	rs12425736	0.518711	colon_cancer
12:975948	rs12309274	ENST00000469149.1	12:1004606	rs12425736	0.518711	colon_cancer
12:975948	rs12309274	ENST00000328381.10	12:1004606	rs12425736	0.518711	colon_cancer
12:975948	rs12309274	ENST00000360240.10	12:1004606	rs12425736	0.518711	colon_cancer
12:975948	rs12309274	ENST00000379341.9	12:1004606	rs12425736	0.518711	colon_cancer
12:70541806	rs7969255	ENST00000486719.5	12:70540893	rs3049236	0.700272	ovarian_cancer
13:90865546	rs16944141	ENST00000319550.9	13:90847516	rs570722725:rs144409330	0.985163	prostate_cancer
13:67043092	rs2027099	ENST00000298130.5	13:67069709	rs9540772	0.55947	lung_cancer
13:48369730	rs7999699	ENST00000319550.9	13:48311683	rs75250483	0.521912	colon_cancer
13:67043092	rs2027099	ENST00000425699.3	13:67069709	rs9540772	0.55947	lung_cancer
13:67043092	rs2027099	ENST00000442969.5	13:67069709	rs9540772	0.55947	lung_cancer
13:78609615	rs1330889	ENST00000614617.4	13:78608190	rs7322207	0.954174	colon_cancer
13:90865546	rs16944141	ENST00000473291.1	13:90847516	rs570722725:rs144409330	0.985163	prostate_cancer
13:20177593	rs9579517	ENST00000502320.2	13:20140766	rs61950518	0.590283	colon_cancer
13:41501550	rs9532669	ENST00000614617.4	13:41437859	rs75656961	0.905734	cervical_cancer
13:61113739	rs4886238	ENST00000340650.6	13:61097139	rs71199005	0.530649	breast_cancer
13:90865546	rs16944141	ENST00000548191.1	13:90847516	rs570722725:rs144409330	0.985163	prostate_cancer
13:90865546	rs16944141	ENST00000326756.4	13:90847516	rs570722725:rs144409330	0.985163	prostate_cancer
13:41501550	rs9532669	ENST00000444614.8	13:41502354	rs551139841:rs34508092	0.997676	cervical_cancer
13:20177593	rs9579517	ENST00000374313.5	13:20140766	rs61950518	0.590283	colon_cancer
13:61113739	rs4886238	ENST00000373659.4	13:61097139	rs71199005	0.530649	breast_cancer
13:90865546	rs16944141	ENST00000312637.5	13:90847516	rs570722725:rs144409330	0.985163	prostate_cancer
13:48369730	rs7999699	ENST00000519065.6	13:48311683	rs75250483	0.521912	colon_cancer
13:61113739	rs4886238	ENST00000254166.4	13:61097139	rs71199005	0.530649	breast_cancer
13:48369730	rs7999699	ENST00000473291.1	13:48311683	rs75250483	0.521912	colon_cancer
13:90865546	rs16944141	ENST00000519065.6	13:90847516	rs570722725:rs144409330	0.985163	prostate_cancer
13:67043092	rs2027099	ENST00000075503.8	13:67069709	rs9540772	0.55947	lung_cancer
13:20177593	rs9579517	ENST00000512123.4	13:20317098	rs9579676	0.554626	colon_cancer
13:20177593	rs9579517	ENST00000372661.6	13:20140766	rs61950518	0.590283	colon_cancer
13:61113739	rs4886238	ENST00000409308.6	13:61097139	rs71199005	0.530649	breast_cancer
13:61113739	rs4886238	ENST00000257915.10	13:61097139	rs71199005	0.530649	breast_cancer
13:48369730	rs7999699	ENST00000548191.1	13:48311683	rs75250483	0.521912	colon_cancer
13:48369730	rs7999699	ENST00000326756.4	13:48311683	rs75250483	0.521912	colon_cancer
13:61113739	rs4886238	ENST00000408939.4	13:61097139	rs71199005	0.530649	breast_cancer
13:61113739	rs4886238	ENST00000388712.7	13:61097139	rs71199005	0.530649	breast_cancer
13:67043092	rs2027099	ENST00000261192.12	13:67069709	rs9540772	0.55947	lung_cancer
14:38144592	rs11849126	ENST00000538116.5	14:38128714	rs572570207:rs140760803	0.517637	prostate_cancer
14:38144592	rs11849126	ENST00000595173.1	14:38128714	rs572570207:rs140760803	0.517637	prostate_cancer
14:68971452	rs75197674	ENST00000273480.4	14:68909503	rs150608593	0.666012	breast_cancer
14:68971452	rs75197674	ENST00000393000.3	14:68909503	rs150608593	0.666012	breast_cancer
14:38144592	rs11849126	ENST00000257408.5	14:38128714	rs572570207:rs140760803	0.517637	prostate_cancer
14:38144592	rs11849126	ENST00000243045.10	14:38128714	rs572570207:rs140760803	0.517637	prostate_cancer
14:68971452	rs75197674	ENST00000296255.8	14:68909503	rs150608593	0.666012	breast_cancer
14:68971452	rs75197674	ENST00000449739.6	14:68909503	rs150608593	0.666012	breast_cancer
14:38144592	rs11849126	ENST00000306376.10	14:38128714	rs572570207:rs140760803	0.517637	prostate_cancer
14:68066489	rs7149859	ENST00000612662.1	14:68066489	rs7149859	1	breast_cancer
14:68066489	rs7149859	ENST00000358987.8	14:68066489	rs7149859	1	breast_cancer
14:39437344	rs147032157	ENST00000467026.5	14:39634996	rs563476921:rs141822706	0.620823	breast_cancer
14:68971452	rs75197674	ENST00000472200.1	14:68909503	rs150608593	0.666012	breast_cancer
14:39437344	rs147032157	ENST00000296503.10	14:39523196	rs57326310	0.683225	breast_cancer
14:39437344	rs147032157	ENST00000296503.10	14:39519415	rs17092044	0.674363	breast_cancer
14:39437344	rs147032157	ENST00000296503.10	14:39518135	rs10129762	0.684409	breast_cancer
14:39437344	rs147032157	ENST00000296503.10	14:39570819	rs139418928	0.671093	breast_cancer
14:39437344	rs147032157	ENST00000296503.10	14:39566571	rs10142117	0.678976	breast_cancer
14:39437344	rs147032157	ENST00000296503.10	14:39542853	rs58601678	0.682415	breast_cancer
14:39437344	rs147032157	ENST00000296503.10	14:39576570	rs11622731	0.662373	breast_cancer
14:39437344	rs147032157	ENST00000296503.10	14:39576295	rs12587208	0.678632	breast_cancer
14:39437344	rs147032157	ENST00000296503.10	14:39578325	rs10140763	0.663515	breast_cancer
14:39437344	rs147032157	ENST00000296503.10	14:39560044	rs10134166	0.66654	breast_cancer
14:38144592	rs11849126	ENST00000373616.9	14:38128714	rs572570207:rs140760803	0.517637	prostate_cancer
14:39437344	rs147032157	ENST00000296503.10	14:39540813	rs57482489	0.681334	breast_cancer
14:39437344	rs147032157	ENST00000296503.10	14:39542610	rs59465524	0.67453	breast_cancer
14:39437344	rs147032157	ENST00000296503.10	14:39540516	rs28821293	0.66654	breast_cancer
14:38144592	rs11849126	ENST00000378930.7	14:38128714	rs572570207:rs140760803	0.517637	prostate_cancer
14:38144592	rs11849126	ENST00000647424.1	14:38128714	rs572570207:rs140760803	0.517637	prostate_cancer
14:39437344	rs147032157	ENST00000296503.10	14:39398240	rs10467773	0.908121	breast_cancer
14:39437344	rs147032157	ENST00000296503.10	14:39398241	rs10467711	0.908121	breast_cancer
14:68971452	rs75197674	ENST00000481834.5	14:68909503	rs150608593	0.666012	breast_cancer
14:70919699	rs8014252	ENST00000358406.10	14:70930562	rs8015163	0.731122	breast_cancer
14:39437344	rs147032157	ENST00000296503.10	14:39403663	rs147841521	0.904884	breast_cancer
14:39437344	rs147032157	ENST00000296503.10	14:39497237	rs28470602	0.861277	breast_cancer
14:39437344	rs147032157	ENST00000296503.10	14:39409317	rs743223	0.931078	breast_cancer
14:39437344	rs147032157	ENST00000296503.10	14:39408387	rs11628480	0.964685	breast_cancer
14:39437344	rs147032157	ENST00000296503.10	14:39406690	rs77521946	0.964685	breast_cancer
14:39437344	rs147032157	ENST00000296503.10	14:39505463	rs10151124	0.858076	breast_cancer
14:39437344	rs147032157	ENST00000296503.10	14:39506353	rs10483543	0.858442	breast_cancer
14:39437344	rs147032157	ENST00000296503.10	14:39404279	rs57082976	0.818269	breast_cancer
14:39437344	rs147032157	ENST00000296503.10	14:39602232	rs28701960	0.520611	breast_cancer
14:39437344	rs147032157	ENST00000296503.10	14:39589668	rs17092050	0.667386	breast_cancer
14:39437344	rs147032157	ENST00000296503.10	14:39594378	rs10131369	0.682807	breast_cancer
14:39437344	rs147032157	ENST00000296503.10	14:39588760	rs35491540	0.668545	breast_cancer
14:39437344	rs147032157	ENST00000296503.10	14:39595287	rs34431324	0.679428	breast_cancer
14:39437344	rs147032157	ENST00000296503.10	14:39656896	rs28501673	0.670704	breast_cancer
14:39437344	rs147032157	ENST00000296503.10	14:39655634	rs10145417	0.65543	breast_cancer
14:39437344	rs147032157	ENST00000296503.10	14:39655603	rs10145476	0.670704	breast_cancer
14:39437344	rs147032157	ENST00000296503.10	14:39670243	rs10136637	0.648514	breast_cancer
14:39437344	rs147032157	ENST00000296503.10	14:39668618	rs201146930	0.645994	breast_cancer
14:39437344	rs147032157	ENST00000296503.10	14:39654353	rs10141924	0.648557	breast_cancer
14:39437344	rs147032157	ENST00000296503.10	14:39388377	rs10131158	0.864529	breast_cancer
14:39437344	rs147032157	ENST00000296503.10	14:39654539	rs10142350	0.670704	breast_cancer
14:39437344	rs147032157	ENST00000296503.10	14:39665059	rs57555422	0.660379	breast_cancer
14:39437344	rs147032157	ENST00000296503.10	14:39664259	rs13379129	0.645604	breast_cancer
14:39437344	rs147032157	ENST00000296503.10	14:39383643	rs74535102	0.852424	breast_cancer
14:39437344	rs147032157	ENST00000296503.10	14:39647406	rs10148712	0.66951	breast_cancer
14:39437344	rs147032157	ENST00000296503.10	14:39650924	rs13021	0.65543	breast_cancer
14:39437344	rs147032157	ENST00000296503.10	14:39652498	rs10135561	0.65543	breast_cancer
14:39437344	rs147032157	ENST00000296503.10	14:39409534	rs368755485	0.68234	breast_cancer
14:39437344	rs147032157	ENST00000296503.10	14:39395366	rs11627682	0.873458	breast_cancer
14:61122526	rs7153648	ENST00000261674.9	14:61058610	rs11846061	0.545124	prostate_cancer
14:39437344	rs147032157	ENST00000296503.10	14:39646223	rs17108948	0.66951	breast_cancer
14:39437344	rs147032157	ENST00000296503.10	14:39410706	rs2025061	0.96885	breast_cancer
14:39437344	rs147032157	ENST00000296503.10	14:39603093	rs45622837	0.663928	breast_cancer
14:39437344	rs147032157	ENST00000296503.10	14:39645458	rs2273592	0.651575	breast_cancer
14:39437344	rs147032157	ENST00000296503.10	14:39604834	rs11622968	0.670872	breast_cancer
14:39437344	rs147032157	ENST00000296503.10	14:39605399	rs28583114	0.681498	breast_cancer
14:39437344	rs147032157	ENST00000296503.10	14:39644772	rs1002193	0.668319	breast_cancer
14:39437344	rs147032157	ENST00000296503.10	14:39609280	rs11851680	0.662781	breast_cancer
14:39437344	rs147032157	ENST00000296503.10	14:39456724	rs1040680	0.905537	breast_cancer
14:39437344	rs147032157	ENST00000296503.10	14:39614721	rs11624584	0.669372	breast_cancer
14:39437344	rs147032157	ENST00000296503.10	14:39617888	rs7155307	0.668545	breast_cancer
14:38144592	rs11849126	ENST00000427025.6	14:38128714	rs572570207:rs140760803	0.517637	prostate_cancer
14:39437344	rs147032157	ENST00000296503.10	14:39622864	rs77071797	0.66623	breast_cancer
14:39437344	rs147032157	ENST00000296503.10	14:39624323	rs28666016	0.683894	breast_cancer
14:61122526	rs7153648	ENST00000358491.9	14:61058610	rs11846061	0.545124	prostate_cancer
14:39437344	rs147032157	ENST00000296503.10	14:39414368	rs10141079	0.970922	breast_cancer
14:39437344	rs147032157	ENST00000296503.10	14:39633980	rs10146176	0.501071	breast_cancer
14:39437344	rs147032157	ENST00000296503.10	14:39640674	rs28437577	0.652729	breast_cancer
14:38144592	rs11849126	ENST00000182527.4	14:38128714	rs572570207:rs140760803	0.517637	prostate_cancer
14:39437344	rs147032157	ENST00000296503.10	14:39640586	rs74048711	0.668016	breast_cancer
14:39437344	rs147032157	ENST00000296503.10	14:39416093	rs17108596	0.848925	breast_cancer
14:39437344	rs147032157	ENST00000296503.10	14:39634996	rs563476921:rs141822706	0.620823	breast_cancer
14:39437344	rs147032157	ENST00000296503.10	14:39640525	rs74048710	0.652729	breast_cancer
14:39437344	rs147032157	ENST00000296503.10	14:39632976	rs11626002	0.668215	breast_cancer
14:39437344	rs147032157	ENST00000296503.10	14:39633747	rs11849209	0.668215	breast_cancer
14:27209693	rs61974021	ENST00000551307.5	14:27229517	rs61974026	0.947567	ovarian_cancer
14:39437344	rs147032157	ENST00000296503.10	14:39417215	rs8019396	0.938685	breast_cancer
14:38144592	rs11849126	ENST00000380647.8	14:38128714	rs572570207:rs140760803	0.517637	prostate_cancer
14:39437344	rs147032157	ENST00000296503.10	14:39635844	rs60936971	0.668545	breast_cancer
14:39437344	rs147032157	ENST00000296503.10	14:39418731	rs35829355	0.853854	breast_cancer
14:70919699	rs8014252	ENST00000537373.5	14:70930562	rs8015163	0.731122	breast_cancer
14:39437344	rs147032157	ENST00000296503.10	14:39419168	rs11845793	0.855954	breast_cancer
14:39437344	rs147032157	ENST00000296503.10	14:39638507	rs11850579	0.664678	breast_cancer
14:39437344	rs147032157	ENST00000296503.10	14:39414477	rs10151960	0.829071	breast_cancer
14:70919699	rs8014252	ENST00000404022.5	14:70930562	rs8015163	0.731122	breast_cancer
14:91165063	rs1742101	ENST00000508447.1	14:91124887	rs2277510	0.894506	cervical_cancer
14:39437344	rs147032157	ENST00000296503.10	14:39478393	rs926970	0.902319	breast_cancer
15:78894339	rs1051730	ENST00000438166.7	15:78859605	rs577626090	0.726534	lung_cancer
15:70431773	rs11855650	ENST00000390687.9	15:70429281	rs528197169:rs11326346	0.942406	lung_cancer
15:70431773	rs11855650	ENST00000199448.9	15:70429281	rs528197169:rs11326346	0.942406	lung_cancer
15:49960134	rs28516445	ENST00000373783.3	15:49645979	rs553616736:rs147048629	0.70345	lung_cancer
15:49960134	rs28516445	ENST00000243918.10	15:49645979	rs553616736:rs147048629	0.70345	lung_cancer
15:49960134	rs28516445	ENST00000372813.4	15:49645979	rs553616736:rs147048629	0.70345	lung_cancer
15:49960134	rs28516445	ENST00000449833.6	15:49645979	rs553616736:rs147048629	0.70345	lung_cancer
15:70431773	rs11855650	ENST00000637103.1	15:70429281	rs528197169:rs11326346	0.942406	lung_cancer
15:70431773	rs11855650	ENST00000361365.7	15:70429281	rs528197169:rs11326346	0.942406	lung_cancer
15:28196821	rs7173419	ENST00000221943.14	15:28211099	rs532822538:rs146420384	0.69481	skin_cancer
15:49960134	rs28516445	ENST00000544292.5	15:49645979	rs553616736:rs147048629	0.70345	lung_cancer
15:49960134	rs28516445	ENST00000372523.1	15:49645979	rs553616736:rs147048629	0.70345	lung_cancer
15:78894339	rs1051730	ENST00000346166.7	15:78859605	rs577626090	0.726534	lung_cancer
15:49960134	rs28516445	ENST00000372409.8	15:49645979	rs553616736:rs147048629	0.70345	lung_cancer
15:28196821	rs7173419	ENST00000404249.8	15:28211099	rs532822538:rs146420384	0.69481	skin_cancer
15:43930606	rs35028925	ENST00000378045.5	15:43678542	rs201356426:rs542775386:rs201999184	0.502106	lung_cancer
15:70431773	rs11855650	ENST00000372972.7	15:70429281	rs528197169:rs11326346	0.942406	lung_cancer
15:49960134	rs28516445	ENST00000345254.9	15:49645979	rs553616736:rs147048629	0.70345	lung_cancer
15:28196821	rs7173419	ENST00000359396.9	15:28211099	rs532822538:rs146420384	0.69481	skin_cancer
15:28196821	rs7173419	ENST00000495558.1	15:28211099	rs532822538:rs146420384	0.69481	skin_cancer
15:49960134	rs28516445	ENST00000255152.3	15:49645979	rs553616736:rs147048629	0.70345	lung_cancer
15:70431773	rs11855650	ENST00000262096.13	15:70429281	rs528197169:rs11326346	0.942406	lung_cancer
15:49960134	rs28516445	ENST00000336767.6	15:49645979	rs553616736:rs147048629	0.70345	lung_cancer
15:28196821	rs7173419	ENST00000361242.9	15:28211099	rs532822538:rs146420384	0.69481	skin_cancer
15:84547222	rs1812707	ENST00000296411.11	15:84566248	rs11259926	0.623737	breast_cancer
15:49960134	rs28516445	ENST00000373585.8	15:49645979	rs553616736:rs147048629	0.70345	lung_cancer
15:78911181	rs8040868	ENST00000355076.6	15:78915370	rs202041589:rs34573245	0.612148	lung_cancer
15:28196821	rs7173419	ENST00000549970.5	15:28211099	rs532822538:rs146420384	0.69481	skin_cancer
15:49960134	rs28516445	ENST00000265073.9	15:49645979	rs553616736:rs147048629	0.70345	lung_cancer
15:49960134	rs28516445	ENST00000528125.5	15:49645979	rs553616736:rs147048629	0.70345	lung_cancer
15:28196821	rs7173419	ENST00000269967.4	15:28211099	rs532822538:rs146420384	0.69481	skin_cancer
15:49960134	rs28516445	ENST00000290231.11	15:49645979	rs553616736:rs147048629	0.70345	lung_cancer
16:71691329	rs12051443	ENST00000399070.3	16:71717405	rs8048210	0.970141	prostate_cancer
16:71691329	rs12051443	ENST00000638208.1	16:71717405	rs8048210	0.970141	prostate_cancer
16:56531185	rs2303282	ENST00000237853.9	16:56436246	rs544661219:rs61548096	0.819999	breast_cancer
16:71691329	rs12051443	ENST00000390687.9	16:71717405	rs8048210	0.970141	prostate_cancer
16:71691329	rs12051443	ENST00000368012.4	16:71717405	rs8048210	0.970141	prostate_cancer
16:71691329	rs12051443	ENST00000262061.7	16:71717405	rs8048210	0.970141	prostate_cancer
16:71691329	rs12051443	ENST00000269195.5	16:71717405	rs8048210	0.970141	prostate_cancer
16:71691329	rs12051443	ENST00000330501.12	16:71717405	rs8048210	0.970141	prostate_cancer
16:71691329	rs12051443	ENST00000589332.7	16:71717405	rs8048210	0.970141	prostate_cancer
16:1484455	rs61743495	ENST00000422285.7	16:1487790	rs116020944	0.747526	lung_cancer
16:56531185	rs2303282	ENST00000312637.5	16:56436246	rs544661219:rs61548096	0.819999	breast_cancer
16:71691329	rs12051443	ENST00000371225.4	16:71717405	rs8048210	0.970141	prostate_cancer
16:83326059	rs11644424	ENST00000543153.1	16:83328221	rs78296477:rs137898983	0.721094	breast_cancer
16:71691329	rs12051443	ENST00000304031.8	16:71717405	rs8048210	0.970141	prostate_cancer
16:56531185	rs2303282	ENST00000358746.7	16:56436246	rs544661219:rs61548096	0.819999	breast_cancer
16:56531185	rs2303282	ENST00000395965.8	16:56436246	rs544661219:rs61548096	0.819999	breast_cancer
16:5671792	rs7202041	ENST00000609129.2	16:5690834	rs532245345:rs572486876:rs142919715	0.581454	pancreatic_cancer
16:5671792	rs7202041	ENST00000392456.4	16:5690834	rs532245345:rs572486876:rs142919715	0.581454	pancreatic_cancer
16:71691329	rs12051443	ENST00000492816.6	16:71717405	rs8048210	0.970141	prostate_cancer
16:66583705	rs3743714	ENST00000307892.13	16:66526232	rs28493009	0.606107	lung_cancer
16:79855832	rs66624999	ENST00000229570.9	16:79852582	rs58032046	0.509728	prostate_cancer
16:71691329	rs12051443	ENST00000292174.5	16:71717405	rs8048210	0.970141	prostate_cancer
16:66583705	rs3743714	ENST00000329524.8	16:66526232	rs28493009	0.606107	lung_cancer
16:71691329	rs12051443	ENST00000554227.6	16:71717405	rs8048210	0.970141	prostate_cancer
16:5671792	rs7202041	ENST00000629733.3	16:5690834	rs532245345:rs572486876:rs142919715	0.581454	pancreatic_cancer
16:56905686	rs11646723	ENST00000262394.7	16:56905686	rs11646723	1	breast_cancer
16:86700030	rs899244	ENST00000503574.1	16:86698031	rs12446277	0.556626	colon_cancer
16:66583705	rs3743714	ENST00000309137.13	16:66526232	rs28493009	0.606107	lung_cancer
16:66583705	rs3743714	ENST00000329524.8	16:66523921	rs75278341	0.609507	lung_cancer
16:62487089	rs1834077	ENST00000323699.9	16:62501119	rs560457129:rs556183062	0.939375	head_and_neck_cancer
16:56531185	rs2303282	ENST00000316610.7	16:56436246	rs544661219:rs61548096	0.819999	breast_cancer
16:66583705	rs3743714	ENST00000307892.13	16:66523921	rs75278341	0.609507	lung_cancer
16:56531185	rs2303282	ENST00000380009.9	16:56436246	rs544661219:rs61548096	0.819999	breast_cancer
16:71691329	rs12051443	ENST00000263864.10	16:71717405	rs8048210	0.970141	prostate_cancer
16:1484455	rs61743495	ENST00000379942.5	16:1487790	rs116020944	0.747526	lung_cancer
16:71691329	rs12051443	ENST00000400167.6	16:71717405	rs8048210	0.970141	prostate_cancer
17:14714817	rs189798510	ENST00000273480.4	17:14737910	rs74476397	0.876663	lung_cancer
17:44699851	rs116956554	ENST00000536444.5	17:43994508	rs569100772:rs557680344	0.78117	thyroid_cancer
17:41245466	rs1799949	ENST00000615433.2	17:41257458	rs8176133	0.847449	breast_cancer
17:14714817	rs189798510	ENST00000393000.3	17:14737910	rs74476397	0.876663	lung_cancer
17:41245466	rs1799949	ENST00000615433.2	17:41255102	rs67060599	0.849635	breast_cancer
17:41245466	rs1799949	ENST00000615433.2	17:41279837	rs35981166	0.844372	breast_cancer
17:41245466	rs1799949	ENST00000615433.2	17:41275081	rs149141411	0.833031	breast_cancer
17:41245466	rs1799949	ENST00000615433.2	17:41283865	rs34239244	0.845964	breast_cancer
17:41245466	rs1799949	ENST00000615433.2	17:41284699	rs11650848	0.845202	breast_cancer
17:41245466	rs1799949	ENST00000615433.2	17:41251495	rs8176141	0.848829	breast_cancer
17:41245466	rs1799949	ENST00000615433.2	17:41281754	rs1877837	0.845964	breast_cancer
17:41245466	rs1799949	ENST00000615433.2	17:41287924	rs33961729	0.846143	breast_cancer
17:41245466	rs1799949	ENST00000615433.2	17:41264146	rs11657823	0.853889	breast_cancer
17:41245466	rs1799949	ENST00000615433.2	17:41287315	rs35286533	0.855006	breast_cancer
17:41245466	rs1799949	ENST00000615433.2	17:41264364	rs8176114	0.853889	breast_cancer
17:41245466	rs1799949	ENST00000615433.2	17:41284792	rs11651905	0.75619	breast_cancer
17:41245466	rs1799949	ENST00000615433.2	17:41291953	rs11657835	0.848255	breast_cancer
17:41245466	rs1799949	ENST00000615433.2	17:41292323	rs1135214	0.848255	breast_cancer
17:41245466	rs1799949	ENST00000615433.2	17:41292427	rs4793209	0.848255	breast_cancer
17:41245466	rs1799949	ENST00000615433.2	17:41270277	rs8176091	0.845898	breast_cancer
17:41245466	rs1799949	ENST00000615433.2	17:41295489	rs11652332	0.857944	breast_cancer
17:41245466	rs1799949	ENST00000615433.2	17:41270666	rs8176087	0.848913	breast_cancer
17:41245466	rs1799949	ENST00000615433.2	17:41433935	rs71275966	0.890392	breast_cancer
17:41245466	rs1799949	ENST00000615433.2	17:41273379	rs34942571	0.848255	breast_cancer
17:41245466	rs1799949	ENST00000615433.2	17:41298434	rs33933224	0.848255	breast_cancer
17:41245466	rs1799949	ENST00000615433.2	17:41275151	rs8176083	0.848913	breast_cancer
17:41245466	rs1799949	ENST00000615433.2	17:41298499	rs4793210	0.847491	breast_cancer
17:41245466	rs1799949	ENST00000615433.2	17:41298515	rs4792979	0.847491	breast_cancer
17:41245466	rs1799949	ENST00000615433.2	17:41261058	rs146934045	0.895877	breast_cancer
17:41245466	rs1799949	ENST00000615433.2	17:41301428	rs11649926	0.845223	breast_cancer
17:41245466	rs1799949	ENST00000615433.2	17:41302750	rs4793212	0.846051	breast_cancer
17:41245466	rs1799949	ENST00000615433.2	17:41302940	rs34534709	0.846879	breast_cancer
17:41245466	rs1799949	ENST00000615433.2	17:41303071	rs34059614	0.846879	breast_cancer
17:41245466	rs1799949	ENST00000615433.2	17:41297652	rs7223062	0.519055	breast_cancer
17:14714817	rs189798510	ENST00000449739.6	17:14737910	rs74476397	0.876663	lung_cancer
17:41245466	rs1799949	ENST00000615433.2	17:41305826	rs2037075	0.846879	breast_cancer
17:41245466	rs1799949	ENST00000615433.2	17:41400913	rs1137525	0.814278	breast_cancer
17:41245466	rs1799949	ENST00000615433.2	17:41244435	rs16941	0.849593	breast_cancer
17:41245466	rs1799949	ENST00000615433.2	17:41213626	rs8176269	0.80285	breast_cancer
17:41245466	rs1799949	ENST00000615433.2	17:41249363	rs8176144	0.853845	breast_cancer
17:41245466	rs1799949	ENST00000615433.2	17:41213996	rs8176265	0.804312	breast_cancer
17:41245466	rs1799949	ENST00000615433.2	17:41213893	rs2187603	0.804312	breast_cancer
17:41245466	rs1799949	ENST00000615433.2	17:41259049	rs8176126	0.927012	breast_cancer
17:41245466	rs1799949	ENST00000615433.2	17:41260808	rs4792977	0.927012	breast_cancer
17:41245466	rs1799949	ENST00000615433.2	17:41214209	rs8176263	0.813526	breast_cancer
17:41245466	rs1799949	ENST00000615433.2	17:41261233	rs8176120	0.925543	breast_cancer
17:41245466	rs1799949	ENST00000615433.2	17:41258043	rs8176130	0.927012	breast_cancer
17:41245466	rs1799949	ENST00000615433.2	17:41217874	rs8176242	0.848935	breast_cancer
17:41245466	rs1799949	ENST00000615433.2	17:41218572	rs4793195	0.848935	breast_cancer
17:41245466	rs1799949	ENST00000615433.2	17:41212169	rs11652377	0.802217	breast_cancer
17:41245466	rs1799949	ENST00000615433.2	17:41222723	rs3092987	0.84148	breast_cancer
17:41245466	rs1799949	ENST00000615433.2	17:41248484	rs66499067	0.853845	breast_cancer
17:41245466	rs1799949	ENST00000615433.2	17:41211653	rs8176273	0.802217	breast_cancer
17:41245466	rs1799949	ENST00000615433.2	17:41265776	rs8176109	0.927012	breast_cancer
17:41245466	rs1799949	ENST00000615433.2	17:41224833	rs111499627	0.843571	breast_cancer
17:41245466	rs1799949	ENST00000615433.2	17:41255111	rs35908185	0.926277	breast_cancer
17:41245466	rs1799949	ENST00000615433.2	17:41226736	rs34250703	0.849574	breast_cancer
17:41245466	rs1799949	ENST00000615433.2	17:41268206	rs8176098	0.925459	breast_cancer
17:41245466	rs1799949	ENST00000615433.2	17:41270229	rs8176092	0.923956	breast_cancer
17:41245466	rs1799949	ENST00000615433.2	17:41254405	rs10445303	0.927097	breast_cancer
17:41245466	rs1799949	ENST00000615433.2	17:41254174	rs10445320	0.927097	breast_cancer
17:41245466	rs1799949	ENST00000615433.2	17:41234470	rs1060915	0.846033	breast_cancer
17:41245466	rs1799949	ENST00000615433.2	17:41230228	rs8176202	0.849574	breast_cancer
17:41245466	rs1799949	ENST00000615433.2	17:41230336	rs8176201	0.849574	breast_cancer
17:41245466	rs1799949	ENST00000615433.2	17:41230376	rs8176200	0.849574	breast_cancer
17:41245466	rs1799949	ENST00000615433.2	17:41248164	rs8176147	0.853076	breast_cancer
17:41245466	rs1799949	ENST00000615433.2	17:41239472	rs8176171	0.858551	breast_cancer
17:41245466	rs1799949	ENST00000615433.2	17:41437547	rs4792988	0.608018	breast_cancer
17:41245466	rs1799949	ENST00000615433.2	17:41231221	rs8176194	0.84887	breast_cancer
17:41245466	rs1799949	ENST00000615433.2	17:41437552	rs4792989	0.608018	breast_cancer
17:41245466	rs1799949	ENST00000615433.2	17:41306697	rs35646478	0.846879	breast_cancer
17:41245466	rs1799949	ENST00000615433.2	17:41231902	rs4793197	0.849574	breast_cancer
17:41245466	rs1799949	ENST00000615433.2	17:41270463	rs8176088	0.925376	breast_cancer
17:14714817	rs189798510	ENST00000472200.1	17:14737910	rs74476397	0.876663	lung_cancer
17:41245466	rs1799949	ENST00000615433.2	17:41274778	rs8176086	0.923307	breast_cancer
17:41245466	rs1799949	ENST00000615433.2	17:41201702	rs3092988	0.801435	breast_cancer
17:41245466	rs1799949	ENST00000615433.2	17:41275645	rs8176082	0.923307	breast_cancer
17:41245466	rs1799949	ENST00000615433.2	17:41427469	rs4793231	0.837013	breast_cancer
17:41245466	rs1799949	ENST00000615433.2	17:41276247	rs3765640	0.923307	breast_cancer
17:41245466	rs1799949	ENST00000615433.2	17:41278005	rs8176071	0.917378	breast_cancer
17:41245466	rs1799949	ENST00000615433.2	17:41273537	rs36086436	0.925459	breast_cancer
17:41245466	rs1799949	ENST00000615433.2	17:41276348	rs8176077	0.923307	breast_cancer
17:41245466	rs1799949	ENST00000615433.2	17:41278377	rs11655505	0.921895	breast_cancer
17:41245466	rs1799949	ENST00000615433.2	17:41425893	rs9646412	0.836298	breast_cancer
17:41245466	rs1799949	ENST00000615433.2	17:41190140	rs34738736	0.728118	breast_cancer
17:41245466	rs1799949	ENST00000615433.2	17:41279298	rs4793204	0.921165	breast_cancer
17:41245466	rs1799949	ENST00000615433.2	17:41307702	rs5018132	0.841834	breast_cancer
17:41245466	rs1799949	ENST00000615433.2	17:41307687	rs5018133	0.844028	breast_cancer
17:41245466	rs1799949	ENST00000615433.2	17:41279882	rs12947782	0.923307	breast_cancer
17:41245466	rs1799949	ENST00000615433.2	17:41280073	rs33945274	0.923307	breast_cancer
17:41245466	rs1799949	ENST00000615433.2	17:41424565	rs1545764	0.836945	breast_cancer
17:41245466	rs1799949	ENST00000615433.2	17:41197274	rs8176318	0.801938	breast_cancer
17:41245466	rs1799949	ENST00000615433.2	17:41279770	rs34410138	0.905643	breast_cancer
17:41245466	rs1799949	ENST00000615433.2	17:41280682	rs33925201	0.921895	breast_cancer
17:41245466	rs1799949	ENST00000615433.2	17:41424253	rs9646417	0.836945	breast_cancer
17:41245466	rs1799949	ENST00000615433.2	17:41423944	rs35593315	0.827825	breast_cancer
17:41245466	rs1799949	ENST00000615433.2	17:41424052	rs9646415	0.836945	breast_cancer
17:41245466	rs1799949	ENST00000615433.2	17:41424033	rs9646414	0.836945	breast_cancer
17:41245466	rs1799949	ENST00000615433.2	17:41273095	rs35668327	0.920807	breast_cancer
17:41245466	rs1799949	ENST00000615433.2	17:41432968	rs56301523	0.833034	breast_cancer
17:41245466	rs1799949	ENST00000615433.2	17:41423017	rs34610160	0.836945	breast_cancer
17:41245466	rs1799949	ENST00000615433.2	17:41283377	rs11653069	0.923307	breast_cancer
17:41245466	rs1799949	ENST00000615433.2	17:41281680	rs2011530	0.921844	breast_cancer
17:41245466	rs1799949	ENST00000615433.2	17:41283854	rs35406806	0.923307	breast_cancer
17:41245466	rs1799949	ENST00000615433.2	17:41307703	rs7501753	0.846051	breast_cancer
17:41245466	rs1799949	ENST00000615433.2	17:41422131	rs56729776	0.836945	breast_cancer
17:41245466	rs1799949	ENST00000615433.2	17:41229352	rs68171917	0.751579	breast_cancer
17:41245466	rs1799949	ENST00000615433.2	17:41256100	rs147856441	0.804281	breast_cancer
17:41245466	rs1799949	ENST00000615433.2	17:41256075	rs536390258	0.804281	breast_cancer
17:41245466	rs1799949	ENST00000615433.2	17:41427721	rs36042146	0.891116	breast_cancer
17:41245466	rs1799949	ENST00000615433.2	17:41287880	rs33988650	0.922626	breast_cancer
17:41245466	rs1799949	ENST00000615433.2	17:41428061	rs11651341	0.892713	breast_cancer
17:41245466	rs1799949	ENST00000615433.2	17:41420143	rs11653303	0.835288	breast_cancer
17:41245466	rs1799949	ENST00000615433.2	17:41419656	rs11654051	0.836945	breast_cancer
17:41245466	rs1799949	ENST00000615433.2	17:41245237	rs16940	0.853803	breast_cancer
17:41245466	rs1799949	ENST00000615433.2	17:41428666	rs34572725	0.892713	breast_cancer
17:41245466	rs1799949	ENST00000615433.2	17:41419385	rs34633610	0.834062	breast_cancer
17:41245466	rs1799949	ENST00000615433.2	17:41310495	rs1973646	0.846337	breast_cancer
17:41245466	rs1799949	ENST00000615433.2	17:41429038	rs112233479	0.892713	breast_cancer
17:41245466	rs1799949	ENST00000615433.2	17:41424919	rs4584865	0.891914	breast_cancer
17:41245466	rs1799949	ENST00000615433.2	17:41289764	rs4793207	0.925506	breast_cancer
17:41245466	rs1799949	ENST00000615433.2	17:41435192	rs1842147	0.837128	breast_cancer
17:41245466	rs1799949	ENST00000615433.2	17:41431808	rs4534897	0.89199	breast_cancer
17:41245466	rs1799949	ENST00000615433.2	17:41290613	rs11656097	0.925506	breast_cancer
17:41245466	rs1799949	ENST00000615433.2	17:41437398	rs9891977	0.548285	breast_cancer
17:41245466	rs1799949	ENST00000615433.2	17:41424101	rs9646416	0.891914	breast_cancer
17:41245466	rs1799949	ENST00000615433.2	17:41434874	rs1842144	0.770172	breast_cancer
17:41245466	rs1799949	ENST00000615433.2	17:41213660	rs8176268	0.876055	breast_cancer
17:41245466	rs1799949	ENST00000615433.2	17:41291779	rs4792978	0.924773	breast_cancer
17:41245466	rs1799949	ENST00000615433.2	17:41290674	rs2292595	0.924641	breast_cancer
17:41245466	rs1799949	ENST00000615433.2	17:41216933	rs3785546	0.860745	breast_cancer
17:41245466	rs1799949	ENST00000615433.2	17:41422985	rs35956818	0.891266	breast_cancer
17:41245466	rs1799949	ENST00000615433.2	17:41292739	rs11658754	0.925506	breast_cancer
17:41245466	rs1799949	ENST00000615433.2	17:41188786	rs34616041	0.797452	breast_cancer
17:41245466	rs1799949	ENST00000615433.2	17:41286822	rs2175957	0.917081	breast_cancer
17:41245466	rs1799949	ENST00000615433.2	17:41215825	rs3092994	0.876137	breast_cancer
17:41245466	rs1799949	ENST00000615433.2	17:41435665	rs60309406	0.887927	breast_cancer
17:41245466	rs1799949	ENST00000615433.2	17:41435437	rs4793233	0.891914	breast_cancer
17:41245466	rs1799949	ENST00000615433.2	17:41267050	rs8176103	0.922713	breast_cancer
17:41245466	rs1799949	ENST00000615433.2	17:41263044	rs12936316	0.931387	breast_cancer
17:41245466	rs1799949	ENST00000615433.2	17:41436440	rs4793236	0.840648	breast_cancer
17:41245466	rs1799949	ENST00000615433.2	17:41421876	rs1824889	0.891914	breast_cancer
17:41245466	rs1799949	ENST00000615433.2	17:41263566	rs8176117	0.914106	breast_cancer
17:41245466	rs1799949	ENST00000615433.2	17:41218333	rs4793194	0.92641	breast_cancer
17:41245466	rs1799949	ENST00000615433.2	17:41434990	rs1842145	0.888949	breast_cancer
17:41245466	rs1799949	ENST00000615433.2	17:41296197	rs35170910	0.923825	breast_cancer
17:41245466	rs1799949	ENST00000615433.2	17:41219804	rs8176233	0.918108	breast_cancer
17:41245466	rs1799949	ENST00000615433.2	17:41219780	rs8176234	0.918108	breast_cancer
17:41245466	rs1799949	ENST00000615433.2	17:41436183	rs4793234	0.89119	breast_cancer
17:41245466	rs1799949	ENST00000615433.2	17:41220223	rs8176231	0.919748	breast_cancer
17:41245466	rs1799949	ENST00000615433.2	17:41212547	rs35330014	0.876137	breast_cancer
17:41245466	rs1799949	ENST00000615433.2	17:41222462	rs8176220	0.916895	breast_cancer
17:41245466	rs1799949	ENST00000615433.2	17:41212338	rs4793193	0.875456	breast_cancer
17:41245466	rs1799949	ENST00000615433.2	17:41223094	rs1799966	0.916895	breast_cancer
17:41245466	rs1799949	ENST00000615433.2	17:41225839	rs8176214	0.918876	breast_cancer
17:41245466	rs1799949	ENST00000615433.2	17:41223538	rs8176218	0.921255	breast_cancer
17:41245466	rs1799949	ENST00000615433.2	17:41187974	rs12942277	0.79667	breast_cancer
17:41245466	rs1799949	ENST00000615433.2	17:41229386	rs12940378	0.922526	breast_cancer
17:41245466	rs1799949	ENST00000615433.2	17:41226601	rs273900734	0.923944	breast_cancer
17:41245466	rs1799949	ENST00000615433.2	17:41239628	rs8176168	0.926364	breast_cancer
17:41245466	rs1799949	ENST00000615433.2	17:41229773	rs8176203	0.921659	breast_cancer
17:41245466	rs1799949	ENST00000615433.2	17:41241390	rs8176161	0.927097	breast_cancer
17:41245466	rs1799949	ENST00000615433.2	17:41241503	rs8176160	0.927097	breast_cancer
17:41245466	rs1799949	ENST00000615433.2	17:41209578	rs8176282	0.875456	breast_cancer
17:41245466	rs1799949	ENST00000615433.2	17:41187684	rs12944597	0.798128	breast_cancer
17:41245466	rs1799949	ENST00000615433.2	17:41420035	rs11649954	0.892713	breast_cancer
17:41245466	rs1799949	ENST00000615433.2	17:41229760	rs8176205	0.922615	breast_cancer
17:41245466	rs1799949	ENST00000615433.2	17:41229763	rs8176204	0.922615	breast_cancer
17:41245466	rs1799949	ENST00000615433.2	17:41297992	rs33968979	0.924773	breast_cancer
17:41245466	rs1799949	ENST00000615433.2	17:41414679	rs4352088	0.836183	breast_cancer
17:41245466	rs1799949	ENST00000615433.2	17:41309752	rs34120358	0.845443	breast_cancer
17:41245466	rs1799949	ENST00000615433.2	17:41231516	rs8176193	0.923944	breast_cancer
17:41245466	rs1799949	ENST00000615433.2	17:41206056	rs8176289	0.874701	breast_cancer
17:41245466	rs1799949	ENST00000615433.2	17:41205772	rs8176290	0.873859	breast_cancer
17:41245466	rs1799949	ENST00000615433.2	17:41239491	rs8176170	0.926364	breast_cancer
17:41245466	rs1799949	ENST00000615433.2	17:41417382	rs12951008	0.89119	breast_cancer
17:41245466	rs1799949	ENST00000615433.2	17:41410460	rs36114164	0.828685	breast_cancer
17:41245466	rs1799949	ENST00000615433.2	17:41409774	rs2343818	0.836183	breast_cancer
17:41245466	rs1799949	ENST00000615433.2	17:41204390	rs4793192	0.873859	breast_cancer
17:41245466	rs1799949	ENST00000615433.2	17:41204377	rs4793191	0.874701	breast_cancer
17:41245466	rs1799949	ENST00000615433.2	17:41299407	rs11656761	0.924641	breast_cancer
17:41245466	rs1799949	ENST00000615433.2	17:41417113	rs71379220	0.89119	breast_cancer
17:41245466	rs1799949	ENST00000615433.2	17:41299589	rs12951574	0.925506	breast_cancer
17:41245466	rs1799949	ENST00000615433.2	17:41299607	rs12952790	0.925506	breast_cancer
17:41245466	rs1799949	ENST00000615433.2	17:41408001	rs2127223	0.688746	breast_cancer
17:41245466	rs1799949	ENST00000615433.2	17:41299928	rs12950607	0.925506	breast_cancer
17:41245466	rs1799949	ENST00000615433.2	17:41203591	rs8176296	0.874701	breast_cancer
17:41245466	rs1799949	ENST00000615433.2	17:41318932	rs4793215	0.844814	breast_cancer
17:41245466	rs1799949	ENST00000615433.2	17:41203325	rs8176297	0.874701	breast_cancer
17:41245466	rs1799949	ENST00000615433.2	17:41300799	rs11079056	0.925506	breast_cancer
17:41245466	rs1799949	ENST00000615433.2	17:41401730	rs111784069	0.835537	breast_cancer
17:41245466	rs1799949	ENST00000615433.2	17:41251646	rs8176140	0.931471	breast_cancer
17:41245466	rs1799949	ENST00000615433.2	17:41301709	rs12936816	0.923191	breast_cancer
17:41245466	rs1799949	ENST00000615433.2	17:41403329	rs34977165	0.836945	breast_cancer
17:41245466	rs1799949	ENST00000615433.2	17:41438698	rs111620717	0.68269	breast_cancer
17:41245466	rs1799949	ENST00000615433.2	17:41250678	rs35693790	0.931471	breast_cancer
17:41245466	rs1799949	ENST00000615433.2	17:41200109	rs4793190	0.875456	breast_cancer
17:41245466	rs1799949	ENST00000615433.2	17:41304463	rs33926631	0.923273	breast_cancer
17:41245466	rs1799949	ENST00000615433.2	17:41198621	rs8176314	0.876137	breast_cancer
17:41245466	rs1799949	ENST00000615433.2	17:41305397	rs1960605	0.924006	breast_cancer
17:41245466	rs1799949	ENST00000615433.2	17:41305571	rs55672536	0.924006	breast_cancer
17:41245466	rs1799949	ENST00000615433.2	17:41401582	rs1574329	0.836298	breast_cancer
17:41245466	rs1799949	ENST00000615433.2	17:41249094	rs8176145	0.931471	breast_cancer
17:41245466	rs1799949	ENST00000615433.2	17:41305883	rs2037076	0.924006	breast_cancer
17:41245466	rs1799949	ENST00000615433.2	17:41195773	rs8176322	0.875223	breast_cancer
17:41245466	rs1799949	ENST00000615433.2	17:41196408	rs12516	0.873625	breast_cancer
17:41245466	rs1799949	ENST00000615433.2	17:41306523	rs12950779	0.924006	breast_cancer
17:41245466	rs1799949	ENST00000615433.2	17:41195711	rs8176323	0.876063	breast_cancer
17:41245466	rs1799949	ENST00000615433.2	17:41195025	rs11659028	0.875223	breast_cancer
17:41245466	rs1799949	ENST00000615433.2	17:41418334	rs4793229	0.890543	breast_cancer
17:41245466	rs1799949	ENST00000615433.2	17:41415522	rs4520874	0.89199	breast_cancer
17:41245466	rs1799949	ENST00000615433.2	17:41415016	rs9675035	0.891342	breast_cancer
17:41245466	rs1799949	ENST00000615433.2	17:41415023	rs9675026	0.890621	breast_cancer
17:41245466	rs1799949	ENST00000615433.2	17:41414025	rs71190320	0.89199	breast_cancer
17:41245466	rs1799949	ENST00000615433.2	17:41414324	rs4600503	0.89199	breast_cancer
17:41245466	rs1799949	ENST00000615433.2	17:41414293	rs4346244	0.89199	breast_cancer
17:41245466	rs1799949	ENST00000615433.2	17:41399445	rs35073256	0.841518	breast_cancer
17:41245466	rs1799949	ENST00000615433.2	17:41413074	rs111309714	0.89199	breast_cancer
17:41245466	rs1799949	ENST00000615433.2	17:41411602	rs35399157	0.89199	breast_cancer
17:41245466	rs1799949	ENST00000615433.2	17:41410918	rs34576341	0.89199	breast_cancer
17:41245466	rs1799949	ENST00000615433.2	17:41409653	rs2343819	0.89199	breast_cancer
17:41245466	rs1799949	ENST00000615433.2	17:41192016	rs35578914	0.875981	breast_cancer
17:41245466	rs1799949	ENST00000615433.2	17:41307473	rs12937015	0.923324	breast_cancer
17:41245466	rs1799949	ENST00000615433.2	17:41225781	rs8176216	0.803503	breast_cancer
17:41245466	rs1799949	ENST00000615433.2	17:41179864	rs915945	0.79756	breast_cancer
17:41245466	rs1799949	ENST00000615433.2	17:41307772	rs4340367	0.924057	breast_cancer
17:41245466	rs1799949	ENST00000615433.2	17:41308274	rs4792981	0.924057	breast_cancer
17:41245466	rs1799949	ENST00000615433.2	17:41408054	rs35788301	0.732641	breast_cancer
17:41245466	rs1799949	ENST00000615433.2	17:41408297	rs35612701	0.732641	breast_cancer
17:41245466	rs1799949	ENST00000615433.2	17:41408266	rs2343820	0.732005	breast_cancer
17:41245466	rs1799949	ENST00000615433.2	17:41191129	rs11657053	0.875981	breast_cancer
17:41245466	rs1799949	ENST00000615433.2	17:41311469	rs55874139	0.923377	breast_cancer
17:41245466	rs1799949	ENST00000615433.2	17:41190715	rs4793189	0.875223	breast_cancer
17:41245466	rs1799949	ENST00000615433.2	17:41326508	rs11650272	0.873678	breast_cancer
17:41245466	rs1799949	ENST00000615433.2	17:41405417	rs4793226	0.892713	breast_cancer
17:41245466	rs1799949	ENST00000615433.2	17:41445459	rs199735290	0.703004	breast_cancer
17:41245466	rs1799949	ENST00000615433.2	17:41401733	rs111535713	0.891342	breast_cancer
17:41245466	rs1799949	ENST00000615433.2	17:41445460	rs116409325	0.703004	breast_cancer
17:41245466	rs1799949	ENST00000615433.2	17:41409416	rs4356517	0.890546	breast_cancer
17:41245466	rs1799949	ENST00000615433.2	17:41396505	rs4793221	0.837436	breast_cancer
17:41245466	rs1799949	ENST00000615433.2	17:41394877	rs34086156	0.84159	breast_cancer
17:41245466	rs1799949	ENST00000615433.2	17:41403711	rs2171461	0.892713	breast_cancer
17:41245466	rs1799949	ENST00000615433.2	17:41402874	rs34053645	0.891419	breast_cancer
17:41245466	rs1799949	ENST00000615433.2	17:41313612	rs35521261	0.921239	breast_cancer
17:41245466	rs1799949	ENST00000615433.2	17:41394798	rs34766339	0.849243	breast_cancer
17:41245466	rs1799949	ENST00000615433.2	17:41189383	rs11654452	0.868461	breast_cancer
17:41245466	rs1799949	ENST00000615433.2	17:41393440	rs113613557	0.84235	breast_cancer
17:41245466	rs1799949	ENST00000615433.2	17:41241568	rs34293035	0.787374	breast_cancer
17:41245466	rs1799949	ENST00000615433.2	17:41325020	rs34365396	0.842422	breast_cancer
17:41245466	rs1799949	ENST00000615433.2	17:41189045	rs11650013	0.868461	breast_cancer
17:41245466	rs1799949	ENST00000615433.2	17:41325342	rs12940037	0.843942	breast_cancer
17:41245466	rs1799949	ENST00000615433.2	17:41401570	rs1574328	0.892065	breast_cancer
17:41245466	rs1799949	ENST00000615433.2	17:41317811	rs71160020	0.913398	breast_cancer
17:41245466	rs1799949	ENST00000615433.2	17:41244000	rs16942	0.931471	breast_cancer
17:41245466	rs1799949	ENST00000615433.2	17:41317802	rs71160019	0.915122	breast_cancer
17:41245466	rs1799949	ENST00000615433.2	17:41438406	rs60766100	0.654649	breast_cancer
17:41245466	rs1799949	ENST00000615433.2	17:41237953	rs3950989	0.931471	breast_cancer
17:41245466	rs1799949	ENST00000615433.2	17:41438735	rs72831091	0.683515	breast_cancer
17:41245466	rs1799949	ENST00000615433.2	17:41242285	rs2070834	0.931471	breast_cancer
17:41245466	rs1799949	ENST00000615433.2	17:41317432	rs33933393	0.923324	breast_cancer
17:41245466	rs1799949	ENST00000615433.2	17:41326087	rs11650132	0.841703	breast_cancer
17:41245466	rs1799949	ENST00000615433.2	17:41242075	rs200781379	0.929133	breast_cancer
17:41245466	rs1799949	ENST00000615433.2	17:41187567	rs12951869	0.868461	breast_cancer
17:41245466	rs1799949	ENST00000615433.2	17:41321387	rs12952012	0.896666	breast_cancer
17:41245466	rs1799949	ENST00000615433.2	17:41388568	rs4793224	0.84235	breast_cancer
17:41245466	rs1799949	ENST00000615433.2	17:41393265	rs75467880	0.83308	breast_cancer
17:41245466	rs1799949	ENST00000615433.2	17:41438468	rs56891470	0.653917	breast_cancer
17:41245466	rs1799949	ENST00000615433.2	17:41318800	rs4792982	0.922645	breast_cancer
17:41245466	rs1799949	ENST00000615433.2	17:41438653	rs3809752	0.656009	breast_cancer
17:41245466	rs1799949	ENST00000615433.2	17:41326898	rs11654700	0.843942	breast_cancer
17:41245466	rs1799949	ENST00000615433.2	17:41438620	rs114197224	0.654727	breast_cancer
17:41245466	rs1799949	ENST00000615433.2	17:41326940	rs11654731	0.843942	breast_cancer
17:41245466	rs1799949	ENST00000615433.2	17:41393260	rs35312672	0.803277	breast_cancer
17:41245466	rs1799949	ENST00000615433.2	17:41387871	rs113379364	0.84159	breast_cancer
17:41245466	rs1799949	ENST00000615433.2	17:41387074	rs34095420	0.835448	breast_cancer
17:41245466	rs1799949	ENST00000615433.2	17:41438619	rs115252215	0.648305	breast_cancer
17:41245466	rs1799949	ENST00000615433.2	17:41396491	rs4793222	0.90445	breast_cancer
17:41245466	rs1799949	ENST00000615433.2	17:41438562	rs72831089	0.653281	breast_cancer
17:41245466	rs1799949	ENST00000615433.2	17:41395592	rs113429486	0.90445	breast_cancer
17:41245466	rs1799949	ENST00000615433.2	17:41182662	rs11653253	0.868455	breast_cancer
17:41245466	rs1799949	ENST00000615433.2	17:41327650	rs3215228	0.842576	breast_cancer
17:41245466	rs1799949	ENST00000615433.2	17:41383726	rs201687968	0.841518	breast_cancer
17:41245466	rs1799949	ENST00000615433.2	17:41394177	rs17600553	0.90445	breast_cancer
17:41245466	rs1799949	ENST00000615433.2	17:41439802	rs11656321	0.662368	breast_cancer
17:41245466	rs1799949	ENST00000615433.2	17:41181746	rs73311417	0.8677	breast_cancer
17:41245466	rs1799949	ENST00000615433.2	17:41181835	rs72829113	0.866859	breast_cancer
17:41245466	rs1799949	ENST00000615433.2	17:41181297	rs36036395	0.8677	breast_cancer
17:41245466	rs1799949	ENST00000615433.2	17:41380756	rs71274038	0.840111	breast_cancer
17:41245466	rs1799949	ENST00000615433.2	17:41180772	rs12944458	0.866184	breast_cancer
17:41245466	rs1799949	ENST00000615433.2	17:41393295	rs17600502	0.901696	breast_cancer
17:41245466	rs1799949	ENST00000615433.2	17:41321846	rs33946455	0.920045	breast_cancer
17:41245466	rs1799949	ENST00000615433.2	17:41391759	rs75566810	0.902349	breast_cancer
17:41245466	rs1799949	ENST00000615433.2	17:41389393	rs35332877	0.894742	breast_cancer
17:41245466	rs1799949	ENST00000615433.2	17:41329847	rs11651623	0.843181	breast_cancer
17:41245466	rs1799949	ENST00000615433.2	17:41330024	rs11657883	0.843942	breast_cancer
17:41245466	rs1799949	ENST00000615433.2	17:41387610	rs77584072	0.898024	breast_cancer
17:41245466	rs1799949	ENST00000615433.2	17:41327621	rs2271573	0.83734	breast_cancer
17:41245466	rs1799949	ENST00000615433.2	17:41387716	rs111418629	0.899772	breast_cancer
17:41245466	rs1799949	ENST00000615433.2	17:41330265	rs11656945	0.843942	breast_cancer
17:41245466	rs1799949	ENST00000615433.2	17:41387445	rs111241581	0.899772	breast_cancer
17:41245466	rs1799949	ENST00000615433.2	17:41387375	rs71379217	0.899772	breast_cancer
17:41245466	rs1799949	ENST00000615433.2	17:41387033	rs34093730	0.899772	breast_cancer
17:41245466	rs1799949	ENST00000615433.2	17:41325490	rs12937192	0.913794	breast_cancer
17:41245466	rs1799949	ENST00000615433.2	17:41176831	rs2298861	0.864006	breast_cancer
17:41245466	rs1799949	ENST00000615433.2	17:41385976	rs35253360	0.899772	breast_cancer
17:41245466	rs1799949	ENST00000615433.2	17:41330820	rs12944430	0.842422	breast_cancer
17:41245466	rs1799949	ENST00000615433.2	17:41385485	rs79860307	0.899772	breast_cancer
17:41245466	rs1799949	ENST00000615433.2	17:41176688	rs2298862	0.863922	breast_cancer
17:41245466	rs1799949	ENST00000615433.2	17:41377871	rs7406399	0.841518	breast_cancer
17:41245466	rs1799949	ENST00000615433.2	17:41384405	rs35265669	0.898397	breast_cancer
17:41245466	rs1799949	ENST00000615433.2	17:41383772	rs78845268	0.898397	breast_cancer
17:41245466	rs1799949	ENST00000615433.2	17:41375555	rs17600371	0.8408	breast_cancer
17:41245466	rs1799949	ENST00000615433.2	17:41331306	rs11653460	0.848573	breast_cancer
17:41245466	rs1799949	ENST00000615433.2	17:41198774	rs370148636	0.649056	breast_cancer
17:41245466	rs1799949	ENST00000615433.2	17:41331597	rs11650913	0.84933	breast_cancer
17:41245466	rs1799949	ENST00000615433.2	17:41331816	rs12936831	0.84933	breast_cancer
17:41245466	rs1799949	ENST00000615433.2	17:41371844	rs13851	0.84087	breast_cancer
17:41245466	rs1799949	ENST00000615433.2	17:41395491	rs80228534	0.902195	breast_cancer
17:41245466	rs1799949	ENST00000615433.2	17:41327648	rs2271574	0.915527	breast_cancer
17:41245466	rs1799949	ENST00000615433.2	17:41174025	rs2070835	0.85092	breast_cancer
17:41245466	rs1799949	ENST00000615433.2	17:41370984	rs35989681	0.84087	breast_cancer
17:41245466	rs1799949	ENST00000615433.2	17:41330383	rs35971878	0.86022	breast_cancer
17:41245466	rs1799949	ENST00000615433.2	17:41401482	rs2005942	0.873099	breast_cancer
17:41245466	rs1799949	ENST00000615433.2	17:41438584	rs58173609	0.678141	breast_cancer
17:41245466	rs1799949	ENST00000615433.2	17:41186030	rs113018343	0.67313	breast_cancer
17:41245466	rs1799949	ENST00000615433.2	17:41339487	rs11656843	0.876256	breast_cancer
17:41245466	rs1799949	ENST00000615433.2	17:41328818	rs33994002	0.914796	breast_cancer
17:41245466	rs1799949	ENST00000615433.2	17:41378392	rs3051098	0.890454	breast_cancer
17:41245466	rs1799949	ENST00000615433.2	17:41329010	rs33920795	0.915527	breast_cancer
17:41245466	rs1799949	ENST00000615433.2	17:41384118	rs71379215	0.86602	breast_cancer
17:41245466	rs1799949	ENST00000615433.2	17:41379112	rs34094168	0.906193	breast_cancer
17:41245466	rs1799949	ENST00000615433.2	17:41329172	rs33918839	0.915527	breast_cancer
17:41245466	rs1799949	ENST00000615433.2	17:41334016	rs35292991	0.835762	breast_cancer
17:41245466	rs1799949	ENST00000615433.2	17:41364910	rs3803871	0.843181	breast_cancer
17:41245466	rs1799949	ENST00000615433.2	17:41377969	rs7406411	0.913061	breast_cancer
17:41245466	rs1799949	ENST00000615433.2	17:41377185	rs35960318	0.913061	breast_cancer
17:41245466	rs1799949	ENST00000615433.2	17:41362721	rs13119	0.84235	breast_cancer
17:41245466	rs1799949	ENST00000615433.2	17:41376104	rs3744244	0.913061	breast_cancer
17:41245466	rs1799949	ENST00000615433.2	17:41375597	rs1133320	0.913061	breast_cancer
17:41245466	rs1799949	ENST00000615433.2	17:41373899	rs1807433	0.896979	breast_cancer
17:41245466	rs1799949	ENST00000615433.2	17:41438626	rs77662948	0.647921	breast_cancer
17:41245466	rs1799949	ENST00000615433.2	17:41334749	rs11658499	0.848941	breast_cancer
17:41245466	rs1799949	ENST00000615433.2	17:41331460	rs11653231	0.915527	breast_cancer
17:41245466	rs1799949	ENST00000615433.2	17:41334925	rs11655049	0.874759	breast_cancer
17:41245466	rs1799949	ENST00000615433.2	17:41358152	rs35221180	0.843181	breast_cancer
17:41245466	rs1799949	ENST00000615433.2	17:41331919	rs149420345	0.915527	breast_cancer
17:41245466	rs1799949	ENST00000615433.2	17:41335472	rs4793216	0.874013	breast_cancer
17:41245466	rs1799949	ENST00000615433.2	17:41375509	rs111274735	0.870842	breast_cancer
17:41245466	rs1799949	ENST00000615433.2	17:41332330	rs1399323	0.914065	breast_cancer
17:41245466	rs1799949	ENST00000615433.2	17:41377741	rs112666191	0.838963	breast_cancer
17:41245466	rs1799949	ENST00000615433.2	17:41377739	rs113488312	0.838963	breast_cancer
17:41245466	rs1799949	ENST00000615433.2	17:41356947	rs71379211	0.842384	breast_cancer
17:41245466	rs1799949	ENST00000615433.2	17:41353806	rs2306829	0.843181	breast_cancer
17:41245466	rs1799949	ENST00000615433.2	17:41374793	rs542275017	0.915279	breast_cancer
17:41245466	rs1799949	ENST00000615433.2	17:41438235	rs3842374	0.658164	breast_cancer
17:41245466	rs1799949	ENST00000615433.2	17:41374780	rs372125809	0.915279	breast_cancer
17:41245466	rs1799949	ENST00000615433.2	17:41333786	rs35954893	0.91466	breast_cancer
17:41245466	rs1799949	ENST00000615433.2	17:41353088	rs35243819	0.843902	breast_cancer
17:41245466	rs1799949	ENST00000615433.2	17:41352643	rs35995789	0.843181	breast_cancer
17:14714817	rs189798510	ENST00000296255.8	17:14737910	rs74476397	0.876663	lung_cancer
17:44828931	rs199533	ENST00000455565.5	17:44863133	rs916888	0.571433	breast_cancer
17:41245466	rs1799949	ENST00000615433.2	17:41351731	rs17527829	0.843181	breast_cancer
17:41245466	rs1799949	ENST00000615433.2	17:41361342	rs1565163	0.890531	breast_cancer
17:41245466	rs1799949	ENST00000615433.2	17:41351400	rs77259033	0.843181	breast_cancer
17:41245466	rs1799949	ENST00000615433.2	17:41362272	rs748620	0.913928	breast_cancer
17:41245466	rs1799949	ENST00000615433.2	17:41351099	rs35837289	0.843181	breast_cancer
17:41245466	rs1799949	ENST00000615433.2	17:41371751	rs587608171	0.607051	breast_cancer
17:41245466	rs1799949	ENST00000615433.2	17:41349312	rs34743495	0.840688	breast_cancer
17:41245466	rs1799949	ENST00000615433.2	17:41347821	rs36116919	0.843181	breast_cancer
17:41245466	rs1799949	ENST00000615433.2	17:41361960	rs8482	0.898848	breast_cancer
17:41245466	rs1799949	ENST00000615433.2	17:41357647	rs71379212	0.751107	breast_cancer
17:44699851	rs116956554	ENST00000455565.5	17:44859031	rs199506	0.577489	thyroid_cancer
17:44699851	rs116956554	ENST00000427025.6	17:44298631	rs2693374	0.650477	thyroid_cancer
17:41245466	rs1799949	ENST00000615433.2	17:41346798	rs3744242	0.842422	breast_cancer
17:41245466	rs1799949	ENST00000615433.2	17:41356559	rs35635387	0.746057	breast_cancer
17:41245466	rs1799949	ENST00000615433.2	17:41346283	rs4793217	0.840225	breast_cancer
17:41245466	rs1799949	ENST00000615433.2	17:41354888	rs17527933	0.74055	breast_cancer
17:41245466	rs1799949	ENST00000615433.2	17:41344502	rs33924658	0.840225	breast_cancer
17:41245466	rs1799949	ENST00000615433.2	17:41354011	rs35017602	0.74055	breast_cancer
17:41245466	rs1799949	ENST00000615433.2	17:41438609	rs72831090	0.667309	breast_cancer
17:41245466	rs1799949	ENST00000615433.2	17:41353919	rs36107656	0.74055	breast_cancer
17:41245466	rs1799949	ENST00000615433.2	17:41337900	rs4445938	0.914065	breast_cancer
17:41245466	rs1799949	ENST00000615433.2	17:41291194	rs34960683	0.902725	breast_cancer
17:41245466	rs1799949	ENST00000615433.2	17:41441940	rs530763332:rs11312824	0.564628	breast_cancer
17:41245466	rs1799949	ENST00000615433.2	17:41349713	rs17527802	0.904038	breast_cancer
17:41245466	rs1799949	ENST00000615433.2	17:41348148	rs34142696	0.90244	breast_cancer
17:41245466	rs1799949	ENST00000615433.2	17:41347816	rs34234065	0.904038	breast_cancer
17:44699851	rs116956554	ENST00000455565.5	17:44857126	rs372432390	0.578249	thyroid_cancer
17:41245466	rs1799949	ENST00000615433.2	17:41340689	rs11654877	0.914065	breast_cancer
17:41245466	rs1799949	ENST00000615433.2	17:41344312	rs33911743	0.900977	breast_cancer
17:41245466	rs1799949	ENST00000615433.2	17:41252613	rs10445318	0.712166	breast_cancer
17:41245466	rs1799949	ENST00000615433.2	17:41252612	rs10445317	0.712166	breast_cancer
17:44699851	rs116956554	ENST00000455565.5	17:44835367	rs570333647	0.700184	thyroid_cancer
17:41245466	rs1799949	ENST00000615433.2	17:41342313	rs8074136	0.91113	breast_cancer
17:41245466	rs1799949	ENST00000615433.2	17:41402144	rs71190323	0.853533	breast_cancer
17:41245466	rs1799949	ENST00000615433.2	17:41402342	rs34983914	0.854318	breast_cancer
17:41245466	rs1799949	ENST00000615433.2	17:41318153	rs2175956	0.821221	breast_cancer
17:41245466	rs1799949	ENST00000615433.2	17:41349336	rs34982101	0.884139	breast_cancer
17:44699851	rs116956554	ENST00000455565.5	17:44862162	rs199503	0.80082	thyroid_cancer
17:41245466	rs1799949	ENST00000615433.2	17:41341984	rs8070085	0.906796	breast_cancer
17:44699851	rs116956554	ENST00000455565.5	17:44828931	rs199533	0.83631	thyroid_cancer
17:44828931	rs199533	ENST00000455565.5	17:44861003	rs199504	0.548652	breast_cancer
17:41245466	rs1799949	ENST00000615433.2	17:41402020	rs74252763	0.908411	breast_cancer
17:44699851	rs116956554	ENST00000455565.5	17:44821987	rs111404933	0.839305	thyroid_cancer
17:44699851	rs116956554	ENST00000455565.5	17:44859715	rs70602	0.577262	thyroid_cancer
17:44699851	rs116956554	ENST00000455565.5	17:44860021	rs70600	0.796687	thyroid_cancer
17:44699851	rs116956554	ENST00000455565.5	17:44859410	rs199505	0.58199	thyroid_cancer
17:44699851	rs116956554	ENST00000455565.5	17:44858855	rs199507	0.567663	thyroid_cancer
17:44699851	rs116956554	ENST00000455565.5	17:44858728	rs199509	0.567663	thyroid_cancer
17:44699851	rs116956554	ENST00000455565.5	17:44757058	rs549080390	0.534712	thyroid_cancer
17:44699851	rs116956554	ENST00000455565.5	17:44824213	rs199534	0.83631	thyroid_cancer
17:41245466	rs1799949	ENST00000615433.2	17:41248393	rs542961527	0.853003	breast_cancer
17:44699851	rs116956554	ENST00000455565.5	17:44782224	rs146122400	0.697049	thyroid_cancer
17:44699851	rs116956554	ENST00000455565.5	17:44859148	rs430685	0.570332	thyroid_cancer
17:44699851	rs116956554	ENST00000455565.5	17:44859144	rs415430	0.570332	thyroid_cancer
17:44699851	rs116956554	ENST00000455565.5	17:44857929	rs199510	0.567663	thyroid_cancer
17:44699851	rs116956554	ENST00000455565.5	17:44762252	rs528334214	0.90452	thyroid_cancer
17:44699851	rs116956554	ENST00000455565.5	17:44755729	rs141783865	0.890925	thyroid_cancer
17:44699851	rs116956554	ENST00000455565.5	17:44857352	rs199512	0.568819	thyroid_cancer
17:44699851	rs116956554	ENST00000455565.5	17:44801784	rs199451	0.83631	thyroid_cancer
17:44699851	rs116956554	ENST00000455565.5	17:44787312	rs1378358	0.829846	thyroid_cancer
17:41245466	rs1799949	ENST00000615433.2	17:41329288	rs35199211	0.767026	breast_cancer
17:44699851	rs116956554	ENST00000455565.5	17:44797919	rs199456	0.840593	thyroid_cancer
17:44699851	rs116956554	ENST00000455565.5	17:44787313	rs538628	0.903569	thyroid_cancer
17:44699851	rs116956554	ENST00000455565.5	17:44795469	rs199457	0.840593	thyroid_cancer
17:44699851	rs116956554	ENST00000455565.5	17:44856485	rs199516	0.570745	thyroid_cancer
17:44699851	rs116956554	ENST00000455565.5	17:44790203	rs169201	0.840593	thyroid_cancer
17:44699851	rs116956554	ENST00000455565.5	17:44793503	rs199439	0.903569	thyroid_cancer
17:44699851	rs116956554	ENST00000455565.5	17:44856881	rs199514	0.566896	thyroid_cancer
17:44699851	rs116956554	ENST00000455565.5	17:44856641	rs199515	0.564975	thyroid_cancer
17:44699851	rs116956554	ENST00000455565.5	17:44856932	rs199513	0.564213	thyroid_cancer
17:44699851	rs116956554	ENST00000455565.5	17:44812188	rs199447	0.832046	thyroid_cancer
17:44699851	rs116956554	ENST00000455565.5	17:44809001	rs199448	0.83631	thyroid_cancer
17:44699851	rs116956554	ENST00000455565.5	17:44817408	rs199445	0.893015	thyroid_cancer
17:44699851	rs116956554	ENST00000455565.5	17:44819565	rs199443	0.893015	thyroid_cancer
17:44699851	rs116956554	ENST00000455565.5	17:44822662	rs199535	0.891024	thyroid_cancer
17:44699851	rs116956554	ENST00000404249.8	17:43994508	rs569100772:rs557680344	0.78117	thyroid_cancer
17:44865603	rs199498	ENST00000455565.5	17:44865439	rs2074404	0.593569	breast_cancer
17:44699851	rs116956554	ENST00000455565.5	17:44781030	rs538174453	0.787818	thyroid_cancer
17:44699851	rs116956554	ENST00000455565.5	17:44847834	rs199525	0.802889	thyroid_cancer
17:44699851	rs116956554	ENST00000380466.6	17:44298631	rs2693374	0.650477	thyroid_cancer
17:44699851	rs116956554	ENST00000455565.5	17:44865498	rs199499	0.671837	thyroid_cancer
17:41245466	rs1799949	ENST00000615433.2	17:41245466	rs1799949	1	breast_cancer
17:44699851	rs116956554	ENST00000455565.5	17:44843136	rs199528	0.802889	thyroid_cancer
17:44699851	rs116956554	ENST00000455565.5	17:44734604	rs539064712	0.813012	thyroid_cancer
17:44699851	rs116956554	ENST00000455565.5	17:44818954	rs113562005	0.839678	thyroid_cancer
17:44865603	rs199498	ENST00000455565.5	17:44865603	rs199498	1	breast_cancer
17:44699851	rs116956554	ENST00000455565.5	17:44826056	rs9896243	0.637329	thyroid_cancer
17:14714817	rs189798510	ENST00000481834.5	17:14737910	rs74476397	0.876663	lung_cancer
17:65915289	rs200595745	ENST00000378930.7	17:65822573	rs576130009:rs77103901	0.668284	lung_cancer
17:44788310	rs183211	ENST00000455565.5	17:44836302	rs9912530	0.621414	ovarian_cancer
17:44788310	rs183211	ENST00000455565.5	17:44736722	rs145281367	0.733235	ovarian_cancer
17:41245466	rs1799949	ENST00000257915.10	17:41438735	rs72831091	0.683515	breast_cancer
17:44788310	rs183211	ENST00000455565.5	17:44800046	rs7224296	0.628233	ovarian_cancer
17:618965	rs684232	ENST00000270014.7	17:621782	rs394680	0.801615	prostate_cancer
17:48289070	rs2586502	ENST00000470472.5	17:48311753	rs9899826:rs146461724	0.500935	lung_cancer
17:44865603	rs199498	ENST00000455565.5	17:44862347	rs199502	0.69155	breast_cancer
17:44788310	rs183211	ENST00000455565.5	17:44862613	rs199501	0.555356	ovarian_cancer
17:44788310	rs183211	ENST00000455565.5	17:44847707	rs199526	0.535259	ovarian_cancer
17:44788310	rs183211	ENST00000455565.5	17:44853456	rs199521	0.65958	ovarian_cancer
17:14714817	rs189798510	ENST00000429544.7	17:14737910	rs74476397	0.876663	lung_cancer
17:14714817	rs189798510	ENST00000488497.7	17:14737910	rs74476397	0.876663	lung_cancer
17:14714817	rs189798510	ENST00000264982.8	17:14737910	rs74476397	0.876663	lung_cancer
17:65915289	rs200595745	ENST00000281243.10	17:65997317	rs4791295	0.691092	lung_cancer
17:65915289	rs200595745	ENST00000281243.10	17:65999567	rs74564337	0.691092	lung_cancer
17:65915289	rs200595745	ENST00000281243.10	17:65998167	rs28855509	0.69127	lung_cancer
17:65915289	rs200595745	ENST00000281243.10	17:66000578	rs75756093	0.687432	lung_cancer
17:65915289	rs200595745	ENST00000281243.10	17:66000603	rs62086889	0.686892	lung_cancer
17:14714817	rs189798510	ENST00000462733.5	17:14737910	rs74476397	0.876663	lung_cancer
17:44788310	rs183211	ENST00000455565.5	17:44764775	rs199460	0.911388	ovarian_cancer
17:44788310	rs183211	ENST00000455565.5	17:44801340	rs199452	0.98335	ovarian_cancer
17:41245466	rs1799949	ENST00000642625.1	17:41438609	rs72831090	0.667309	breast_cancer
17:65915289	rs200595745	ENST00000281243.10	17:66058780	rs28580652	0.525027	lung_cancer
17:44788310	rs183211	ENST00000455565.5	17:44753643	rs374952396	0.706114	ovarian_cancer
17:44788310	rs183211	ENST00000455565.5	17:44753645	rs369332489	0.706114	ovarian_cancer
17:14714817	rs189798510	ENST00000260803.9	17:14737910	rs74476397	0.876663	lung_cancer
18:57881362	rs2045438	ENST00000399070.3	18:57893618	rs8083289	0.939896	breast_cancer
18:57881362	rs2045438	ENST00000638208.1	18:57893618	rs8083289	0.939896	breast_cancer
18:57881362	rs2045438	ENST00000390687.9	18:57893618	rs8083289	0.939896	breast_cancer
18:43551013	rs8098701	ENST00000404022.5	18:43513993	rs7235022	0.671715	prostate_cancer
18:57881362	rs2045438	ENST00000330501.12	18:57893618	rs8083289	0.939896	breast_cancer
18:57881362	rs2045438	ENST00000589332.7	18:57893618	rs8083289	0.939896	breast_cancer
18:57881362	rs2045438	ENST00000269195.5	18:57893618	rs8083289	0.939896	breast_cancer
18:43551013	rs8098701	ENST00000554203.1	18:43513993	rs7235022	0.671715	prostate_cancer
18:57881362	rs2045438	ENST00000368012.4	18:57893618	rs8083289	0.939896	breast_cancer
18:43551013	rs8098701	ENST00000559844.6	18:43513993	rs7235022	0.671715	prostate_cancer
18:43551013	rs8098701	ENST00000378344.7	18:43513993	rs7235022	0.671715	prostate_cancer
18:43551013	rs8098701	ENST00000398129.5	18:43513993	rs7235022	0.671715	prostate_cancer
18:43551013	rs8098701	ENST00000323557.12	18:43513993	rs7235022	0.671715	prostate_cancer
18:57881362	rs2045438	ENST00000262061.7	18:57893618	rs8083289	0.939896	breast_cancer
18:57881362	rs2045438	ENST00000371225.4	18:57893618	rs8083289	0.939896	breast_cancer
18:43551013	rs8098701	ENST00000451728.6	18:43513993	rs7235022	0.671715	prostate_cancer
18:43551013	rs8098701	ENST00000374467.4	18:43513993	rs7235022	0.671715	prostate_cancer
18:43551013	rs8098701	ENST00000294304.12	18:43513993	rs7235022	0.671715	prostate_cancer
18:43551013	rs8098701	ENST00000265663.12	18:43513993	rs7235022	0.671715	prostate_cancer
18:43551013	rs8098701	ENST00000394801.8	18:43513993	rs7235022	0.671715	prostate_cancer
18:43551013	rs8098701	ENST00000596311.5	18:43513993	rs7235022	0.671715	prostate_cancer
18:43551013	rs8098701	ENST00000221132.8	18:43513993	rs7235022	0.671715	prostate_cancer
18:43551013	rs8098701	ENST00000321753.8	18:43513993	rs7235022	0.671715	prostate_cancer
18:57881362	rs2045438	ENST00000492816.6	18:57893618	rs8083289	0.939896	breast_cancer
18:43551013	rs8098701	ENST00000304061.8	18:43513993	rs7235022	0.671715	prostate_cancer
18:57881362	rs2045438	ENST00000610712.1	18:57893618	rs8083289	0.939896	breast_cancer
18:43551013	rs8098701	ENST00000537373.5	18:43513993	rs7235022	0.671715	prostate_cancer
18:43551013	rs8098701	ENST00000361143.9	18:43513993	rs7235022	0.671715	prostate_cancer
18:57881362	rs2045438	ENST00000304031.8	18:57893618	rs8083289	0.939896	breast_cancer
18:43551013	rs8098701	ENST00000467963.6	18:43513993	rs7235022	0.671715	prostate_cancer
18:43551013	rs8098701	ENST00000344150.8	18:43513993	rs7235022	0.671715	prostate_cancer
18:43551013	rs8098701	ENST00000676615.1	18:43513993	rs7235022	0.671715	prostate_cancer
18:43551013	rs8098701	ENST00000378720.8	18:43513993	rs7235022	0.671715	prostate_cancer
18:57881362	rs2045438	ENST00000554227.6	18:57893618	rs8083289	0.939896	breast_cancer
18:43551013	rs8098701	ENST00000346249.9	18:43513993	rs7235022	0.671715	prostate_cancer
18:43551013	rs8098701	ENST00000291547.10	18:43513993	rs7235022	0.671715	prostate_cancer
18:43551013	rs8098701	ENST00000492383.1	18:43513993	rs7235022	0.671715	prostate_cancer
18:57881362	rs2045438	ENST00000456923.5	18:57893618	rs8083289	0.939896	breast_cancer
18:43551013	rs8098701	ENST00000272298.12	18:43513993	rs7235022	0.671715	prostate_cancer
18:43551013	rs8098701	ENST00000246151.9	18:43513993	rs7235022	0.671715	prostate_cancer
18:43551013	rs8098701	ENST00000499869.7	18:43513993	rs7235022	0.671715	prostate_cancer
18:43551013	rs8098701	ENST00000464650.5	18:43513993	rs7235022	0.671715	prostate_cancer
18:43551013	rs8098701	ENST00000360190.8	18:43513993	rs7235022	0.671715	prostate_cancer
18:43551013	rs8098701	ENST00000542965.2	18:43513993	rs7235022	0.671715	prostate_cancer
18:43551013	rs8098701	ENST00000328724.9	18:43513993	rs7235022	0.671715	prostate_cancer
18:40691675	rs3861289	ENST00000517844.5	18:40710349	rs16977314	0.807325	colon_cancer
18:43551013	rs8098701	ENST00000333646.10	18:43513993	rs7235022	0.671715	prostate_cancer
19:15990431	rs2108622	ENST00000250559.14	19:15985334	rs538552298	0.502119	prostate_cancer
19:15990431	rs2108622	ENST00000673582.1	19:15985334	rs538552298	0.502119	prostate_cancer
19:15990431	rs2108622	ENST00000641858.1	19:15985334	rs538552298	0.502119	prostate_cancer
19:59079096	rs73068325	ENST00000399070.3	19:58993144	rs113757723	0.570864	colon_cancer
19:15990431	rs2108622	ENST00000624097.1	19:15985334	rs538552298	0.502119	prostate_cancer
19:59079096	rs73068325	ENST00000390687.9	19:58993144	rs113757723	0.570864	colon_cancer
19:59079096	rs73068325	ENST00000638208.1	19:58993144	rs113757723	0.570864	colon_cancer
19:15990431	rs2108622	ENST00000250559.14	19:15983485	rs62107766	0.98614	prostate_cancer
19:15990431	rs2108622	ENST00000250559.14	19:15984402	rs79400241	0.98614	prostate_cancer
19:15990431	rs2108622	ENST00000250559.14	19:15982538	rs62107762	0.925953	prostate_cancer
19:15990431	rs2108622	ENST00000250559.14	19:15981877	rs56340170	0.927609	prostate_cancer
19:15990431	rs2108622	ENST00000250559.14	19:15981821	rs55744319	0.926946	prostate_cancer
19:15990431	rs2108622	ENST00000250559.14	19:15979744	rs77420750	0.971393	prostate_cancer
19:15990431	rs2108622	ENST00000250559.14	19:15979354	rs148254076	0.914894	prostate_cancer
19:15990431	rs2108622	ENST00000250559.14	19:15978935	rs12611275	0.914487	prostate_cancer
19:15990431	rs2108622	ENST00000250559.14	19:15990431	rs2108622	1	prostate_cancer
19:15990431	rs2108622	ENST00000673582.1	19:15983485	rs62107766	0.98614	prostate_cancer
19:15990431	rs2108622	ENST00000673582.1	19:15984402	rs79400241	0.98614	prostate_cancer
19:15990431	rs2108622	ENST00000673582.1	19:15982538	rs62107762	0.925953	prostate_cancer
19:15990431	rs2108622	ENST00000673582.1	19:15981821	rs55744319	0.926946	prostate_cancer
19:15990431	rs2108622	ENST00000673582.1	19:15981877	rs56340170	0.927609	prostate_cancer
19:15990431	rs2108622	ENST00000673582.1	19:15979744	rs77420750	0.971393	prostate_cancer
19:15990431	rs2108622	ENST00000673582.1	19:15979354	rs148254076	0.914894	prostate_cancer
19:15990431	rs2108622	ENST00000673582.1	19:15978935	rs12611275	0.914487	prostate_cancer
19:15990431	rs2108622	ENST00000673582.1	19:15990431	rs2108622	1	prostate_cancer
19:15990431	rs2108622	ENST00000250559.14	19:15983701	rs117272295	0.797291	prostate_cancer
19:15990431	rs2108622	ENST00000250559.14	19:15983736	rs7251296	0.80025	prostate_cancer
19:15990431	rs2108622	ENST00000250559.14	19:15983698	rs201510659	0.79439	prostate_cancer
19:15990431	rs2108622	ENST00000250559.14	19:15983426	rs62107765	0.796359	prostate_cancer
19:15990431	rs2108622	ENST00000250559.14	19:15983589	rs62107768	0.800514	prostate_cancer
19:15990431	rs2108622	ENST00000250559.14	19:15983516	rs62107767	0.80124	prostate_cancer
19:15990431	rs2108622	ENST00000250559.14	19:15984508	rs7254940	0.80124	prostate_cancer
19:15990431	rs2108622	ENST00000250559.14	19:15983386	rs9305069	0.797578	prostate_cancer
19:15990431	rs2108622	ENST00000250559.14	19:15982980	rs11408775	0.80124	prostate_cancer
19:15990431	rs2108622	ENST00000250559.14	19:15985425	rs62107770	0.80954	prostate_cancer
19:15990431	rs2108622	ENST00000250559.14	19:15982951	rs6512067	0.80124	prostate_cancer
19:15990431	rs2108622	ENST00000250559.14	19:15982760	rs8104311	0.781836	prostate_cancer
19:15990431	rs2108622	ENST00000250559.14	19:15982864	rs8101038	0.80124	prostate_cancer
19:15990431	rs2108622	ENST00000250559.14	19:15982658	rs62107764	0.80124	prostate_cancer
19:15990431	rs2108622	ENST00000250559.14	19:15982707	rs77780918	0.800022	prostate_cancer
19:15990431	rs2108622	ENST00000250559.14	19:15982598	rs62107763	0.80124	prostate_cancer
19:15990431	rs2108622	ENST00000250559.14	19:15982700	rs76984410	0.800022	prostate_cancer
19:15990431	rs2108622	ENST00000250559.14	19:15981969	rs59943362	0.793985	prostate_cancer
19:15990431	rs2108622	ENST00000250559.14	19:15982414	rs12609900	0.80124	prostate_cancer
19:15990431	rs2108622	ENST00000250559.14	19:15981973	rs56228205	0.793505	prostate_cancer
19:15990431	rs2108622	ENST00000250559.14	19:15981805	rs55954696	0.813192	prostate_cancer
19:15990431	rs2108622	ENST00000250559.14	19:15986647	rs2158511	0.802461	prostate_cancer
19:15990431	rs2108622	ENST00000250559.14	19:15981126	rs7253684	0.794223	prostate_cancer
19:15990431	rs2108622	ENST00000250559.14	19:15980900	rs7253873	0.792278	prostate_cancer
19:15990431	rs2108622	ENST00000250559.14	19:15981025	rs7252638	0.794223	prostate_cancer
19:15990431	rs2108622	ENST00000250559.14	19:15981001	rs11338159	0.794223	prostate_cancer
19:15990431	rs2108622	ENST00000250559.14	19:15980683	rs7256877	0.793505	prostate_cancer
19:15990431	rs2108622	ENST00000250559.14	19:15980492	rs62106158	0.792073	prostate_cancer
19:15990431	rs2108622	ENST00000250559.14	19:15980448	rs62106157	0.792073	prostate_cancer
19:15990431	rs2108622	ENST00000250559.14	19:15980360	rs62106155	0.790886	prostate_cancer
19:15990431	rs2108622	ENST00000250559.14	19:15986388	rs11086006	0.78386	prostate_cancer
19:15990431	rs2108622	ENST00000250559.14	19:15980060	rs8102532	0.787329	prostate_cancer
19:15990431	rs2108622	ENST00000250559.14	19:15987737	rs3093216	0.815217	prostate_cancer
19:15990431	rs2108622	ENST00000250559.14	19:15980424	rs62106156	0.769958	prostate_cancer
19:15990431	rs2108622	ENST00000250559.14	19:15979477	rs568144017:rs201845169	0.750969	prostate_cancer
19:15990431	rs2108622	ENST00000250559.14	19:15984085	rs536880560	0.74579	prostate_cancer
19:15990431	rs2108622	ENST00000673582.1	19:15983736	rs7251296	0.80025	prostate_cancer
19:15990431	rs2108622	ENST00000250559.14	19:15979715	rs8103432	0.782823	prostate_cancer
19:15990431	rs2108622	ENST00000250559.14	19:15979701	rs8102149	0.783535	prostate_cancer
19:15990431	rs2108622	ENST00000250559.14	19:15987967	rs3093211	0.815217	prostate_cancer
19:15990431	rs2108622	ENST00000250559.14	19:15979649	rs8106439	0.786261	prostate_cancer
19:15990431	rs2108622	ENST00000673582.1	19:15983698	rs201510659	0.79439	prostate_cancer
19:15990431	rs2108622	ENST00000673582.1	19:15983701	rs117272295	0.797291	prostate_cancer
19:15990431	rs2108622	ENST00000250559.14	19:15979194	rs118144071	0.812536	prostate_cancer
19:15990431	rs2108622	ENST00000673582.1	19:15986388	rs11086006	0.78386	prostate_cancer
19:15990431	rs2108622	ENST00000250559.14	19:15988420	rs3093209	0.815217	prostate_cancer
19:15990431	rs2108622	ENST00000250559.14	19:15984204	rs577732225	0.749566	prostate_cancer
19:15990431	rs2108622	ENST00000379433.5	19:15985334	rs538552298	0.502119	prostate_cancer
19:15990431	rs2108622	ENST00000250559.14	19:15984205	rs138677286	0.749566	prostate_cancer
19:15990431	rs2108622	ENST00000250559.14	19:15984073	rs56867506	0.763422	prostate_cancer
19:15990431	rs2108622	ENST00000673582.1	19:15984508	rs7254940	0.80124	prostate_cancer
19:15990431	rs2108622	ENST00000250559.14	19:15978641	rs12610189	0.781989	prostate_cancer
19:15990431	rs2108622	ENST00000673582.1	19:15983589	rs62107768	0.800514	prostate_cancer
19:15990431	rs2108622	ENST00000250559.14	19:15978993	rs113343664	0.784132	prostate_cancer
19:15990431	rs2108622	ENST00000250559.14	19:15978586	rs12611308	0.781989	prostate_cancer
19:15990431	rs2108622	ENST00000250559.14	19:15978564	rs12611242	0.781989	prostate_cancer
19:15990431	rs2108622	ENST00000250559.14	19:15988658	rs3093207	0.802461	prostate_cancer
19:15990431	rs2108622	ENST00000250559.14	19:15978507	rs62106153	0.781989	prostate_cancer
19:15990431	rs2108622	ENST00000673582.1	19:15983516	rs62107767	0.80124	prostate_cancer
19:15990431	rs2108622	ENST00000250559.14	19:15978387	rs11673376	0.765879	prostate_cancer
19:15990431	rs2108622	ENST00000250559.14	19:15978485	rs67361600:rs140753301	0.782831	prostate_cancer
19:15990431	rs2108622	ENST00000673582.1	19:15983426	rs62107765	0.796359	prostate_cancer
19:15990431	rs2108622	ENST00000673582.1	19:15983386	rs9305069	0.797578	prostate_cancer
19:15990431	rs2108622	ENST00000250559.14	19:15977929	rs12610967	0.781283	prostate_cancer
19:15990431	rs2108622	ENST00000250559.14	19:15978057	rs12609820	0.781989	prostate_cancer
19:15990431	rs2108622	ENST00000673582.1	19:15985425	rs62107770	0.80954	prostate_cancer
19:15990431	rs2108622	ENST00000250559.14	19:15977814	rs12609468	0.787684	prostate_cancer
19:15990431	rs2108622	ENST00000250559.14	19:15977479	rs111427692	0.787684	prostate_cancer
19:15990431	rs2108622	ENST00000250559.14	19:15977445	rs112571591	0.787684	prostate_cancer
19:15990431	rs2108622	ENST00000250559.14	19:15989871	rs3093199	0.804215	prostate_cancer
19:15990431	rs2108622	ENST00000250559.14	19:15991914	rs3093193	0.818931	prostate_cancer
19:15990431	rs2108622	ENST00000250559.14	19:15977252	rs140915277	0.787684	prostate_cancer
19:15990431	rs2108622	ENST00000250559.14	19:15977312	rs113055956	0.711901	prostate_cancer
19:15990431	rs2108622	ENST00000673582.1	19:15986647	rs2158511	0.802461	prostate_cancer
19:15990431	rs2108622	ENST00000250559.14	19:15977414	rs111388185	0.786455	prostate_cancer
19:15990431	rs2108622	ENST00000673582.1	19:15982980	rs11408775	0.80124	prostate_cancer
19:15990431	rs2108622	ENST00000673582.1	19:15982951	rs6512067	0.80124	prostate_cancer
19:15990431	rs2108622	ENST00000250559.14	19:15977368	rs113059233	0.785531	prostate_cancer
19:15990431	rs2108622	ENST00000250559.14	19:15977352	rs113639339	0.785531	prostate_cancer
19:15990431	rs2108622	ENST00000673582.1	19:15982864	rs8101038	0.80124	prostate_cancer
19:15990431	rs2108622	ENST00000673582.1	19:15982760	rs8104311	0.781836	prostate_cancer
19:15990431	rs2108622	ENST00000673582.1	19:15982707	rs77780918	0.800022	prostate_cancer
19:15990431	rs2108622	ENST00000673582.1	19:15982700	rs76984410	0.800022	prostate_cancer
19:15990431	rs2108622	ENST00000673582.1	19:15982658	rs62107764	0.80124	prostate_cancer
19:15990431	rs2108622	ENST00000673582.1	19:15982598	rs62107763	0.80124	prostate_cancer
19:15990431	rs2108622	ENST00000673582.1	19:15982414	rs12609900	0.80124	prostate_cancer
19:15990431	rs2108622	ENST00000673582.1	19:15987737	rs3093216	0.815217	prostate_cancer
19:59079096	rs73068325	ENST00000262061.7	19:58993144	rs113757723	0.570864	colon_cancer
19:15990431	rs2108622	ENST00000673582.1	19:15981973	rs56228205	0.793505	prostate_cancer
19:15990431	rs2108622	ENST00000673582.1	19:15981969	rs59943362	0.793985	prostate_cancer
19:15990431	rs2108622	ENST00000673582.1	19:15987967	rs3093211	0.815217	prostate_cancer
19:15990431	rs2108622	ENST00000673582.1	19:15981805	rs55954696	0.813192	prostate_cancer
19:15990431	rs2108622	ENST00000673582.1	19:15981126	rs7253684	0.794223	prostate_cancer
19:15990431	rs2108622	ENST00000673582.1	19:15981025	rs7252638	0.794223	prostate_cancer
19:15990431	rs2108622	ENST00000673582.1	19:15980900	rs7253873	0.792278	prostate_cancer
19:15990431	rs2108622	ENST00000673582.1	19:15981001	rs11338159	0.794223	prostate_cancer
19:15990431	rs2108622	ENST00000673582.1	19:15980683	rs7256877	0.793505	prostate_cancer
19:15990431	rs2108622	ENST00000673582.1	19:15988420	rs3093209	0.815217	prostate_cancer
19:15990431	rs2108622	ENST00000673582.1	19:15980492	rs62106158	0.792073	prostate_cancer
19:15990431	rs2108622	ENST00000673582.1	19:15980448	rs62106157	0.792073	prostate_cancer
19:15990431	rs2108622	ENST00000673582.1	19:15980360	rs62106155	0.790886	prostate_cancer
19:15990431	rs2108622	ENST00000673582.1	19:15980424	rs62106156	0.769958	prostate_cancer
19:15990431	rs2108622	ENST00000673582.1	19:15988658	rs3093207	0.802461	prostate_cancer
19:15990431	rs2108622	ENST00000673582.1	19:15980060	rs8102532	0.787329	prostate_cancer
19:15990431	rs2108622	ENST00000673582.1	19:15979477	rs568144017:rs201845169	0.750969	prostate_cancer
19:15990431	rs2108622	ENST00000673582.1	19:15979701	rs8102149	0.783535	prostate_cancer
19:15990431	rs2108622	ENST00000673582.1	19:15979715	rs8103432	0.782823	prostate_cancer
19:15990431	rs2108622	ENST00000673582.1	19:15979649	rs8106439	0.786261	prostate_cancer
19:15990431	rs2108622	ENST00000250559.14	19:15974273	rs58858790	0.530543	prostate_cancer
19:15990431	rs2108622	ENST00000673582.1	19:15979194	rs118144071	0.812536	prostate_cancer
19:15990431	rs2108622	ENST00000673582.1	19:15978641	rs12610189	0.781989	prostate_cancer
19:15990431	rs2108622	ENST00000673582.1	19:15978993	rs113343664	0.784132	prostate_cancer
19:15990431	rs2108622	ENST00000673582.1	19:15989871	rs3093199	0.804215	prostate_cancer
19:15990431	rs2108622	ENST00000673582.1	19:15978586	rs12611308	0.781989	prostate_cancer
19:15990431	rs2108622	ENST00000673582.1	19:15978564	rs12611242	0.781989	prostate_cancer
19:15990431	rs2108622	ENST00000673582.1	19:15978507	rs62106153	0.781989	prostate_cancer
19:15990431	rs2108622	ENST00000673582.1	19:15991914	rs3093193	0.818931	prostate_cancer
19:15990431	rs2108622	ENST00000673582.1	19:15978387	rs11673376	0.765879	prostate_cancer
19:15990431	rs2108622	ENST00000673582.1	19:15984204	rs577732225	0.749566	prostate_cancer
19:15990431	rs2108622	ENST00000673582.1	19:15984205	rs138677286	0.749566	prostate_cancer
19:15990431	rs2108622	ENST00000673582.1	19:15978485	rs67361600:rs140753301	0.782831	prostate_cancer
19:59079096	rs73068325	ENST00000269195.5	19:58993144	rs113757723	0.570864	colon_cancer
19:15990431	rs2108622	ENST00000673582.1	19:15978057	rs12609820	0.781989	prostate_cancer
19:15990431	rs2108622	ENST00000673582.1	19:15977929	rs12610967	0.781283	prostate_cancer
19:15990431	rs2108622	ENST00000673582.1	19:15977814	rs12609468	0.787684	prostate_cancer
19:15990431	rs2108622	ENST00000673582.1	19:15977479	rs111427692	0.787684	prostate_cancer
19:15990431	rs2108622	ENST00000673582.1	19:15977445	rs112571591	0.787684	prostate_cancer
19:15990431	rs2108622	ENST00000673582.1	19:15977252	rs140915277	0.787684	prostate_cancer
19:15990431	rs2108622	ENST00000673582.1	19:15977414	rs111388185	0.786455	prostate_cancer
19:15990431	rs2108622	ENST00000673582.1	19:15977312	rs113055956	0.711901	prostate_cancer
19:15990431	rs2108622	ENST00000673582.1	19:15977368	rs113059233	0.785531	prostate_cancer
19:15990431	rs2108622	ENST00000673582.1	19:15977352	rs113639339	0.785531	prostate_cancer
19:15990431	rs2108622	ENST00000673582.1	19:15984085	rs536880560	0.74579	prostate_cancer
19:59079096	rs73068325	ENST00000330501.12	19:58993144	rs113757723	0.570864	colon_cancer
19:15990431	rs2108622	ENST00000673582.1	19:15984073	rs56867506	0.763422	prostate_cancer
19:59079096	rs73068325	ENST00000589332.7	19:58993144	rs113757723	0.570864	colon_cancer
19:15990431	rs2108622	ENST00000673582.1	19:15977565	rs67617968	0.512679	prostate_cancer
19:15990431	rs2108622	ENST00000673582.1	19:15974273	rs58858790	0.530543	prostate_cancer
19:38548094	rs59710626	ENST00000257915.10	19:38556223	rs571932709:rs34634559	0.512069	prostate_cancer
19:59079096	rs73068325	ENST00000368012.4	19:58993144	rs113757723	0.570864	colon_cancer
19:15990431	rs2108622	ENST00000624097.1	19:15984402	rs79400241	0.98614	prostate_cancer
19:15990431	rs2108622	ENST00000624097.1	19:15983485	rs62107766	0.98614	prostate_cancer
19:15990431	rs2108622	ENST00000624097.1	19:15982538	rs62107762	0.925953	prostate_cancer
19:15990431	rs2108622	ENST00000624097.1	19:15981877	rs56340170	0.927609	prostate_cancer
19:15990431	rs2108622	ENST00000624097.1	19:15990431	rs2108622	1	prostate_cancer
19:15990431	rs2108622	ENST00000624097.1	19:15981821	rs55744319	0.926946	prostate_cancer
19:15990431	rs2108622	ENST00000624097.1	19:15979744	rs77420750	0.971393	prostate_cancer
19:15990431	rs2108622	ENST00000641858.1	19:15984402	rs79400241	0.98614	prostate_cancer
19:15990431	rs2108622	ENST00000641858.1	19:15983485	rs62107766	0.98614	prostate_cancer
19:15990431	rs2108622	ENST00000624097.1	19:15979354	rs148254076	0.914894	prostate_cancer
19:15990431	rs2108622	ENST00000641858.1	19:15979744	rs77420750	0.971393	prostate_cancer
19:15990431	rs2108622	ENST00000624097.1	19:15978935	rs12611275	0.914487	prostate_cancer
19:15990431	rs2108622	ENST00000641858.1	19:15982538	rs62107762	0.925953	prostate_cancer
19:15990431	rs2108622	ENST00000641858.1	19:15981821	rs55744319	0.926946	prostate_cancer
19:15990431	rs2108622	ENST00000641858.1	19:15981877	rs56340170	0.927609	prostate_cancer
19:59079096	rs73068325	ENST00000371225.4	19:58993144	rs113757723	0.570864	colon_cancer
19:15990431	rs2108622	ENST00000641858.1	19:15990431	rs2108622	1	prostate_cancer
19:15990431	rs2108622	ENST00000641858.1	19:15979354	rs148254076	0.914894	prostate_cancer
19:15990431	rs2108622	ENST00000641858.1	19:15978935	rs12611275	0.914487	prostate_cancer
19:15990431	rs2108622	ENST00000368614.8	19:15985334	rs538552298	0.502119	prostate_cancer
19:15990431	rs2108622	ENST00000250559.14	19:15977565	rs67617968	0.512679	prostate_cancer
19:46974003	rs7248888	ENST00000308831.7	19:46949071	rs138601256	0.617892	colon_cancer
19:59079096	rs73068325	ENST00000492816.6	19:58993144	rs113757723	0.570864	colon_cancer
19:15990431	rs2108622	ENST00000624097.1	19:15986388	rs11086006	0.78386	prostate_cancer
19:59079096	rs73068325	ENST00000554227.6	19:58993144	rs113757723	0.570864	colon_cancer
1:55247852	rs12143541	ENST00000567289.5	1:55260951	rs3753402	0.771236	colon_cancer
1:153923276	rs10127983	ENST00000555868.2	1:154017827	rs536821463:rs72246564	0.7184	prostate_cancer
1:153923276	rs10127983	ENST00000495307.5	1:154017827	rs536821463:rs72246564	0.7184	prostate_cancer
1:153923276	rs10127983	ENST00000222330.8	1:154017827	rs536821463:rs72246564	0.7184	prostate_cancer
1:10564675	rs2847344	ENST00000339834.10	1:10560214	rs373062624:rs34611625	0.514718	prostate_cancer
1:153923276	rs10127983	ENST00000390687.9	1:154017827	rs536821463:rs72246564	0.7184	prostate_cancer
1:114448389	rs11552449	ENST00000501748.3	1:114121582	rs535905625:rs60070679	0.561992	breast_cancer
1:153923276	rs10127983	ENST00000622633.4	1:154017827	rs536821463:rs72246564	0.7184	prostate_cancer
1:153923276	rs10127983	ENST00000308831.7	1:154017827	rs536821463:rs72246564	0.7184	prostate_cancer
1:114448389	rs11552449	ENST00000300209.13	1:114119620	rs10858008	0.598073	breast_cancer
1:153923276	rs10127983	ENST00000352066.8	1:154017827	rs536821463:rs72246564	0.7184	prostate_cancer
1:153923276	rs10127983	ENST00000253110.16	1:154017827	rs536821463:rs72246564	0.7184	prostate_cancer
1:153923276	rs10127983	ENST00000409134.8	1:154017827	rs536821463:rs72246564	0.7184	prostate_cancer
1:205756484	rs6679073	ENST00000599517.1	1:205807504	rs954206	0.63679	prostate_cancer
1:238908353	rs2689154	ENST00000645627.1	1:238909658	rs138312374	0.783808	pancreatic_cancer
1:205756484	rs6679073	ENST00000599517.1	1:205779231	rs11240569	0.811108	prostate_cancer
1:43568133	rs7512851	ENST00000337859.11	1:43534935	rs74068812	0.57312	stomach_cancer
1:43568133	rs7512851	ENST00000337859.11	1:43533939	rs116251058	0.575104	stomach_cancer
1:150772613	rs1811698	ENST00000361365.7	1:150697784	rs72040088	0.512167	prostate_cancer
1:153923276	rs10127983	ENST00000575354.6	1:154017827	rs536821463:rs72246564	0.7184	prostate_cancer
1:205756484	rs6679073	ENST00000599517.1	1:205771782	rs7540981	0.81187	prostate_cancer
1:153923276	rs10127983	ENST00000315596.15	1:154017827	rs536821463:rs72246564	0.7184	prostate_cancer
1:153923276	rs10127983	ENST00000517956.5	1:154017827	rs536821463:rs72246564	0.7184	prostate_cancer
1:153923276	rs10127983	ENST00000630460.3	1:154017827	rs536821463:rs72246564	0.7184	prostate_cancer
1:205756484	rs6679073	ENST00000599517.1	1:205768309	rs4396169	0.792373	prostate_cancer
1:204560677	rs6679717	ENST00000543153.1	1:204482650	rs544335310:rs149278980	0.829294	prostate_cancer
1:153923276	rs10127983	ENST00000374169.7	1:154017827	rs536821463:rs72246564	0.7184	prostate_cancer
1:153923276	rs10127983	ENST00000301215.8	1:154017827	rs536821463:rs72246564	0.7184	prostate_cancer
1:55247852	rs12143541	ENST00000617432.4	1:55260951	rs3753402	0.771236	colon_cancer
1:153923276	rs10127983	ENST00000629980.2	1:154017827	rs536821463:rs72246564	0.7184	prostate_cancer
1:153923276	rs10127983	ENST00000374242.9	1:154017827	rs536821463:rs72246564	0.7184	prostate_cancer
1:10564675	rs2847344	ENST00000404404.6	1:10560214	rs373062624:rs34611625	0.514718	prostate_cancer
1:153923276	rs10127983	ENST00000281243.10	1:154017827	rs536821463:rs72246564	0.7184	prostate_cancer
1:10564675	rs2847344	ENST00000257745.8	1:10560214	rs373062624:rs34611625	0.514718	prostate_cancer
1:205756484	rs6679073	ENST00000599517.1	1:205754688	rs10494874	0.987271	prostate_cancer
1:205756484	rs6679073	ENST00000599517.1	1:205756484	rs6679073	1	prostate_cancer
1:153923276	rs10127983	ENST00000296604.8	1:154017827	rs536821463:rs72246564	0.7184	prostate_cancer
1:114448389	rs11552449	ENST00000555414.5	1:114119620	rs10858008	0.598073	breast_cancer
1:205756484	rs6679073	ENST00000599517.1	1:205751611	rs144811873	0.984731	prostate_cancer
1:205756484	rs6679073	ENST00000599517.1	1:205750661	rs35985652	0.9638	prostate_cancer
1:10564675	rs2847344	ENST00000464566.5	1:10560214	rs373062624:rs34611625	0.514718	prostate_cancer
1:237326974	rs2490361	ENST00000637790.2	1:237316962	rs547330582:rs66524716	0.520612	colon_cancer
1:214360892	rs1223809	ENST00000322128.5	1:214368330	rs6699206	0.761339	breast_cancer
1:157565970	rs1885560	ENST00000307257.10	1:157635977	rs12128142	0.514648	cervical_cancer
1:10564675	rs2847344	ENST00000369878.9	1:10560214	rs373062624:rs34611625	0.514718	prostate_cancer
1:214360892	rs1223809	ENST00000591949.1	1:214344393	rs1223817	0.555409	breast_cancer
1:214360892	rs1223809	ENST00000591949.1	1:214345182	rs1023764	0.563735	breast_cancer
1:214360892	rs1223809	ENST00000591949.1	1:214347133	rs3009932	0.553191	breast_cancer
1:205756484	rs6679073	ENST00000599517.1	1:205746989	rs12031215	0.963787	prostate_cancer
1:10564675	rs2847344	ENST00000457010.6	1:10560214	rs373062624:rs34611625	0.514718	prostate_cancer
1:214360892	rs1223809	ENST00000377424.9	1:214326853	rs1629500	0.556352	breast_cancer
1:214360892	rs1223809	ENST00000591949.1	1:214336708	rs1223765	0.545373	breast_cancer
1:205756484	rs6679073	ENST00000599517.1	1:205745960	rs6683517	0.981397	prostate_cancer
1:10564675	rs2847344	ENST00000379446.10	1:10560214	rs373062624:rs34611625	0.514718	prostate_cancer
1:153923276	rs10127983	ENST00000374865.5	1:154017827	rs536821463:rs72246564	0.7184	prostate_cancer
1:214360892	rs1223809	ENST00000377424.9	1:214331416	rs1795056	0.584726	breast_cancer
1:214360892	rs1223809	ENST00000377424.9	1:214336708	rs1223765	0.545373	breast_cancer
1:214360892	rs1223809	ENST00000377424.9	1:214394092	rs1223677	0.630213	breast_cancer
1:55247852	rs12143541	ENST00000440692.6	1:55260951	rs3753402	0.771236	colon_cancer
1:153923276	rs10127983	ENST00000420541.6	1:154017827	rs536821463:rs72246564	0.7184	prostate_cancer
1:153923276	rs10127983	ENST00000297157.8	1:154017827	rs536821463:rs72246564	0.7184	prostate_cancer
1:55247852	rs12143541	ENST00000451943.6	1:55260951	rs3753402	0.771236	colon_cancer
1:214360892	rs1223809	ENST00000377424.9	1:214333700	rs1223762	0.573519	breast_cancer
1:114448389	rs11552449	ENST00000539354.6	1:114121582	rs535905625:rs60070679	0.561992	breast_cancer
1:153923276	rs10127983	ENST00000238651.9	1:154017827	rs536821463:rs72246564	0.7184	prostate_cancer
1:214360892	rs1223809	ENST00000591949.1	1:214356697	rs1371879	0.549004	breast_cancer
1:214360892	rs1223809	ENST00000377424.9	1:214336380	rs1223764	0.588484	breast_cancer
1:153923276	rs10127983	ENST00000495270.1	1:154017827	rs536821463:rs72246564	0.7184	prostate_cancer
1:190131750	rs10920654	ENST00000627950.2	1:190109861	rs10920611	0.668312	colon_cancer
1:153923276	rs10127983	ENST00000649030.2	1:154017827	rs536821463:rs72246564	0.7184	prostate_cancer
1:214360892	rs1223809	ENST00000377424.9	1:214347133	rs3009932	0.553191	breast_cancer
1:214360892	rs1223809	ENST00000377424.9	1:214345182	rs1023764	0.563735	breast_cancer
1:214360892	rs1223809	ENST00000377424.9	1:214344393	rs1223817	0.555409	breast_cancer
1:214360892	rs1223809	ENST00000591949.1	1:214336380	rs1223764	0.588484	breast_cancer
1:214360892	rs1223809	ENST00000591949.1	1:214358129	rs1660360	0.561208	breast_cancer
1:214360892	rs1223809	ENST00000377424.9	1:214356697	rs1371879	0.549004	breast_cancer
1:214360892	rs1223809	ENST00000591949.1	1:214333700	rs1223762	0.573519	breast_cancer
1:214360892	rs1223809	ENST00000377424.9	1:214358129	rs1660360	0.561208	breast_cancer
1:190131750	rs10920654	ENST00000627950.2	1:190111272	rs6674508	0.669504	colon_cancer
1:153923276	rs10127983	ENST00000388995.11	1:154017827	rs536821463:rs72246564	0.7184	prostate_cancer
1:43568133	rs7512851	ENST00000260956.9	1:43534935	rs74068812	0.57312	stomach_cancer
1:214360892	rs1223809	ENST00000591949.1	1:214331416	rs1795056	0.584726	breast_cancer
1:190131750	rs10920654	ENST00000627950.2	1:190112277	rs6678120	0.669504	colon_cancer
1:43568133	rs7512851	ENST00000260956.9	1:43533939	rs116251058	0.575104	stomach_cancer
1:114448389	rs11552449	ENST00000511348.1	1:114121582	rs535905625:rs60070679	0.561992	breast_cancer
1:214360892	rs1223809	ENST00000377424.9	1:214392725	rs368042048	0.562173	breast_cancer
20:25975674	rs6051080	ENST00000584190.1	20:25959162	rs4815493	0.974529	endometrial_cancer
20:29999087	rs2376549	ENST00000373517.4	20:29965014	rs709045	0.980311	gastric_cancer
20:25975674	rs6051080	ENST00000589484.5	20:25959162	rs4815493	0.974529	endometrial_cancer
20:25975674	rs6051080	ENST00000539716.1	20:25959162	rs4815493	0.974529	endometrial_cancer
20:25975674	rs6051080	ENST00000475465.1	20:25959162	rs4815493	0.974529	endometrial_cancer
20:25975674	rs6051080	ENST00000511348.1	20:25959162	rs4815493	0.974529	endometrial_cancer
20:25975674	rs6051080	ENST00000621358.4	20:25959162	rs4815493	0.974529	endometrial_cancer
20:25975674	rs6051080	ENST00000643294.1	20:25959162	rs4815493	0.974529	endometrial_cancer
20:25975674	rs6051080	ENST00000468770.1	20:25959162	rs4815493	0.974529	endometrial_cancer
20:25975674	rs6051080	ENST00000461862.5	20:25959162	rs4815493	0.974529	endometrial_cancer
20:25975674	rs6051080	ENST00000673587.1	20:25959162	rs4815493	0.974529	endometrial_cancer
20:25975674	rs6051080	ENST00000651925.1	20:25959162	rs4815493	0.974529	endometrial_cancer
20:25975674	rs6051080	ENST00000583145.1	20:25959162	rs4815493	0.974529	endometrial_cancer
20:25975674	rs6051080	ENST00000411702.7	20:25959162	rs4815493	0.974529	endometrial_cancer
20:25975674	rs6051080	ENST00000308418.10	20:25959162	rs4815493	0.974529	endometrial_cancer
20:29999087	rs2376549	ENST00000654733.1	20:29965014	rs709045	0.980311	gastric_cancer
20:32729444	rs4911414	ENST00000642498.1	20:32514092	rs6059554	0.777213	skin_cancer
20:32729444	rs4911414	ENST00000642498.1	20:32514324	rs6059555	0.777213	skin_cancer
20:32729444	rs4911414	ENST00000642498.1	20:32516022	rs4911375	0.6406	skin_cancer
20:32729444	rs4911414	ENST00000642498.1	20:32516001	rs4911374	0.778244	skin_cancer
20:6370053	rs1571218	ENST00000229570.9	20:6301362	rs4300913	0.534217	colon_cancer
20:25975674	rs6051080	ENST00000432401.5	20:25959162	rs4815493	0.974529	endometrial_cancer
20:25975674	rs6051080	ENST00000471651.1	20:25959162	rs4815493	0.974529	endometrial_cancer
20:25975674	rs6051080	ENST00000594264.1	20:25959162	rs4815493	0.974529	endometrial_cancer
20:25975674	rs6051080	ENST00000492315.5	20:25959162	rs4815493	0.974529	endometrial_cancer
20:25975674	rs6051080	ENST00000479399.5	20:25959162	rs4815493	0.974529	endometrial_cancer
20:25975674	rs6051080	ENST00000498642.5	20:25959162	rs4815493	0.974529	endometrial_cancer
20:25975674	rs6051080	ENST00000442686.1	20:25959162	rs4815493	0.974529	endometrial_cancer
20:25975674	rs6051080	ENST00000293880.9	20:25959162	rs4815493	0.974529	endometrial_cancer
20:25975674	rs6051080	ENST00000645297.1	20:25959162	rs4815493	0.974529	endometrial_cancer
20:25975674	rs6051080	ENST00000530493.1	20:25959162	rs4815493	0.974529	endometrial_cancer
20:32729444	rs4911414	ENST00000642498.1	20:32514914	rs9679981	0.789667	skin_cancer
20:25975674	rs6051080	ENST00000496736.1	20:25959162	rs4815493	0.974529	endometrial_cancer
20:25975674	rs6051080	ENST00000334962.9	20:25959162	rs4815493	0.974529	endometrial_cancer
20:25975674	rs6051080	ENST00000651111.1	20:25959162	rs4815493	0.974529	endometrial_cancer
20:25975674	rs6051080	ENST00000490484.7	20:25959162	rs4815493	0.974529	endometrial_cancer
20:25975674	rs6051080	ENST00000646659.1	20:25959162	rs4815493	0.974529	endometrial_cancer
20:25975674	rs6051080	ENST00000490918.5	20:25959162	rs4815493	0.974529	endometrial_cancer
20:25975674	rs6051080	ENST00000521386.5	20:25959162	rs4815493	0.974529	endometrial_cancer
20:25975674	rs6051080	ENST00000445816.5	20:25959162	rs4815493	0.974529	endometrial_cancer
21:20321298	rs2825231	ENST00000256079.9	21:20330849	rs55966453	0.616097	breast_cancer
21:20321298	rs2825231	ENST00000256079.9	21:20331505	rs11700818	0.614152	breast_cancer
21:20321298	rs2825231	ENST00000256079.9	21:20319205	rs113739626	0.718402	breast_cancer
21:20321298	rs2825231	ENST00000256079.9	21:20331867	rs73198659	0.614152	breast_cancer
21:20321298	rs2825231	ENST00000256079.9	21:20332314	rs2825234	0.619357	breast_cancer
21:20321298	rs2825231	ENST00000256079.9	21:20308287	rs2143917	0.592634	breast_cancer
21:20321298	rs2825231	ENST00000256079.9	21:20336052	rs2825236	0.609006	breast_cancer
21:20321298	rs2825231	ENST00000256079.9	21:20299996	rs1980960	0.589589	breast_cancer
21:20321298	rs2825231	ENST00000256079.9	21:20336151	rs2825237	0.607097	breast_cancer
21:20321298	rs2825231	ENST00000256079.9	21:20336178	rs11701011	0.607097	breast_cancer
21:20321298	rs2825231	ENST00000256079.9	21:20336185	rs11701012	0.609877	breast_cancer
21:20321298	rs2825231	ENST00000256079.9	21:20336215	rs2825239	0.576836	breast_cancer
21:20321298	rs2825231	ENST00000380516.7	21:20308287	rs2143917	0.592634	breast_cancer
22:45698149	rs9615099	ENST00000612662.1	22:45697031	rs576207964:rs226512	0.513458	prostate_cancer
22:45698149	rs9615099	ENST00000358987.8	22:45697031	rs576207964:rs226512	0.513458	prostate_cancer
22:45698149	rs9615099	ENST00000561976.5	22:45697031	rs576207964:rs226512	0.513458	prostate_cancer
22:41019948	rs6001982	ENST00000270014.7	22:41009707	rs570952193:rs73169065	0.929204	breast_cancer
22:45698149	rs9615099	ENST00000216121.12	22:45697031	rs576207964:rs226512	0.513458	prostate_cancer
22:45698149	rs9615099	ENST00000328024.11	22:45717859	rs720682	0.610843	prostate_cancer
22:45698149	rs9615099	ENST00000377275.4	22:45717859	rs720682	0.610843	prostate_cancer
22:45698149	rs9615099	ENST00000319555.8	22:45717859	rs720682	0.610843	prostate_cancer
22:24366747	rs72617242	ENST00000615721.3	22:24297287	rs2253552	0.513875	lung_cancer
22:24366747	rs72617242	ENST00000615721.3	22:24295217	rs2858907	0.511203	lung_cancer
22:24366747	rs72617242	ENST00000615721.3	22:24295286	rs2739330	0.513046	lung_cancer
22:24366747	rs72617242	ENST00000615721.3	22:24293976	rs140264	0.521062	lung_cancer
22:24366747	rs72617242	ENST00000615721.3	22:24299072	rs5760130	0.507688	lung_cancer
22:29130012	rs738722	ENST00000545908.6	22:29132752	rs561053453:rs17881006	0.655068	gastric_cancer
22:45724999	rs736037	ENST00000493227.1	22:45718627	rs7286605	0.58245	colon_cancer
22:45724999	rs736037	ENST00000493227.1	22:45718743	rs7290139	0.582647	colon_cancer
22:45698149	rs9615099	ENST00000377275.4	22:45718041	rs1473953	0.604197	prostate_cancer
22:45698149	rs9615099	ENST00000328024.11	22:45718041	rs1473953	0.604197	prostate_cancer
22:45724999	rs736037	ENST00000493227.1	22:45719634	rs4823460	0.581259	colon_cancer
22:27852183	rs6005451	ENST00000361298.9	22:27850544	rs12157480	0.915524	prostate_cancer
22:45724999	rs736037	ENST00000493227.1	22:45721196	rs738170	0.577189	colon_cancer
22:45698149	rs9615099	ENST00000377275.4	22:45717524	rs6007587	0.612637	prostate_cancer
22:45724999	rs736037	ENST00000493227.1	22:45719817	rs4823461	0.578642	colon_cancer
22:24366747	rs72617242	ENST00000615721.3	22:24292957	rs2844003	0.500001	lung_cancer
22:45698149	rs9615099	ENST00000328024.11	22:45717524	rs6007587	0.612637	prostate_cancer
22:27852183	rs6005451	ENST00000361298.9	22:27852183	rs6005451	1	prostate_cancer
22:22202164	rs9607320	ENST00000343526.9	22:22205611	rs2876981	0.611097	breast_cancer
22:45698149	rs9615099	ENST00000645308.4	22:45697031	rs576207964:rs226512	0.513458	prostate_cancer
22:22202164	rs9607320	ENST00000343526.9	22:22122747	rs7292584	0.627689	breast_cancer
22:45698149	rs9615099	ENST00000370179.8	22:45717859	rs720682	0.610843	prostate_cancer
22:45698149	rs9615099	ENST00000550009.1	22:45717859	rs720682	0.610843	prostate_cancer
22:22202164	rs9607320	ENST00000343526.9	22:22140209	rs11490038	0.620539	breast_cancer
22:22202164	rs9607320	ENST00000343526.9	22:22139890	rs9610317	0.642413	breast_cancer
22:22202164	rs9607320	ENST00000343526.9	22:22196532	rs62235149	0.597397	breast_cancer
22:29669648	rs4820803	ENST00000367511.4	22:29659960	rs879580	0.879329	breast_cancer
22:22202164	rs9607320	ENST00000343526.9	22:22104873	rs9607241	0.729323	breast_cancer
22:22202164	rs9607320	ENST00000343526.9	22:22109834	rs8140258	0.714238	breast_cancer
22:29669648	rs4820803	ENST00000367511.4	22:29653929	rs762817	0.884966	breast_cancer
2:85446486	rs6547598	ENST00000612662.1	2:85463296	rs34088919	0.691019	cervical_cancer
2:17784157	rs13031455	ENST00000538116.5	2:17801155	rs11686910	0.967661	lung_cancer
2:17784157	rs13031455	ENST00000595173.1	2:17801155	rs11686910	0.967661	lung_cancer
2:85446486	rs6547598	ENST00000358987.8	2:85463296	rs34088919	0.691019	cervical_cancer
2:121701289	rs11122834	ENST00000319550.9	2:121729931	rs2592589	0.611195	prostate_cancer
2:85446486	rs6547598	ENST00000561976.5	2:85463296	rs34088919	0.691019	cervical_cancer
2:124018799	rs1519277	ENST00000337859.11	2:123992287	rs11889329	0.628913	breast_cancer
2:17784157	rs13031455	ENST00000257408.5	2:17801155	rs11686910	0.967661	lung_cancer
2:202241907	rs10202963	ENST00000359513.8	2:202245944	rs541053468:rs543324522:rs3832088	0.535311	skin_cancer
2:17784157	rs13031455	ENST00000378930.7	2:17801155	rs11686910	0.967661	lung_cancer
2:85446486	rs6547598	ENST00000216121.12	2:85463296	rs34088919	0.691019	cervical_cancer
2:121701289	rs11122834	ENST00000337859.11	2:121709441	rs17005499	0.708214	prostate_cancer
2:17784157	rs13031455	ENST00000380647.8	2:17801155	rs11686910	0.967661	lung_cancer
2:121701289	rs11122834	ENST00000337859.11	2:121708596	rs60640022	0.697246	prostate_cancer
2:121701289	rs11122834	ENST00000337859.11	2:121708589	rs60613333	0.694985	prostate_cancer
2:121701289	rs11122834	ENST00000337859.11	2:121708090	rs11889219	0.6905	prostate_cancer
2:121701289	rs11122834	ENST00000337859.11	2:121707644	rs6719118	0.694066	prostate_cancer
2:124018799	rs1519277	ENST00000260956.9	2:123992287	rs11889329	0.628913	breast_cancer
2:17784157	rs13031455	ENST00000647424.1	2:17801155	rs11686910	0.967661	lung_cancer
2:17784157	rs13031455	ENST00000243045.10	2:17801155	rs11686910	0.967661	lung_cancer
2:42604081	rs13426988	ENST00000407472.5	2:42437079	rs528398446:rs139230774	0.602779	colon_cancer
2:17784157	rs13031455	ENST00000306376.10	2:17801155	rs11686910	0.967661	lung_cancer
2:121701289	rs11122834	ENST00000337859.11	2:121705837	rs11885971	0.694066	prostate_cancer
2:121701289	rs11122834	ENST00000337859.11	2:121705169	rs58924275	0.69165	prostate_cancer
2:121701289	rs11122834	ENST00000337859.11	2:121705325	rs56111429	0.692877	prostate_cancer
2:17784157	rs13031455	ENST00000373616.9	2:17801155	rs11686910	0.967661	lung_cancer
2:121701289	rs11122834	ENST00000337859.11	2:121708140	rs11899735	0.623485	prostate_cancer
2:121701289	rs11122834	ENST00000312637.5	2:121729931	rs2592589	0.611195	prostate_cancer
2:121701289	rs11122834	ENST00000260956.9	2:121709441	rs17005499	0.708214	prostate_cancer
2:17784157	rs13031455	ENST00000182527.4	2:17801155	rs11686910	0.967661	lung_cancer
2:121701289	rs11122834	ENST00000326756.4	2:121729931	rs2592589	0.611195	prostate_cancer
2:121701289	rs11122834	ENST00000337859.11	2:121704634	rs11890046	0.678794	prostate_cancer
2:124018799	rs1519277	ENST00000340438.6	2:123992287	rs11889329	0.628913	breast_cancer
2:121701289	rs11122834	ENST00000473291.1	2:121729931	rs2592589	0.611195	prostate_cancer
2:121701289	rs11122834	ENST00000260956.9	2:121708596	rs60640022	0.697246	prostate_cancer
2:121701289	rs11122834	ENST00000260956.9	2:121708589	rs60613333	0.694985	prostate_cancer
2:17784157	rs13031455	ENST00000380034.8	2:17801155	rs11686910	0.967661	lung_cancer
2:121701289	rs11122834	ENST00000260956.9	2:121708140	rs11899735	0.623485	prostate_cancer
2:121701289	rs11122834	ENST00000260956.9	2:121707644	rs6719118	0.694066	prostate_cancer
2:17784157	rs13031455	ENST00000599280.5	2:17801155	rs11686910	0.967661	lung_cancer
2:121701289	rs11122834	ENST00000519065.6	2:121729931	rs2592589	0.611195	prostate_cancer
2:159182748	rs12617237	ENST00000250113.12	2:159207792	rs75341546	0.599325	breast_cancer
2:17784157	rs13031455	ENST00000340020.11	2:17801155	rs11686910	0.967661	lung_cancer
2:121701289	rs11122834	ENST00000260956.9	2:121705837	rs11885971	0.694066	prostate_cancer
2:121701289	rs11122834	ENST00000260956.9	2:121708090	rs11889219	0.6905	prostate_cancer
2:121701289	rs11122834	ENST00000548191.1	2:121729931	rs2592589	0.611195	prostate_cancer
2:121701289	rs11122834	ENST00000260956.9	2:121705325	rs56111429	0.692877	prostate_cancer
2:17784157	rs13031455	ENST00000315870.10	2:17801155	rs11686910	0.967661	lung_cancer
2:121701289	rs11122834	ENST00000260956.9	2:121705169	rs58924275	0.69165	prostate_cancer
2:121701289	rs11122834	ENST00000260956.9	2:121704634	rs11890046	0.678794	prostate_cancer
2:25141538	rs11676272	ENST00000477374.5	2:25086827	rs1529897	0.604727	breast_cancer
2:52187098	rs4971775	ENST00000308831.7	2:52187098	rs4971775	1	colon_cancer
2:52187098	rs4971775	ENST00000308831.7	2:52183857	rs10460548	0.888527	colon_cancer
2:241943450	rs13403657	ENST00000291547.10	2:241913607	rs61323112	0.51243	prostate_cancer
2:124018799	rs1519277	ENST00000280098.9	2:123992287	rs11889329	0.628913	breast_cancer
2:52187098	rs4971775	ENST00000308831.7	2:52183474	rs10460547	0.737512	colon_cancer
2:25141538	rs11676272	ENST00000437150.7	2:25086827	rs1529897	0.604727	breast_cancer
2:121701289	rs11122834	ENST00000513185.3	2:121729931	rs2592589	0.611195	prostate_cancer
2:52187098	rs4971775	ENST00000308831.7	2:52186043	rs12469398	0.515457	colon_cancer
2:52187098	rs4971775	ENST00000308831.7	2:52177114	rs76370009	0.970777	colon_cancer
2:124018799	rs1519277	ENST00000369244.7	2:123992287	rs11889329	0.628913	breast_cancer
2:52187098	rs4971775	ENST00000306730.8	2:52177114	rs76370009	0.970777	colon_cancer
2:17784157	rs13031455	ENST00000260324.12	2:17801155	rs11686910	0.967661	lung_cancer
2:17784157	rs13031455	ENST00000429644.7	2:17801155	rs11686910	0.967661	lung_cancer
2:52187098	rs4971775	ENST00000306730.8	2:52183857	rs10460548	0.888527	colon_cancer
2:121701289	rs11122834	ENST00000340438.6	2:121708140	rs11899735	0.623485	prostate_cancer
2:17784157	rs13031455	ENST00000427025.6	2:17801155	rs11686910	0.967661	lung_cancer
2:52187098	rs4971775	ENST00000306730.8	2:52183474	rs10460547	0.737512	colon_cancer
2:52187098	rs4971775	ENST00000216252.4	2:52177114	rs76370009	0.970777	colon_cancer
2:52187098	rs4971775	ENST00000306730.8	2:52187098	rs4971775	1	colon_cancer
2:238387228	rs7584330	ENST00000272065.10	2:238368730	rs9287620	0.537163	prostate_cancer
2:52187098	rs4971775	ENST00000216252.4	2:52183857	rs10460548	0.888527	colon_cancer
2:52187098	rs4971775	ENST00000216252.4	2:52187098	rs4971775	1	colon_cancer
2:120748571	rs11685222	ENST00000413507.3	2:120744527	rs553456414:rs150519155	0.633995	breast_cancer
2:121701289	rs11122834	ENST00000395965.8	2:121729931	rs2592589	0.611195	prostate_cancer
2:241943450	rs13403657	ENST00000376281.8	2:241913607	rs61323112	0.51243	prostate_cancer
2:124018799	rs1519277	ENST00000513185.3	2:123992287	rs11889329	0.628913	breast_cancer
2:242382864	rs3771570	ENST00000560440.5	2:242151791	rs62187431	0.532717	prostate_cancer
2:52187098	rs4971775	ENST00000216252.4	2:52183474	rs10460547	0.737512	colon_cancer
2:52187098	rs4971775	ENST00000591581.1	2:52183857	rs10460548	0.888527	colon_cancer
2:52187098	rs4971775	ENST00000306730.8	2:52186043	rs12469398	0.515457	colon_cancer
3:116178668	rs77122835	ENST00000298130.5	3:116179269	rs12374189	0.869454	ovarian_cancer
3:118948256	rs4568126	ENST00000645627.1	3:118956119	rs3840489	0.556939	pancreatic_cancer
3:8004828	rs7643459	ENST00000269373.11	3:8004828	rs7643459	1	ovarian_cancer
3:71503479	rs11707890	ENST00000557943.6	3:71509380	rs575567871:rs10555493	0.666224	skin_cancer
3:116178668	rs77122835	ENST00000425699.3	3:116179269	rs12374189	0.869454	ovarian_cancer
3:99824685	rs9837602	ENST00000358227.5	3:99756314	rs529722609:rs35701020	0.991735	breast_cancer
3:63967900	rs1053338	ENST00000621533.5	3:63995599	rs55669429	0.670768	breast_cancer
3:8004828	rs7643459	ENST00000374762.4	3:8004828	rs7643459	1	ovarian_cancer
3:8004828	rs7643459	ENST00000335255.10	3:8004828	rs7643459	1	ovarian_cancer
3:150480100	rs146383533	ENST00000397992.5	3:150517595	rs570040876:rs11310827	0.537072	breast_cancer
3:116178668	rs77122835	ENST00000442969.5	3:116179269	rs12374189	0.869454	ovarian_cancer
3:87144040	rs370595232	ENST00000298784.5	3:87239874	rs75004821	0.557317	prostate_cancer
3:23284303	rs114460169	ENST00000367943.5	3:23595594	rs35152860	0.814936	prostate_cancer
3:101600724	rs651907	ENST00000359513.8	3:101610488	rs142876314	0.809596	colon_cancer
3:8004828	rs7643459	ENST00000588268.6	3:8004828	rs7643459	1	ovarian_cancer
3:23284303	rs114460169	ENST00000467026.5	3:23384807	rs36063633	0.723497	prostate_cancer
3:26829374	rs185335029	ENST00000270014.7	3:26749267	rs540496560:rs34846911	0.500391	ovarian_cancer
3:23284303	rs114460169	ENST00000392290.5	3:23595594	rs35152860	0.814936	prostate_cancer
3:4728574	rs6787391	ENST00000394805.8	3:4762449	rs10212373	0.559656	breast_cancer
3:116178668	rs77122835	ENST00000261192.12	3:116179269	rs12374189	0.869454	ovarian_cancer
3:23284303	rs114460169	ENST00000251074.5	3:23595594	rs35152860	0.814936	prostate_cancer
3:23284303	rs114460169	ENST00000645856.2	3:23595594	rs35152860	0.814936	prostate_cancer
3:8004828	rs7643459	ENST00000532405.6	3:8004828	rs7643459	1	ovarian_cancer
3:63967900	rs1053338	ENST00000221086.8	3:63995599	rs55669429	0.670768	breast_cancer
3:118948256	rs4568126	ENST00000320849.9	3:118956119	rs3840489	0.556939	pancreatic_cancer
3:150480100	rs146383533	ENST00000401395.1	3:150517595	rs570040876:rs11310827	0.537072	breast_cancer
3:108851484	rs4855695	ENST00000477374.5	3:108803725	rs4425265	0.665926	colon_cancer
3:116178668	rs77122835	ENST00000075503.8	3:116179269	rs12374189	0.869454	ovarian_cancer
3:23284303	rs114460169	ENST00000055077.8	3:23595594	rs35152860	0.814936	prostate_cancer
3:23284303	rs114460169	ENST00000446587.2	3:23595594	rs35152860	0.814936	prostate_cancer
3:12276493	rs11709119	ENST00000467026.5	3:12290792	rs561149546:rs34835192	0.62065	prostate_cancer
3:8004828	rs7643459	ENST00000578586.1	3:8004828	rs7643459	1	ovarian_cancer
3:23284303	rs114460169	ENST00000464650.5	3:23595594	rs35152860	0.814936	prostate_cancer
3:63967900	rs1053338	ENST00000376811.5	3:63995599	rs55669429	0.670768	breast_cancer
3:116178668	rs77122835	ENST00000294811.2	3:116179269	rs12374189	0.869454	ovarian_cancer
3:189774456	rs9882792	ENST00000644203.1	3:189802748	rs550625241:rs34975672	0.581006	breast_cancer
3:12276493	rs11709119	ENST00000543621.6	3:12290792	rs561149546:rs34835192	0.62065	prostate_cancer
3:87144040	rs370595232	ENST00000298786.5	3:87239874	rs75004821	0.557317	prostate_cancer
3:8004828	rs7643459	ENST00000315930.11	3:8004828	rs7643459	1	ovarian_cancer
3:63967900	rs1053338	ENST00000575094.5	3:63995599	rs55669429	0.670768	breast_cancer
3:23284303	rs114460169	ENST00000648594.1	3:23595594	rs35152860	0.814936	prostate_cancer
3:23284303	rs114460169	ENST00000329819.4	3:23595594	rs35152860	0.814936	prostate_cancer
3:23284303	rs114460169	ENST00000408901.8	3:23595594	rs35152860	0.814936	prostate_cancer
3:8004828	rs7643459	ENST00000497831.1	3:8004828	rs7643459	1	ovarian_cancer
3:23284303	rs114460169	ENST00000543621.6	3:23384807	rs36063633	0.723497	prostate_cancer
3:8004828	rs7643459	ENST00000300784.8	3:8004828	rs7643459	1	ovarian_cancer
3:8004828	rs7643459	ENST00000571995.6	3:8004828	rs7643459	1	ovarian_cancer
3:23284303	rs114460169	ENST00000451562.5	3:23595594	rs35152860	0.814936	prostate_cancer
3:108851484	rs4855695	ENST00000296425.10	3:108803725	rs4425265	0.665926	colon_cancer
3:87144040	rs370595232	ENST00000277865.5	3:87239874	rs75004821	0.557317	prostate_cancer
3:23284303	rs114460169	ENST00000447866.5	3:23595594	rs35152860	0.814936	prostate_cancer
4:66220697	rs7692430	ENST00000554203.1	4:66177419	rs17693716	0.649909	colon_cancer
4:66220697	rs7692430	ENST00000404022.5	4:66177419	rs17693716	0.649909	colon_cancer
4:182198479	rs10019279	ENST00000372695.6	4:182204859	rs185090770:rs143697226	0.765577	lung_cancer
4:66220697	rs7692430	ENST00000323557.12	4:66177419	rs17693716	0.649909	colon_cancer
4:66220697	rs7692430	ENST00000559844.6	4:66177419	rs17693716	0.649909	colon_cancer
4:66220697	rs7692430	ENST00000396398.8	4:66177419	rs17693716	0.649909	colon_cancer
4:66220697	rs7692430	ENST00000394801.8	4:66177419	rs17693716	0.649909	colon_cancer
4:66220697	rs7692430	ENST00000537373.5	4:66177419	rs17693716	0.649909	colon_cancer
4:66220697	rs7692430	ENST00000596311.5	4:66177419	rs17693716	0.649909	colon_cancer
4:66220697	rs7692430	ENST00000378344.7	4:66177419	rs17693716	0.649909	colon_cancer
4:66220697	rs7692430	ENST00000451728.6	4:66177419	rs17693716	0.649909	colon_cancer
4:66220697	rs7692430	ENST00000398129.5	4:66177419	rs17693716	0.649909	colon_cancer
4:66220697	rs7692430	ENST00000361143.9	4:66177419	rs17693716	0.649909	colon_cancer
4:66220697	rs7692430	ENST00000294304.12	4:66177419	rs17693716	0.649909	colon_cancer
4:66220697	rs7692430	ENST00000676615.1	4:66177419	rs17693716	0.649909	colon_cancer
4:66220697	rs7692430	ENST00000374467.4	4:66177419	rs17693716	0.649909	colon_cancer
4:66220697	rs7692430	ENST00000264819.6	4:66177419	rs17693716	0.649909	colon_cancer
4:66220697	rs7692430	ENST00000291547.10	4:66177419	rs17693716	0.649909	colon_cancer
4:66220697	rs7692430	ENST00000246151.9	4:66177419	rs17693716	0.649909	colon_cancer
4:66220697	rs7692430	ENST00000542965.2	4:66177419	rs17693716	0.649909	colon_cancer
4:66220697	rs7692430	ENST00000333646.10	4:66177419	rs17693716	0.649909	colon_cancer
4:66220697	rs7692430	ENST00000337737.8	4:66177419	rs17693716	0.649909	colon_cancer
4:66220697	rs7692430	ENST00000358406.10	4:66177419	rs17693716	0.649909	colon_cancer
4:66220697	rs7692430	ENST00000328724.9	4:66177419	rs17693716	0.649909	colon_cancer
4:182198479	rs10019279	ENST00000381154.6	4:182204859	rs185090770:rs143697226	0.765577	lung_cancer
4:66220697	rs7692430	ENST00000336868.8	4:66177419	rs17693716	0.649909	colon_cancer
4:66220697	rs7692430	ENST00000341700.7	4:66177419	rs17693716	0.649909	colon_cancer
4:66220697	rs7692430	ENST00000611606.4	4:66177419	rs17693716	0.649909	colon_cancer
4:66220697	rs7692430	ENST00000380469.7	4:66177419	rs17693716	0.649909	colon_cancer
4:66220697	rs7692430	ENST00000344150.8	4:66177419	rs17693716	0.649909	colon_cancer
4:66220697	rs7692430	ENST00000272298.12	4:66177419	rs17693716	0.649909	colon_cancer
4:66220697	rs7692430	ENST00000606812.5	4:66177419	rs17693716	0.649909	colon_cancer
4:66220697	rs7692430	ENST00000396655.6	4:66177419	rs17693716	0.649909	colon_cancer
4:66220697	rs7692430	ENST00000265663.12	4:66177419	rs17693716	0.649909	colon_cancer
4:66220697	rs7692430	ENST00000672017.1	4:66177419	rs17693716	0.649909	colon_cancer
4:66220697	rs7692430	ENST00000360190.8	4:66177419	rs17693716	0.649909	colon_cancer
4:66220697	rs7692430	ENST00000629691.3	4:66177419	rs17693716	0.649909	colon_cancer
4:66220697	rs7692430	ENST00000435345.6	4:66177419	rs17693716	0.649909	colon_cancer
4:66220697	rs7692430	ENST00000586022.5	4:66177419	rs17693716	0.649909	colon_cancer
4:66220697	rs7692430	ENST00000371269.9	4:66177419	rs17693716	0.649909	colon_cancer
4:66220697	rs7692430	ENST00000614345.1	4:66177419	rs17693716	0.649909	colon_cancer
4:66220697	rs7692430	ENST00000343632.9	4:66177419	rs17693716	0.649909	colon_cancer
4:66220697	rs7692430	ENST00000307877.7	4:66177419	rs17693716	0.649909	colon_cancer
4:66220697	rs7692430	ENST00000370526.5	4:66177419	rs17693716	0.649909	colon_cancer
4:66220697	rs7692430	ENST00000487418.8	4:66177419	rs17693716	0.649909	colon_cancer
4:66220697	rs7692430	ENST00000499869.7	4:66177419	rs17693716	0.649909	colon_cancer
4:66220697	rs7692430	ENST00000252268.8	4:66177419	rs17693716	0.649909	colon_cancer
4:66220697	rs7692430	ENST00000357742.9	4:66177419	rs17693716	0.649909	colon_cancer
4:66220697	rs7692430	ENST00000606162.6	4:66177419	rs17693716	0.649909	colon_cancer
4:66220697	rs7692430	ENST00000457641.5	4:66177419	rs17693716	0.649909	colon_cancer
4:66220697	rs7692430	ENST00000246166.3	4:66177419	rs17693716	0.649909	colon_cancer
4:66220697	rs7692430	ENST00000290795.7	4:66177419	rs17693716	0.649909	colon_cancer
4:66220697	rs7692430	ENST00000490777.3	4:66177419	rs17693716	0.649909	colon_cancer
4:66220697	rs7692430	ENST00000532695.5	4:66177419	rs17693716	0.649909	colon_cancer
4:66220697	rs7692430	ENST00000467963.6	4:66177419	rs17693716	0.649909	colon_cancer
4:66220697	rs7692430	ENST00000492383.1	4:66177419	rs17693716	0.649909	colon_cancer
4:66220697	rs7692430	ENST00000393695.8	4:66177419	rs17693716	0.649909	colon_cancer
4:66220697	rs7692430	ENST00000613637.3	4:66177419	rs17693716	0.649909	colon_cancer
4:66220697	rs7692430	ENST00000380079.9	4:66177419	rs17693716	0.649909	colon_cancer
4:66220697	rs7692430	ENST00000561947.5	4:66177419	rs17693716	0.649909	colon_cancer
4:66220697	rs7692430	ENST00000347055.4	4:66177419	rs17693716	0.649909	colon_cancer
4:66220697	rs7692430	ENST00000255198.3	4:66177419	rs17693716	0.649909	colon_cancer
4:66220697	rs7692430	ENST00000304061.8	4:66177419	rs17693716	0.649909	colon_cancer
4:66220697	rs7692430	ENST00000335999.7	4:66177419	rs17693716	0.649909	colon_cancer
4:66220697	rs7692430	ENST00000409939.8	4:66177419	rs17693716	0.649909	colon_cancer
4:66220697	rs7692430	ENST00000603040.1	4:66177419	rs17693716	0.649909	colon_cancer
4:66220697	rs7692430	ENST00000495558.1	4:66177419	rs17693716	0.649909	colon_cancer
4:66220697	rs7692430	ENST00000327299.8	4:66177419	rs17693716	0.649909	colon_cancer
4:66220697	rs7692430	ENST00000561178.5	4:66177419	rs17693716	0.649909	colon_cancer
4:66220697	rs7692430	ENST00000228740.7	4:66177419	rs17693716	0.649909	colon_cancer
4:66220697	rs7692430	ENST00000643721.2	4:66177419	rs17693716	0.649909	colon_cancer
4:66220697	rs7692430	ENST00000448662.6	4:66177419	rs17693716	0.649909	colon_cancer
4:66220697	rs7692430	ENST00000434753.7	4:66177419	rs17693716	0.649909	colon_cancer
4:66220697	rs7692430	ENST00000265560.9	4:66177419	rs17693716	0.649909	colon_cancer
4:66220697	rs7692430	ENST00000412232.3	4:66177419	rs17693716	0.649909	colon_cancer
4:66220697	rs7692430	ENST00000373030.8	4:66177419	rs17693716	0.649909	colon_cancer
4:66220697	rs7692430	ENST00000399138.5	4:66177419	rs17693716	0.649909	colon_cancer
4:66220697	rs7692430	ENST00000370982.4	4:66177419	rs17693716	0.649909	colon_cancer
4:66220697	rs7692430	ENST00000336216.9	4:66177419	rs17693716	0.649909	colon_cancer
4:66220697	rs7692430	ENST00000551307.5	4:66177419	rs17693716	0.649909	colon_cancer
4:66220697	rs7692430	ENST00000194118.8	4:66177419	rs17693716	0.649909	colon_cancer
4:66220697	rs7692430	ENST00000256015.5	4:66177419	rs17693716	0.649909	colon_cancer
4:66220697	rs7692430	ENST00000263280.11	4:66177419	rs17693716	0.649909	colon_cancer
4:66220697	rs7692430	ENST00000426002.5	4:66177419	rs17693716	0.649909	colon_cancer
4:66220697	rs7692430	ENST00000394673.6	4:66177419	rs17693716	0.649909	colon_cancer
4:66220697	rs7692430	ENST00000371384.4	4:66177419	rs17693716	0.649909	colon_cancer
4:66220697	rs7692430	ENST00000219473.12	4:66177419	rs17693716	0.649909	colon_cancer
4:66220697	rs7692430	ENST00000375793.2	4:66177419	rs17693716	0.649909	colon_cancer
4:66220697	rs7692430	ENST00000393674.7	4:66177419	rs17693716	0.649909	colon_cancer
4:66220697	rs7692430	ENST00000272203.8	4:66177419	rs17693716	0.649909	colon_cancer
4:66220697	rs7692430	ENST00000405876.9	4:66177419	rs17693716	0.649909	colon_cancer
4:66220697	rs7692430	ENST00000634513.1	4:66177419	rs17693716	0.649909	colon_cancer
4:66220697	rs7692430	ENST00000340535.11	4:66177419	rs17693716	0.649909	colon_cancer
4:66220697	rs7692430	ENST00000378720.8	4:66177419	rs17693716	0.649909	colon_cancer
4:66220697	rs7692430	ENST00000316097.13	4:66177419	rs17693716	0.649909	colon_cancer
4:66220697	rs7692430	ENST00000334527.12	4:66177419	rs17693716	0.649909	colon_cancer
4:66220697	rs7692430	ENST00000370377.8	4:66177419	rs17693716	0.649909	colon_cancer
4:66220697	rs7692430	ENST00000361114.10	4:66177419	rs17693716	0.649909	colon_cancer
4:66220697	rs7692430	ENST00000356231.4	4:66177419	rs17693716	0.649909	colon_cancer
4:66220697	rs7692430	ENST00000308527.6	4:66177419	rs17693716	0.649909	colon_cancer
4:66220697	rs7692430	ENST00000396083.7	4:66177419	rs17693716	0.649909	colon_cancer
4:66220697	rs7692430	ENST00000407004.7	4:66177419	rs17693716	0.649909	colon_cancer
4:66220697	rs7692430	ENST00000261304.7	4:66177419	rs17693716	0.649909	colon_cancer
4:66220697	rs7692430	ENST00000429544.7	4:66177419	rs17693716	0.649909	colon_cancer
4:146874227	rs56935123	ENST00000391976.6	4:146894760	rs534566631	0.731719	prostate_cancer
4:66220697	rs7692430	ENST00000554546.5	4:66177419	rs17693716	0.649909	colon_cancer
4:66220697	rs7692430	ENST00000464650.5	4:66177419	rs17693716	0.649909	colon_cancer
4:66220697	rs7692430	ENST00000524832.5	4:66177419	rs17693716	0.649909	colon_cancer
4:66220697	rs7692430	ENST00000221132.8	4:66177419	rs17693716	0.649909	colon_cancer
4:94938618	rs13149359	ENST00000361365.7	4:94954026	rs13145086	0.764963	colon_cancer
4:66220697	rs7692430	ENST00000635031.1	4:66177419	rs17693716	0.649909	colon_cancer
4:66220697	rs7692430	ENST00000354858.11	4:66177419	rs17693716	0.649909	colon_cancer
4:66220697	rs7692430	ENST00000392271.6	4:66177419	rs17693716	0.649909	colon_cancer
4:66220697	rs7692430	ENST00000331497.3	4:66177419	rs17693716	0.649909	colon_cancer
4:66220697	rs7692430	ENST00000278422.9	4:66177419	rs17693716	0.649909	colon_cancer
4:66220697	rs7692430	ENST00000238651.9	4:66177419	rs17693716	0.649909	colon_cancer
4:66220697	rs7692430	ENST00000287169.8	4:66177419	rs17693716	0.649909	colon_cancer
4:66220697	rs7692430	ENST00000367033.4	4:66177419	rs17693716	0.649909	colon_cancer
4:66220697	rs7692430	ENST00000238788.14	4:66177419	rs17693716	0.649909	colon_cancer
4:66220697	rs7692430	ENST00000334270.3	4:66177419	rs17693716	0.649909	colon_cancer
4:66220697	rs7692430	ENST00000302174.9	4:66177419	rs17693716	0.649909	colon_cancer
4:66220697	rs7692430	ENST00000650315.1	4:66177419	rs17693716	0.649909	colon_cancer
4:66220697	rs7692430	ENST00000219611.7	4:66177419	rs17693716	0.649909	colon_cancer
4:66220697	rs7692430	ENST00000430246.6	4:66177419	rs17693716	0.649909	colon_cancer
4:66220697	rs7692430	ENST00000371341.5	4:66177419	rs17693716	0.649909	colon_cancer
4:66220697	rs7692430	ENST00000447998.7	4:66177419	rs17693716	0.649909	colon_cancer
4:66220697	rs7692430	ENST00000308482.14	4:66177419	rs17693716	0.649909	colon_cancer
4:66220697	rs7692430	ENST00000604000.4	4:66177419	rs17693716	0.649909	colon_cancer
4:66220697	rs7692430	ENST00000367888.8	4:66177419	rs17693716	0.649909	colon_cancer
4:66220697	rs7692430	ENST00000361242.9	4:66177419	rs17693716	0.649909	colon_cancer
4:66220697	rs7692430	ENST00000292807.9	4:66177419	rs17693716	0.649909	colon_cancer
4:66220697	rs7692430	ENST00000346249.9	4:66177419	rs17693716	0.649909	colon_cancer
4:66220697	rs7692430	ENST00000303961.9	4:66177419	rs17693716	0.649909	colon_cancer
4:66220697	rs7692430	ENST00000308110.9	4:66177419	rs17693716	0.649909	colon_cancer
4:66220697	rs7692430	ENST00000295802.9	4:66177419	rs17693716	0.649909	colon_cancer
4:66220697	rs7692430	ENST00000446987.5	4:66177419	rs17693716	0.649909	colon_cancer
4:66220697	rs7692430	ENST00000374454.1	4:66177419	rs17693716	0.649909	colon_cancer
4:66220697	rs7692430	ENST00000453858.1	4:66177419	rs17693716	0.649909	colon_cancer
4:66220697	rs7692430	ENST00000601144.6	4:66177419	rs17693716	0.649909	colon_cancer
4:66220697	rs7692430	ENST00000405315.9	4:66177419	rs17693716	0.649909	colon_cancer
4:66220697	rs7692430	ENST00000392749.7	4:66177419	rs17693716	0.649909	colon_cancer
4:66220697	rs7692430	ENST00000193322.8	4:66177419	rs17693716	0.649909	colon_cancer
4:66220697	rs7692430	ENST00000283351.10	4:66177419	rs17693716	0.649909	colon_cancer
4:66220697	rs7692430	ENST00000566848.5	4:66177419	rs17693716	0.649909	colon_cancer
4:66220697	rs7692430	ENST00000222823.9	4:66177419	rs17693716	0.649909	colon_cancer
4:66220697	rs7692430	ENST00000294543.10	4:66177419	rs17693716	0.649909	colon_cancer
4:66220697	rs7692430	ENST00000379519.7	4:66177419	rs17693716	0.649909	colon_cancer
4:66220697	rs7692430	ENST00000376344.8	4:66177419	rs17693716	0.649909	colon_cancer
4:66220697	rs7692430	ENST00000372858.8	4:66177419	rs17693716	0.649909	colon_cancer
4:66220697	rs7692430	ENST00000333003.10	4:66177419	rs17693716	0.649909	colon_cancer
4:66220697	rs7692430	ENST00000429715.1	4:66177419	rs17693716	0.649909	colon_cancer
4:66220697	rs7692430	ENST00000252934.10	4:66177419	rs17693716	0.649909	colon_cancer
4:66220697	rs7692430	ENST00000335793.4	4:66177419	rs17693716	0.649909	colon_cancer
4:66220697	rs7692430	ENST00000402907.1	4:66177419	rs17693716	0.649909	colon_cancer
4:66220697	rs7692430	ENST00000324907.14	4:66177419	rs17693716	0.649909	colon_cancer
4:182198479	rs10019279	ENST00000378852.7	4:182204859	rs185090770:rs143697226	0.765577	lung_cancer
4:66220697	rs7692430	ENST00000270357.10	4:66177419	rs17693716	0.649909	colon_cancer
4:66220697	rs7692430	ENST00000393387.5	4:66177419	rs17693716	0.649909	colon_cancer
4:66220697	rs7692430	ENST00000448790.7	4:66177419	rs17693716	0.649909	colon_cancer
4:66220697	rs7692430	ENST00000263980.8	4:66177419	rs17693716	0.649909	colon_cancer
4:66220697	rs7692430	ENST00000334962.9	4:66177419	rs17693716	0.649909	colon_cancer
4:66220697	rs7692430	ENST00000315554.13	4:66177419	rs17693716	0.649909	colon_cancer
4:66220697	rs7692430	ENST00000492741.5	4:66177419	rs17693716	0.649909	colon_cancer
4:184728682	rs7659026	ENST00000237853.9	4:184730556	rs111270003:rs113133649	0.530899	thyroid_cancer
4:66220697	rs7692430	ENST00000261489.6	4:66177419	rs17693716	0.649909	colon_cancer
4:66220697	rs7692430	ENST00000261692.7	4:66177419	rs17693716	0.649909	colon_cancer
4:66220697	rs7692430	ENST00000549924.5	4:66177419	rs17693716	0.649909	colon_cancer
4:18012035	rs71603396	ENST00000399069.8	4:17903009	rs570226934:rs552221063:rs66571587	0.642708	lung_cancer
4:66220697	rs7692430	ENST00000594496.5	4:66177419	rs17693716	0.649909	colon_cancer
4:66220697	rs7692430	ENST00000555082.5	4:66177419	rs17693716	0.649909	colon_cancer
4:66220697	rs7692430	ENST00000310137.5	4:66177419	rs17693716	0.649909	colon_cancer
4:66220697	rs7692430	ENST00000359246.9	4:66177419	rs17693716	0.649909	colon_cancer
4:66220697	rs7692430	ENST00000526104.5	4:66177419	rs17693716	0.649909	colon_cancer
4:66220697	rs7692430	ENST00000317610.11	4:66177419	rs17693716	0.649909	colon_cancer
4:66220697	rs7692430	ENST00000252527.8	4:66177419	rs17693716	0.649909	colon_cancer
4:66220697	rs7692430	ENST00000354947.10	4:66177419	rs17693716	0.649909	colon_cancer
4:66220697	rs7692430	ENST00000265069.13	4:66177419	rs17693716	0.649909	colon_cancer
4:66220697	rs7692430	ENST00000339296.10	4:66177419	rs17693716	0.649909	colon_cancer
4:66220697	rs7692430	ENST00000612399.4	4:66177419	rs17693716	0.649909	colon_cancer
4:66220697	rs7692430	ENST00000261475.9	4:66177419	rs17693716	0.649909	colon_cancer
4:66220697	rs7692430	ENST00000534834.1	4:66177419	rs17693716	0.649909	colon_cancer
4:66220697	rs7692430	ENST00000672437.1	4:66177419	rs17693716	0.649909	colon_cancer
4:66220697	rs7692430	ENST00000605057.5	4:66177419	rs17693716	0.649909	colon_cancer
4:66220697	rs7692430	ENST00000369940.7	4:66177419	rs17693716	0.649909	colon_cancer
4:66220697	rs7692430	ENST00000412584.6	4:66177419	rs17693716	0.649909	colon_cancer
4:66220697	rs7692430	ENST00000471867.3	4:66177419	rs17693716	0.649909	colon_cancer
4:66220697	rs7692430	ENST00000255608.9	4:66177419	rs17693716	0.649909	colon_cancer
4:66220697	rs7692430	ENST00000309241.10	4:66177419	rs17693716	0.649909	colon_cancer
4:66220697	rs7692430	ENST00000313601.11	4:66177419	rs17693716	0.649909	colon_cancer
4:66220697	rs7692430	ENST00000621158.5	4:66177419	rs17693716	0.649909	colon_cancer
4:66220697	rs7692430	ENST00000261191.12	4:66177419	rs17693716	0.649909	colon_cancer
4:66220697	rs7692430	ENST00000369534.8	4:66177419	rs17693716	0.649909	colon_cancer
4:66220697	rs7692430	ENST00000355680.8	4:66177419	rs17693716	0.649909	colon_cancer
4:66220697	rs7692430	ENST00000368633.2	4:66177419	rs17693716	0.649909	colon_cancer
4:66220697	rs7692430	ENST00000509736.5	4:66177419	rs17693716	0.649909	colon_cancer
4:66220697	rs7692430	ENST00000438146.7	4:66177419	rs17693716	0.649909	colon_cancer
4:66220697	rs7692430	ENST00000514101.6	4:66177419	rs17693716	0.649909	colon_cancer
4:66220697	rs7692430	ENST00000361475.7	4:66177419	rs17693716	0.649909	colon_cancer
4:66220697	rs7692430	ENST00000035307.6	4:66177419	rs17693716	0.649909	colon_cancer
4:66220697	rs7692430	ENST00000338366.6	4:66177419	rs17693716	0.649909	colon_cancer
4:66220697	rs7692430	ENST00000571816.5	4:66177419	rs17693716	0.649909	colon_cancer
4:66220697	rs7692430	ENST00000367498.8	4:66177419	rs17693716	0.649909	colon_cancer
4:66220697	rs7692430	ENST00000380445.8	4:66177419	rs17693716	0.649909	colon_cancer
4:66220697	rs7692430	ENST00000449141.2	4:66177419	rs17693716	0.649909	colon_cancer
4:66220697	rs7692430	ENST00000445323.7	4:66177419	rs17693716	0.649909	colon_cancer
4:66220697	rs7692430	ENST00000458659.3	4:66177419	rs17693716	0.649909	colon_cancer
4:66220697	rs7692430	ENST00000640334.1	4:66177419	rs17693716	0.649909	colon_cancer
4:122126808	rs13116936	ENST00000644203.1	4:122127693	rs140121953	0.893424	breast_cancer
4:66220697	rs7692430	ENST00000572638.1	4:66177419	rs17693716	0.649909	colon_cancer
4:66220697	rs7692430	ENST00000436441.5	4:66177419	rs17693716	0.649909	colon_cancer
4:66220697	rs7692430	ENST00000361204.9	4:66177419	rs17693716	0.649909	colon_cancer
4:66220697	rs7692430	ENST00000272732.11	4:66177419	rs17693716	0.649909	colon_cancer
4:66220697	rs7692430	ENST00000360787.8	4:66177419	rs17693716	0.649909	colon_cancer
4:84374480	rs1494961	ENST00000557342.6	4:84437544	rs562083302:rs143767430	0.562941	oral_cancer
4:66220697	rs7692430	ENST00000568578.5	4:66177419	rs17693716	0.649909	colon_cancer
4:122126808	rs13116936	ENST00000644203.1	4:122116014	rs35965824	0.881585	breast_cancer
4:66220697	rs7692430	ENST00000378330.7	4:66177419	rs17693716	0.649909	colon_cancer
4:66220697	rs7692430	ENST00000374303.7	4:66177419	rs17693716	0.649909	colon_cancer
4:66220697	rs7692430	ENST00000618150.4	4:66177419	rs17693716	0.649909	colon_cancer
4:66220697	rs7692430	ENST00000617231.5	4:66177419	rs17693716	0.649909	colon_cancer
4:53893156	rs17082301	ENST00000361036.10	4:53892246	rs533623485:rs146280196	0.815129	colon_cancer
4:66220697	rs7692430	ENST00000370206.9	4:66177419	rs17693716	0.649909	colon_cancer
4:66220697	rs7692430	ENST00000602300.5	4:66177419	rs17693716	0.649909	colon_cancer
4:66220697	rs7692430	ENST00000216121.12	4:66177419	rs17693716	0.649909	colon_cancer
4:66220697	rs7692430	ENST00000356244.8	4:66177419	rs17693716	0.649909	colon_cancer
4:66220697	rs7692430	ENST00000481861.1	4:66177419	rs17693716	0.649909	colon_cancer
4:66220697	rs7692430	ENST00000354202.9	4:66177419	rs17693716	0.649909	colon_cancer
4:66220697	rs7692430	ENST00000263666.9	4:66177419	rs17693716	0.649909	colon_cancer
4:66220697	rs7692430	ENST00000254719.10	4:66177419	rs17693716	0.649909	colon_cancer
4:66220697	rs7692430	ENST00000227471.7	4:66177419	rs17693716	0.649909	colon_cancer
4:66220697	rs7692430	ENST00000368453.8	4:66177419	rs17693716	0.649909	colon_cancer
4:66220697	rs7692430	ENST00000443451.6	4:66177419	rs17693716	0.649909	colon_cancer
4:66220697	rs7692430	ENST00000330503.12	4:66177419	rs17693716	0.649909	colon_cancer
4:66220697	rs7692430	ENST00000527397.1	4:66177419	rs17693716	0.649909	colon_cancer
5:39394989	rs2255280	ENST00000367943.5	5:39410908	rs79771471:rs5867464	0.644026	pancreatic_cancer
5:39394989	rs2255280	ENST00000392290.5	5:39410908	rs79771471:rs5867464	0.644026	pancreatic_cancer
5:39394989	rs2255280	ENST00000251074.5	5:39410908	rs79771471:rs5867464	0.644026	pancreatic_cancer
5:39394989	rs2255280	ENST00000371341.5	5:39410908	rs79771471:rs5867464	0.644026	pancreatic_cancer
5:91275313	rs421379	ENST00000316610.7	5:91224608	rs13361969	0.546916	breast_cancer
5:91275313	rs421379	ENST00000316610.7	5:91226210	rs73129583	0.546916	breast_cancer
5:91275313	rs421379	ENST00000312637.5	5:91226210	rs73129583	0.546916	breast_cancer
5:91275313	rs421379	ENST00000312637.5	5:91224608	rs13361969	0.546916	breast_cancer
5:111217786	rs6882649	ENST00000548958.2	5:111204308	rs6594552	0.556772	breast_cancer
5:39394989	rs2255280	ENST00000645856.2	5:39410908	rs79771471:rs5867464	0.644026	pancreatic_cancer
5:39394989	rs2255280	ENST00000370509.5	5:39410908	rs79771471:rs5867464	0.644026	pancreatic_cancer
5:39394989	rs2255280	ENST00000476371.1	5:39410908	rs79771471:rs5867464	0.644026	pancreatic_cancer
5:39394989	rs2255280	ENST00000408901.8	5:39410908	rs79771471:rs5867464	0.644026	pancreatic_cancer
5:122478001	rs10629804	ENST00000420581.7	5:122484454	rs408054	0.970705	breast_cancer
5:39394989	rs2255280	ENST00000491736.1	5:39410908	rs79771471:rs5867464	0.644026	pancreatic_cancer
5:39394989	rs2255280	ENST00000447866.5	5:39410908	rs79771471:rs5867464	0.644026	pancreatic_cancer
5:39394989	rs2255280	ENST00000618046.4	5:39410908	rs79771471:rs5867464	0.644026	pancreatic_cancer
5:39394989	rs2255280	ENST00000264389.7	5:39410908	rs79771471:rs5867464	0.644026	pancreatic_cancer
5:39394989	rs2255280	ENST00000405315.9	5:39410908	rs79771471:rs5867464	0.644026	pancreatic_cancer
5:39394989	rs2255280	ENST00000327300.12	5:39410908	rs79771471:rs5867464	0.644026	pancreatic_cancer
5:122478001	rs10629804	ENST00000322122.8	5:122484454	rs408054	0.970705	breast_cancer
5:91275313	rs421379	ENST00000395965.8	5:91224608	rs13361969	0.546916	breast_cancer
5:39394989	rs2255280	ENST00000354772.9	5:39410908	rs79771471:rs5867464	0.644026	pancreatic_cancer
5:39394989	rs2255280	ENST00000326005.10	5:39410908	rs79771471:rs5867464	0.644026	pancreatic_cancer
5:91275313	rs421379	ENST00000395965.8	5:91226210	rs73129583	0.546916	breast_cancer
5:39394989	rs2255280	ENST00000329819.4	5:39410908	rs79771471:rs5867464	0.644026	pancreatic_cancer
5:39394989	rs2255280	ENST00000647002.2	5:39410908	rs79771471:rs5867464	0.644026	pancreatic_cancer
5:39394989	rs2255280	ENST00000464650.5	5:39410908	rs79771471:rs5867464	0.644026	pancreatic_cancer
5:39394989	rs2255280	ENST00000446587.2	5:39410908	rs79771471:rs5867464	0.644026	pancreatic_cancer
5:39394989	rs2255280	ENST00000311086.9	5:39410908	rs79771471:rs5867464	0.644026	pancreatic_cancer
5:155361116	rs17053011	ENST00000257915.10	5:155323655	rs562127284:rs34856419	0.511063	colon_cancer
5:39394989	rs2255280	ENST00000355680.8	5:39410908	rs79771471:rs5867464	0.644026	pancreatic_cancer
5:39394989	rs2255280	ENST00000354105.10	5:39410908	rs79771471:rs5867464	0.644026	pancreatic_cancer
5:39394989	rs2255280	ENST00000378572.8	5:39410908	rs79771471:rs5867464	0.644026	pancreatic_cancer
5:39394989	rs2255280	ENST00000366780.8	5:39410908	rs79771471:rs5867464	0.644026	pancreatic_cancer
5:39394989	rs2255280	ENST00000471500.5	5:39410908	rs79771471:rs5867464	0.644026	pancreatic_cancer
5:39394989	rs2255280	ENST00000432329.6	5:39410908	rs79771471:rs5867464	0.644026	pancreatic_cancer
5:39394989	rs2255280	ENST00000302327.4	5:39410908	rs79771471:rs5867464	0.644026	pancreatic_cancer
5:39394989	rs2255280	ENST00000638426.1	5:39410908	rs79771471:rs5867464	0.644026	pancreatic_cancer
5:39394989	rs2255280	ENST00000361383.11	5:39410908	rs79771471:rs5867464	0.644026	pancreatic_cancer
5:122478001	rs10629804	ENST00000269856.5	5:122484454	rs408054	0.970705	breast_cancer
5:39394989	rs2255280	ENST00000472642.5	5:39410908	rs79771471:rs5867464	0.644026	pancreatic_cancer
5:39394989	rs2255280	ENST00000674911.1	5:39410908	rs79771471:rs5867464	0.644026	pancreatic_cancer
5:39394989	rs2255280	ENST00000367419.10	5:39410908	rs79771471:rs5867464	0.644026	pancreatic_cancer
5:39394989	rs2255280	ENST00000218364.5	5:39410908	rs79771471:rs5867464	0.644026	pancreatic_cancer
5:122478001	rs10629804	ENST00000394809.9	5:122484454	rs408054	0.970705	breast_cancer
5:39394989	rs2255280	ENST00000367975.7	5:39410908	rs79771471:rs5867464	0.644026	pancreatic_cancer
5:39394989	rs2255280	ENST00000367763.8	5:39410908	rs79771471:rs5867464	0.644026	pancreatic_cancer
5:39394989	rs2255280	ENST00000602300.5	5:39410908	rs79771471:rs5867464	0.644026	pancreatic_cancer
5:122478001	rs10629804	ENST00000651641.1	5:122484454	rs408054	0.970705	breast_cancer
5:39394989	rs2255280	ENST00000556760.5	5:39410908	rs79771471:rs5867464	0.644026	pancreatic_cancer
5:39394989	rs2255280	ENST00000367576.6	5:39410908	rs79771471:rs5867464	0.644026	pancreatic_cancer
5:39394989	rs2255280	ENST00000317907.9	5:39410908	rs79771471:rs5867464	0.644026	pancreatic_cancer
5:39394989	rs2255280	ENST00000260952.9	5:39410908	rs79771471:rs5867464	0.644026	pancreatic_cancer
5:39394989	rs2255280	ENST00000392121.7	5:39410908	rs79771471:rs5867464	0.644026	pancreatic_cancer
5:39394989	rs2255280	ENST00000393381.3	5:39410908	rs79771471:rs5867464	0.644026	pancreatic_cancer
5:39394989	rs2255280	ENST00000431581.5	5:39410908	rs79771471:rs5867464	0.644026	pancreatic_cancer
5:39394989	rs2255280	ENST00000259632.12	5:39410908	rs79771471:rs5867464	0.644026	pancreatic_cancer
5:39394989	rs2255280	ENST00000647795.1	5:39410908	rs79771471:rs5867464	0.644026	pancreatic_cancer
5:122478001	rs10629804	ENST00000639692.2	5:122484454	rs408054	0.970705	breast_cancer
5:39394989	rs2255280	ENST00000648594.1	5:39410908	rs79771471:rs5867464	0.644026	pancreatic_cancer
5:39394989	rs2255280	ENST00000267812.4	5:39410908	rs79771471:rs5867464	0.644026	pancreatic_cancer
5:39394989	rs2255280	ENST00000382384.6	5:39410908	rs79771471:rs5867464	0.644026	pancreatic_cancer
5:39394989	rs2255280	ENST00000478193.5	5:39410908	rs79771471:rs5867464	0.644026	pancreatic_cancer
5:39394989	rs2255280	ENST00000236051.3	5:39410908	rs79771471:rs5867464	0.644026	pancreatic_cancer
5:39394989	rs2255280	ENST00000278422.9	5:39410908	rs79771471:rs5867464	0.644026	pancreatic_cancer
5:39394989	rs2255280	ENST00000372134.6	5:39410908	rs79771471:rs5867464	0.644026	pancreatic_cancer
5:39394989	rs2255280	ENST00000643226.2	5:39410908	rs79771471:rs5867464	0.644026	pancreatic_cancer
5:39394989	rs2255280	ENST00000519374.6	5:39410908	rs79771471:rs5867464	0.644026	pancreatic_cancer
5:39394989	rs2255280	ENST00000227525.8	5:39410908	rs79771471:rs5867464	0.644026	pancreatic_cancer
5:39394989	rs2255280	ENST00000306999.7	5:39410908	rs79771471:rs5867464	0.644026	pancreatic_cancer
5:39394989	rs2255280	ENST00000633965.1	5:39410908	rs79771471:rs5867464	0.644026	pancreatic_cancer
5:39394989	rs2255280	ENST00000261700.8	5:39410908	rs79771471:rs5867464	0.644026	pancreatic_cancer
5:39394989	rs2255280	ENST00000367591.5	5:39410908	rs79771471:rs5867464	0.644026	pancreatic_cancer
5:155361116	rs17053011	ENST00000402789.5	5:155323655	rs562127284:rs34856419	0.511063	colon_cancer
5:39394989	rs2255280	ENST00000375499.8	5:39410908	rs79771471:rs5867464	0.644026	pancreatic_cancer
5:39394989	rs2255280	ENST00000367942.4	5:39410908	rs79771471:rs5867464	0.644026	pancreatic_cancer
5:39394989	rs2255280	ENST00000302874.9	5:39410908	rs79771471:rs5867464	0.644026	pancreatic_cancer
5:39394989	rs2255280	ENST00000451562.5	5:39410908	rs79771471:rs5867464	0.644026	pancreatic_cancer
5:39394989	rs2255280	ENST00000299300.11	5:39410908	rs79771471:rs5867464	0.644026	pancreatic_cancer
5:39394989	rs2255280	ENST00000233114.13	5:39410908	rs79771471:rs5867464	0.644026	pancreatic_cancer
5:39394989	rs2255280	ENST00000394701.5	5:39410908	rs79771471:rs5867464	0.644026	pancreatic_cancer
5:122478001	rs10629804	ENST00000268661.8	5:122484454	rs408054	0.970705	breast_cancer
5:39394989	rs2255280	ENST00000368072.10	5:39410908	rs79771471:rs5867464	0.644026	pancreatic_cancer
5:39394989	rs2255280	ENST00000357765.7	5:39410908	rs79771471:rs5867464	0.644026	pancreatic_cancer
5:39394989	rs2255280	ENST00000393033.9	5:39410908	rs79771471:rs5867464	0.644026	pancreatic_cancer
5:57130818	rs10940579	ENST00000250113.12	5:57130818	rs10940579	1	prostate_cancer
5:39394989	rs2255280	ENST00000305963.2	5:39410908	rs79771471:rs5867464	0.644026	pancreatic_cancer
5:39394989	rs2255280	ENST00000233575.7	5:39410908	rs79771471:rs5867464	0.644026	pancreatic_cancer
5:39394989	rs2255280	ENST00000331244.10	5:39410908	rs79771471:rs5867464	0.644026	pancreatic_cancer
5:39394989	rs2255280	ENST00000286353.9	5:39410908	rs79771471:rs5867464	0.644026	pancreatic_cancer
5:39394989	rs2255280	ENST00000308025.8	5:39410908	rs79771471:rs5867464	0.644026	pancreatic_cancer
5:122478001	rs10629804	ENST00000221444.1	5:122484454	rs408054	0.970705	breast_cancer
5:39394989	rs2255280	ENST00000260210.5	5:39410908	rs79771471:rs5867464	0.644026	pancreatic_cancer
5:39394989	rs2255280	ENST00000373019.5	5:39410908	rs79771471:rs5867464	0.644026	pancreatic_cancer
5:39394989	rs2255280	ENST00000540845.5	5:39410908	rs79771471:rs5867464	0.644026	pancreatic_cancer
5:122478001	rs10629804	ENST00000370476.10	5:122484454	rs408054	0.970705	breast_cancer
5:39394989	rs2255280	ENST00000395881.7	5:39410908	rs79771471:rs5867464	0.644026	pancreatic_cancer
5:39394989	rs2255280	ENST00000283290.10	5:39410908	rs79771471:rs5867464	0.644026	pancreatic_cancer
5:39394989	rs2255280	ENST00000367833.7	5:39410908	rs79771471:rs5867464	0.644026	pancreatic_cancer
5:39394989	rs2255280	ENST00000216252.4	5:39410908	rs79771471:rs5867464	0.644026	pancreatic_cancer
5:39394989	rs2255280	ENST00000371477.4	5:39410908	rs79771471:rs5867464	0.644026	pancreatic_cancer
5:39394989	rs2255280	ENST00000490969.5	5:39410908	rs79771471:rs5867464	0.644026	pancreatic_cancer
5:158332380	rs17543752	ENST00000291547.10	5:158336126	rs543234802:rs11297604	0.555607	breast_cancer
5:39394989	rs2255280	ENST00000225298.12	5:39410908	rs79771471:rs5867464	0.644026	pancreatic_cancer
5:39394989	rs2255280	ENST00000442805.1	5:39410908	rs79771471:rs5867464	0.644026	pancreatic_cancer
5:39394989	rs2255280	ENST00000328703.12	5:39410908	rs79771471:rs5867464	0.644026	pancreatic_cancer
5:39394989	rs2255280	ENST00000268379.9	5:39410908	rs79771471:rs5867464	0.644026	pancreatic_cancer
5:39394989	rs2255280	ENST00000371337.3	5:39410908	rs79771471:rs5867464	0.644026	pancreatic_cancer
5:39394989	rs2255280	ENST00000274813.4	5:39410908	rs79771471:rs5867464	0.644026	pancreatic_cancer
5:39394989	rs2255280	ENST00000303319.10	5:39410908	rs79771471:rs5867464	0.644026	pancreatic_cancer
5:39394989	rs2255280	ENST00000055077.8	5:39410908	rs79771471:rs5867464	0.644026	pancreatic_cancer
5:39394989	rs2255280	ENST00000337537.8	5:39410908	rs79771471:rs5867464	0.644026	pancreatic_cancer
5:122478001	rs10629804	ENST00000506603.5	5:122484454	rs408054	0.970705	breast_cancer
5:39394989	rs2255280	ENST00000265107.9	5:39410908	rs79771471:rs5867464	0.644026	pancreatic_cancer
5:39394989	rs2255280	ENST00000328392.10	5:39410908	rs79771471:rs5867464	0.644026	pancreatic_cancer
5:39394989	rs2255280	ENST00000262990.9	5:39410908	rs79771471:rs5867464	0.644026	pancreatic_cancer
5:39394989	rs2255280	ENST00000520202.5	5:39410908	rs79771471:rs5867464	0.644026	pancreatic_cancer
5:39394989	rs2255280	ENST00000367666.5	5:39410908	rs79771471:rs5867464	0.644026	pancreatic_cancer
5:122478001	rs10629804	ENST00000612884.4	5:122484454	rs408054	0.970705	breast_cancer
5:39394989	rs2255280	ENST00000612399.4	5:39410908	rs79771471:rs5867464	0.644026	pancreatic_cancer
5:39394989	rs2255280	ENST00000546072.5	5:39410908	rs79771471:rs5867464	0.644026	pancreatic_cancer
5:39394989	rs2255280	ENST00000673177.1	5:39410908	rs79771471:rs5867464	0.644026	pancreatic_cancer
5:42288593	rs11748684	ENST00000397992.5	5:42121179	rs188809926:rs142939025	0.725056	lung_cancer
5:39394989	rs2255280	ENST00000265192.9	5:39410908	rs79771471:rs5867464	0.644026	pancreatic_cancer
5:39394989	rs2255280	ENST00000251968.4	5:39410908	rs79771471:rs5867464	0.644026	pancreatic_cancer
5:39394989	rs2255280	ENST00000246015.8	5:39410908	rs79771471:rs5867464	0.644026	pancreatic_cancer
5:39394989	rs2255280	ENST00000418476.2	5:39410908	rs79771471:rs5867464	0.644026	pancreatic_cancer
5:39394989	rs2255280	ENST00000336767.6	5:39410908	rs79771471:rs5867464	0.644026	pancreatic_cancer
5:72305846	rs258892	ENST00000610935.2	5:72148117	rs34656	0.524849	lung_cancer
5:39394989	rs2255280	ENST00000300107.7	5:39410908	rs79771471:rs5867464	0.644026	pancreatic_cancer
5:39394989	rs2255280	ENST00000581375.5	5:39410908	rs79771471:rs5867464	0.644026	pancreatic_cancer
5:39394989	rs2255280	ENST00000549338.5	5:39410908	rs79771471:rs5867464	0.644026	pancreatic_cancer
5:39394989	rs2255280	ENST00000232905.4	5:39410908	rs79771471:rs5867464	0.644026	pancreatic_cancer
5:39394989	rs2255280	ENST00000549924.5	5:39410908	rs79771471:rs5867464	0.644026	pancreatic_cancer
5:39394989	rs2255280	ENST00000591776.5	5:39410908	rs79771471:rs5867464	0.644026	pancreatic_cancer
5:39394989	rs2255280	ENST00000453466.1	5:39410908	rs79771471:rs5867464	0.644026	pancreatic_cancer
5:39394989	rs2255280	ENST00000380527.3	5:39410908	rs79771471:rs5867464	0.644026	pancreatic_cancer
5:39394989	rs2255280	ENST00000645838.1	5:39410908	rs79771471:rs5867464	0.644026	pancreatic_cancer
5:39394989	rs2255280	ENST00000397070.6	5:39410908	rs79771471:rs5867464	0.644026	pancreatic_cancer
5:39394989	rs2255280	ENST00000175091.5	5:39410908	rs79771471:rs5867464	0.644026	pancreatic_cancer
5:39394989	rs2255280	ENST00000278412.7	5:39410908	rs79771471:rs5867464	0.644026	pancreatic_cancer
5:39394989	rs2255280	ENST00000371588.10	5:39410908	rs79771471:rs5867464	0.644026	pancreatic_cancer
5:39394989	rs2255280	ENST00000368884.8	5:39410908	rs79771471:rs5867464	0.644026	pancreatic_cancer
5:39394989	rs2255280	ENST00000525842.5	5:39410908	rs79771471:rs5867464	0.644026	pancreatic_cancer
5:39394989	rs2255280	ENST00000467890.1	5:39410908	rs79771471:rs5867464	0.644026	pancreatic_cancer
5:39394989	rs2255280	ENST00000272418.7	5:39410908	rs79771471:rs5867464	0.644026	pancreatic_cancer
5:39394989	rs2255280	ENST00000373585.8	5:39410908	rs79771471:rs5867464	0.644026	pancreatic_cancer
5:39394989	rs2255280	ENST00000367287.5	5:39410908	rs79771471:rs5867464	0.644026	pancreatic_cancer
5:39394989	rs2255280	ENST00000261758.6	5:39410908	rs79771471:rs5867464	0.644026	pancreatic_cancer
5:42288593	rs11748684	ENST00000372955.7	5:41631559	rs562462676:rs201423373	0.515473	lung_cancer
5:39394989	rs2255280	ENST00000271526.9	5:39410908	rs79771471:rs5867464	0.644026	pancreatic_cancer
5:39394989	rs2255280	ENST00000561277.5	5:39410908	rs79771471:rs5867464	0.644026	pancreatic_cancer
5:39394989	rs2255280	ENST00000200135.8	5:39410908	rs79771471:rs5867464	0.644026	pancreatic_cancer
5:39394989	rs2255280	ENST00000282032.4	5:39410908	rs79771471:rs5867464	0.644026	pancreatic_cancer
5:39394989	rs2255280	ENST00000329276.10	5:39410908	rs79771471:rs5867464	0.644026	pancreatic_cancer
5:39394989	rs2255280	ENST00000396014.8	5:39410908	rs79771471:rs5867464	0.644026	pancreatic_cancer
5:39394989	rs2255280	ENST00000296102.8	5:39410908	rs79771471:rs5867464	0.644026	pancreatic_cancer
5:39394989	rs2255280	ENST00000231572.8	5:39410908	rs79771471:rs5867464	0.644026	pancreatic_cancer
5:39394989	rs2255280	ENST00000304863.6	5:39410908	rs79771471:rs5867464	0.644026	pancreatic_cancer
5:39394989	rs2255280	ENST00000425728.6	5:39410908	rs79771471:rs5867464	0.644026	pancreatic_cancer
5:39394989	rs2255280	ENST00000256383.11	5:39410908	rs79771471:rs5867464	0.644026	pancreatic_cancer
5:39394989	rs2255280	ENST00000261884.8	5:39410908	rs79771471:rs5867464	0.644026	pancreatic_cancer
5:39394989	rs2255280	ENST00000392008.6	5:39410908	rs79771471:rs5867464	0.644026	pancreatic_cancer
5:39394989	rs2255280	ENST00000217456.3	5:39410908	rs79771471:rs5867464	0.644026	pancreatic_cancer
5:122478001	rs10629804	ENST00000582693.5	5:122484454	rs408054	0.970705	breast_cancer
5:39394989	rs2255280	ENST00000244217.6	5:39410908	rs79771471:rs5867464	0.644026	pancreatic_cancer
5:39394989	rs2255280	ENST00000395098.5	5:39410908	rs79771471:rs5867464	0.644026	pancreatic_cancer
5:39394989	rs2255280	ENST00000381334.10	5:39410908	rs79771471:rs5867464	0.644026	pancreatic_cancer
5:39394989	rs2255280	ENST00000223129.8	5:39410908	rs79771471:rs5867464	0.644026	pancreatic_cancer
5:39394989	rs2255280	ENST00000532444.5	5:39410908	rs79771471:rs5867464	0.644026	pancreatic_cancer
5:39394989	rs2255280	ENST00000450518.6	5:39410908	rs79771471:rs5867464	0.644026	pancreatic_cancer
5:39394989	rs2255280	ENST00000380244.7	5:39410908	rs79771471:rs5867464	0.644026	pancreatic_cancer
5:72305846	rs258892	ENST00000361183.8	5:72148117	rs34656	0.524849	lung_cancer
5:39394989	rs2255280	ENST00000366560.4	5:39410908	rs79771471:rs5867464	0.644026	pancreatic_cancer
5:39394989	rs2255280	ENST00000366922.3	5:39410908	rs79771471:rs5867464	0.644026	pancreatic_cancer
5:39394989	rs2255280	ENST00000324684.8	5:39410908	rs79771471:rs5867464	0.644026	pancreatic_cancer
5:39394989	rs2255280	ENST00000374571.5	5:39410908	rs79771471:rs5867464	0.644026	pancreatic_cancer
5:22642534	rs66783663	ENST00000378045.5	5:22549235	rs35054448	0.673968	breast_cancer
5:39394989	rs2255280	ENST00000256996.9	5:39410908	rs79771471:rs5867464	0.644026	pancreatic_cancer
5:39394989	rs2255280	ENST00000272298.12	5:39410908	rs79771471:rs5867464	0.644026	pancreatic_cancer
5:39394989	rs2255280	ENST00000315717.10	5:39410908	rs79771471:rs5867464	0.644026	pancreatic_cancer
5:39394989	rs2255280	ENST00000374492.8	5:39410908	rs79771471:rs5867464	0.644026	pancreatic_cancer
5:124529484	rs6895024	ENST00000397420.9	5:124529103	rs1439596	0.600631	colon_cancer
5:39394989	rs2255280	ENST00000644362.1	5:39410908	rs79771471:rs5867464	0.644026	pancreatic_cancer
5:39394989	rs2255280	ENST00000544619.1	5:39410908	rs79771471:rs5867464	0.644026	pancreatic_cancer
5:39394989	rs2255280	ENST00000229277.6	5:39410908	rs79771471:rs5867464	0.644026	pancreatic_cancer
5:39394989	rs2255280	ENST00000361367.7	5:39410908	rs79771471:rs5867464	0.644026	pancreatic_cancer
5:39394989	rs2255280	ENST00000216237.10	5:39410908	rs79771471:rs5867464	0.644026	pancreatic_cancer
5:39394989	rs2255280	ENST00000262570.10	5:39410908	rs79771471:rs5867464	0.644026	pancreatic_cancer
5:39394989	rs2255280	ENST00000274054.3	5:39410908	rs79771471:rs5867464	0.644026	pancreatic_cancer
5:39394989	rs2255280	ENST00000343762.5	5:39410908	rs79771471:rs5867464	0.644026	pancreatic_cancer
5:122478001	rs10629804	ENST00000395905.8	5:122484454	rs408054	0.970705	breast_cancer
5:39394989	rs2255280	ENST00000262033.11	5:39410908	rs79771471:rs5867464	0.644026	pancreatic_cancer
5:39394989	rs2255280	ENST00000373166.8	5:39410908	rs79771471:rs5867464	0.644026	pancreatic_cancer
5:39394989	rs2255280	ENST00000273258.4	5:39410908	rs79771471:rs5867464	0.644026	pancreatic_cancer
5:39394989	rs2255280	ENST00000482016.6	5:39410908	rs79771471:rs5867464	0.644026	pancreatic_cancer
5:39394989	rs2255280	ENST00000278174.10	5:39410908	rs79771471:rs5867464	0.644026	pancreatic_cancer
5:39394989	rs2255280	ENST00000619387.5	5:39410908	rs79771471:rs5867464	0.644026	pancreatic_cancer
5:155361116	rs17053011	ENST00000400788.9	5:155323655	rs562127284:rs34856419	0.511063	colon_cancer
5:39394989	rs2255280	ENST00000223500.9	5:39410908	rs79771471:rs5867464	0.644026	pancreatic_cancer
5:42288593	rs11748684	ENST00000372281.8	5:41631559	rs562462676:rs201423373	0.515473	lung_cancer
5:39394989	rs2255280	ENST00000272249.7	5:39410908	rs79771471:rs5867464	0.644026	pancreatic_cancer
5:56052938	rs79160707	ENST00000672443.1	5:56011236	rs73756777	0.525997	breast_cancer
5:39394989	rs2255280	ENST00000353341.8	5:39410908	rs79771471:rs5867464	0.644026	pancreatic_cancer
5:39394989	rs2255280	ENST00000552421.5	5:39410908	rs79771471:rs5867464	0.644026	pancreatic_cancer
5:39394989	rs2255280	ENST00000332629.7	5:39410908	rs79771471:rs5867464	0.644026	pancreatic_cancer
5:39394989	rs2255280	ENST00000553532.6	5:39410908	rs79771471:rs5867464	0.644026	pancreatic_cancer
5:39394989	rs2255280	ENST00000361786.7	5:39410908	rs79771471:rs5867464	0.644026	pancreatic_cancer
5:91275313	rs421379	ENST00000513185.3	5:91226210	rs73129583	0.546916	breast_cancer
5:91275313	rs421379	ENST00000513185.3	5:91224608	rs13361969	0.546916	breast_cancer
5:39394989	rs2255280	ENST00000264244.7	5:39410908	rs79771471:rs5867464	0.644026	pancreatic_cancer
5:39394989	rs2255280	ENST00000320756.7	5:39410908	rs79771471:rs5867464	0.644026	pancreatic_cancer
5:39394989	rs2255280	ENST00000343631.3	5:39410908	rs79771471:rs5867464	0.644026	pancreatic_cancer
5:39394989	rs2255280	ENST00000285021.12	5:39410908	rs79771471:rs5867464	0.644026	pancreatic_cancer
5:39394989	rs2255280	ENST00000361891.9	5:39410908	rs79771471:rs5867464	0.644026	pancreatic_cancer
5:39394989	rs2255280	ENST00000499023.7	5:39410908	rs79771471:rs5867464	0.644026	pancreatic_cancer
5:39394989	rs2255280	ENST00000397519.6	5:39410908	rs79771471:rs5867464	0.644026	pancreatic_cancer
5:39394989	rs2255280	ENST00000274311.3	5:39410908	rs79771471:rs5867464	0.644026	pancreatic_cancer
5:39394989	rs2255280	ENST00000373622.9	5:39410908	rs79771471:rs5867464	0.644026	pancreatic_cancer
5:122478001	rs10629804	ENST00000187762.7	5:122484454	rs408054	0.970705	breast_cancer
5:39394989	rs2255280	ENST00000254940.10	5:39410908	rs79771471:rs5867464	0.644026	pancreatic_cancer
5:39394989	rs2255280	ENST00000054666.11	5:39410908	rs79771471:rs5867464	0.644026	pancreatic_cancer
5:39394989	rs2255280	ENST00000262942.10	5:39410908	rs79771471:rs5867464	0.644026	pancreatic_cancer
5:39394989	rs2255280	ENST00000356554.7	5:39410908	rs79771471:rs5867464	0.644026	pancreatic_cancer
5:39394989	rs2255280	ENST00000412830.8	5:39410908	rs79771471:rs5867464	0.644026	pancreatic_cancer
5:155361116	rs17053011	ENST00000344302.9	5:155323655	rs562127284:rs34856419	0.511063	colon_cancer
5:42288593	rs11748684	ENST00000291547.10	5:41631559	rs562462676:rs201423373	0.515473	lung_cancer
5:39394989	rs2255280	ENST00000317697.8	5:39410908	rs79771471:rs5867464	0.644026	pancreatic_cancer
5:39394989	rs2255280	ENST00000368026.11	5:39410908	rs79771471:rs5867464	0.644026	pancreatic_cancer
5:39394989	rs2255280	ENST00000156109.7	5:39410908	rs79771471:rs5867464	0.644026	pancreatic_cancer
5:39394989	rs2255280	ENST00000327827.12	5:39410908	rs79771471:rs5867464	0.644026	pancreatic_cancer
5:122478001	rs10629804	ENST00000368921.5	5:122484454	rs408054	0.970705	breast_cancer
5:39394989	rs2255280	ENST00000302350.4	5:39410908	rs79771471:rs5867464	0.644026	pancreatic_cancer
5:39394989	rs2255280	ENST00000383775.4	5:39410908	rs79771471:rs5867464	0.644026	pancreatic_cancer
5:155361116	rs17053011	ENST00000368759.5	5:155323655	rs562127284:rs34856419	0.511063	colon_cancer
5:39394989	rs2255280	ENST00000306108.10	5:39410908	rs79771471:rs5867464	0.644026	pancreatic_cancer
5:39394989	rs2255280	ENST00000373625.8	5:39410908	rs79771471:rs5867464	0.644026	pancreatic_cancer
5:122478001	rs10629804	ENST00000373016.4	5:122484454	rs408054	0.970705	breast_cancer
5:91275313	rs421379	ENST00000614616.5	5:91224608	rs13361969	0.546916	breast_cancer
5:39394989	rs2255280	ENST00000394514.6	5:39410908	rs79771471:rs5867464	0.644026	pancreatic_cancer
5:39394989	rs2255280	ENST00000571816.5	5:39410908	rs79771471:rs5867464	0.644026	pancreatic_cancer
5:39394989	rs2255280	ENST00000225726.10	5:39410908	rs79771471:rs5867464	0.644026	pancreatic_cancer
5:39394989	rs2255280	ENST00000219252.10	5:39410908	rs79771471:rs5867464	0.644026	pancreatic_cancer
5:40791884	rs13361707	ENST00000623205.2	5:40787569	rs553682919:rs150503090	0.9816	gastric_cancer
5:39394989	rs2255280	ENST00000503562.1	5:39410908	rs79771471:rs5867464	0.644026	pancreatic_cancer
5:91275313	rs421379	ENST00000614616.5	5:91226210	rs73129583	0.546916	breast_cancer
5:39394989	rs2255280	ENST00000373943.9	5:39410908	rs79771471:rs5867464	0.644026	pancreatic_cancer
5:91275313	rs421379	ENST00000380009.9	5:91224608	rs13361969	0.546916	breast_cancer
5:39394989	rs2255280	ENST00000446916.2	5:39410908	rs79771471:rs5867464	0.644026	pancreatic_cancer
5:122478001	rs10629804	ENST00000284669.2	5:122484454	rs408054	0.970705	breast_cancer
5:39394989	rs2255280	ENST00000270517.12	5:39410908	rs79771471:rs5867464	0.644026	pancreatic_cancer
5:39394989	rs2255280	ENST00000170564.7	5:39410908	rs79771471:rs5867464	0.644026	pancreatic_cancer
5:39394989	rs2255280	ENST00000343810.9	5:39410908	rs79771471:rs5867464	0.644026	pancreatic_cancer
5:39394989	rs2255280	ENST00000253861.5	5:39410908	rs79771471:rs5867464	0.644026	pancreatic_cancer
5:39394989	rs2255280	ENST00000354300.5	5:39410908	rs79771471:rs5867464	0.644026	pancreatic_cancer
5:39394989	rs2255280	ENST00000570831.5	5:39410908	rs79771471:rs5867464	0.644026	pancreatic_cancer
5:39394989	rs2255280	ENST00000560837.5	5:39410908	rs79771471:rs5867464	0.644026	pancreatic_cancer
5:39394989	rs2255280	ENST00000367808.8	5:39410908	rs79771471:rs5867464	0.644026	pancreatic_cancer
5:39394989	rs2255280	ENST00000640195.1	5:39410908	rs79771471:rs5867464	0.644026	pancreatic_cancer
5:39394989	rs2255280	ENST00000452421.5	5:39410908	rs79771471:rs5867464	0.644026	pancreatic_cancer
5:39394989	rs2255280	ENST00000332262.9	5:39410908	rs79771471:rs5867464	0.644026	pancreatic_cancer
5:39394989	rs2255280	ENST00000511783.2	5:39410908	rs79771471:rs5867464	0.644026	pancreatic_cancer
5:39394989	rs2255280	ENST00000492741.5	5:39410908	rs79771471:rs5867464	0.644026	pancreatic_cancer
5:39394989	rs2255280	ENST00000342374.5	5:39410908	rs79771471:rs5867464	0.644026	pancreatic_cancer
5:39394989	rs2255280	ENST00000256196.9	5:39410908	rs79771471:rs5867464	0.644026	pancreatic_cancer
5:39394989	rs2255280	ENST00000215793.13	5:39410908	rs79771471:rs5867464	0.644026	pancreatic_cancer
5:72305846	rs258892	ENST00000282308.4	5:72148117	rs34656	0.524849	lung_cancer
5:39394989	rs2255280	ENST00000539616.6	5:39410908	rs79771471:rs5867464	0.644026	pancreatic_cancer
5:39394989	rs2255280	ENST00000374902.9	5:39410908	rs79771471:rs5867464	0.644026	pancreatic_cancer
5:39394989	rs2255280	ENST00000466850.1	5:39410908	rs79771471:rs5867464	0.644026	pancreatic_cancer
5:39394989	rs2255280	ENST00000629691.3	5:39410908	rs79771471:rs5867464	0.644026	pancreatic_cancer
5:39394989	rs2255280	ENST00000360787.8	5:39410908	rs79771471:rs5867464	0.644026	pancreatic_cancer
5:39394989	rs2255280	ENST00000360541.10	5:39410908	rs79771471:rs5867464	0.644026	pancreatic_cancer
5:39394989	rs2255280	ENST00000373001.4	5:39410908	rs79771471:rs5867464	0.644026	pancreatic_cancer
5:91275313	rs421379	ENST00000380009.9	5:91226210	rs73129583	0.546916	breast_cancer
5:39394989	rs2255280	ENST00000321407.3	5:39410908	rs79771471:rs5867464	0.644026	pancreatic_cancer
5:39394989	rs2255280	ENST00000403747.6	5:39410908	rs79771471:rs5867464	0.644026	pancreatic_cancer
5:91275313	rs421379	ENST00000450849.7	5:91224608	rs13361969	0.546916	breast_cancer
5:39394989	rs2255280	ENST00000323833.12	5:39410908	rs79771471:rs5867464	0.644026	pancreatic_cancer
5:39394989	rs2255280	ENST00000344529.5	5:39410908	rs79771471:rs5867464	0.644026	pancreatic_cancer
5:39394989	rs2255280	ENST00000644802.2	5:39410908	rs79771471:rs5867464	0.644026	pancreatic_cancer
5:39394989	rs2255280	ENST00000400788.9	5:39410908	rs79771471:rs5867464	0.644026	pancreatic_cancer
5:39394989	rs2255280	ENST00000229340.10	5:39410908	rs79771471:rs5867464	0.644026	pancreatic_cancer
5:39394989	rs2255280	ENST00000613102.5	5:39410908	rs79771471:rs5867464	0.644026	pancreatic_cancer
5:39394989	rs2255280	ENST00000346213.9	5:39410908	rs79771471:rs5867464	0.644026	pancreatic_cancer
5:39394989	rs2255280	ENST00000396394.7	5:39410908	rs79771471:rs5867464	0.644026	pancreatic_cancer
5:39394989	rs2255280	ENST00000648179.1	5:39410908	rs79771471:rs5867464	0.644026	pancreatic_cancer
5:39394989	rs2255280	ENST00000266556.8	5:39410908	rs79771471:rs5867464	0.644026	pancreatic_cancer
5:39394989	rs2255280	ENST00000404022.5	5:39410908	rs79771471:rs5867464	0.644026	pancreatic_cancer
5:122478001	rs10629804	ENST00000583535.6	5:122484454	rs408054	0.970705	breast_cancer
5:39394989	rs2255280	ENST00000259873.5	5:39410908	rs79771471:rs5867464	0.644026	pancreatic_cancer
5:91275313	rs421379	ENST00000450849.7	5:91226210	rs73129583	0.546916	breast_cancer
5:39394989	rs2255280	ENST00000397149.4	5:39410908	rs79771471:rs5867464	0.644026	pancreatic_cancer
5:39394989	rs2255280	ENST00000258383.4	5:39410908	rs79771471:rs5867464	0.644026	pancreatic_cancer
5:39394989	rs2255280	ENST00000504169.2	5:39410908	rs79771471:rs5867464	0.644026	pancreatic_cancer
5:39394989	rs2255280	ENST00000381750.9	5:39410908	rs79771471:rs5867464	0.644026	pancreatic_cancer
5:39394989	rs2255280	ENST00000234677.7	5:39410908	rs79771471:rs5867464	0.644026	pancreatic_cancer
5:39394989	rs2255280	ENST00000389682.8	5:39410908	rs79771471:rs5867464	0.644026	pancreatic_cancer
5:39394989	rs2255280	ENST00000369541.4	5:39410908	rs79771471:rs5867464	0.644026	pancreatic_cancer
5:39394989	rs2255280	ENST00000357997.10	5:39410908	rs79771471:rs5867464	0.644026	pancreatic_cancer
5:39394989	rs2255280	ENST00000216038.6	5:39410908	rs79771471:rs5867464	0.644026	pancreatic_cancer
5:39394989	rs2255280	ENST00000382581.4	5:39410908	rs79771471:rs5867464	0.644026	pancreatic_cancer
5:39394989	rs2255280	ENST00000273968.5	5:39410908	rs79771471:rs5867464	0.644026	pancreatic_cancer
5:39394989	rs2255280	ENST00000322535.11	5:39410908	rs79771471:rs5867464	0.644026	pancreatic_cancer
5:39394989	rs2255280	ENST00000264255.8	5:39410908	rs79771471:rs5867464	0.644026	pancreatic_cancer
5:155361116	rs17053011	ENST00000273075.9	5:155323655	rs562127284:rs34856419	0.511063	colon_cancer
5:39394989	rs2255280	ENST00000409939.8	5:39410908	rs79771471:rs5867464	0.644026	pancreatic_cancer
5:158244083	rs1432679	ENST00000458707.1	5:158226437	rs115953180:rs33984979	0.537314	breast_cancer
5:39394989	rs2255280	ENST00000296388.10	5:39410908	rs79771471:rs5867464	0.644026	pancreatic_cancer
5:39394989	rs2255280	ENST00000240316.5	5:39410908	rs79771471:rs5867464	0.644026	pancreatic_cancer
5:42288593	rs11748684	ENST00000312561.9	5:41631559	rs562462676:rs201423373	0.515473	lung_cancer
5:39394989	rs2255280	ENST00000395443.7	5:39410908	rs79771471:rs5867464	0.644026	pancreatic_cancer
5:39394989	rs2255280	ENST00000272227.8	5:39410908	rs79771471:rs5867464	0.644026	pancreatic_cancer
5:39394989	rs2255280	ENST00000379852.8	5:39410908	rs79771471:rs5867464	0.644026	pancreatic_cancer
5:155361116	rs17053011	ENST00000296003.9	5:155323655	rs562127284:rs34856419	0.511063	colon_cancer
5:39394989	rs2255280	ENST00000369306.8	5:39410908	rs79771471:rs5867464	0.644026	pancreatic_cancer
5:39394989	rs2255280	ENST00000261778.2	5:39410908	rs79771471:rs5867464	0.644026	pancreatic_cancer
5:39394989	rs2255280	ENST00000215917.11	5:39410908	rs79771471:rs5867464	0.644026	pancreatic_cancer
5:39394989	rs2255280	ENST00000327304.10	5:39410908	rs79771471:rs5867464	0.644026	pancreatic_cancer
5:101637657	rs111970895	ENST00000392690.3	5:101681396	rs143230774	0.694804	ovarian_cancer
5:39394989	rs2255280	ENST00000554203.1	5:39410908	rs79771471:rs5867464	0.644026	pancreatic_cancer
5:39394989	rs2255280	ENST00000413040.6	5:39410908	rs79771471:rs5867464	0.644026	pancreatic_cancer
5:39394989	rs2255280	ENST00000331457.9	5:39410908	rs79771471:rs5867464	0.644026	pancreatic_cancer
5:39394989	rs2255280	ENST00000261479.9	5:39410908	rs79771471:rs5867464	0.644026	pancreatic_cancer
5:39394989	rs2255280	ENST00000420115.6	5:39410908	rs79771471:rs5867464	0.644026	pancreatic_cancer
5:39394989	rs2255280	ENST00000375991.9	5:39410908	rs79771471:rs5867464	0.644026	pancreatic_cancer
5:39394989	rs2255280	ENST00000349496.11	5:39410908	rs79771471:rs5867464	0.644026	pancreatic_cancer
5:39394989	rs2255280	ENST00000395326.8	5:39410908	rs79771471:rs5867464	0.644026	pancreatic_cancer
5:155361116	rs17053011	ENST00000311481.11	5:155323655	rs562127284:rs34856419	0.511063	colon_cancer
5:39394989	rs2255280	ENST00000263694.9	5:39410908	rs79771471:rs5867464	0.644026	pancreatic_cancer
5:39394989	rs2255280	ENST00000253699.7	5:39410908	rs79771471:rs5867464	0.644026	pancreatic_cancer
5:39394989	rs2255280	ENST00000377990.7	5:39410908	rs79771471:rs5867464	0.644026	pancreatic_cancer
5:39394989	rs2255280	ENST00000441020.7	5:39410908	rs79771471:rs5867464	0.644026	pancreatic_cancer
5:39394989	rs2255280	ENST00000427159.7	5:39410908	rs79771471:rs5867464	0.644026	pancreatic_cancer
5:39394989	rs2255280	ENST00000331835.10	5:39410908	rs79771471:rs5867464	0.644026	pancreatic_cancer
5:39394989	rs2255280	ENST00000269980.7	5:39410908	rs79771471:rs5867464	0.644026	pancreatic_cancer
[truncated: 1,913 more rows]

## Sheet: Trans-exon-sQTL-LD_0.5
sQTL_SNP	sQTL_SNP-pos	splicing_event	tag_SNP	tag_SNP_pos	LD	gwas_cancer
10:122674849	rs200367988	EX76012	10:122649699	rs71929750	0.977277	prostate_cancer
10:122674849	rs200367988	EX76017	10:122649699	rs71929750	0.977277	prostate_cancer
10:122674849	rs200367988	EX76016	10:122649699	rs71929750	0.977277	prostate_cancer
10:122674849	rs200367988	EX76035	10:122649699	rs71929750	0.977277	prostate_cancer
10:122674849	rs200367988	EX76031	10:122649699	rs71929750	0.977277	prostate_cancer
10:122674849	rs200367988	EX76032	10:122649699	rs71929750	0.977277	prostate_cancer
10:113312430	rs4918665	EX433557	10:113306873	rs3028059	0.795085	ovarian_cancer
10:22032942	rs7072776	EX252261	10:22118445	rs376652476:rs792460	0.726005	breast_cancer
10:122674849	rs200367988	EX272097	10:122649699	rs71929750	0.977277	prostate_cancer
10:113312430	rs4918665	EX433528	10:113306873	rs3028059	0.795085	ovarian_cancer
10:122674849	rs200367988	EX181430	10:122649699	rs71929750	0.977277	prostate_cancer
10:122674849	rs200367988	EX181426	10:122649699	rs71929750	0.977277	prostate_cancer
10:122674849	rs200367988	EX181422	10:122649699	rs71929750	0.977277	prostate_cancer
11:108345515	rs11374964	EX218037	11:108090459	rs542169331:rs145766814	0.641603	breast_cancer
11:65583066	rs3903072	EX492576	11:65583961	rs142119666	0.641782	breast_cancer
11:108345515	rs11374964	EX218043	11:108090459	rs542169331:rs145766814	0.641603	breast_cancer
11:108345515	rs11374964	EX218039	11:108090459	rs542169331:rs145766814	0.641603	breast_cancer
11:108345515	rs11374964	EX218036	11:108090459	rs542169331:rs145766814	0.641603	breast_cancer
11:94284529	rs12279741	EX76032	11:94323137	rs12278280	0.520078	lung_cancer
11:35524561	rs629236	EX445945	11:35526310	rs534125636:rs35745461	0.997303	colon_cancer
11:94284529	rs12279741	EX422905	11:94323137	rs12278280	0.520078	lung_cancer
11:94284529	rs12279741	EX422922	11:94323137	rs12278280	0.520078	lung_cancer
11:94284529	rs12279741	EX413704	11:94323137	rs12278280	0.520078	lung_cancer
11:94284529	rs12279741	EX413718	11:94323137	rs12278280	0.520078	lung_cancer
11:94284529	rs12279741	EX76035	11:94323137	rs12278280	0.520078	lung_cancer
11:35524561	rs629236	EX445981	11:35526310	rs534125636:rs35745461	0.997303	colon_cancer
11:47461693	rs7103835	EX238963	11:47452025	rs559911988:rs11348515	0.710804	prostate_cancer
11:94284529	rs12279741	EX413743	11:94323137	rs12278280	0.520078	lung_cancer
11:94284529	rs12279741	EX76031	11:94323137	rs12278280	0.520078	lung_cancer
11:108345515	rs11374964	EX102686	11:108090459	rs542169331:rs145766814	0.641603	breast_cancer
11:47475675	rs60882887	EX418835	11:47623508	rs545285266:rs568161688:rs150973389	0.677542	breast_cancer
11:47461693	rs7103835	EX183516	11:47452025	rs559911988:rs11348515	0.710804	prostate_cancer
11:108345515	rs11374964	EX364195	11:108090459	rs542169331:rs145766814	0.641603	breast_cancer
11:94284529	rs12279741	EX162808	11:94323137	rs12278280	0.520078	lung_cancer
11:47475675	rs60882887	EX119716	11:47623508	rs545285266:rs568161688:rs150973389	0.677542	breast_cancer
11:94284529	rs12279741	EX598638	11:94323137	rs12278280	0.520078	lung_cancer
11:94284529	rs12279741	EX239800	11:94323137	rs12278280	0.520078	lung_cancer
11:94284529	rs12279741	EX383220	11:94323137	rs12278280	0.520078	lung_cancer
11:47475675	rs60882887	EX278902	11:47623508	rs545285266:rs568161688:rs150973389	0.677542	breast_cancer
12:121209193	rs551087	EX214392	12:121340139	rs1151851	0.628156	breast_cancer
12:975948	rs12309274	EX325694	12:1004606	rs12425736	0.518711	colon_cancer
13:20177593	rs9579517	EX596079	13:20414879	rs111661086	0.515604	colon_cancer
13:20177593	rs9579517	EX596096	13:20414879	rs111661086	0.515604	colon_cancer
13:20177593	rs9579517	EX596124	13:20414879	rs111661086	0.515604	colon_cancer
13:20177593	rs9579517	EX596139	13:20414879	rs111661086	0.515604	colon_cancer
14:38144592	rs11849126	EX209318	14:38128714	rs572570207:rs140760803	0.517637	prostate_cancer
14:38144592	rs11849126	EX209304	14:38128714	rs572570207:rs140760803	0.517637	prostate_cancer
14:38144592	rs11849126	EX209311	14:38128714	rs572570207:rs140760803	0.517637	prostate_cancer
14:38144592	rs11849126	EX73542	14:38128714	rs572570207:rs140760803	0.517637	prostate_cancer
14:38144592	rs11849126	EX73536	14:38128714	rs572570207:rs140760803	0.517637	prostate_cancer
14:61122526	rs7153648	EX596139	14:61104738	rs8014133	0.804809	prostate_cancer
14:68971452	rs75197674	EX408822	14:68909503	rs150608593	0.666012	breast_cancer
14:38144592	rs11849126	EX206123	14:38128714	rs572570207:rs140760803	0.517637	prostate_cancer
14:68971452	rs75197674	EX370483	14:68909503	rs150608593	0.666012	breast_cancer
14:70919699	rs8014252	EX232139	14:70930562	rs8015163	0.731122	breast_cancer
14:68971452	rs75197674	EX370498	14:68909503	rs150608593	0.666012	breast_cancer
14:68971452	rs75197674	EX370496	14:68909503	rs150608593	0.666012	breast_cancer
14:68971452	rs75197674	EX370493	14:68909503	rs150608593	0.666012	breast_cancer
14:68971452	rs75197674	EX370491	14:68909503	rs150608593	0.666012	breast_cancer
15:49960134	rs28516445	EX433557	15:49645979	rs553616736:rs147048629	0.70345	lung_cancer
15:28196821	rs7173419	EX162673	15:28211099	rs532822538:rs146420384	0.69481	skin_cancer
15:49960134	rs28516445	EX433528	15:49645979	rs553616736:rs147048629	0.70345	lung_cancer
15:49960134	rs28516445	EX433526	15:49645979	rs553616736:rs147048629	0.70345	lung_cancer
15:49960134	rs28516445	EX433529	15:49645979	rs553616736:rs147048629	0.70345	lung_cancer
15:49960134	rs28516445	EX180833	15:49645979	rs553616736:rs147048629	0.70345	lung_cancer
15:49960134	rs28516445	EX80686	15:49645979	rs553616736:rs147048629	0.70345	lung_cancer
15:70431773	rs11855650	EX445945	15:70429281	rs528197169:rs11326346	0.942406	lung_cancer
15:28196821	rs7173419	EX487614	15:28211099	rs532822538:rs146420384	0.69481	skin_cancer
15:49960134	rs28516445	EX341970	15:49645979	rs553616736:rs147048629	0.70345	lung_cancer
15:28196821	rs7173419	EX487617	15:28211099	rs532822538:rs146420384	0.69481	skin_cancer
15:91139098	rs16944613	EX206123	15:91144601	rs6496701	0.623493	colon_cancer
15:70431773	rs11855650	EX445981	15:70429281	rs528197169:rs11326346	0.942406	lung_cancer
15:70431773	rs11855650	EX590377	15:70429281	rs528197169:rs11326346	0.942406	lung_cancer
15:70431773	rs11855650	EX590383	15:70429281	rs528197169:rs11326346	0.942406	lung_cancer
15:89515163	rs34783982	EX306727	15:89517234	rs71462476	0.953459	lung_cancer
16:71691329	rs12051443	EX522853	16:71717405	rs8048210	0.970141	prostate_cancer
16:71691329	rs12051443	EX522863	16:71717405	rs8048210	0.970141	prostate_cancer
16:71691329	rs12051443	EX313798	16:71717405	rs8048210	0.970141	prostate_cancer
16:71691329	rs12051443	EX313796	16:71717405	rs8048210	0.970141	prostate_cancer
16:71691329	rs12051443	EX313814	16:71717405	rs8048210	0.970141	prostate_cancer
16:66583705	rs3743714	EX235331	16:66526232	rs28493009	0.606107	lung_cancer
16:66583705	rs3743714	EX235331	16:66523921	rs75278341	0.609507	lung_cancer
16:66583705	rs3743714	EX235299	16:66526232	rs28493009	0.606107	lung_cancer
16:71691329	rs12051443	EX431266	16:71717405	rs8048210	0.970141	prostate_cancer
16:66583705	rs3743714	EX235299	16:66523921	rs75278341	0.609507	lung_cancer
16:66583705	rs3743714	EX252626	16:66526232	rs28493009	0.606107	lung_cancer
16:66583705	rs3743714	EX252620	16:66526232	rs28493009	0.606107	lung_cancer
16:66583705	rs3743714	EX252626	16:66523921	rs75278341	0.609507	lung_cancer
16:53813367	rs17817449	EX298703	16:53799977	rs9930333	0.717098	breast_cancer
16:53813367	rs17817449	EX298691	16:53799977	rs9930333	0.717098	breast_cancer
16:66583705	rs3743714	EX252620	16:66523921	rs75278341	0.609507	lung_cancer
16:56531185	rs2303282	EX507945	16:56436246	rs544661219:rs61548096	0.819999	breast_cancer
16:56531185	rs2303282	EX507868	16:56436246	rs544661219:rs61548096	0.819999	breast_cancer
16:79751591	rs58722186	EX303231	16:79749353	rs3813582	0.957502	thyroid_cancer
17:43567337	rs1879586	EX395388	17:43573061	rs62065452	0.837805	ovarian_cancer
17:43567337	rs1879586	EX395388	17:43574611	rs62065457	0.83318	ovarian_cancer
17:43567337	rs1879586	EX395388	17:43575946	rs112556326	0.837571	ovarian_cancer
17:43567337	rs1879586	EX395388	17:43575452	rs566127718	0.833754	ovarian_cancer
17:43567337	rs1879586	EX395388	17:43576046	rs200133133	0.838141	ovarian_cancer
17:43567337	rs1879586	EX395388	17:43574935	rs62066460	0.835659	ovarian_cancer
17:43567337	rs1879586	EX395388	17:43574229	rs189777036	0.837571	ovarian_cancer
17:43567337	rs1879586	EX395388	17:43573649	rs188710438	0.835659	ovarian_cancer
17:43567337	rs1879586	EX395388	17:43573231	rs571854911	0.743246	ovarian_cancer
17:43567337	rs1879586	EX395388	17:43572896	rs5026246	0.845259	ovarian_cancer
17:43567337	rs1879586	EX395388	17:43572419	rs56328224	0.845259	ovarian_cancer
17:43567337	rs1879586	EX395388	17:43573419	rs62065453	0.847209	ovarian_cancer
17:43567337	rs1879586	EX395388	17:43574016	rs2684670	0.833386	ovarian_cancer
17:41245466	rs1799949	EX76012	17:41438735	rs72831091	0.683515	breast_cancer
17:41245466	rs1799949	EX76016	17:41438735	rs72831091	0.683515	breast_cancer
17:41245466	rs1799949	EX76017	17:41438735	rs72831091	0.683515	breast_cancer
17:44828931	rs199533	EX255370	17:44863133	rs916888	0.571433	breast_cancer
17:44699851	rs116956554	EX255370	17:44859031	rs199506	0.577489	thyroid_cancer
17:44699851	rs116956554	EX255370	17:44857126	rs372432390	0.578249	thyroid_cancer
17:43567337	rs1879586	EX395388	17:43568278	rs371185851	0.956917	ovarian_cancer
17:43567337	rs1879586	EX395388	17:43570407	rs62065450	0.773374	ovarian_cancer
17:43567337	rs1879586	EX395388	17:43570893	rs1879583	0.964513	ovarian_cancer
17:43567337	rs1879586	EX395388	17:43570680	rs1879582	0.967035	ovarian_cancer
17:43567337	rs1879586	EX395388	17:43569909	rs62065449	0.961994	ovarian_cancer
17:43567337	rs1879586	EX395388	17:43569245	rs113322852	0.969559	ovarian_cancer
17:43567337	rs1879586	EX395388	17:43569083	rs62065447	0.969559	ovarian_cancer
17:43567337	rs1879586	EX395388	17:43569001	rs531559456	0.969559	ovarian_cancer
17:43567337	rs1879586	EX395388	17:43567337	rs1879586	1	ovarian_cancer
17:43567337	rs1879586	EX395388	17:43567175	rs1879585	0.969594	ovarian_cancer
17:43567337	rs1879586	EX395388	17:43568928	rs561247534	0.924754	ovarian_cancer
17:44699851	rs116956554	EX255370	17:44835367	rs570333647	0.700184	thyroid_cancer
17:44699851	rs116956554	EX255370	17:44862162	rs199503	0.80082	thyroid_cancer
17:43567337	rs1879586	EX395388	17:43558092	rs62065438	0.969543	ovarian_cancer
17:44828931	rs199533	EX255370	17:44861003	rs199504	0.548652	breast_cancer
17:43567337	rs1879586	EX395388	17:43556862	rs56159231	0.967057	ovarian_cancer
17:43567337	rs1879586	EX395388	17:43556652	rs62065436	0.967057	ovarian_cancer
17:43567337	rs1879586	EX395388	17:43546057	rs62065399	0.964538	ovarian_cancer
17:44699851	rs116956554	EX255370	17:44859715	rs70602	0.577262	thyroid_cancer
17:44699851	rs116956554	EX255370	17:44859410	rs199505	0.58199	thyroid_cancer
17:43567337	rs1879586	EX395388	17:43551546	rs528622077	0.967057	ovarian_cancer
17:43567337	rs1879586	EX395388	17:43551083	rs55746869	0.930355	ovarian_cancer
17:44699851	rs116956554	EX255370	17:44858855	rs199507	0.567663	thyroid_cancer
17:43567337	rs1879586	EX395388	17:43549608	rs149366495	0.967057	ovarian_cancer
17:43567337	rs1879586	EX395388	17:43548424	rs55671319	0.928209	ovarian_cancer
17:44699851	rs116956554	EX255370	17:44858728	rs199509	0.567663	thyroid_cancer
17:44699851	rs116956554	EX255370	17:44860021	rs70600	0.796687	thyroid_cancer
17:44699851	rs116956554	EX255370	17:44828931	rs199533	0.83631	thyroid_cancer
17:43567337	rs1879586	EX395388	17:43543207	rs62065396	0.961953	ovarian_cancer
17:44699851	rs116956554	EX255370	17:44859148	rs430685	0.570332	thyroid_cancer
17:43567337	rs1879586	EX395388	17:43532804	rs62065384	0.924289	ovarian_cancer
17:44699851	rs116956554	EX255370	17:44859144	rs415430	0.570332	thyroid_cancer
17:43567337	rs1879586	EX395388	17:43537711	rs62065388	0.921751	ovarian_cancer
17:43567337	rs1879586	EX395388	17:43538523	rs111423688	0.924289	ovarian_cancer
17:43567337	rs1879586	EX395388	17:43538807	rs62065389	0.924289	ovarian_cancer
17:43567337	rs1879586	EX395388	17:43527025	rs62065380	0.906772	ovarian_cancer
17:43567337	rs1879586	EX395388	17:43517054	rs62064657	0.911838	ovarian_cancer
17:43567337	rs1879586	EX395388	17:43534694	rs62065385	0.924243	ovarian_cancer
17:43567337	rs1879586	EX395388	17:43525365	rs62065379	0.924289	ovarian_cancer
17:44699851	rs116956554	EX255370	17:44857929	rs199510	0.567663	thyroid_cancer
17:43567337	rs1879586	EX395388	17:43539437	rs62065393	0.892412	ovarian_cancer
17:43567337	rs1879586	EX395388	17:43516402	rs17631303	0.911838	ovarian_cancer
17:43567337	rs1879586	EX395388	17:43524526	rs113575082	0.892412	ovarian_cancer
17:43567337	rs1879586	EX395388	17:43521161	rs62065376	0.890034	ovarian_cancer
17:43567337	rs1879586	EX395388	17:43541656	rs3946526	0.894802	ovarian_cancer
17:43567337	rs1879586	EX395388	17:43569770	rs62065448	0.951865	ovarian_cancer
17:43567337	rs1879586	EX395388	17:43520272	rs62065374	0.924289	ovarian_cancer
17:44699851	rs116956554	EX255370	17:44857352	rs199512	0.568819	thyroid_cancer
17:43567337	rs1879586	EX395388	17:43525166	rs373607110	0.699224	ovarian_cancer
17:43567337	rs1879586	EX395388	17:43513896	rs62064654	0.921751	ovarian_cancer
17:44699851	rs116956554	EX255370	17:44856485	rs199516	0.570745	thyroid_cancer
17:44699851	rs116956554	EX255370	17:44856641	rs199515	0.564975	thyroid_cancer
17:44699851	rs116956554	EX255370	17:44856881	rs199514	0.566896	thyroid_cancer
17:44699851	rs116956554	EX255370	17:44856932	rs199513	0.564213	thyroid_cancer
17:43567337	rs1879586	EX395388	17:43540732	rs2905465	0.871387	ovarian_cancer
17:43567337	rs1879586	EX395388	17:43512318	rs56168933	0.892412	ovarian_cancer
17:44699851	rs116956554	EX255370	17:44824213	rs199534	0.83631	thyroid_cancer
17:43567337	rs1879586	EX395388	17:43510187	rs55642947	0.924289	ovarian_cancer
17:43567337	rs1879586	EX395388	17:43509778	rs56020833	0.924289	ovarian_cancer
17:43567337	rs1879586	EX395388	17:43563606	rs142925250	0.580838	ovarian_cancer
17:44699851	rs116956554	EX255370	17:44821987	rs111404933	0.839305	thyroid_cancer
17:43567337	rs1879586	EX395388	17:43566931	rs3972613	0.764055	ovarian_cancer
17:14714817	rs189798510	EX408822	17:14737910	rs74476397	0.876663	lung_cancer
17:43567337	rs1879586	EX395388	17:43565840	rs62065445	0.76572	ovarian_cancer
17:44699851	rs116956554	EX255370	17:44865498	rs199499	0.671837	thyroid_cancer
17:44699851	rs116956554	EX255370	17:44782224	rs146122400	0.697049	thyroid_cancer
17:43567337	rs1879586	EX395388	17:43563305	rs112995489	0.826912	ovarian_cancer
17:43567337	rs1879586	EX395388	17:43563349	rs111960572	0.826912	ovarian_cancer
17:43567337	rs1879586	EX395388	17:43565599	rs62065444	0.839944	ovarian_cancer
17:43567337	rs1879586	EX395388	17:43564222	rs144733372	0.692093	ovarian_cancer
17:43567337	rs1879586	EX395388	17:43563304	rs112275793	0.826912	ovarian_cancer
17:44865603	rs199498	EX255370	17:44865439	rs2074404	0.593569	breast_cancer
17:43567337	rs1879586	EX395388	17:43564357	rs62065443	0.839944	ovarian_cancer
17:43567337	rs1879586	EX395388	17:43563894	rs62065442	0.83405	ovarian_cancer
17:43567337	rs1879586	EX395388	17:43503284	rs76344126	0.921751	ovarian_cancer
17:44699851	rs116956554	EX255370	17:44762252	rs528334214	0.90452	thyroid_cancer
17:44699851	rs116956554	EX255370	17:44755729	rs141783865	0.890925	thyroid_cancer
17:43567337	rs1879586	EX395388	17:43563093	rs62065441	0.836007	ovarian_cancer
17:44699851	rs116956554	EX255370	17:44847834	rs199525	0.802889	thyroid_cancer
17:43567337	rs1879586	EX395388	17:43553496	rs371165877	0.806553	ovarian_cancer
17:44699851	rs116956554	EX255370	17:44797919	rs199456	0.840593	thyroid_cancer
17:44699851	rs116956554	EX255370	17:44801784	rs199451	0.83631	thyroid_cancer
17:44699851	rs116956554	EX255370	17:44795469	rs199457	0.840593	thyroid_cancer
17:44699851	rs116956554	EX255370	17:44757058	rs549080390	0.534712	thyroid_cancer
17:44699851	rs116956554	EX255370	17:44793503	rs199439	0.903569	thyroid_cancer
17:43567337	rs1879586	EX395388	17:43557612	rs62065437	0.885044	ovarian_cancer
17:44699851	rs116956554	EX255370	17:44787312	rs1378358	0.829846	thyroid_cancer
17:43567337	rs1879586	EX395388	17:43556982	rs55643511	0.885044	ovarian_cancer
17:43567337	rs1879586	EX395388	17:43543083	rs77319632	0.870602	ovarian_cancer
17:44699851	rs116956554	EX255370	17:44790203	rs169201	0.840593	thyroid_cancer
17:43567337	rs1879586	EX395388	17:43500477	rs62064645	0.924289	ovarian_cancer
17:44699851	rs116956554	EX255370	17:44787313	rs538628	0.903569	thyroid_cancer
17:43567337	rs1879586	EX395388	17:43555253	rs56192752	0.885044	ovarian_cancer
17:44699851	rs116956554	EX255370	17:44809001	rs199448	0.83631	thyroid_cancer
17:44699851	rs116956554	EX255370	17:44843136	rs199528	0.802889	thyroid_cancer
17:44699851	rs116956554	EX255370	17:44812188	rs199447	0.832046	thyroid_cancer
17:44699851	rs116956554	EX255370	17:44817408	rs199445	0.893015	thyroid_cancer
17:44699851	rs116956554	EX255370	17:44819565	rs199443	0.893015	thyroid_cancer
17:44699851	rs116956554	EX255370	17:44822662	rs199535	0.891024	thyroid_cancer
17:43567337	rs1879586	EX395388	17:43557856	rs543051981:rs552113286	0.855976	ovarian_cancer
17:43567337	rs1879586	EX395388	17:43552921	rs12452273	0.885044	ovarian_cancer
17:43567337	rs1879586	EX395388	17:43552717	rs147243132	0.885044	ovarian_cancer
17:43567337	rs1879586	EX395388	17:43552537	rs71238846	0.885044	ovarian_cancer
17:43567337	rs1879586	EX395388	17:43551613	rs62065404	0.885044	ovarian_cancer
17:43567337	rs1879586	EX395388	17:43551523	rs62065403	0.885044	ovarian_cancer
17:43567337	rs1879586	EX395388	17:43551321	rs56015792	0.885044	ovarian_cancer
17:43567337	rs1879586	EX395388	17:43551151	rs12950965	0.885044	ovarian_cancer
17:43567337	rs1879586	EX395388	17:43522775	rs535598311	0.815568	ovarian_cancer
17:43567337	rs1879586	EX395388	17:43550107	rs2090847	0.885044	ovarian_cancer
17:43567337	rs1879586	EX395388	17:43548481	rs55652155	0.885044	ovarian_cancer
17:43567337	rs1879586	EX395388	17:43545893	rs1879581	0.885044	ovarian_cancer
17:43567337	rs1879586	EX395388	17:43548321	rs55930887	0.880721	ovarian_cancer
17:43567337	rs1879586	EX395388	17:43544379	rs55663797	0.893799	ovarian_cancer
17:43567337	rs1879586	EX395388	17:43544206	rs2959992	0.893799	ovarian_cancer
17:41245466	rs1799949	EX76035	17:41438735	rs72831091	0.683515	breast_cancer
17:43567337	rs1879586	EX395388	17:43549526	rs17631676	0.880721	ovarian_cancer
17:44699851	rs116956554	EX255370	17:44781030	rs538174453	0.787818	thyroid_cancer
17:43567337	rs1879586	EX395388	17:43556807	rs55925547	0.62944	ovarian_cancer
17:43567337	rs1879586	EX395388	17:43536408	rs55703888	0.844638	ovarian_cancer
17:43567337	rs1879586	EX395388	17:43536743	rs56005713	0.844638	ovarian_cancer
17:43567337	rs1879586	EX395388	17:43536970	rs56314414	0.844638	ovarian_cancer
17:43567337	rs1879586	EX395388	17:43531926	rs112257723	0.844638	ovarian_cancer
17:43567337	rs1879586	EX395388	17:43538991	rs62065390	0.844638	ovarian_cancer
17:43567337	rs1879586	EX395388	17:43529769	rs1079432	0.844638	ovarian_cancer
17:43567337	rs1879586	EX395388	17:43538993	rs62065391	0.844638	ovarian_cancer
17:43567337	rs1879586	EX395388	17:43529687	rs1079434	0.844638	ovarian_cancer
17:43567337	rs1879586	EX395388	17:43529293	rs2077606	0.844638	ovarian_cancer
17:43567337	rs1879586	EX395388	17:43539035	rs62065392	0.813285	ovarian_cancer
17:43567337	rs1879586	EX395388	17:43527323	rs112538459	0.844638	ovarian_cancer
17:43567337	rs1879586	EX395388	17:43539723	rs2684526	0.844638	ovarian_cancer
17:43567337	rs1879586	EX395388	17:43542037	rs62065395	0.843938	ovarian_cancer
17:43567337	rs1879586	EX395388	17:43539968	rs77099723	0.844638	ovarian_cancer
17:43567337	rs1879586	EX395388	17:43540472	rs148269941	0.844638	ovarian_cancer
17:43567337	rs1879586	EX395388	17:43540273	rs62065394	0.844638	ovarian_cancer
17:43567337	rs1879586	EX395388	17:43525346	rs67974075	0.844638	ovarian_cancer
17:43567337	rs1879586	EX395388	17:43525022	rs71373572	0.844638	ovarian_cancer
17:43567337	rs1879586	EX395388	17:43541627	rs2139890	0.844638	ovarian_cancer
17:43567337	rs1879586	EX395388	17:43521193	rs62065377	0.842472	ovarian_cancer
17:43567337	rs1879586	EX395388	17:43493398	rs369762169	0.898934	ovarian_cancer
17:43567337	rs1879586	EX395388	17:43523385	rs149182889	0.841755	ovarian_cancer
17:43567337	rs1879586	EX395388	17:43522361	rs62065378	0.844638	ovarian_cancer
17:43567337	rs1879586	EX395388	17:43490853	rs62064643	0.919315	ovarian_cancer
17:43567337	rs1879586	EX395388	17:43519564	rs34887474	0.844638	ovarian_cancer
17:43567337	rs1879586	EX395388	17:43552812	rs71227520	0.814178	ovarian_cancer
17:43567337	rs1879586	EX395388	17:43517252	rs35489312	0.836122	ovarian_cancer
17:43567337	rs1879586	EX395388	17:43534353	rs2960000	0.560863	ovarian_cancer
17:43567337	rs1879586	EX395388	17:43516739	rs557443000	0.836122	ovarian_cancer
17:43567337	rs1879586	EX395388	17:43515927	rs568655892	0.842472	ovarian_cancer
17:43567337	rs1879586	EX395388	17:43515885	rs36114997	0.844638	ovarian_cancer
17:43567337	rs1879586	EX395388	17:43515846	rs34363898	0.844638	ovarian_cancer
17:44865603	rs199498	EX255370	17:44865603	rs199498	1	breast_cancer
17:43567337	rs1879586	EX395388	17:43514954	rs62064655	0.844638	ovarian_cancer
17:43567337	rs1879586	EX395388	17:43520118	rs2684641	0.543809	ovarian_cancer
17:43567337	rs1879586	EX395388	17:43513551	rs9730	0.844638	ovarian_cancer
17:43567337	rs1879586	EX395388	17:43513441	rs11012	0.822528	ovarian_cancer
17:43567337	rs1879586	EX395388	17:43476807	rs56220387	0.904422	ovarian_cancer
17:43567337	rs1879586	EX395388	17:43512439	rs55790407	0.844638	ovarian_cancer
17:43567337	rs1879586	EX395388	17:43512206	rs12946900	0.844638	ovarian_cancer
17:43567337	rs1879586	EX395388	17:43485551	rs62064637	0.69789	ovarian_cancer
17:43471489	rs4763	EX395388	17:43484903	rs1808189	0.53221	breast_cancer
17:44699851	rs116956554	EX255370	17:44734604	rs539064712	0.813012	thyroid_cancer
17:43567337	rs1879586	EX395388	17:43511435	rs34465449	0.844638	ovarian_cancer
17:43567337	rs1879586	EX395388	17:43484496	rs62064603	0.69789	ovarian_cancer
17:43567337	rs1879586	EX395388	17:43520675	rs35329349	0.538192	ovarian_cancer
17:43567337	rs1879586	EX395388	17:43483551	rs56236914	0.700337	ovarian_cancer
17:43567337	rs1879586	EX395388	17:43508616	rs34104358	0.844638	ovarian_cancer
17:43567337	rs1879586	EX395388	17:43508303	rs34018943	0.842472	ovarian_cancer
17:43567337	rs1879586	EX395388	17:43508223	rs12939187	0.844638	ovarian_cancer
17:44699851	rs116956554	EX255370	17:44826056	rs9896243	0.637329	thyroid_cancer
17:43567337	rs1879586	EX395388	17:43507649	rs7222444	0.844638	ovarian_cancer
17:43567337	rs1879586	EX395388	17:43507297	rs12949256	0.827755	ovarian_cancer
17:43567337	rs1879586	EX395388	17:43507403	rs7220206	0.844638	ovarian_cancer
17:43567337	rs1879586	EX395388	17:43511281	rs531207746	0.646028	ovarian_cancer
17:43471489	rs4763	EX395388	17:43484598	rs73984391	0.533065	breast_cancer
17:43567337	rs1879586	EX395388	17:43460374	rs62064595	0.66235	ovarian_cancer
17:43567337	rs1879586	EX395388	17:43480701	rs62064600	0.697113	ovarian_cancer
17:44699851	rs116956554	EX255370	17:44818954	rs113562005	0.839678	thyroid_cancer
17:43567337	rs1879586	EX395388	17:43509316	rs62064653	0.842156	ovarian_cancer
17:43567337	rs1879586	EX395388	17:43509310	rs62064652	0.839991	ovarian_cancer
17:43567337	rs1879586	EX395388	17:43479748	rs55793500	0.679805	ovarian_cancer
17:43567337	rs1879586	EX395388	17:43473307	rs62064597	0.88954	ovarian_cancer
17:43567337	rs1879586	EX395388	17:43503294	rs7209501	0.793769	ovarian_cancer
17:43567337	rs1879586	EX395388	17:43487574	rs35327136	0.560398	ovarian_cancer
17:43567337	rs1879586	EX395388	17:43460181	rs62064594	0.662013	ovarian_cancer
17:43567337	rs1879586	EX395388	17:43475929	rs2028078	0.78048	ovarian_cancer
17:43567337	rs1879586	EX395388	17:43474668	rs62064598	0.709161	ovarian_cancer
17:43516402	rs17631303	EX395388	17:43504525	rs199883901	0.510168	ovarian_cancer
17:43567337	rs1879586	EX395388	17:43487217	rs36078910	0.76015	ovarian_cancer
17:43567337	rs1879586	EX395388	17:43487424	rs35389313	0.76015	ovarian_cancer
17:43567337	rs1879586	EX395388	17:43502241	rs35626715	0.737214	ovarian_cancer
17:43567337	rs1879586	EX395388	17:43502111	rs62064649	0.737214	ovarian_cancer
17:43567337	rs1879586	EX395388	17:43502044	rs533978821	0.737214	ovarian_cancer
17:43567337	rs1879586	EX395388	17:43502012	rs55914643	0.731193	ovarian_cancer
17:43567337	rs1879586	EX395388	17:43501940	rs56212100	0.735498	ovarian_cancer
17:43567337	rs1879586	EX395388	17:43501442	rs7222389	0.737214	ovarian_cancer
17:43567337	rs1879586	EX395388	17:43488382	rs8071011	0.754752	ovarian_cancer
17:43567337	rs1879586	EX395388	17:43488792	rs62064641	0.76015	ovarian_cancer
17:43516402	rs17631303	EX395388	17:43501591	rs55648326	0.524669	ovarian_cancer
17:43567337	rs1879586	EX395388	17:43500621	rs62064647	0.749346	ovarian_cancer
17:43567337	rs1879586	EX395388	17:43553564	rs555123328	0.759241	ovarian_cancer
17:43567337	rs1879586	EX395388	17:43471489	rs4763	0.755843	ovarian_cancer
17:43516402	rs17631303	EX395388	17:43500587	rs62064646	0.516669	ovarian_cancer
17:43567337	rs1879586	EX395388	17:43499839	rs12942666	0.737214	ovarian_cancer
17:43567337	rs1879586	EX395388	17:43499328	rs35519908	0.737214	ovarian_cancer
17:43567337	rs1879586	EX395388	17:43498181	rs34792542	0.737214	ovarian_cancer
17:43567337	rs1879586	EX395388	17:43498180	rs35420583	0.737214	ovarian_cancer
17:43567337	rs1879586	EX395388	17:43495420	rs12936645	0.517878	ovarian_cancer
17:43567337	rs1879586	EX395388	17:43497210	rs12952764	0.737214	ovarian_cancer
17:43567337	rs1879586	EX395388	17:43496828	rs12946723	0.733788	ovarian_cancer
17:43567337	rs1879586	EX395388	17:43496465	rs56378631	0.738937	ovarian_cancer
17:43567337	rs1879586	EX395388	17:43491003	rs34063617	0.746576	ovarian_cancer
17:43567337	rs1879586	EX395388	17:43495852	rs34286926	0.751116	ovarian_cancer
17:43567337	rs1879586	EX395388	17:43495235	rs12952504	0.747859	ovarian_cancer
17:43567337	rs1879586	EX395388	17:43495216	rs35884427	0.748327	ovarian_cancer
17:43567337	rs1879586	EX395388	17:43492357	rs12940792	0.748327	ovarian_cancer
17:43567337	rs1879586	EX395388	17:43493560	rs34915103	0.748327	ovarian_cancer
17:44865603	rs199498	EX255370	17:44862347	rs199502	0.69155	breast_cancer
17:43567337	rs1879586	EX395388	17:43493504	rs71373560	0.748327	ovarian_cancer
17:43567337	rs1879586	EX395388	17:43493101	rs12947718	0.772917	ovarian_cancer
17:43567337	rs1879586	EX395388	17:43463493	rs79724577	0.89435	ovarian_cancer
17:43567337	rs1879586	EX395388	17:43493835	rs12942951	0.725159	ovarian_cancer
17:44788310	rs183211	EX255370	17:44736722	rs145281367	0.733235	ovarian_cancer
17:44788310	rs183211	EX255370	17:44862613	rs199501	0.555356	ovarian_cancer
17:44788310	rs183211	EX255370	17:44847707	rs199526	0.535259	ovarian_cancer
17:44788310	rs183211	EX255370	17:44836302	rs9912530	0.621414	ovarian_cancer
17:44788310	rs183211	EX255370	17:44800046	rs7224296	0.628233	ovarian_cancer
17:44788310	rs183211	EX255370	17:44853456	rs199521	0.65958	ovarian_cancer
17:44788310	rs183211	EX255370	17:44801340	rs199452	0.98335	ovarian_cancer
17:41245466	rs1799949	EX76031	17:41438735	rs72831091	0.683515	breast_cancer
17:44788310	rs183211	EX255370	17:44753643	rs374952396	0.706114	ovarian_cancer
17:44788310	rs183211	EX255370	17:44753645	rs369332489	0.706114	ovarian_cancer
17:44788310	rs183211	EX255370	17:44764775	rs199460	0.911388	ovarian_cancer
17:44788310	rs183211	EX255370	17:44762589	rs199461	0.984833	ovarian_cancer
17:44788310	rs183211	EX255370	17:44786336	rs199437	0.999237	ovarian_cancer
17:44788310	rs183211	EX255370	17:44788310	rs183211	1	ovarian_cancer
17:44788310	rs183211	EX255370	17:44791643	rs199438	0.999237	ovarian_cancer
17:44788310	rs183211	EX255370	17:44789285	rs199436	0.999237	ovarian_cancer
17:44788310	rs183211	EX255370	17:44800946	rs199453	0.998474	ovarian_cancer
17:44788310	rs183211	EX255370	17:44808902	rs199449	0.993907	ovarian_cancer
17:44788310	rs183211	EX255370	17:44800110	rs199454	0.888526	ovarian_cancer
17:44788310	rs183211	EX255370	17:44818276	rs199444	0.993907	ovarian_cancer
17:44788310	rs183211	EX255370	17:44820122	rs199442	0.99239	ovarian_cancer
17:44788310	rs183211	EX255370	17:44795234	rs142167	0.998474	ovarian_cancer
17:47398245	rs565189650	EX305722	17:47407342	rs9891264	0.580757	prostate_cancer
17:44788310	rs183211	EX255370	17:44854587	rs199517	0.653417	ovarian_cancer
17:44788310	rs183211	EX255370	17:44854580	rs199518	0.653417	ovarian_cancer
17:44788310	rs183211	EX255370	17:44808342	rs34162554	0.88453	ovarian_cancer
17:48289070	rs2586502	EX166003	17:48311753	rs9899826:rs146461724	0.500935	lung_cancer
17:47398245	rs565189650	EX305722	17:47405338	rs73324308	0.942603	prostate_cancer
17:44788310	rs183211	EX255370	17:44853924	rs199519	0.654615	ovarian_cancer
17:44788310	rs183211	EX255370	17:44853872	rs199520	0.655266	ovarian_cancer
17:44788310	rs183211	EX255370	17:44813169	rs199446	0.88453	ovarian_cancer
17:47398245	rs565189650	EX305722	17:47410889	rs11653762	0.65168	prostate_cancer
17:47398245	rs565189650	EX305722	17:47412578	rs75092916	0.645207	prostate_cancer
17:47398245	rs565189650	EX305722	17:47411493	rs77247327	0.665641	prostate_cancer
17:47398245	rs565189650	EX305722	17:47410521	rs140503890	0.84539	prostate_cancer
17:47472365	rs11653775	EX305722	17:47466640	rs8072520	0.988955	prostate_cancer
17:47472365	rs11653775	EX305722	17:47468706	rs16948071	0.619826	prostate_cancer
17:47472365	rs11653775	EX305722	17:47468868	rs77653195	0.619826	prostate_cancer
17:47472365	rs11653775	EX305722	17:47468546	rs57030023	0.997784	prostate_cancer
17:47398245	rs565189650	EX305722	17:47411814	rs111834333	0.84804	prostate_cancer
17:44788310	rs183211	EX255370	17:44820425	rs199536	0.882917	ovarian_cancer
17:47472365	rs11653775	EX305722	17:47470720	rs8065814	0.98673	prostate_cancer
17:47472365	rs11653775	EX305722	17:47471334	rs2119935	0.997784	prostate_cancer
17:47472365	rs11653775	EX305722	17:47475822	rs2165701	0.582341	prostate_cancer
17:47472365	rs11653775	EX305722	17:47472123	rs11653701	0.997784	prostate_cancer
17:47398245	rs565189650	EX305722	17:47399633	rs8076023	0.844326	prostate_cancer
17:47472365	rs11653775	EX305722	17:47472365	rs11653775	1	prostate_cancer
17:47472365	rs11653775	EX305722	17:47475007	rs8066722	0.980372	prostate_cancer
17:47398245	rs565189650	EX305722	17:47420054	rs73324323	0.942603	prostate_cancer
17:47472365	rs11653775	EX305722	17:47473580	rs61427980	0.978089	prostate_cancer
17:47472365	rs11653775	EX305722	17:47474957	rs151160502	0.971219	prostate_cancer
17:47472365	rs11653775	EX305722	17:47473785	rs76651802	0.980372	prostate_cancer
17:47472365	rs11653775	EX305722	17:47474227	rs8081433	0.768561	prostate_cancer
17:47472365	rs11653775	EX305722	17:47474571	rs11651666	0.595827	prostate_cancer
17:47398245	rs565189650	EX305722	17:47421593	rs117853079	0.665641	prostate_cancer
17:44788310	rs183211	EX255370	17:44848438	rs199524	0.664666	ovarian_cancer
17:44788310	rs183211	EX255370	17:44781143	rs200403	0.728062	ovarian_cancer
17:47398245	rs565189650	EX305722	17:47421779	rs144202373	0.93935	prostate_cancer
17:14714817	rs189798510	EX370483	17:14737910	rs74476397	0.876663	lung_cancer
17:47472365	rs11653775	EX305722	17:47474728	rs73987293	0.978159	prostate_cancer
17:47472365	rs11653775	EX305722	17:47474730	rs73987294	0.978159	prostate_cancer
17:47398245	rs565189650	EX305722	17:47398246	rs369322961	0.890735	prostate_cancer
17:47398245	rs565189650	EX305722	17:47398282	rs78208413	0.665641	prostate_cancer
17:44788310	rs183211	EX255370	17:44836653	rs199530	0.716482	ovarian_cancer
17:47398245	rs565189650	EX305722	17:47398244	rs530923403	0.890735	prostate_cancer
18:57881362	rs2045438	EX522853	18:57893618	rs8083289	0.939896	breast_cancer
18:57881362	rs2045438	EX522863	18:57893618	rs8083289	0.939896	breast_cancer
18:57881362	rs2045438	EX313798	18:57893618	rs8083289	0.939896	breast_cancer
18:57881362	rs2045438	EX313796	18:57893618	rs8083289	0.939896	breast_cancer
18:57881362	rs2045438	EX313814	18:57893618	rs8083289	0.939896	breast_cancer
18:43551013	rs8098701	EX235807	18:43513993	rs7235022	0.671715	prostate_cancer
18:40691675	rs3861289	EX205291	18:40710349	rs16977314	0.807325	colon_cancer
18:40691675	rs3861289	EX205206	18:40710349	rs16977314	0.807325	colon_cancer
18:40691675	rs3861289	EX205209	18:40710349	rs16977314	0.807325	colon_cancer
18:40691675	rs3861289	EX205175	18:40710349	rs16977314	0.807325	colon_cancer
18:43551013	rs8098701	EX133861	18:43513993	rs7235022	0.671715	prostate_cancer
18:57881362	rs2045438	EX437419	18:57893618	rs8083289	0.939896	breast_cancer
18:43551013	rs8098701	EX483003	18:43513993	rs7235022	0.671715	prostate_cancer
18:57881362	rs2045438	EX431266	18:57893618	rs8083289	0.939896	breast_cancer
19:59079096	rs73068325	EX522863	19:58993144	rs113757723	0.570864	colon_cancer
19:59079096	rs73068325	EX522853	19:58993144	rs113757723	0.570864	colon_cancer
19:59079096	rs73068325	EX313798	19:58993144	rs113757723	0.570864	colon_cancer
19:59079096	rs73068325	EX313796	19:58993144	rs113757723	0.570864	colon_cancer
19:59079096	rs73068325	EX313814	19:58993144	rs113757723	0.570864	colon_cancer
19:15990431	rs2108622	EX414204	19:15981877	rs56340170	0.927609	prostate_cancer
19:15990431	rs2108622	EX414208	19:15981877	rs56340170	0.927609	prostate_cancer
19:15990431	rs2108622	EX414197	19:15981877	rs56340170	0.927609	prostate_cancer
19:38548094	rs59710626	EX76012	19:38556223	rs571932709:rs34634559	0.512069	prostate_cancer
19:38548094	rs59710626	EX76016	19:38556223	rs571932709:rs34634559	0.512069	prostate_cancer
19:38548094	rs59710626	EX76017	19:38556223	rs571932709:rs34634559	0.512069	prostate_cancer
19:59079096	rs73068325	EX431266	19:58993144	rs113757723	0.570864	colon_cancer
1:153923276	rs10127983	EX498875	1:154017827	rs536821463:rs72246564	0.7184	prostate_cancer
1:10564675	rs2847344	EX319339	1:10560214	rs373062624:rs34611625	0.514718	prostate_cancer
1:10564675	rs2847344	EX182477	1:10560214	rs373062624:rs34611625	0.514718	prostate_cancer
1:153923276	rs10127983	EX97169	1:154017827	rs536821463:rs72246564	0.7184	prostate_cancer
1:153923276	rs10127983	EX563052	1:154017827	rs536821463:rs72246564	0.7184	prostate_cancer
1:153923276	rs10127983	EX353663	1:154017827	rs536821463:rs72246564	0.7184	prostate_cancer
1:153923276	rs10127983	EX129926	1:154017827	rs536821463:rs72246564	0.7184	prostate_cancer
20:25975674	rs6051080	EX349766	20:25959162	rs4815493	0.974529	endometrial_cancer
20:60932414	rs1741640	EX76012	20:60916095	rs143213207	0.50993	colon_cancer
20:60932414	rs1741640	EX76016	20:60916095	rs143213207	0.50993	colon_cancer
20:60932414	rs1741640	EX76017	20:60916095	rs143213207	0.50993	colon_cancer
20:25975674	rs6051080	EX481658	20:25959162	rs4815493	0.974529	endometrial_cancer
20:25975674	rs6051080	EX273292	20:25959162	rs4815493	0.974529	endometrial_cancer
20:25975674	rs6051080	EX265187	20:25959162	rs4815493	0.974529	endometrial_cancer
20:7845386	rs2049942	EX564860	20:7844107	rs5840239	0.967308	colon_cancer
20:33988114	rs62210588	EX216373	20:33690010	rs4911466	0.534563	skin_cancer
20:25975674	rs6051080	EX219822	20:25959162	rs4815493	0.974529	endometrial_cancer
20:22605697	rs1203949	EX103250	20:22586629	rs11474135	0.889539	thyroid_cancer
20:25975674	rs6051080	EX197302	20:25959162	rs4815493	0.974529	endometrial_cancer
20:25975674	rs6051080	EX626177	20:25959162	rs4815493	0.974529	endometrial_cancer
22:45698149	rs9615099	EX390787	22:45717859	rs720682	0.610843	prostate_cancer
22:45698149	rs9615099	EX390795	22:45717859	rs720682	0.610843	prostate_cancer
22:45698149	rs9615099	EX390793	22:45717859	rs720682	0.610843	prostate_cancer
22:45698149	rs9615099	EX390778	22:45717859	rs720682	0.610843	prostate_cancer
22:45698149	rs9615099	EX390791	22:45717859	rs720682	0.610843	prostate_cancer
22:45698149	rs9615099	EX390787	22:45718041	rs1473953	0.604197	prostate_cancer
22:45698149	rs9615099	EX390795	22:45718041	rs1473953	0.604197	prostate_cancer
22:45698149	rs9615099	EX390795	22:45717524	rs6007587	0.612637	prostate_cancer
22:45698149	rs9615099	EX390787	22:45717524	rs6007587	0.612637	prostate_cancer
2:17784157	rs13031455	EX209318	2:17801155	rs11686910	0.967661	lung_cancer
2:17784157	rs13031455	EX209304	2:17801155	rs11686910	0.967661	lung_cancer
2:17784157	rs13031455	EX209311	2:17801155	rs11686910	0.967661	lung_cancer
2:17784157	rs13031455	EX73542	2:17801155	rs11686910	0.967661	lung_cancer
2:17784157	rs13031455	EX206123	2:17801155	rs11686910	0.967661	lung_cancer
2:17784157	rs13031455	EX73536	2:17801155	rs11686910	0.967661	lung_cancer
2:17784157	rs13031455	EX284917	2:17801155	rs11686910	0.967661	lung_cancer
2:241943450	rs13403657	EX494015	2:241913607	rs61323112	0.51243	prostate_cancer
2:17784157	rs13031455	EX287898	2:17801155	rs11686910	0.967661	lung_cancer
2:42604081	rs13426988	EX171832	2:42437079	rs528398446:rs139230774	0.602779	colon_cancer
2:241943450	rs13403657	EX420352	2:241913607	rs61323112	0.51243	prostate_cancer
2:121701289	rs11122834	EX592637	2:121709441	rs17005499	0.708214	prostate_cancer
2:241943450	rs13403657	EX247407	2:241913607	rs61323112	0.51243	prostate_cancer
2:17784157	rs13031455	EX66166	2:17801155	rs11686910	0.967661	lung_cancer
3:8004828	rs7643459	EX123589	3:8004828	rs7643459	1	ovarian_cancer
3:118948256	rs4568126	EX313814	3:118956119	rs3840489	0.556939	pancreatic_cancer
3:118948256	rs4568126	EX313796	3:118956119	rs3840489	0.556939	pancreatic_cancer
3:118948256	rs4568126	EX313798	3:118956119	rs3840489	0.556939	pancreatic_cancer
3:4728574	rs6787391	EX336965	3:4762449	rs10212373	0.559656	breast_cancer
3:23284303	rs114460169	EX421298	3:23595594	rs35152860	0.814936	prostate_cancer
4:125457123	rs11937064	EX596139	4:125459169	rs558942133:rs144045444	0.6761	gastric_cancer
4:66220697	rs7692430	EX232139	4:66177419	rs17693716	0.649909	colon_cancer
4:66220697	rs7692430	EX133861	4:66177419	rs17693716	0.649909	colon_cancer
4:66220697	rs7692430	EX483003	4:66177419	rs17693716	0.649909	colon_cancer
4:66220697	rs7692430	EX257139	4:66177419	rs17693716	0.649909	colon_cancer
4:66220697	rs7692430	EX338482	4:66177419	rs17693716	0.649909	colon_cancer
4:66220697	rs7692430	EX205448	4:66177419	rs17693716	0.649909	colon_cancer
4:66220697	rs7692430	EX542856	4:66177419	rs17693716	0.649909	colon_cancer
4:66220697	rs7692430	EX402613	4:66177419	rs17693716	0.649909	colon_cancer
4:66220697	rs7692430	EX374059	4:66177419	rs17693716	0.649909	colon_cancer
4:66220697	rs7692430	EX235807	4:66177419	rs17693716	0.649909	colon_cancer
4:66220697	rs7692430	EX493961	4:66177419	rs17693716	0.649909	colon_cancer
4:66220697	rs7692430	EX278402	4:66177419	rs17693716	0.649909	colon_cancer
4:66220697	rs7692430	EX278411	4:66177419	rs17693716	0.649909	colon_cancer
4:66220697	rs7692430	EX278414	4:66177419	rs17693716	0.649909	colon_cancer
4:66220697	rs7692430	EX278415	4:66177419	rs17693716	0.649909	colon_cancer
4:66220697	rs7692430	EX143581	4:66177419	rs17693716	0.649909	colon_cancer
4:66220697	rs7692430	EX175695	4:66177419	rs17693716	0.649909	colon_cancer
4:66220697	rs7692430	EX344143	4:66177419	rs17693716	0.649909	colon_cancer
4:66220697	rs7692430	EX265402	4:66177419	rs17693716	0.649909	colon_cancer
4:66220697	rs7692430	EX367464	4:66177419	rs17693716	0.649909	colon_cancer
4:66220697	rs7692430	EX542320	4:66177419	rs17693716	0.649909	colon_cancer
4:66220697	rs7692430	EX542325	4:66177419	rs17693716	0.649909	colon_cancer
4:66220697	rs7692430	EX542338	4:66177419	rs17693716	0.649909	colon_cancer
4:182198479	rs10019279	EX465612	4:182204859	rs185090770:rs143697226	0.765577	lung_cancer
4:66220697	rs7692430	EX542336	4:66177419	rs17693716	0.649909	colon_cancer
4:66220697	rs7692430	EX259426	4:66177419	rs17693716	0.649909	colon_cancer
4:66220697	rs7692430	EX208920	4:66177419	rs17693716	0.649909	colon_cancer
4:66220697	rs7692430	EX419035	4:66177419	rs17693716	0.649909	colon_cancer
4:66220697	rs7692430	EX412333	4:66177419	rs17693716	0.649909	colon_cancer
4:66220697	rs7692430	EX503053	4:66177419	rs17693716	0.649909	colon_cancer
4:66220697	rs7692430	EX277025	4:66177419	rs17693716	0.649909	colon_cancer
4:66220697	rs7692430	EX367462	4:66177419	rs17693716	0.649909	colon_cancer
4:66220697	rs7692430	EX565832	4:66177419	rs17693716	0.649909	colon_cancer
4:66220697	rs7692430	EX318460	4:66177419	rs17693716	0.649909	colon_cancer
4:66220697	rs7692430	EX416141	4:66177419	rs17693716	0.649909	colon_cancer
4:66220697	rs7692430	EX419009	4:66177419	rs17693716	0.649909	colon_cancer
4:100239319	rs1229984	EX596139	4:99901557	rs61538297	0.500893	oral_cancer
4:66220697	rs7692430	EX197200	4:66177419	rs17693716	0.649909	colon_cancer
4:66220697	rs7692430	EX76032	4:66177419	rs17693716	0.649909	colon_cancer
4:66220697	rs7692430	EX367486	4:66177419	rs17693716	0.649909	colon_cancer
4:66220697	rs7692430	EX315639	4:66177419	rs17693716	0.649909	colon_cancer
4:66220697	rs7692430	EX374062	4:66177419	rs17693716	0.649909	colon_cancer
4:66220697	rs7692430	EX574986	4:66177419	rs17693716	0.649909	colon_cancer
4:66220697	rs7692430	EX416143	4:66177419	rs17693716	0.649909	colon_cancer
4:66220697	rs7692430	EX607066	4:66177419	rs17693716	0.649909	colon_cancer
4:66220697	rs7692430	EX497029	4:66177419	rs17693716	0.649909	colon_cancer
4:66220697	rs7692430	EX157448	4:66177419	rs17693716	0.649909	colon_cancer
4:66220697	rs7692430	EX74084	4:66177419	rs17693716	0.649909	colon_cancer
4:66220697	rs7692430	EX151178	4:66177419	rs17693716	0.649909	colon_cancer
4:66220697	rs7692430	EX196916	4:66177419	rs17693716	0.649909	colon_cancer
4:66220697	rs7692430	EX277030	4:66177419	rs17693716	0.649909	colon_cancer
4:66220697	rs7692430	EX72059	4:66177419	rs17693716	0.649909	colon_cancer
4:66220697	rs7692430	EX60491	4:66177419	rs17693716	0.649909	colon_cancer
4:66220697	rs7692430	EX206443	4:66177419	rs17693716	0.649909	colon_cancer
4:66220697	rs7692430	EX334017	4:66177419	rs17693716	0.649909	colon_cancer
4:66220697	rs7692430	EX6101	4:66177419	rs17693716	0.649909	colon_cancer
4:66220697	rs7692430	EX195686	4:66177419	rs17693716	0.649909	colon_cancer
4:66220697	rs7692430	EX496582	4:66177419	rs17693716	0.649909	colon_cancer
4:66220697	rs7692430	EX496599	4:66177419	rs17693716	0.649909	colon_cancer
4:66220697	rs7692430	EX195683	4:66177419	rs17693716	0.649909	colon_cancer
4:66220697	rs7692430	EX496583	4:66177419	rs17693716	0.649909	colon_cancer
4:66220697	rs7692430	EX412430	4:66177419	rs17693716	0.649909	colon_cancer
4:66220697	rs7692430	EX72074	4:66177419	rs17693716	0.649909	colon_cancer
4:66220697	rs7692430	EX374063	4:66177419	rs17693716	0.649909	colon_cancer
4:66220697	rs7692430	EX494651	4:66177419	rs17693716	0.649909	colon_cancer
4:66220697	rs7692430	EX358069	4:66177419	rs17693716	0.649909	colon_cancer
4:66220697	rs7692430	EX304731	4:66177419	rs17693716	0.649909	colon_cancer
4:66220697	rs7692430	EX250512	4:66177419	rs17693716	0.649909	colon_cancer
4:66220697	rs7692430	EX453541	4:66177419	rs17693716	0.649909	colon_cancer
4:66220697	rs7692430	EX302087	4:66177419	rs17693716	0.649909	colon_cancer
4:66220697	rs7692430	EX302065	4:66177419	rs17693716	0.649909	colon_cancer
4:66220697	rs7692430	EX409731	4:66177419	rs17693716	0.649909	colon_cancer
4:66220697	rs7692430	EX309486	4:66177419	rs17693716	0.649909	colon_cancer
4:66220697	rs7692430	EX484642	4:66177419	rs17693716	0.649909	colon_cancer
4:66220697	rs7692430	EX403897	4:66177419	rs17693716	0.649909	colon_cancer
4:66220697	rs7692430	EX89087	4:66177419	rs17693716	0.649909	colon_cancer
4:66220697	rs7692430	EX498875	4:66177419	rs17693716	0.649909	colon_cancer
4:66220697	rs7692430	EX358065	4:66177419	rs17693716	0.649909	colon_cancer
4:66220697	rs7692430	EX496289	4:66177419	rs17693716	0.649909	colon_cancer
4:66220697	rs7692430	EX250528	4:66177419	rs17693716	0.649909	colon_cancer
4:53893156	rs17082301	EX123800	4:53883273	rs574846692:rs564182233:rs34552048	0.731772	colon_cancer
4:66220697	rs7692430	EX403876	4:66177419	rs17693716	0.649909	colon_cancer
4:66220697	rs7692430	EX494650	4:66177419	rs17693716	0.649909	colon_cancer
4:66220697	rs7692430	EX353143	4:66177419	rs17693716	0.649909	colon_cancer
4:66220697	rs7692430	EX348468	4:66177419	rs17693716	0.649909	colon_cancer
4:66220697	rs7692430	EX348457	4:66177419	rs17693716	0.649909	colon_cancer
4:182198479	rs10019279	EX465630	4:182204859	rs185090770:rs143697226	0.765577	lung_cancer
4:66220697	rs7692430	EX489477	4:66177419	rs17693716	0.649909	colon_cancer
4:66220697	rs7692430	EX420789	4:66177419	rs17693716	0.649909	colon_cancer
4:66220697	rs7692430	EX259428	4:66177419	rs17693716	0.649909	colon_cancer
4:66220697	rs7692430	EX501471	4:66177419	rs17693716	0.649909	colon_cancer
4:66220697	rs7692430	EX494015	4:66177419	rs17693716	0.649909	colon_cancer
4:66220697	rs7692430	EX307661	4:66177419	rs17693716	0.649909	colon_cancer
4:66220697	rs7692430	EX179500	4:66177419	rs17693716	0.649909	colon_cancer
4:67833774	rs185666783	EX130869	4:67893584	rs7675470	0.516815	lung_cancer
4:177705862	rs4571283	EX214392	4:177711686	rs34739848	0.789205	thyroid_cancer
4:66220697	rs7692430	EX76035	4:66177419	rs17693716	0.649909	colon_cancer
4:66220697	rs7692430	EX403877	4:66177419	rs17693716	0.649909	colon_cancer
4:66220697	rs7692430	EX119441	4:66177419	rs17693716	0.649909	colon_cancer
4:66220697	rs7692430	EX398800	4:66177419	rs17693716	0.649909	colon_cancer
4:66220697	rs7692430	EX411729	4:66177419	rs17693716	0.649909	colon_cancer
4:66220697	rs7692430	EX384552	4:66177419	rs17693716	0.649909	colon_cancer
4:66220697	rs7692430	EX337935	4:66177419	rs17693716	0.649909	colon_cancer
4:43787479	rs13109974	EX199506	4:43924322	rs55917782	0.560914	colon_cancer
4:66220697	rs7692430	EX371240	4:66177419	rs17693716	0.649909	colon_cancer
5:155361116	rs17053011	EX76012	5:155323655	rs562127284:rs34856419	0.511063	colon_cancer
5:155361116	rs17053011	EX76016	5:155323655	rs562127284:rs34856419	0.511063	colon_cancer
5:155361116	rs17053011	EX76017	5:155323655	rs562127284:rs34856419	0.511063	colon_cancer
5:39394989	rs2255280	EX421298	5:39410908	rs79771471:rs5867464	0.644026	pancreatic_cancer
5:155361116	rs17053011	EX76035	5:155323655	rs562127284:rs34856419	0.511063	colon_cancer
5:122478001	rs10629804	EX401281	5:122484454	rs408054	0.970705	breast_cancer
5:39394989	rs2255280	EX121433	5:39410908	rs79771471:rs5867464	0.644026	pancreatic_cancer
5:39394989	rs2255280	EX165498	5:39410908	rs79771471:rs5867464	0.644026	pancreatic_cancer
5:39394989	rs2255280	EX159990	5:39410908	rs79771471:rs5867464	0.644026	pancreatic_cancer
5:39394989	rs2255280	EX165486	5:39410908	rs79771471:rs5867464	0.644026	pancreatic_cancer
5:39394989	rs2255280	EX160020	5:39410908	rs79771471:rs5867464	0.644026	pancreatic_cancer
5:155361116	rs17053011	EX76031	5:155323655	rs562127284:rs34856419	0.511063	colon_cancer
5:40791884	rs13361707	EX320008	5:40787569	rs553682919:rs150503090	0.9816	gastric_cancer
5:39394989	rs2255280	EX354322	5:39410908	rs79771471:rs5867464	0.644026	pancreatic_cancer
5:122478001	rs10629804	EX447293	5:122484454	rs408054	0.970705	breast_cancer
5:122478001	rs10629804	EX401282	5:122484454	rs408054	0.970705	breast_cancer
5:39394989	rs2255280	EX405879	5:39410908	rs79771471:rs5867464	0.644026	pancreatic_cancer
5:39394989	rs2255280	EX216373	5:39410908	rs79771471:rs5867464	0.644026	pancreatic_cancer
5:122478001	rs10629804	EX288048	5:122484454	rs408054	0.970705	breast_cancer
5:39394989	rs2255280	EX384024	5:39410908	rs79771471:rs5867464	0.644026	pancreatic_cancer
5:42288593	rs11748684	EX494015	5:41631559	rs562462676:rs201423373	0.515473	lung_cancer
5:39394989	rs2255280	EX354289	5:39410908	rs79771471:rs5867464	0.644026	pancreatic_cancer
5:39394989	rs2255280	EX132935	5:39410908	rs79771471:rs5867464	0.644026	pancreatic_cancer
5:155361116	rs17053011	EX76032	5:155323655	rs562127284:rs34856419	0.511063	colon_cancer
5:122478001	rs10629804	EX2397	5:122484454	rs408054	0.970705	breast_cancer
5:39394989	rs2255280	EX325467	5:39410908	rs79771471:rs5867464	0.644026	pancreatic_cancer
5:39394989	rs2255280	EX498075	5:39410908	rs79771471:rs5867464	0.644026	pancreatic_cancer
5:39394989	rs2255280	EX397002	5:39410908	rs79771471:rs5867464	0.644026	pancreatic_cancer
5:42288593	rs11748684	EX420352	5:41631559	rs562462676:rs201423373	0.515473	lung_cancer
5:122478001	rs10629804	EX270533	5:122484454	rs408054	0.970705	breast_cancer
5:39394989	rs2255280	EX196916	5:39410908	rs79771471:rs5867464	0.644026	pancreatic_cancer
5:42288593	rs11748684	EX301190	5:41631559	rs562462676:rs201423373	0.515473	lung_cancer
5:42288593	rs11748684	EX434728	5:41631559	rs562462676:rs201423373	0.515473	lung_cancer
5:42288593	rs11748684	EX95386	5:42121179	rs188809926:rs142939025	0.725056	lung_cancer
5:39394989	rs2255280	EX372730	5:39410908	rs79771471:rs5867464	0.644026	pancreatic_cancer
5:39394989	rs2255280	EX94036	5:39410908	rs79771471:rs5867464	0.644026	pancreatic_cancer
5:39394989	rs2255280	EX421347	5:39410908	rs79771471:rs5867464	0.644026	pancreatic_cancer
5:39394989	rs2255280	EX133751	5:39410908	rs79771471:rs5867464	0.644026	pancreatic_cancer
5:42288593	rs11748684	EX497145	5:41631559	rs562462676:rs201423373	0.515473	lung_cancer
5:91275313	rs421379	EX507945	5:91224608	rs13361969	0.546916	breast_cancer
5:42288593	rs11748684	EX343625	5:41631559	rs562462676:rs201423373	0.515473	lung_cancer
5:39394989	rs2255280	EX125076	5:39410908	rs79771471:rs5867464	0.644026	pancreatic_cancer
5:91275313	rs421379	EX507946	5:91224608	rs13361969	0.546916	breast_cancer
5:39394989	rs2255280	EX423496	5:39410908	rs79771471:rs5867464	0.644026	pancreatic_cancer
5:39394989	rs2255280	EX159989	5:39410908	rs79771471:rs5867464	0.644026	pancreatic_cancer
5:91275313	rs421379	EX507945	5:91226210	rs73129583	0.546916	breast_cancer
5:91275313	rs421379	EX507946	5:91226210	rs73129583	0.546916	breast_cancer
5:91275313	rs421379	EX507868	5:91224608	rs13361969	0.546916	breast_cancer
5:91275313	rs421379	EX507913	5:91224608	rs13361969	0.546916	breast_cancer
5:91275313	rs421379	EX507925	5:91224608	rs13361969	0.546916	breast_cancer
5:91275313	rs421379	EX507936	5:91224608	rs13361969	0.546916	breast_cancer
5:122478001	rs10629804	EX447148	5:122484454	rs408054	0.970705	breast_cancer
5:122478001	rs10629804	EX447153	5:122484454	rs408054	0.970705	breast_cancer
5:122478001	rs10629804	EX447151	5:122484454	rs408054	0.970705	breast_cancer
5:42288593	rs11748684	EX214672	5:41631559	rs562462676:rs201423373	0.515473	lung_cancer
5:42288593	rs11748684	EX214678	5:41631559	rs562462676:rs201423373	0.515473	lung_cancer
5:42288593	rs11748684	EX421347	5:41631559	rs562462676:rs201423373	0.515473	lung_cancer
5:91275313	rs421379	EX507868	5:91226210	rs73129583	0.546916	breast_cancer
5:91275313	rs421379	EX507870	5:91224608	rs13361969	0.546916	breast_cancer
5:91275313	rs421379	EX507913	5:91226210	rs73129583	0.546916	breast_cancer
5:42288593	rs11748684	EX223316	5:41631559	rs562462676:rs201423373	0.515473	lung_cancer
5:91275313	rs421379	EX507925	5:91226210	rs73129583	0.546916	breast_cancer
5:39394989	rs2255280	EX242264	5:39410908	rs79771471:rs5867464	0.644026	pancreatic_cancer
5:91275313	rs421379	EX507936	5:91226210	rs73129583	0.546916	breast_cancer
5:42288593	rs11748684	EX195683	5:41631559	rs562462676:rs201423373	0.515473	lung_cancer
5:42288593	rs11748684	EX195686	5:41631559	rs562462676:rs201423373	0.515473	lung_cancer
5:42288593	rs11748684	EX343639	5:41631559	rs562462676:rs201423373	0.515473	lung_cancer
5:155361116	rs17053011	EX181430	5:155323655	rs562127284:rs34856419	0.511063	colon_cancer
5:155361116	rs17053011	EX181426	5:155323655	rs562127284:rs34856419	0.511063	colon_cancer
5:155361116	rs17053011	EX181422	5:155323655	rs562127284:rs34856419	0.511063	colon_cancer
5:91275313	rs421379	EX507896	5:91224608	rs13361969	0.546916	breast_cancer
5:91275313	rs421379	EX507870	5:91226210	rs73129583	0.546916	breast_cancer
5:100379393	rs575018	EX371245	5:100347706	rs5002421	0.907976	prostate_cancer
5:100379393	rs575018	EX371245	5:100347704	rs67030523	0.907976	prostate_cancer
5:100379393	rs575018	EX371245	5:100368562	rs11284676	0.794558	prostate_cancer
5:91275313	rs421379	EX507928	5:91224608	rs13361969	0.546916	breast_cancer
6:109376118	rs11153158	EX305716	6:109406718	rs563754954	0.541513	prostate_cancer
6:109376118	rs11153158	EX305729	6:109406718	rs563754954	0.541513	prostate_cancer
6:109376118	rs11153158	EX305717	6:109406718	rs563754954	0.541513	prostate_cancer
6:109376118	rs11153158	EX305722	6:109406718	rs563754954	0.541513	prostate_cancer
6:28074901	rs35952432	EX571768	6:27274834	rs56114371	0.60158	lung_cancer
6:28074901	rs35952432	EX571768	6:27251379	rs13207082	0.605884	lung_cancer
6:28074901	rs35952432	EX571768	6:27249686	rs72839445	0.809916	lung_cancer
6:27884012	rs13218875	EX571768	6:26961280	rs34546498	0.832927	lung_cancer
6:28074901	rs35952432	EX571768	6:27369704	rs13207689	0.506341	lung_cancer
6:28074901	rs35952432	EX571768	6:27141904	rs35768595	0.802301	lung_cancer
6:27309779	rs71537559	EX571768	6:27301512	rs56401801	0.736342	lung_cancer
6:28074901	rs35952432	EX571768	6:27376162	rs34452876	0.537128	lung_cancer
6:28074901	rs35952432	EX571768	6:27145341	rs35565446	0.623696	lung_cancer
6:27309779	rs71537559	EX571768	6:27358166	rs35120058	0.710869	lung_cancer
6:28074901	rs35952432	EX571768	6:27388754	rs34150729	0.533893	lung_cancer
6:28074901	rs35952432	EX571768	6:27390115	rs13191227	0.533893	lung_cancer
6:28411941	rs67381177	EX571768	6:27425644	rs34196306	0.827049	lung_cancer
6:28074901	rs35952432	EX571768	6:27091661	rs66462181	0.780256	lung_cancer
6:27884012	rs13218875	EX571768	6:27072542	rs55834529	0.802907	lung_cancer
6:28074901	rs35952432	EX571768	6:27357978	rs67859638	0.880142	lung_cancer
6:27309779	rs71537559	EX571768	6:27377235	rs13218537	0.694649	lung_cancer
6:27309779	rs71537559	EX571768	6:27382386	rs66841633	0.713321	lung_cancer
6:27309779	rs71537559	EX571768	6:27381660	rs34953377	0.714484	lung_cancer
6:27884012	rs13218875	EX571768	6:27054772	rs67092078	0.648146	lung_cancer
6:27309779	rs71537559	EX571768	6:27425349	rs41269265	0.691137	lung_cancer
6:27309779	rs71537559	EX571768	6:27406607	rs35716472	0.556691	lung_cancer
6:27309779	rs71537559	EX571768	6:27391802	rs34071253	0.577279	lung_cancer
6:27309779	rs71537559	EX571768	6:27413345	rs13191474	0.691137	lung_cancer
6:27309779	rs71537559	EX571768	6:27413924	rs13195040	0.688765	lung_cancer
6:27309779	rs71537559	EX571768	6:27352750	rs71559024	0.736944	lung_cancer
6:27309779	rs71537559	EX571768	6:27357414	rs34332556	0.713182	lung_cancer
6:27309779	rs71537559	EX571768	6:27309779	rs71537559	1	lung_cancer
6:27309779	rs71537559	EX571768	6:27332891	rs28360634	0.903483	lung_cancer
6:28411941	rs67381177	EX571768	6:27521096	rs35848276	0.751169	lung_cancer
6:28074901	rs35952432	EX571768	6:27327000	rs72839477	0.810894	lung_cancer
6:27884012	rs13218875	EX571768	6:26903379	rs71206067	0.824879	lung_cancer
6:27884012	rs13218875	EX571768	6:26942146	rs66975207	0.621456	lung_cancer
6:28411941	rs67381177	EX571768	6:27759115	rs35037868	0.81593	lung_cancer
6:28411941	rs67381177	EX571768	6:27474715	rs58616630	0.702051	lung_cancer
6:28411941	rs67381177	EX571768	6:27480526	rs34573979	0.702051	lung_cancer
6:28411941	rs67381177	EX571768	6:27509493	rs13195636	0.712609	lung_cancer
6:28074901	rs35952432	EX571768	6:27317016	rs139624725	0.810894	lung_cancer
6:28411941	rs67381177	EX571768	6:27527227	rs566649573	0.61217	lung_cancer
6:28411941	rs67381177	EX571768	6:27523869	rs140365013	0.672161	lung_cancer
6:28411941	rs67381177	EX571768	6:27520752	rs13209332	0.712609	lung_cancer
6:28411941	rs67381177	EX571768	6:27521856	rs34965299	0.694719	lung_cancer
6:28411941	rs67381177	EX571768	6:27523298	rs66785117	0.712609	lung_cancer
6:28411941	rs67381177	EX571768	6:27698837	rs13202295	0.766002	lung_cancer
6:28411941	rs67381177	EX571768	6:27592003	rs35715914	0.751169	lung_cancer
6:27884012	rs13218875	EX571768	6:26915439	rs374577630	0.621456	lung_cancer
6:28411941	rs67381177	EX571768	6:27799514	rs35202262	0.699467	lung_cancer
6:27884012	rs13218875	EX571768	6:26925914	rs553774982	0.715214	lung_cancer
6:28776117	rs4324798	EX571768	6:28827879	rs3132388	0.893218	lung_cancer
6:28411941	rs67381177	EX571768	6:27834085	rs13199772	0.757122	lung_cancer
6:27555056	rs113780580	EX571768	6:27555056	rs113780580	1	breast_cancer
6:28411941	rs67381177	EX571768	6:27653120	rs13217620	0.7999	lung_cancer
6:28411941	rs67381177	EX571768	6:27668300	rs72845070	0.684077	lung_cancer
6:28411941	rs67381177	EX571768	6:27840926	rs45509595	0.81593	lung_cancer
6:26949672	rs34816374	EX571768	6:26949672	rs34816374	1	lung_cancer
6:28411941	rs67381177	EX571768	6:27542282	rs35337219	0.703681	lung_cancer
6:28411941	rs67381177	EX571768	6:27607660	rs34038546	0.711095	lung_cancer
6:28411941	rs67381177	EX571768	6:27640246	rs56405707	0.711095	lung_cancer
6:28411941	rs67381177	EX571768	6:27616843	rs144969912	0.711095	lung_cancer
6:28411941	rs67381177	EX571768	6:27647509	rs13215275	0.711095	lung_cancer
6:28411941	rs67381177	EX571768	6:27688625	rs34064842	0.733794	lung_cancer
6:28411941	rs67381177	EX571768	6:27640989	rs71559038	0.711095	lung_cancer
6:28411941	rs67381177	EX571768	6:27685825	rs34432857	0.759346	lung_cancer
6:28411941	rs67381177	EX571768	6:27685348	rs34409918	0.759346	lung_cancer
6:28411941	rs67381177	EX571768	6:27646492	rs13210634	0.711095	lung_cancer
6:28411941	rs67381177	EX571768	6:27668465	rs113784911:rs149665610	0.705074	lung_cancer
6:28411941	rs67381177	EX571768	6:27669976	rs17749927	0.705191	lung_cancer
6:28411941	rs67381177	EX571768	6:27671825	rs13192965	0.699381	lung_cancer
6:28411941	rs67381177	EX571768	6:27560805	rs34105070	0.71877	lung_cancer
6:28411941	rs67381177	EX571768	6:27688841	rs13212318	0.759346	lung_cancer
6:28411941	rs67381177	EX571768	6:27534528	rs10484399	0.708175	lung_cancer
6:26949672	rs34816374	EX571768	6:26946687	rs35869525	0.995453	lung_cancer
6:28411941	rs67381177	EX571768	6:27619691	rs142766897	0.705191	lung_cancer
6:28411941	rs67381177	EX571768	6:27564879	rs13202775	0.71877	lung_cancer
6:28411941	rs67381177	EX571768	6:27622084	rs141342723	0.705191	lung_cancer
6:28411941	rs67381177	EX571768	6:27606716	rs13212093	0.705191	lung_cancer
6:28411941	rs67381177	EX571768	6:27624640	rs34543938	0.711095	lung_cancer
6:28411941	rs67381177	EX571768	6:27698857	rs13202291	0.759346	lung_cancer
6:28411941	rs67381177	EX571768	6:27701122	rs17750424	0.766002	lung_cancer
6:28411941	rs67381177	EX571768	6:27586220	rs67652222	0.690093	lung_cancer
6:28411941	rs67381177	EX571768	6:27575268	rs72845046	0.690101	lung_cancer
6:28411941	rs67381177	EX571768	6:27702425	rs13193542	0.76873	lung_cancer
6:28411941	rs67381177	EX571768	6:27702561	rs13193480	0.76873	lung_cancer
6:26949672	rs34816374	EX571768	6:26935379	rs35173303	0.990945	lung_cancer
6:28411941	rs67381177	EX571768	6:27730334	rs17750747	0.759346	lung_cancer
6:28411941	rs67381177	EX571768	6:27730082	rs72847313	0.759346	lung_cancer
6:26949672	rs34816374	EX571768	6:26927602	rs80264589	0.990945	lung_cancer
6:26949672	rs34816374	EX571768	6:26924357	rs536294209	0.990945	lung_cancer
6:28934352	rs148696809	EX571768	6:28304384	rs67340775	0.515536	lung_cancer
6:27141904	rs35768595	EX571768	6:26498758	rs72843784	0.907338	lung_cancer
6:28776117	rs4324798	EX571768	6:28788769	rs3135294	0.990239	lung_cancer
6:28776117	rs4324798	EX571768	6:28765098	rs9257191	0.945616	lung_cancer
6:28776117	rs4324798	EX571768	6:28764103	rs7764642	0.990239	lung_cancer
6:28776117	rs4324798	EX571768	6:28767482	rs7761321	0.995041	lung_cancer
6:28776117	rs4324798	EX571768	6:28768267	rs7766699	0.995041	lung_cancer
6:28776117	rs4324798	EX571768	6:28765346	rs9257192	0.985264	lung_cancer
6:28776117	rs4324798	EX571768	6:28756902	rs9257187	0.985413	lung_cancer
6:28074901	rs35952432	EX571768	6:27710165	rs17693963	0.547932	lung_cancer
6:28776117	rs4324798	EX571768	6:28757489	rs9257188	0.976171	lung_cancer
6:28776117	rs4324798	EX571768	6:28768698	rs7767099	0.995041	lung_cancer
6:28776117	rs4324798	EX571768	6:28757555	rs9257189	0.985413	lung_cancer
6:28776117	rs4324798	EX571768	6:28768932	rs9257217	0.990127	lung_cancer
6:28776117	rs4324798	EX571768	6:28776317	rs9257223	1	lung_cancer
6:28776117	rs4324798	EX571768	6:28776117	rs4324798	1	lung_cancer
6:28776117	rs4324798	EX571768	6:28756088	rs9257184	0.985413	lung_cancer
6:28776117	rs4324798	EX571768	6:28756008	rs9257183	0.985413	lung_cancer
6:28776117	rs4324798	EX571768	6:28754431	rs139871222	0.980438	lung_cancer
6:28776117	rs4324798	EX571768	6:28775564	rs3131343	0.990239	lung_cancer
6:28776117	rs4324798	EX571768	6:28773355	rs3132373	0.995041	lung_cancer
6:28776117	rs4324798	EX571768	6:28753646	rs1311918	0.980438	lung_cancer
6:28776117	rs4324798	EX571768	6:28782310	rs3132396	1	lung_cancer
6:28776117	rs4324798	EX571768	6:28782160	rs3132397	1	lung_cancer
6:26949672	rs34816374	EX571768	6:26921528	rs183280845	0.946419	lung_cancer
6:28776117	rs4324798	EX571768	6:28750265	rs1233624	0.980438	lung_cancer
6:28776117	rs4324798	EX571768	6:28793915	rs3135295	0.99511	lung_cancer
6:28776117	rs4324798	EX571768	6:28751041	rs1311917	0.975467	lung_cancer
6:28776117	rs4324798	EX571768	6:28787384	rs9257227	0.985428	lung_cancer
6:28776117	rs4324798	EX571768	6:28795856	rs3135296	0.990239	lung_cancer
6:28776117	rs4324798	EX571768	6:28748281	rs1233623	0.975655	lung_cancer
6:28776117	rs4324798	EX571768	6:28799155	rs4947303	0.99511	lung_cancer
6:28776117	rs4324798	EX571768	6:28806303	rs3135298	0.980196	lung_cancer
6:28776117	rs4324798	EX571768	6:28799388	rs143989131	0.99511	lung_cancer
6:28776117	rs4324798	EX571768	6:28801168	rs3132376	0.985163	lung_cancer
6:28776117	rs4324798	EX571768	6:28766359	rs202065757	0.980431	lung_cancer
6:28776117	rs4324798	EX571768	6:28802149	rs3118357	0.985163	lung_cancer
6:28776117	rs4324798	EX571768	6:28803291	rs9257248	0.985163	lung_cancer
6:28776117	rs4324798	EX571768	6:28803504	rs9257249	0.985163	lung_cancer
6:28776117	rs4324798	EX571768	6:28803633	rs9257250	0.985163	lung_cancer
6:28776117	rs4324798	EX571768	6:28804688	rs3135297	0.985163	lung_cancer
6:28776117	rs4324798	EX571768	6:28746171	rs1233620	0.975655	lung_cancer
6:28776117	rs4324798	EX571768	6:28745452	rs1233619	0.975655	lung_cancer
6:28776117	rs4324798	EX571768	6:28779878	rs3131340	0.990239	lung_cancer
6:28411941	rs67381177	EX571768	6:27806985	rs13212651	0.721627	lung_cancer
6:28776117	rs4324798	EX571768	6:28808992	rs3132395	0.985163	lung_cancer
6:28776117	rs4324798	EX571768	6:28742850	rs1233618	0.975655	lung_cancer
6:28776117	rs4324798	EX571768	6:28809038	rs3132394	0.985163	lung_cancer
6:28776117	rs4324798	EX571768	6:28809598	rs3132393	0.985163	lung_cancer
6:28411941	rs67381177	EX571768	6:27805255	rs34706883	0.772772	lung_cancer
6:28776117	rs4324798	EX571768	6:28742086	rs1311914	0.975655	lung_cancer
6:28411941	rs67381177	EX571768	6:27810569	rs35819751	0.772772	lung_cancer
6:28411941	rs67381177	EX571768	6:27815639	rs13194781	0.766002	lung_cancer
6:28411941	rs67381177	EX571768	6:27798887	rs67101035	0.727662	lung_cancer
6:28411941	rs67381177	EX571768	6:27818482	rs36116761	0.766002	lung_cancer
6:28411941	rs67381177	EX571768	6:27818535	rs34194357	0.766002	lung_cancer
6:27141904	rs35768595	EX571768	6:26582035	rs13198716	0.752739	lung_cancer
6:28411941	rs67381177	EX571768	6:27793992	rs35706352	0.727662	lung_cancer
6:28776117	rs4324798	EX571768	6:28814446	rs3131335	0.985163	lung_cancer
6:26949672	rs34816374	EX571768	6:26909096	rs60882115	0.990945	lung_cancer
6:28776117	rs4324798	EX571768	6:28738429	rs1233612	0.975655	lung_cancer
6:28411941	rs67381177	EX571768	6:27783941	rs34718920	0.727662	lung_cancer
6:28776117	rs4324798	EX571768	6:28736988	rs1233610	0.975655	lung_cancer
6:28776117	rs4324798	EX571768	6:28737054	rs1233611	0.975655	lung_cancer
6:28411941	rs67381177	EX571768	6:27771106	rs13195728	0.759346	lung_cancer
6:28776117	rs4324798	EX571768	6:28817590	rs9257262	0.985163	lung_cancer
6:28776117	rs4324798	EX571768	6:28817897	rs7760313	0.985163	lung_cancer
6:28776117	rs4324798	EX571768	6:28736201	rs1233609	0.975655	lung_cancer
6:28776117	rs4324798	EX571768	6:28819880	rs9257267	0.985163	lung_cancer
6:28411941	rs67381177	EX571768	6:27775028	rs17751184	0.772772	lung_cancer
6:31546850	rs1800628	EX571768	6:30879636	rs886420	0.513724	oral_cancer
6:27141904	rs35768595	EX571768	6:26749353	rs528657806	0.522909	lung_cancer
6:30879987	rs1264308	EX571768	6:30859344	rs1264321	0.631281	lung_cancer
6:28776117	rs4324798	EX571768	6:28821676	rs556827765	0.985163	lung_cancer
6:26949672	rs34816374	EX571768	6:26903585	rs71557378	0.990945	lung_cancer
6:28776117	rs4324798	EX571768	6:28821735	rs9257272	0.985163	lung_cancer
6:28776117	rs4324798	EX571768	6:28734676	rs1233604	0.975655	lung_cancer
6:28776117	rs4324798	EX571768	6:28732514	rs1233600	0.975655	lung_cancer
6:28776117	rs4324798	EX571768	6:28723421	rs9257133	0.970915	lung_cancer
6:28776117	rs4324798	EX571768	6:28731188	rs1233599	0.970915	lung_cancer
6:28776117	rs4324798	EX571768	6:28823999	rs3132384	0.985163	lung_cancer
6:28776117	rs4324798	EX571768	6:28727343	rs1233594	0.975655	lung_cancer
6:28776117	rs4324798	EX571768	6:28824397	rs3135300	0.985163	lung_cancer
6:28776117	rs4324798	EX571768	6:28726815	rs1233593	0.975655	lung_cancer
6:27556141	rs13201294	EX571768	6:27556141	rs13201294	1	lung_cancer
6:28776117	rs4324798	EX571768	6:28825571	rs3131345	0.985163	lung_cancer
6:28776117	rs4324798	EX571768	6:28825573	rs3132387	0.985163	lung_cancer
6:28776117	rs4324798	EX571768	6:28723960	rs1238262	0.970685	lung_cancer
6:28776117	rs4324798	EX571768	6:28723949	rs9257137	0.970685	lung_cancer
6:28776117	rs4324798	EX571768	6:28724082	rs1742743	0.970915	lung_cancer
6:28776117	rs4324798	EX571768	6:28723841	rs9257136	0.975655	lung_cancer
6:28776117	rs4324798	EX571768	6:28719976	rs1233588	0.975655	lung_cancer
6:28776117	rs4324798	EX571768	6:28828393	rs541799440	0.985163	lung_cancer
6:28776117	rs4324798	EX571768	6:28829637	rs3135302	0.985163	lung_cancer
6:28411941	rs67381177	EX571768	6:27834139	rs13199906	0.766002	lung_cancer
6:28934352	rs148696809	EX571768	6:28257377	rs13211507	0.50747	lung_cancer
6:28934352	rs148696809	EX571768	6:28258208	rs34691223	0.50747	lung_cancer
6:28776117	rs4324798	EX571768	6:28717178	rs1311913	0.975655	lung_cancer
6:28776117	rs4324798	EX571768	6:28716854	rs1311912	0.975655	lung_cancer
6:28934352	rs148696809	EX571768	6:28238059	rs67998226	0.50747	lung_cancer
6:28934352	rs148696809	EX571768	6:28250955	rs34396849	0.50747	lung_cancer
6:28934352	rs148696809	EX571768	6:28250179	rs34878803	0.50747	lung_cancer
6:28934352	rs148696809	EX571768	6:28277346	rs36005309	0.504007	lung_cancer
6:28934352	rs148696809	EX571768	6:28278688	rs34950484	0.510977	lung_cancer
6:28411941	rs67381177	EX571768	6:27835218	rs17763089	0.766002	lung_cancer
6:28934352	rs148696809	EX571768	6:28281894	rs34661125	0.510977	lung_cancer
6:28776117	rs4324798	EX571768	6:28713847	rs1233581	0.975655	lung_cancer
6:28411941	rs67381177	EX571768	6:27767173	rs199974603	0.572704	lung_cancer
6:28776117	rs4324798	EX571768	6:28713725	rs1233580	0.975655	lung_cancer
6:28776117	rs4324798	EX571768	6:28715566	rs1233583	0.966544	lung_cancer
6:28934352	rs148696809	EX571768	6:28285985	rs13190888	0.510977	lung_cancer
6:28776117	rs4324798	EX571768	6:28712663	rs1233579	0.975655	lung_cancer
6:27300310	rs13212562	EX571768	6:27300310	rs13212562	1	lung_cancer
6:28776117	rs4324798	EX571768	6:28833101	rs539591970	0.985163	lung_cancer
6:28776117	rs4324798	EX571768	6:28847384	rs3135307	0.985163	lung_cancer
6:28776117	rs4324798	EX571768	6:28846924	rs35608874	0.985163	lung_cancer
6:28776117	rs4324798	EX571768	6:28833143	rs138792987	0.975467	lung_cancer
6:27141904	rs35768595	EX571768	6:26743531	rs13211434	0.599859	lung_cancer
6:28411941	rs67381177	EX571768	6:27837183	rs17695758	0.766002	lung_cancer
6:28776117	rs4324798	EX571768	6:28839908	rs3118365	0.856086	lung_cancer
6:27141904	rs35768595	EX571768	6:26739487	rs35144506	0.595203	lung_cancer
6:27141904	rs35768595	EX571768	6:26739452	rs34073492	0.595203	lung_cancer
6:28776117	rs4324798	EX571768	6:28837343	rs568957524	0.985163	lung_cancer
6:28776117	rs4324798	EX571768	6:28837437	rs3131093	0.985163	lung_cancer
6:27141904	rs35768595	EX571768	6:26463574	rs13195401	0.746859	lung_cancer
6:27141904	rs35768595	EX571768	6:26463575	rs13195402	0.746859	lung_cancer
6:28776117	rs4324798	EX571768	6:28837805	rs3132391	0.985163	lung_cancer
6:28776117	rs4324798	EX571768	6:28838629	rs3132392	0.985163	lung_cancer
6:28776117	rs4324798	EX571768	6:28839353	rs3131094	0.985162	lung_cancer
6:28776117	rs4324798	EX571768	6:28839403	rs3135304	0.985163	lung_cancer
6:28411941	rs67381177	EX571768	6:27865902	rs66868086	0.766002	lung_cancer
6:28776117	rs4324798	EX571768	6:28839529	rs3118367	0.985163	lung_cancer
6:28776117	rs4324798	EX571768	6:28839709	rs3135305	0.95284	lung_cancer
6:28934352	rs148696809	EX571768	6:28129231	rs13197175	0.735251	lung_cancer
6:28776117	rs4324798	EX571768	6:28839798	rs3135306	0.985163	lung_cancer
6:28776117	rs4324798	EX571768	6:28839899	rs3118366	0.985163	lung_cancer
6:28776117	rs4324798	EX571768	6:28777570	rs573168886	0.952365	lung_cancer
6:28776117	rs4324798	EX571768	6:28837109	rs3118368	0.739971	lung_cancer
6:28934352	rs148696809	EX571768	6:28137499	rs72846794	0.714763	lung_cancer
6:28411941	rs67381177	EX571768	6:27868792	rs13199649	0.837985	lung_cancer
6:28934352	rs148696809	EX571768	6:28734987	rs9278063	0.927	lung_cancer
6:28934352	rs148696809	EX571768	6:28134221	rs35098436	0.735251	lung_cancer
6:28934352	rs148696809	EX571768	6:28139710	rs13217984	0.735251	lung_cancer
6:28934352	rs148696809	EX571768	6:28133239	rs34505829	0.735251	lung_cancer
6:28934352	rs148696809	EX571768	6:28141253	rs67297533	0.742321	lung_cancer
6:28934352	rs148696809	EX571768	6:27971449	rs71546588	0.715362	lung_cancer
6:28934352	rs148696809	EX571768	6:27970715	rs71537572	0.715362	lung_cancer
6:28934352	rs148696809	EX571768	6:28741734	rs9257167	0.880963	lung_cancer
6:27653120	rs13217620	EX571768	6:26680698	rs71557345	0.647479	lung_cancer
6:27653120	rs13217620	EX571768	6:26673953	rs376904407	0.689781	lung_cancer
6:27653120	rs13217620	EX571768	6:26678939	rs545486436	0.665757	lung_cancer
6:27759115	rs35037868	EX571768	6:26843517	rs57440165	0.645335	lung_cancer
6:28934352	rs148696809	EX571768	6:28727121	rs9257140	0.927	lung_cancer
6:28934352	rs148696809	EX571768	6:28144832	rs35781323	0.735251	lung_cancer
6:28934352	rs148696809	EX571768	6:28130450	rs34765154	0.742332	lung_cancer
6:31546850	rs1800628	EX571768	6:30937732	rs3131781	0.571525	oral_cancer
6:28934352	rs148696809	EX571768	6:28130089	rs13201308	0.735251	lung_cancer
6:27141904	rs35768595	EX571768	6:26637724	rs139332558	0.898015	lung_cancer
6:28411941	rs67381177	EX571768	6:27739566	rs35501037	0.733794	lung_cancer
6:28934352	rs148696809	EX571768	6:28129232	rs13197176	0.735251	lung_cancer
6:27141904	rs35768595	EX571768	6:26651053	rs13201782	0.76167	lung_cancer
6:27141904	rs35768595	EX571768	6:26631568	rs66488313	0.925673	lung_cancer
6:28776117	rs4324798	EX571768	6:28840184	rs9257307	0.905809	lung_cancer
6:28934352	rs148696809	EX571768	6:28150878	rs34832585	0.735251	lung_cancer
6:27141904	rs35768595	EX571768	6:26610713	rs34969311	0.907338	lung_cancer
6:28934352	rs148696809	EX571768	6:28778723	rs3131341	0.947777	lung_cancer
6:28934352	rs148696809	EX571768	6:28713118	rs148082388	0.899126	lung_cancer
6:27141904	rs35768595	EX571768	6:26599509	rs45527431	0.907338	lung_cancer
6:27141904	rs35768595	EX571768	6:26633711	rs67777156	0.76167	lung_cancer
6:28934352	rs148696809	EX571768	6:28124114	rs13205911	0.735251	lung_cancer
6:28934352	rs148696809	EX571768	6:28793904	rs3118359	0.947777	lung_cancer
6:28934352	rs148696809	EX571768	6:28852156	rs3135308	0.947777	lung_cancer
6:28934352	rs148696809	EX571768	6:28809050	rs3135299	0.947777	lung_cancer
6:28934352	rs148696809	EX571768	6:28169241	rs13195291	0.749543	lung_cancer
6:28934352	rs148696809	EX571768	6:28174757	rs13197633	0.735251	lung_cancer
6:27141904	rs35768595	EX571768	6:26593275	rs35400317	0.746859	lung_cancer
6:28776117	rs4324798	EX571768	6:28673998	rs4713177	0.925741	lung_cancer
6:28411941	rs67381177	EX571768	6:27879200	rs34788973	0.761367	lung_cancer
6:28934352	rs148696809	EX571768	6:28824974	rs3132385	0.947777	lung_cancer
6:28934352	rs148696809	EX571768	6:28119055	rs72846780	0.728299	lung_cancer
6:28934352	rs148696809	EX571768	6:28187632	rs35001169	0.826571	lung_cancer
6:28411941	rs67381177	EX571768	6:27879982	rs61742093	0.761367	lung_cancer
6:28934352	rs148696809	EX571768	6:28091580	rs35345226	0.735251	lung_cancer
6:28934352	rs148696809	EX571768	6:28831021	rs3132389	0.947777	lung_cancer
6:28934352	rs148696809	EX571768	6:28038929	rs71559070	0.735251	lung_cancer
6:28934352	rs148696809	EX571768	6:28089481	rs71559072	0.735251	lung_cancer
6:28934352	rs148696809	EX571768	6:28831611	rs3131336	0.937419	lung_cancer
6:28934352	rs148696809	EX571768	6:28089731	rs66886492	0.735248	lung_cancer
6:28411941	rs67381177	EX571768	6:27729706	rs192804591	0.636887	lung_cancer
6:28934352	rs148696809	EX571768	6:28191288	rs35656932	0.826571	lung_cancer
6:28934352	rs148696809	EX571768	6:27989252	rs142965311	0.715362	lung_cancer
6:28934352	rs148696809	EX571768	6:27992898	rs138234416	0.715362	lung_cancer
6:28934352	rs148696809	EX571768	6:27994416	rs71559067	0.715362	lung_cancer
6:28934352	rs148696809	EX571768	6:28017250	rs13200214	0.721656	lung_cancer
6:28934352	rs148696809	EX571768	6:28081758	rs34371502	0.735251	lung_cancer
6:28934352	rs148696809	EX571768	6:28080628	rs34588114	0.72147	lung_cancer
6:28934352	rs148696809	EX571768	6:28193102	rs34243448	0.808597	lung_cancer
6:28934352	rs148696809	EX571768	6:28003228	rs13193295	0.620657	lung_cancer
6:28934352	rs148696809	EX571768	6:28114818	rs35749575	0.735251	lung_cancer
6:28934352	rs148696809	EX571768	6:28079598	rs13203816	0.735251	lung_cancer
6:28934352	rs148696809	EX571768	6:28055592	rs138278759	0.728299	lung_cancer
6:28411941	rs67381177	EX571768	6:27884012	rs13218875	0.822973	lung_cancer
6:28776117	rs4324798	EX571768	6:28832788	rs574909700	0.634071	lung_cancer
6:28011516	rs149949	EX571768	6:27828151	rs34295134	0.510622	lung_cancer
6:28011516	rs149949	EX571768	6:27830326	rs200983	0.510622	lung_cancer
6:28011516	rs149949	EX571768	6:27816442	rs200989	0.504099	lung_cancer
6:28934352	rs148696809	EX571768	6:28201531	rs13204012	0.864914	lung_cancer
6:28934352	rs148696809	EX571768	6:28203056	rs13205211	0.864914	lung_cancer
6:27441723	rs149866169	EX571768	6:27441723	rs149866169	1	lung_cancer
6:27441723	rs149866169	EX571768	6:27443202	rs67240003	0.988392	lung_cancer
6:28776117	rs4324798	EX571768	6:28705074	rs1311911	0.624803	lung_cancer
6:27441723	rs149866169	EX571768	6:27446566	rs7749305	0.991221	lung_cancer
6:27441723	rs149866169	EX571768	6:27433029	rs34613987	0.977013	lung_cancer
6:28776117	rs4324798	EX571768	6:28701492	rs6456835	0.624803	lung_cancer
6:27441723	rs149866169	EX571768	6:27451419	rs6918792	0.994132	lung_cancer
6:28934352	rs148696809	EX571768	6:28856689	rs3135310	0.950185	lung_cancer
6:28934352	rs148696809	EX571768	6:28856740	rs3135311	0.950185	lung_cancer
6:28934352	rs148696809	EX571768	6:28856889	rs3135312	0.950185	lung_cancer
6:28934352	rs148696809	EX571768	6:28855805	rs3135309	0.940792	lung_cancer
6:31546850	rs1800628	EX571768	6:30968769	rs1632863	0.571525	oral_cancer
6:27441723	rs149866169	EX571768	6:27456052	rs144022448	0.994132	lung_cancer
6:28934352	rs148696809	EX571768	6:28058949	rs35902873	0.735251	lung_cancer
6:27441723	rs149866169	EX571768	6:27459923	rs34864796	0.994132	lung_cancer
6:28776117	rs4324798	EX571768	6:28696063	rs9393929	0.624803	lung_cancer
6:31546850	rs1800628	EX571768	6:30969754	rs1634716	0.571525	oral_cancer
6:28934352	rs148696809	EX571768	6:28225311	rs13208096	0.864914	lung_cancer
6:28934352	rs148696809	EX571768	6:28265572	rs13207345	0.808597	lung_cancer
6:28934352	rs148696809	EX571768	6:28265954	rs72854513	0.826571	lung_cancer
6:28934352	rs148696809	EX571768	6:28271973	rs56189111	0.826571	lung_cancer
6:31321267	rs2596500	EX571768	6:30864279	rs886422	0.5648	lung_cancer
6:31321267	rs2596500	EX571768	6:30879987	rs1264308	0.5648	lung_cancer
6:28934352	rs148696809	EX571768	6:28277671	rs13191786	0.864914	lung_cancer
6:31321267	rs2596500	EX571768	6:30867527	rs1049633	0.5648	lung_cancer
6:31321267	rs2596500	EX571768	6:30872783	rs1264313	0.5648	lung_cancer
6:31321267	rs2596500	EX571768	6:30872982	rs1264312	0.5648	lung_cancer
6:31321267	rs2596500	EX571768	6:30857894	rs1264322	0.5648	lung_cancer
6:31321267	rs2596500	EX571768	6:30882415	rs1264304	0.5648	lung_cancer
6:28934352	rs148696809	EX571768	6:28853197	rs3131097	0.913662	lung_cancer
6:28934352	rs148696809	EX571768	6:28852878	rs3118364	0.950185	lung_cancer
6:31546850	rs1800628	EX571768	6:30977680	rs1634721	0.571525	oral_cancer
6:28934352	rs148696809	EX571768	6:28281541	rs35072899	0.864914	lung_cancer
6:31321267	rs2596500	EX571768	6:30873605	rs1264310	0.558291	lung_cancer
6:28934352	rs148696809	EX571768	6:28852451	rs3131096	0.950185	lung_cancer
6:28934352	rs148696809	EX571768	6:28290328	rs56075693	0.826571	lung_cancer
6:28934352	rs148696809	EX571768	6:28290647	rs34218844	0.826571	lung_cancer
6:28934352	rs148696809	EX571768	6:28268824	rs33932084	0.602406	lung_cancer
6:28934352	rs148696809	EX571768	6:27945396	rs28360499	0.709041	lung_cancer
6:28934352	rs148696809	EX571768	6:28293408	rs143618681	0.864914	lung_cancer
6:28011516	rs149949	EX571768	6:27833174	rs200981	0.501227	lung_cancer
6:28934352	rs148696809	EX571768	6:28851572	rs3131095	0.950185	lung_cancer
6:28934352	rs148696809	EX571768	6:28681415	rs13217472	0.927	lung_cancer
6:31321267	rs2596500	EX571768	6:30899051	rs3095155	0.568299	lung_cancer
6:28934352	rs148696809	EX571768	6:28060239	rs13197574	0.735251	lung_cancer
6:28934352	rs148696809	EX571768	6:27943369	rs36101351	0.715362	lung_cancer
6:31321267	rs2596500	EX571768	6:30894965	rs3094088	0.568299	lung_cancer
6:27653120	rs13217620	EX571768	6:26706602	rs531837093	0.634287	lung_cancer
6:27441723	rs149866169	EX571768	6:27491299	rs6904596	0.751779	lung_cancer
6:28776117	rs4324798	EX571768	6:28682725	rs9393926	0.624803	lung_cancer
6:27141904	rs35768595	EX571768	6:26441640	rs13220495	0.711298	lung_cancer
6:28934352	rs148696809	EX571768	6:27938484	rs13216117	0.715362	lung_cancer
6:28411941	rs67381177	EX571768	6:27896799	rs71559054	0.837985	lung_cancer
6:28934352	rs148696809	EX571768	6:28792030	rs3118360	0.937419	lung_cancer
6:28776117	rs4324798	EX571768	6:28709151	rs574713947	0.6802	lung_cancer
6:28934352	rs148696809	EX571768	6:28305508	rs35030260	0.825508	lung_cancer
6:27141904	rs35768595	EX571768	6:26408551	rs75782365	0.717085	lung_cancer
6:27141904	rs35768595	EX571768	6:26408472	rs146863150	0.613458	lung_cancer
6:28934352	rs148696809	EX571768	6:28306671	rs13217619	0.835847	lung_cancer
6:28934352	rs148696809	EX571768	6:28216427	rs138887541	0.817489	lung_cancer
6:28934352	rs148696809	EX571768	6:28673434	rs35243068	0.927	lung_cancer
6:27141904	rs35768595	EX571768	6:26409890	rs41266839	0.870557	lung_cancer
6:28411941	rs67381177	EX571768	6:27932301	rs67662114	0.80847	lung_cancer
6:28011516	rs149949	EX571768	6:27811828	rs200996	0.515078	lung_cancer
6:28011516	rs149949	EX571768	6:27835272	rs200948	0.506087	lung_cancer
6:28776117	rs4324798	EX571768	6:28671343	rs6908726	0.618685	lung_cancer
6:28011516	rs149949	EX571768	6:27835772	rs200950	0.502889	lung_cancer
6:28934352	rs148696809	EX571768	6:28667669	rs35044849	0.906454	lung_cancer
6:28011516	rs149949	EX571768	6:27845129	rs557042	0.513473	lung_cancer
6:31546850	rs1800628	EX571768	6:30985828	rs1634726	0.583715	oral_cancer
6:28011516	rs149949	EX571768	6:27836976	rs200952	0.504597	lung_cancer
6:28934352	rs148696809	EX571768	6:28065801	rs34166054	0.714763	lung_cancer
6:28411941	rs67381177	EX571768	6:27905509	rs67040724	0.837985	lung_cancer
6:28011516	rs149949	EX571768	6:27850714	rs493161	0.519987	lung_cancer
6:28011516	rs149949	EX571768	6:27813694	rs200995	0.508806	lung_cancer
6:28934352	rs148696809	EX571768	6:28072877	rs72029806	0.735251	lung_cancer
6:28411941	rs67381177	EX571768	6:27914359	rs148418547	0.80847	lung_cancer
6:28934352	rs148696809	EX571768	6:28630691	rs13194504	0.916591	lung_cancer
6:28934352	rs148696809	EX571768	6:28073881	rs34662244	0.75689	lung_cancer
6:28934352	rs148696809	EX571768	6:28074901	rs35952432	0.75689	lung_cancer
6:28411941	rs67381177	EX571768	6:27912724	rs547190239	0.742759	lung_cancer
6:28411941	rs67381177	EX571768	6:27912437	rs149583087	0.80847	lung_cancer
6:28011516	rs149949	EX571768	6:27838518	rs35366602	0.503656	lung_cancer
6:28934352	rs148696809	EX571768	6:28619353	rs34724414	0.916591	lung_cancer
6:28011516	rs149949	EX571768	6:27838764	rs200954	0.503656	lung_cancer
6:28934352	rs148696809	EX571768	6:28080777	rs68188794	0.710662	lung_cancer
6:28934352	rs148696809	EX571768	6:28562247	rs34119086	0.876572	lung_cancer
6:28934352	rs148696809	EX571768	6:28576143	rs4947336	0.896056	lung_cancer
6:28934352	rs148696809	EX571768	6:28314880	rs35016036	0.826571	lung_cancer
6:31321267	rs2596500	EX571768	6:30871259	rs570797312	0.513384	lung_cancer
6:28011516	rs149949	EX571768	6:27854301	rs200977	0.514547	lung_cancer
6:28934352	rs148696809	EX571768	6:28318331	rs35744819	0.864914	lung_cancer
6:28934352	rs148696809	EX571768	6:28323702	rs13198809	0.864914	lung_cancer
6:28934352	rs148696809	EX571768	6:28324378	rs35353359	0.826571	lung_cancer
6:28323938	rs213237	EX571768	6:28411303	rs2531804	0.518821	cervical_cancer
6:28934352	rs148696809	EX571768	6:28326294	rs142808087	0.826571	lung_cancer
6:28934352	rs148696809	EX571768	6:28397676	rs71548333	0.864914	lung_cancer
6:28934352	rs148696809	EX571768	6:28394680	rs13201681	0.864914	lung_cancer
6:28934352	rs148696809	EX571768	6:28366151	rs2232423	0.628574	lung_cancer
6:28934352	rs148696809	EX571768	6:28360659	rs2232426	0.628574	lung_cancer
6:28934352	rs148696809	EX571768	6:28411941	rs67381177	0.864914	lung_cancer
6:28934352	rs148696809	EX571768	6:28357807	rs36092177	0.628574	lung_cancer
6:28934352	rs148696809	EX571768	6:28354835	rs67981811	0.628574	lung_cancer
6:28934352	rs148696809	EX571768	6:28359632	rs2232429	0.628574	lung_cancer
6:28934352	rs148696809	EX571768	6:28368508	rs35883476	0.826571	lung_cancer
6:28934352	rs148696809	EX571768	6:28362309	rs34546986	0.826571	lung_cancer
6:28934352	rs148696809	EX571768	6:28364232	rs34871267	0.826571	lung_cancer
6:28934352	rs148696809	EX571768	6:28358009	rs13213986	0.826571	lung_cancer
6:28934352	rs148696809	EX571768	6:28436014	rs138024639	0.864914	lung_cancer
6:28934352	rs148696809	EX571768	6:28436145	rs55690788	0.864914	lung_cancer
6:28934352	rs148696809	EX571768	6:28437763	rs34349668	0.826571	lung_cancer
6:28934352	rs148696809	EX571768	6:28453618	rs34676049	0.854551	lung_cancer
6:28934352	rs148696809	EX571768	6:28349698	rs13213152	0.826571	lung_cancer
6:28011516	rs149949	EX571768	6:28011652	rs202906	0.937645	lung_cancer
6:31546850	rs1800628	EX571768	6:31051675	rs3095311	0.549262	oral_cancer
6:31546850	rs1800628	EX571768	6:31044463	rs3094671	0.596842	oral_cancer
6:159368524	rs12216499	EX492576	6:159473170	rs35924285	0.587609	bladder_cancer
6:28011516	rs149949	EX571768	6:28017103	rs34437313	0.898922	lung_cancer
6:28011516	rs149949	EX571768	6:27967089	rs156743	0.868862	lung_cancer
6:28011516	rs149949	EX571768	6:28011516	rs149949	1	lung_cancer
6:28934352	rs148696809	EX571768	6:28345282	rs35017208	0.628574	lung_cancer
6:28011516	rs149949	EX571768	6:27998258	rs149990	0.895206	lung_cancer
6:28011516	rs149949	EX571768	6:27877446	rs188015	0.766556	lung_cancer
6:31546850	rs1800628	EX571768	6:31035391	rs3131794	0.582029	oral_cancer
6:28934352	rs148696809	EX571768	6:28332141	rs13214023	0.826571	lung_cancer
6:31546850	rs1800628	EX571768	6:31024796	rs3131788	0.596842	oral_cancer
6:31546850	rs1800628	EX571768	6:31058340	rs3130544	0.62379	oral_cancer
6:26336572	rs34158769	EX571768	6:26336572	rs34158769	1	lung_cancer
6:28934352	rs148696809	EX571768	6:28482917	rs13191038	0.854551	lung_cancer
6:31546850	rs1800628	EX571768	6:31079644	rs2233980	0.596842	oral_cancer
6:31546850	rs1800628	EX571768	6:31085356	rs3130985	0.543061	oral_cancer
6:28011516	rs149949	EX571768	6:28025926	rs35949109	0.89534	lung_cancer
6:31081434	rs3094222	EX571768	6:31081434	rs3094222	1	lung_cancer
6:26336572	rs34158769	EX571768	6:26339131	rs35942569	0.757303	lung_cancer
6:31546850	rs1800628	EX571768	6:31094703	rs3130557	0.543646	oral_cancer
6:28011516	rs149949	EX571768	6:28002388	rs149943	0.890109	lung_cancer
6:31546850	rs1800628	EX571768	6:31018908	rs3131920	0.607358	oral_cancer
6:31546850	rs1800628	EX571768	6:31172151	rs3132510	0.592356	oral_cancer
6:31546850	rs1800628	EX571768	6:31016550	rs3130574	0.607358	oral_cancer
6:31546850	rs1800628	EX571768	6:31098734	rs3132541	0.543646	oral_cancer
6:31546850	rs1800628	EX571768	6:31100974	rs3130562	0.543646	oral_cancer
6:27141904	rs35768595	EX571768	6:26328353	rs34107459	0.69041	lung_cancer
6:27141904	rs35768595	EX571768	6:26316295	rs13220522	0.774792	lung_cancer
6:26336572	rs34158769	EX571768	6:26309908	rs10484439	0.92532	lung_cancer
6:31620520	rs3117582	EX571768	6:32333827	rs3129927	0.547635	lung_cancer
6:31546850	rs1800628	EX571768	6:31410521	rs3093958	0.740028	oral_cancer
6:31620520	rs3117582	EX571768	6:32424992	rs7763411	0.52155	lung_cancer
6:31546850	rs1800628	EX571768	6:31476458	rs3130614	0.960972	oral_cancer
6:31620520	rs3117582	EX571768	6:32424594	rs9268813	0.52155	lung_cancer
6:26336572	rs34158769	EX571768	6:26318262	rs35162296	0.950937	lung_cancer
6:31546850	rs1800628	EX571768	6:31414051	rs540270479	0.738718	oral_cancer
6:31321267	rs2596500	EX571768	6:31363431	rs539339910	0.81394	lung_cancer
6:31620520	rs3117582	EX571768	6:32345689	rs2894254	0.515988	lung_cancer
6:31620520	rs3117582	EX571768	6:32347070	rs200411589	0.52155	lung_cancer
6:31546850	rs1800628	EX571768	6:31434621	rs3131618	0.721666	oral_cancer
6:149919143	rs9322193	EX353275	6:150084447	rs12174035	0.82201	lung_cancer
6:31546850	rs1800628	EX571768	6:31482097	rs3130612	0.866367	oral_cancer
6:27141904	rs35768595	EX571768	6:26266311	rs55706012	0.534899	lung_cancer
6:31546850	rs1800628	EX571768	6:31196554	rs1639108	0.513402	oral_cancer
6:31546850	rs1800628	EX571768	6:31175946	rs1619179	0.616935	oral_cancer
6:31321267	rs2596500	EX571768	6:31428920	rs3130477	0.74182	lung_cancer
6:31321267	rs2596500	EX571768	6:31430010	rs3132089	0.756581	lung_cancer
6:31321267	rs2596500	EX571768	6:31430065	rs3099839	0.756581	lung_cancer
6:31321267	rs2596500	EX571768	6:31430694	rs3094605	0.756581	lung_cancer
6:31620520	rs3117582	EX571768	6:32416983	rs574185477	0.52155	lung_cancer
6:31546850	rs1800628	EX571768	6:31546850	rs1800628	1	oral_cancer
6:31620520	rs3117582	EX571768	6:32358201	rs3129950	0.52155	lung_cancer
6:31321267	rs2596500	EX571768	6:31431813	rs3130907	0.756581	lung_cancer
6:31321267	rs2596500	EX571768	6:31348830	rs200032555	0.822423	lung_cancer
6:31321267	rs2596500	EX571768	6:31348832	rs200965092	0.822423	lung_cancer
6:31321267	rs2596500	EX571768	6:31344390	rs2905719	0.826725	lung_cancer
6:31321267	rs2596500	EX571768	6:31335431	rs2596430	0.826725	lung_cancer
6:31321267	rs2596500	EX571768	6:31346849	rs9279179	0.826725	lung_cancer
6:31321267	rs2596500	EX571768	6:31346653	rs2442735	0.831068	lung_cancer
6:31321267	rs2596500	EX571768	6:31430752	rs3132090	0.747505	lung_cancer
6:31321267	rs2596500	EX571768	6:31377978	rs2523495	0.814365	lung_cancer
6:31620520	rs3117582	EX571768	6:32325562	rs2395149	0.547635	lung_cancer
6:31321267	rs2596500	EX571768	6:31348519	rs4143333	0.816511	lung_cancer
6:31620520	rs3117582	EX571768	6:32414435	rs7383481	0.52155	lung_cancer
6:31321267	rs2596500	EX571768	6:31335901	rs2922994	0.826725	lung_cancer
6:31620520	rs3117582	EX571768	6:32387432	rs2395160	0.515988	lung_cancer
6:31321267	rs2596500	EX571768	6:31360663	rs2428481	0.849746	lung_cancer
6:31321267	rs2596500	EX571768	6:31408329	rs3132473	0.818589	lung_cancer
6:31321267	rs2596500	EX571768	6:31334422	rs2844577	0.826725	lung_cancer
6:31620520	rs3117582	EX571768	6:32395726	rs3129843	0.515988	lung_cancer
6:31620520	rs3117582	EX571768	6:32398841	rs3129855	0.515988	lung_cancer
6:31620520	rs3117582	EX571768	6:32399337	rs3129856	0.515988	lung_cancer
6:31620520	rs3117582	EX571768	6:32408497	rs3135394	0.515988	lung_cancer
6:25775570	rs28412066	EX571768	6:25792768	rs9467600	0.581358	lung_cancer
6:31321267	rs2596500	EX571768	6:31433693	rs3128986	0.756581	lung_cancer
6:31620520	rs3117582	EX571768	6:32381280	rs3129966	0.52155	lung_cancer
6:31321267	rs2596500	EX571768	6:31288877	rs7748141	0.70431	lung_cancer
6:31321267	rs2596500	EX571768	6:31353329	rs2596565	0.848864	lung_cancer
6:31321267	rs2596500	EX571768	6:31353171	rs2844531	0.858025	lung_cancer
6:31321267	rs2596500	EX571768	6:31335976	rs2156874	0.862674	lung_cancer
6:31321267	rs2596500	EX571768	6:31353435	rs2844530	0.793866	lung_cancer
6:31620520	rs3117582	EX571768	6:32368462	rs3129956	0.52155	lung_cancer
6:31321267	rs2596500	EX571768	6:31414241	rs9267092	0.757034	lung_cancer
6:31321267	rs2596500	EX571768	6:31348365	rs4143332	0.852409	lung_cancer
6:31321267	rs2596500	EX571768	6:31386131	rs3132472	0.757034	lung_cancer
6:31321267	rs2596500	EX571768	6:31322790	rs2523607	0.51472	lung_cancer
6:31321267	rs2596500	EX571768	6:31323416	rs2596495	0.51472	lung_cancer
6:31321267	rs2596500	EX571768	6:31323506	rs4990036	0.51472	lung_cancer
6:31321267	rs2596500	EX571768	6:31323500	rs528186543	0.51472	lung_cancer
6:30879987	rs1264308	EX571768	6:30899195	rs3095153	0.708587	lung_cancer
6:31620520	rs3117582	EX571768	6:32378503	rs9268510	0.52155	lung_cancer
6:31620520	rs3117582	EX571768	6:32377824	rs7773668	0.52155	lung_cancer
6:109376118	rs11153158	EX254841	6:109406718	rs563754954	0.541513	prostate_cancer
6:31321267	rs2596500	EX571768	6:31434331	rs3131619	0.756581	lung_cancer
6:30879987	rs1264308	EX571768	6:30899650	rs3095152	0.702492	lung_cancer
6:25775570	rs28412066	EX571768	6:25803712	rs9467603	0.583835	lung_cancer
6:31321267	rs2596500	EX571768	6:31434366	rs3094013	0.782532	lung_cancer
6:31546850	rs1800628	EX571768	6:31129310	rs7750641	0.609491	oral_cancer
6:25684606	rs13191296	EX571768	6:25790378	rs13200921	0.511526	lung_cancer
6:25775570	rs28412066	EX571768	6:25809218	rs9467606	0.581358	lung_cancer
6:25775570	rs28412066	EX571768	6:25809477	rs9467607	0.581358	lung_cancer
6:25775570	rs28412066	EX571768	6:25809751	rs9467609	0.578584	lung_cancer
6:25775570	rs28412066	EX571768	6:25808743	rs9461216	0.53452	lung_cancer
6:25775570	rs28412066	EX571768	6:25821992	rs66983783	0.619283	lung_cancer
6:25775570	rs28412066	EX571768	6:25822134	rs34770320	0.619283	lung_cancer
6:25775570	rs28412066	EX571768	6:25821580	rs6940698	0.567702	lung_cancer
6:25775570	rs28412066	EX571768	6:25875567	rs71674967	0.576823	lung_cancer
6:25775570	rs28412066	EX571768	6:25812641	rs9467613	0.581358	lung_cancer
6:25775570	rs28412066	EX571768	6:25828782	rs13199775	0.619283	lung_cancer
6:25775570	rs28412066	EX571768	6:25821224	rs6939997	0.570391	lung_cancer
6:25775570	rs28412066	EX571768	6:25833010	rs34351439	0.619283	lung_cancer
6:25775570	rs28412066	EX571768	6:25873746	rs9467626	0.6119	lung_cancer
6:25775570	rs28412066	EX571768	6:25848025	rs6913795	0.617012	lung_cancer
6:25775570	rs28412066	EX571768	6:25851338	rs9467621	0.617012	lung_cancer
6:25775570	rs28412066	EX571768	6:25836927	rs9461219	0.616639	lung_cancer
6:25775570	rs28412066	EX571768	6:25854644	rs9467622	0.614403	lung_cancer
6:25775570	rs28412066	EX571768	6:25817796	rs36013569	0.570391	lung_cancer
6:31321267	rs2596500	EX571768	6:31302265	rs4947307	0.927296	lung_cancer
6:31546850	rs1800628	EX571768	6:31596138	rs3132450	0.567877	oral_cancer
6:25775570	rs28412066	EX571768	6:25860580	rs9467623	0.565593	lung_cancer
6:25775570	rs28412066	EX571768	6:25863018	rs72324954	0.565593	lung_cancer
6:31321267	rs2596500	EX571768	6:31332920	rs2523546	0.818161	lung_cancer
6:28776117	rs4324798	EX571768	6:28724999	rs528946452	0.723896	lung_cancer
6:31321267	rs2596500	EX571768	6:31339996	rs2523524	0.808726	lung_cancer
6:31321267	rs2596500	EX571768	6:31300197	rs9265645	0.531105	lung_cancer
6:26949672	rs34816374	EX571768	6:26887821	rs74689501	0.858279	lung_cancer
6:31546850	rs1800628	EX571768	6:32284108	rs9268219	0.504281	oral_cancer
6:31546850	rs1800628	EX571768	6:31194583	rs1639109	0.644506	oral_cancer
6:31546850	rs1800628	EX571768	6:31620520	rs3117582	0.567877	oral_cancer
6:28776117	rs4324798	EX571768	6:28796071	rs3131337	0.894134	lung_cancer
6:31620520	rs3117582	EX571768	6:32315511	rs910051	0.541812	lung_cancer
6:26949672	rs34816374	EX571768	6:26895248	rs58060922	0.854868	lung_cancer
6:31546850	rs1800628	EX571768	6:31626013	rs3132449	0.510188	oral_cancer
6:31321267	rs2596500	EX571768	6:31316695	rs9266001	0.834552	lung_cancer
6:31321267	rs2596500	EX571768	6:31316911	rs2923008	0.834552	lung_cancer
6:31321267	rs2596500	EX571768	6:31338844	rs2853986	0.835057	lung_cancer
6:31321267	rs2596500	EX571768	6:31316526	rs9265994	0.927296	lung_cancer
6:31321267	rs2596500	EX571768	6:31340075	rs2844559	0.789619	lung_cancer
6:31546850	rs1800628	EX571768	6:31624864	rs3117581	0.506477	oral_cancer
6:31321267	rs2596500	EX571768	6:31315229	rs9265949	0.922337	lung_cancer
6:26949672	rs34816374	EX571768	6:27163456	rs35909544	0.752254	lung_cancer
6:31840477	rs501942	EX571768	6:31636742	rs9267531	0.701013	lung_cancer
6:31620520	rs3117582	EX571768	6:32277371	rs9268193	0.547635	lung_cancer
6:31620520	rs3117582	EX571768	6:32275621	rs9268178	0.547635	lung_cancer
6:31620520	rs3117582	EX571768	6:32274882	rs9268177	0.547635	lung_cancer
6:26949672	rs34816374	EX571768	6:27229265	rs4452638	0.728082	lung_cancer
6:31620520	rs3117582	EX571768	6:32269457	rs9268158	0.547635	lung_cancer
6:31546850	rs1800628	EX571768	6:31727474	rs3117577	0.556144	oral_cancer
6:31840477	rs501942	EX571768	6:31726253	rs3117575	0.967985	lung_cancer
6:31840477	rs501942	EX571768	6:31726794	rs3117576	0.882058	lung_cancer
6:31840477	rs501942	EX571768	6:31727897	rs3115672	0.887339	lung_cancer
6:31620520	rs3117582	EX571768	6:32263663	rs9268152	0.547635	lung_cancer
6:31620520	rs3117582	EX571768	6:32295652	rs4392743	0.547635	lung_cancer
6:31620520	rs3117582	EX571768	6:32261252	rs7775397	0.547635	lung_cancer
6:31620520	rs3117582	EX571768	6:32257199	rs9268144	0.547635	lung_cancer
6:31620520	rs3117582	EX571768	6:32310863	rs2849018	0.525008	lung_cancer
6:31840477	rs501942	EX571768	6:31725230	rs3117574	0.887339	lung_cancer
6:31840477	rs501942	EX571768	6:31725285	rs3131378	0.887339	lung_cancer
6:26949672	rs34816374	EX571768	6:26870627	rs375848868	0.751442	lung_cancer
6:31620520	rs3117582	EX571768	6:32253724	rs151025263	0.547635	lung_cancer
6:31620520	rs3117582	EX571768	6:32252132	rs9268123	0.547635	lung_cancer
6:31840477	rs501942	EX571768	6:31733466	rs3101017	0.887339	lung_cancer
6:31840477	rs501942	EX571768	6:31733950	rs533434563	0.880935	lung_cancer
6:31840477	rs501942	EX571768	6:31734345	rs3115671	0.882058	lung_cancer
6:31620520	rs3117582	EX571768	6:32302103	rs541192549	0.547635	lung_cancer
6:31620520	rs3117582	EX571768	6:32305544	rs926593	0.547635	lung_cancer
6:31620520	rs3117582	EX571768	6:32303692	rs1265754	0.547635	lung_cancer
6:31620520	rs3117582	EX571768	6:32302382	rs1265757	0.547635	lung_cancer
6:31321267	rs2596500	EX571768	6:31296388	rs114046333	0.633212	lung_cancer
6:31620520	rs3117582	EX571768	6:32240072	rs3115556	0.547635	lung_cancer
6:31620520	rs3117582	EX571768	6:32290208	rs9268235	0.541812	lung_cancer
6:31840477	rs501942	EX571768	6:31721033	rs3131379	0.887339	lung_cancer
6:31620520	rs3117582	EX571768	6:32288952	rs7751715	0.547635	lung_cancer
6:31840477	rs501942	EX571768	6:31718396	rs3117573	0.967985	lung_cancer
6:31840477	rs501942	EX571768	6:31739120	rs3130490	0.887339	lung_cancer
6:26949672	rs34816374	EX571768	6:27031029	rs13191326	0.795891	lung_cancer
6:31321267	rs2596500	EX571768	6:31308562	rs2854018	0.512726	lung_cancer
6:26949672	rs34816374	EX571768	6:27042287	rs35526527	0.791475	lung_cancer
6:26949672	rs34816374	EX571768	6:27040402	rs35608615	0.788208	lung_cancer
6:31840477	rs501942	EX571768	6:31715882	rs3130484	0.887339	lung_cancer
6:31840477	rs501942	EX571768	6:31714031	rs3132443	0.961774	lung_cancer
6:31620520	rs3117582	EX571768	6:32285362	rs116667074	0.547635	lung_cancer
6:26949672	rs34816374	EX571768	6:27176628	rs34817112	0.744275	lung_cancer
6:31321267	rs2596500	EX571768	6:31329374	rs2596545	0.893124	lung_cancer
6:31321267	rs2596500	EX571768	6:31321267	rs2596500	1	lung_cancer
6:31840477	rs501942	EX571768	6:31712196	rs3132445	0.887339	lung_cancer
6:26949672	rs34816374	EX571768	6:26999845	rs13217285	0.861722	lung_cancer
6:31321267	rs2596500	EX571768	6:31328988	rs2523573	0.917359	lung_cancer
6:31840477	rs501942	EX571768	6:31709778	rs3131380	0.887339	lung_cancer
6:26949672	rs34816374	EX571768	6:27005085	rs144767380	0.861722	lung_cancer
6:31620520	rs3117582	EX571768	6:32280591	rs9268208	0.525711	lung_cancer
6:26949672	rs34816374	EX571768	6:26754358	rs34053998	0.597097	lung_cancer
6:26949672	rs34816374	EX571768	6:26753800	rs13220570	0.597097	lung_cancer
6:31840477	rs501942	EX571768	6:31708463	rs3131381	0.887339	lung_cancer
6:26631568	rs66488313	EX571768	6:26133070	rs36109883	0.540534	lung_cancer
6:31546850	rs1800628	EX571768	6:31666424	rs9267539	0.513949	oral_cancer
6:31840477	rs501942	EX571768	6:31749184	rs915651	0.974447	lung_cancer
6:31546850	rs1800628	EX571768	6:31705864	rs3101018	0.556144	oral_cancer
6:31298421	rs28752857	EX571768	6:31298418	rs28752856	0.921014	cervical_cancer
6:31840477	rs501942	EX571768	6:31704294	rs3131383	0.887339	lung_cancer
6:26949672	rs34816374	EX571768	6:26978700	rs13215879	0.861722	lung_cancer
6:31546850	rs1800628	EX571768	6:31671557	rs9267544	0.567877	oral_cancer
6:31321267	rs2596500	EX571768	6:31329691	rs2523571	0.699216	lung_cancer
6:31321267	rs2596500	EX571768	6:31329642	rs2596547	0.688194	lung_cancer
6:31840477	rs501942	EX571768	6:31754830	rs2753961	0.974447	lung_cancer
6:25684606	rs13191296	EX571768	6:25866232	rs67554133	0.553802	lung_cancer
6:27141904	rs35768595	EX571768	6:26175866	rs17598658	0.693683	lung_cancer
6:25684606	rs13191296	EX571768	6:25866243	rs68194335	0.553802	lung_cancer
6:26949672	rs34816374	EX571768	6:26851415	rs77666565	0.858279	lung_cancer
6:31546850	rs1800628	EX571768	6:31677391	rs9267549	0.510188	oral_cancer
6:31620520	rs3117582	EX571768	6:32233100	rs9268075	0.547635	lung_cancer
6:26949672	rs34816374	EX571768	6:27185354	rs56862318	0.741631	lung_cancer
6:31840477	rs501942	EX571768	6:31761213	rs2607014	0.974447	lung_cancer
6:26949672	rs34816374	EX571768	6:27185664	rs13219354	0.741631	lung_cancer
6:31620520	rs3117582	EX571768	6:32230256	rs3132971	0.541812	lung_cancer
6:31620520	rs3117582	EX571768	6:32229989	rs146576271	0.547635	lung_cancer
6:31620520	rs3117582	EX571768	6:32226481	rs9268026	0.547635	lung_cancer
6:26949672	rs34816374	EX571768	6:27027590	rs12196187:rs573505661	0.7598	lung_cancer
6:31546850	rs1800628	EX571768	6:31766660	rs2763980	0.556144	oral_cancer
6:31620520	rs3117582	EX571768	6:32194630	rs3096690	0.522697	lung_cancer
6:31840477	rs501942	EX571768	6:31765984	rs2736425	0.974447	lung_cancer
6:26949672	rs34816374	EX571768	6:26843647	rs200487745	0.858279	lung_cancer
6:31840477	rs501942	EX571768	6:31768799	rs681331	0.974447	lung_cancer
6:31620520	rs3117582	EX571768	6:32219898	rs558281186	0.547635	lung_cancer
6:31620520	rs3117582	EX571768	6:32218120	rs529729079	0.530502	lung_cancer
6:31546850	rs1800628	EX571768	6:31749142	rs915652	0.628766	oral_cancer
6:26949672	rs34816374	EX571768	6:26798796	rs374593247	0.808038	lung_cancer
6:26949672	rs34816374	EX571768	6:26798784	rs371152854	0.808038	lung_cancer
6:31840477	rs501942	EX571768	6:31772093	rs625421	0.968234	lung_cancer
6:31546850	rs1800628	EX571768	6:32198981	rs3130297	0.508794	oral_cancer
6:26949672	rs34816374	EX571768	6:27198343	rs67457459	0.73419	lung_cancer
6:31840477	rs501942	EX571768	6:31777192	rs553414	0.967985	lung_cancer
6:26949672	rs34816374	EX571768	6:26998693	rs35212793	0.617954	lung_cancer
6:26949672	rs34816374	EX571768	6:26999908	rs35769282	0.617954	lung_cancer
6:26949672	rs34816374	EX571768	6:26995168	rs36022097	0.617954	lung_cancer
6:26949672	rs34816374	EX571768	6:27004098	rs57713596	0.617954	lung_cancer
6:26949672	rs34816374	EX571768	6:27205422	rs13212921	0.731125	lung_cancer
6:31321267	rs2596500	EX571768	6:31326074	rs2853999	0.922224	lung_cancer
6:26949672	rs34816374	EX571768	6:26985607	rs56874662	0.617954	lung_cancer
6:31546850	rs1800628	EX571768	6:31745464	rs3130491	0.604944	oral_cancer
6:31840477	rs501942	EX571768	6:31787167	rs1265947	0.949183	lung_cancer
6:26949672	rs34816374	EX571768	6:26979765	rs374598428	0.616218	lung_cancer
6:26015489	rs13191445	EX571768	6:26031811	rs10484435	0.609985	lung_cancer
6:26949672	rs34816374	EX571768	6:26977952	rs151153924	0.617954	lung_cancer
6:28411941	rs67381177	EX420253	6:27668465	rs113784911:rs149665610	0.705074	lung_cancer
6:31321267	rs2596500	EX571768	6:31327890	rs2523584	0.927394	lung_cancer
6:26949672	rs34816374	EX571768	6:26828359	rs190945449	0.858279	lung_cancer
6:26949672	rs34816374	EX571768	6:26824920	rs55664827	0.858279	lung_cancer
6:26949672	rs34816374	EX571768	6:26822009	rs200692485	0.858279	lung_cancer
6:31321267	rs2596500	EX571768	6:31326703	rs2523593	0.927394	lung_cancer
6:159368524	rs12216499	EX573164	6:159473170	rs35924285	0.587609	bladder_cancer
6:26015489	rs13191445	EX571768	6:25979122	rs13203673	0.605272	lung_cancer
6:26949672	rs34816374	EX571768	6:26970895	rs34864993	0.617954	lung_cancer
6:26761745	rs34244947	EX571768	6:26509382	rs35555795	0.573796	lung_cancer
6:26761745	rs34244947	EX571768	6:26499185	rs13220261	0.565358	lung_cancer
6:31546850	rs1800628	EX571768	6:31072695	rs539354792	0.579651	oral_cancer
6:31840477	rs501942	EX571768	6:31798134	rs144929896	0.967985	lung_cancer
6:26761745	rs34244947	EX571768	6:26511744	rs34148261	0.576919	lung_cancer
6:25775570	rs28412066	EX571768	6:25777497	rs3949215	0.898231	lung_cancer
6:26015489	rs13191445	EX571768	6:26055368	rs13220395	0.60762	lung_cancer
6:25775570	rs28412066	EX571768	6:25767437	rs6902211	0.898709	lung_cancer
6:25775570	rs28412066	EX571768	6:25776060	rs1954598	0.902773	lung_cancer
6:26761745	rs34244947	EX571768	6:26562269	rs35277236	0.576919	lung_cancer
6:26761745	rs34244947	EX571768	6:26563864	rs72844462	0.576919	lung_cancer
6:26761745	rs34244947	EX571768	6:26550144	rs72845428	0.576919	lung_cancer
6:26015489	rs13191445	EX571768	6:25986451	rs17587597	0.596042	lung_cancer
6:26761745	rs34244947	EX571768	6:26549212	rs34246779	0.576919	lung_cancer
6:26949672	rs34816374	EX571768	6:26799828	rs7454868	0.804334	lung_cancer
6:26761745	rs34244947	EX571768	6:26530376	rs66941101	0.576919	lung_cancer
6:26761745	rs34244947	EX571768	6:26529890	rs35433030	0.576919	lung_cancer
6:31840477	rs501942	EX571768	6:31802101	rs3130476	0.961529	lung_cancer
6:26015489	rs13191445	EX571768	6:25846372	rs145557701	0.546776	lung_cancer
6:26015489	rs13191445	EX571768	6:25937652	rs34116162	0.515243	lung_cancer
6:26761745	rs34244947	EX571768	6:26569135	rs36162392	0.551482	lung_cancer
6:26015489	rs13191445	EX571768	6:25957282	rs35069699	0.515243	lung_cancer
7:34143256	rs1420338	EX227898	7:34153232	rs564142651:rs5883452	0.91979	breast_cancer
7:34143256	rs1420338	EX227892	7:34153232	rs564142651:rs5883452	0.91979	breast_cancer
7:109003574	rs10277209	EX214392	7:109012340	rs1406296	0.9071	prostate_cancer
7:109003574	rs10277209	EX214393	7:109012340	rs1406296	0.9071	prostate_cancer
7:109003574	rs10277209	EX214432	7:109012340	rs1406296	0.9071	prostate_cancer
7:139540935	rs2267681	EX218043	7:139530337	rs111966888	0.904603	cervical_cancer
7:139540935	rs2267681	EX218037	7:139530337	rs111966888	0.904603	cervical_cancer
7:139540935	rs2267681	EX218039	7:139530337	rs111966888	0.904603	cervical_cancer
7:139540935	rs2267681	EX218036	7:139530337	rs111966888	0.904603	cervical_cancer
7:97017795	rs10255878	EX336965	7:97018957	rs150627976	0.942829	prostate_cancer
8:107326839	rs7013285	EX218037	8:107344163	rs531112713	0.578891	ovarian_cancer
8:107326839	rs7013285	EX218043	8:107344163	rs531112713	0.578891	ovarian_cancer
8:107326839	rs7013285	EX218039	8:107344163	rs531112713	0.578891	ovarian_cancer
8:70362415	rs6989821	EX187320	8:70363678	rs12542943	0.996809	thyroid_cancer
8:107326839	rs7013285	EX218036	8:107344163	rs531112713	0.578891	ovarian_cancer
8:4875172	rs10112481	EX564860	8:4880140	rs552054381:rs71535916	0.561688	breast_cancer
8:70362415	rs6989821	EX498875	8:70363678	rs12542943	0.996809	thyroid_cancer
8:70362415	rs6989821	EX145807	8:70363678	rs12542943	0.996809	thyroid_cancer
8:70362415	rs6989821	EX145788	8:70363678	rs12542943	0.996809	thyroid_cancer
8:98282189	rs1864729	EX218043	8:98264358	rs7007463	0.580784	breast_cancer
8:4875172	rs10112481	EX260139	8:4863000	rs532873417	0.506705	breast_cancer
8:98282189	rs1864729	EX218037	8:98264358	rs7007463	0.580784	breast_cancer
8:70362415	rs6989821	EX425297	8:70363678	rs12542943	0.996809	thyroid_cancer
8:70362415	rs6989821	EX165486	8:70363678	rs12542943	0.996809	thyroid_cancer
8:70362415	rs6989821	EX165498	8:70363678	rs12542943	0.996809	thyroid_cancer
8:69389217	rs1517114	EX218178	8:69409529	rs4590428	0.822871	lung_cancer
8:73803750	rs17189998	EX311152	8:73803750	rs17189998	1	colon_cancer
8:107326839	rs7013285	EX364195	8:107344163	rs531112713	0.578891	ovarian_cancer
8:69389217	rs1517114	EX218178	8:69410073	rs13258287	0.818851	lung_cancer
8:69389217	rs1517114	EX218178	8:69410055	rs28412485	0.816792	lung_cancer
8:107326839	rs7013285	EX102686	8:107344163	rs531112713	0.578891	ovarian_cancer
8:135432140	rs7463659	EX252261	8:135440422	rs555482112:rs11335129	0.522165	colon_cancer
8:98282189	rs1864729	EX218036	8:98264358	rs7007463	0.580784	breast_cancer
8:69389217	rs1517114	EX218178	8:69408416	rs1867634	0.657703	lung_cancer
8:121115024	rs1519814	EX440848	8:121101758	rs4871036	0.689445	breast_cancer
8:69389217	rs1517114	EX218178	8:69409442	rs4330678	0.83265	lung_cancer
8:69389217	rs1517114	EX218178	8:69409351	rs10100810	0.83265	lung_cancer
8:70362415	rs6989821	EX353149	8:70363678	rs12542943	0.996809	thyroid_cancer
8:98282189	rs1864729	EX218039	8:98264358	rs7007463	0.580784	breast_cancer
8:69389217	rs1517114	EX218178	8:69388069	rs13252715	0.516599	lung_cancer
8:69389217	rs1517114	EX218178	8:69386960	rs16934643	0.831602	lung_cancer
8:69389217	rs1517114	EX218178	8:69387896	rs34639193	0.860155	lung_cancer
8:69389217	rs1517114	EX218178	8:69408783	rs4588839	0.859441	lung_cancer
8:69389217	rs1517114	EX218178	8:69408511	rs4236960	0.860763	lung_cancer
8:69389217	rs1517114	EX218178	8:69387317	rs8180911	0.851674	lung_cancer
8:69389217	rs1517114	EX218178	8:69406810	rs11995081	0.864679	lung_cancer
8:69389217	rs1517114	EX218178	8:69409791	rs4596639	0.829278	lung_cancer
8:70362415	rs6989821	EX140763	8:70363678	rs12542943	0.996809	thyroid_cancer
8:69389217	rs1517114	EX218178	8:69409738	rs4590429	0.829101	lung_cancer
8:69389217	rs1517114	EX218178	8:69410031	rs28575306	0.823666	lung_cancer
8:69389217	rs1517114	EX218178	8:69410045	rs28380522	0.822556	lung_cancer
8:69389217	rs1517114	EX218178	8:69403254	rs4489312	0.864679	lung_cancer
8:69389217	rs1517114	EX218178	8:69397959	rs34400081	0.928147	lung_cancer
8:69389217	rs1517114	EX218178	8:69389707	rs2890429	0.870676	lung_cancer
8:70362415	rs6989821	EX628198	8:70363678	rs12542943	0.996809	thyroid_cancer
8:69389217	rs1517114	EX218178	8:69405529	rs34776334	0.599085	lung_cancer
8:69389217	rs1517114	EX218178	8:69389927	rs1850385	0.876908	lung_cancer
8:69389217	rs1517114	EX218178	8:69399170	rs4563872	0.579282	lung_cancer
8:69389217	rs1517114	EX218178	8:69399169	rs4602871	0.541452	lung_cancer
8:69389217	rs1517114	EX218178	8:69389217	rs1517114	1	lung_cancer
8:69389217	rs1517114	EX218178	8:69391080	rs4009124	0.683384	lung_cancer
8:69389217	rs1517114	EX218178	8:69390103	rs1850386	0.793516	lung_cancer
8:121115024	rs1519814	EX440848	8:121172261	rs10087151	0.95815	breast_cancer
8:69389217	rs1517114	EX218178	8:69391445	rs6982746	0.792006	lung_cancer
8:121115024	rs1519814	EX440848	8:121171911	rs6469902	0.965183	breast_cancer
8:69389217	rs1517114	EX218178	8:69410167	rs28735510	0.788863	lung_cancer
8:121115024	rs1519814	EX440848	8:121101865	rs7016388	0.683729	breast_cancer
8:69389217	rs1517114	EX218178	8:69393606	rs4737911	0.541005	lung_cancer
8:69389217	rs1517114	EX218178	8:69393209	rs4737910	0.578799	lung_cancer
8:69389217	rs1517114	EX218178	8:69391641	rs72191765	0.85045	lung_cancer
9:33012382	rs4879656	EX563052	9:33005601	rs538575816:rs74178839	0.675572	breast_cancer
9:33012382	rs4879656	EX103358	9:33005601	rs538575816:rs74178839	0.675572	breast_cancer
9:33012382	rs4879656	EX498875	9:33005601	rs538575816:rs74178839	0.675572	breast_cancer
9:13704539	rs1998584	EX564860	9:13685129	rs537299670:rs33917705	0.701583	colon_cancer
9:33012382	rs4879656	EX129926	9:33005601	rs538575816:rs74178839	0.675572	breast_cancer
9:33012382	rs4879656	EX542522	9:33005601	rs538575816:rs74178839	0.675572	breast_cancer
9:33012382	rs4879656	EX97169	9:33005601	rs538575816:rs74178839	0.675572	breast_cancer
9:136126636	rs7849280	EX76012	9:136122826	rs6597616	0.576644	gastric_cancer
9:136126636	rs7849280	EX76016	9:136122826	rs6597616	0.576644	gastric_cancer
9:136126636	rs7849280	EX76017	9:136122826	rs6597616	0.576644	gastric_cancer
9:136126636	rs7849280	EX76012	9:136122827	rs6597617	0.576644	gastric_cancer
9:136126636	rs7849280	EX76016	9:136122827	rs6597617	0.576644	gastric_cancer
9:136126636	rs7849280	EX76017	9:136122827	rs6597617	0.576644	gastric_cancer
9:126695770	rs10818894	EX372189	9:126505684	rs562325485:rs113375616	0.529782	breast_cancer
9:136126636	rs7849280	EX76012	9:136122918	rs10711851	0.576644	gastric_cancer
9:136126636	rs7849280	EX76016	9:136122918	rs10711851	0.576644	gastric_cancer
9:136126636	rs7849280	EX76017	9:136122918	rs10711851	0.576644	gastric_cancer
9:33012382	rs4879656	EX614396	9:33005601	rs538575816:rs74178839	0.675572	breast_cancer
9:33012382	rs4879656	EX542524	9:33005601	rs538575816:rs74178839	0.675572	breast_cancer
9:33012382	rs4879656	EX353663	9:33005601	rs538575816:rs74178839	0.675572	breast_cancer
9:33012382	rs4879656	EX596801	9:33005601	rs538575816:rs74178839	0.675572	breast_cancer
9:118271584	rs2213920	EX465630	9:118225951	rs6478168	0.684339	prostate_cancer
9:21787521	rs10429489	EX260289	9:21776615	rs10965124	0.877896	lung_cancer
9:126695770	rs10818894	EX269625	9:126505684	rs562325485:rs113375616	0.529782	breast_cancer
9:6227418	rs10118776	EX433557	9:6261696	rs4008352	0.532641	lung_cancer
9:33012382	rs4879656	EX381557	9:33005601	rs538575816:rs74178839	0.675572	breast_cancer
9:6227418	rs10118776	EX433528	9:6261696	rs4008352	0.532641	lung_cancer
9:126695770	rs10818894	EX448974	9:126505684	rs562325485:rs113375616	0.529782	breast_cancer
9:126695770	rs10818894	EX197200	9:126505684	rs562325485:rs113375616	0.529782	breast_cancer
9:126695770	rs10818894	EX424512	9:126505684	rs562325485:rs113375616	0.529782	breast_cancer
9:126695770	rs10818894	EX448943	9:126505684	rs562325485:rs113375616	0.529782	breast_cancer
9:126695770	rs10818894	EX171832	9:126505684	rs562325485:rs113375616	0.529782	breast_cancer
9:126695770	rs10818894	EX502646	9:126505684	rs562325485:rs113375616	0.529782	breast_cancer
9:33012382	rs4879656	EX630277	9:33005601	rs538575816:rs74178839	0.675572	breast_cancer
9:5956008	rs10975370	EX316575	9:5982055	rs138258158	0.859275	breast_cancer
9:33012382	rs4879656	EX368004	9:33005601	rs538575816:rs74178839	0.675572	breast_cancer
9:33012382	rs4879656	EX368046	9:33005601	rs538575816:rs74178839	0.675572	breast_cancer
9:110383583	rs1110403	EX596124	9:110377494	rs112847315	0.533037	breast_cancer
9:33012382	rs4879656	EX312428	9:33005601	rs538575816:rs74178839	0.675572	breast_cancer
9:6227418	rs10118776	EX80686	9:6261696	rs4008352	0.532641	lung_cancer

## Sheet: Trans-iso-eQTL-LD_0.5
sQTL_SNP	sQTL_SNP-pos	splicing_event	tag_SNP	tag_SNP_pos	LD	gwas_cancer
10:9088113	rs67958007	INT152553	10:9106868	rs17145164	0.968127	breast_cancer
10:64251977	rs10822013	INT44739	10:64251363	rs544592782:rs3081977	0.555942	breast_cancer
10:122674849	rs200367988	INT58299	10:122649699	rs71929750	0.977277	prostate_cancer
10:122674849	rs200367988	INT81742	10:122649699	rs71929750	0.977277	prostate_cancer
10:4978419	rs10904377	INT41579	10:4973518	rs200736224	0.631508	lung_cancer
10:22032942	rs7072776	INT118006	10:22118445	rs376652476:rs792460	0.726005	breast_cancer
10:122674849	rs200367988	INT88977	10:122649699	rs71929750	0.977277	prostate_cancer
10:22970735	rs370356098	INT34829	10:22914026	rs552028675:rs1778311	0.557318	breast_cancer
10:122844709	rs2252004	INT116962	10:122875547	rs2254074	0.696368	prostate_cancer
10:122844709	rs2252004	INT116962	10:122875985	rs2438672	0.712248	prostate_cancer
10:94148331	rs2771267	INT145947	10:94146634	rs913647	0.509881	breast_cancer
10:79203698	rs7923095	INT92636	10:79199779	rs72807566	0.674719	skin_cancer
10:4978419	rs10904377	INT41579	10:4973515	rs199697091	0.779416	lung_cancer
10:122844709	rs2252004	INT116962	10:122874348	rs2243609	0.705121	prostate_cancer
10:122844709	rs2252004	INT116962	10:122876975	rs2253920	0.680185	prostate_cancer
11:47475675	rs60882887	INT80002	11:47623508	rs545285266:rs568161688:rs150973389	0.677542	breast_cancer
11:118478404	rs4938515	INT122611	11:118536950	rs201359394:rs570695	0.593314	lung_cancer
11:47475675	rs60882887	INT118240	11:47623508	rs545285266:rs568161688:rs150973389	0.677542	breast_cancer
11:118478404	rs4938515	INT30517	11:118536950	rs201359394:rs570695	0.593314	lung_cancer
11:47475675	rs60882887	INT79993	11:47623508	rs545285266:rs568161688:rs150973389	0.677542	breast_cancer
11:27559744	rs10767646	INT130782	11:27548003	rs1873078	0.680533	pancreatic_cancer
11:94284529	rs12279741	INT94713	11:94323137	rs12278280	0.520078	lung_cancer
11:94284529	rs12279741	INT44733	11:94323137	rs12278280	0.520078	lung_cancer
11:27559744	rs10767646	INT61076	11:27548003	rs1873078	0.680533	pancreatic_cancer
11:47475675	rs60882887	INT54192	11:47623508	rs545285266:rs568161688:rs150973389	0.677542	breast_cancer
11:26012193	rs4086865	INT35410	11:25976159	rs2008347	0.555706	colon_cancer
11:47475675	rs60882887	INT101048	11:47623508	rs545285266:rs568161688:rs150973389	0.677542	breast_cancer
11:35524561	rs629236	INT121836	11:35526310	rs534125636:rs35745461	0.997303	colon_cancer
11:47475675	rs60882887	INT99290	11:47623508	rs545285266:rs568161688:rs150973389	0.677542	breast_cancer
11:47475675	rs60882887	INT78086	11:47623508	rs545285266:rs568161688:rs150973389	0.677542	breast_cancer
11:125873102	rs7104745	INT73498	11:125869402	rs636865	0.720053	breast_cancer
11:125873102	rs7104745	INT17069	11:125869402	rs636865	0.720053	breast_cancer
11:35524561	rs629236	INT40589	11:35526310	rs534125636:rs35745461	0.997303	colon_cancer
11:47475675	rs60882887	INT18542	11:47623508	rs545285266:rs568161688:rs150973389	0.677542	breast_cancer
11:47475675	rs60882887	INT99437	11:47623508	rs545285266:rs568161688:rs150973389	0.677542	breast_cancer
11:47475675	rs60882887	INT72311	11:47623508	rs545285266:rs568161688:rs150973389	0.677542	breast_cancer
11:10286755	rs4450168	INT77597	11:10090865	rs12785572:rs144803249	0.620323	colon_cancer
11:116768599	rs201462698	INT107458	11:116811702	rs139127609	0.570509	breast_cancer
11:47475675	rs60882887	INT121725	11:47623508	rs545285266:rs568161688:rs150973389	0.677542	breast_cancer
11:116768599	rs201462698	INT107459	11:116811702	rs139127609	0.570509	breast_cancer
11:94284529	rs12279741	INT46839	11:94323137	rs12278280	0.520078	lung_cancer
11:47475675	rs60882887	INT92580	11:47623508	rs545285266:rs568161688:rs150973389	0.677542	breast_cancer
11:47461693	rs7103835	INT40589	11:47452025	rs559911988:rs11348515	0.710804	prostate_cancer
11:47475675	rs60882887	INT52422	11:47623508	rs545285266:rs568161688:rs150973389	0.677542	breast_cancer
11:94284529	rs12279741	INT93759	11:94323137	rs12278280	0.520078	lung_cancer
11:120233626	rs7924772	INT69688	11:120297573	rs148913679	0.526095	breast_cancer
11:94284529	rs12279741	INT147727	11:94323137	rs12278280	0.520078	lung_cancer
11:13314102	rs60521023	INT121836	11:13316881	rs572042291:rs3046408	0.754511	breast_cancer
11:108345515	rs11374964	INT15459	11:108090459	rs542169331:rs145766814	0.641603	breast_cancer
11:35524561	rs629236	INT120587	11:35526310	rs534125636:rs35745461	0.997303	colon_cancer
11:94284529	rs12279741	INT65885	11:94323137	rs12278280	0.520078	lung_cancer
11:25291015	rs11028546	INT63781	11:25355933	rs5790467	0.652184	colon_cancer
11:89017961	rs1126809	INT56668	11:88577569	rs66899010	0.540175	skin_cancer
11:25207704	rs12794435	INT93533	11:25239258	rs117590137	0.543724	ovarian_cancer
11:94284529	rs12279741	INT14722	11:94323137	rs12278280	0.520078	lung_cancer
11:25291015	rs11028546	INT63781	11:25356851	rs1425829	0.628018	colon_cancer
12:52349071	rs11610143	INT54683	12:52321888	rs566330808:rs35270286	0.531664	lung_cancer
12:975948	rs12309274	INT83040	12:1004606	rs12425736	0.518711	colon_cancer
12:975948	rs12309274	INT64238	12:1004606	rs12425736	0.518711	colon_cancer
12:975948	rs12309274	INT28698	12:1004606	rs12425736	0.518711	colon_cancer
12:975948	rs12309274	INT26390	12:1004606	rs12425736	0.518711	colon_cancer
12:128782022	rs11059635	INT15474	12:128779536	rs370700296	0.903507	breast_cancer
12:975948	rs12309274	INT13943	12:1004606	rs12425736	0.518711	colon_cancer
12:975948	rs12309274	INT24257	12:1004606	rs12425736	0.518711	colon_cancer
12:975948	rs12309274	INT56058	12:1004606	rs12425736	0.518711	colon_cancer
12:50573433	rs34245511	INT98604	12:50652083	rs35111001	0.592843	colon_cancer
12:21382619	rs11045879	INT72695	12:21366760	rs201650470	0.976884	prostate_cancer
12:975948	rs12309274	INT102235	12:1004606	rs12425736	0.518711	colon_cancer
12:975948	rs12309274	INT97268	12:1004606	rs12425736	0.518711	colon_cancer
12:121454622	rs1182933	INT123173	12:121442670	rs1169313	0.773108	pancreatic_cancer
12:21382619	rs11045879	INT97803	12:21366760	rs201650470	0.976884	prostate_cancer
12:975948	rs12309274	INT28697	12:1004606	rs12425736	0.518711	colon_cancer
12:123600086	rs1727326	INT37417	12:123727782	rs35389455	0.622432	breast_cancer
12:1056030	rs12822733	INT53934	12:1034943	rs2301882	0.528942	lung_cancer
12:975948	rs12309274	INT81374	12:1004606	rs12425736	0.518711	colon_cancer
12:975948	rs12309274	INT83034	12:1004606	rs12425736	0.518711	colon_cancer
13:92445229	rs2352028	INT35475	13:92434227	rs561995373:rs34235732	0.511763	lung_cancer
13:67043092	rs2027099	INT72193	13:67069709	rs9540772	0.55947	lung_cancer
13:61113739	rs4886238	INT75352	13:61097139	rs71199005	0.530649	breast_cancer
13:90865546	rs16944141	INT16922	13:90847516	rs570722725:rs144409330	0.985163	prostate_cancer
13:61113739	rs4886238	INT71117	13:61097139	rs71199005	0.530649	breast_cancer
13:61113739	rs4886238	INT76697	13:61097139	rs71199005	0.530649	breast_cancer
13:90865546	rs16944141	INT47804	13:90847516	rs570722725:rs144409330	0.985163	prostate_cancer
13:91536433	rs140884924	INT108892	13:91536433	rs140884924	1	ovarian_cancer
13:51088356	rs1638703	INT73290	13:51078168	rs112142996	0.552154	prostate_cancer
14:75365729	rs732765	INT42153	14:75351106	rs59159639	0.985583	lung_cancer
14:75365729	rs732765	INT42153	14:75349905	rs7144000	0.983261	lung_cancer
14:75365729	rs732765	INT42153	14:75373034	rs3742785	0.993101	lung_cancer
14:75365729	rs732765	INT42153	14:75372084	rs10536168	0.995397	lung_cancer
14:75365729	rs732765	INT42153	14:75370123	rs13391	0.995397	lung_cancer
14:75365729	rs732765	INT42153	14:75369346	rs709888	0.996164	lung_cancer
14:75365729	rs732765	INT42153	14:75369379	rs709887	0.995395	lung_cancer
14:75365729	rs732765	INT42153	14:75373475	rs10134885	0.980212	lung_cancer
14:75365729	rs732765	INT42153	14:75365729	rs732765	1	lung_cancer
14:75365729	rs732765	INT42153	14:75320043	rs714788	0.713161	lung_cancer
14:75365729	rs732765	INT42153	14:75277423	rs148417567	0.69669	lung_cancer
14:75365729	rs732765	INT42153	14:75152068	rs12323528	0.50792	lung_cancer
14:75365729	rs732765	INT42153	14:75317699	rs67212334	0.697271	lung_cancer
14:75365729	rs732765	INT42153	14:75139936	rs11844127	0.616167	lung_cancer
14:75365729	rs732765	INT42153	14:75160878	rs140245216	0.616736	lung_cancer
14:75365729	rs732765	INT42153	14:75161984	rs7160996	0.592114	lung_cancer
14:75365729	rs732765	INT42153	14:75164008	rs7152804	0.624658	lung_cancer
14:75365729	rs732765	INT42153	14:75128308	rs34192596	0.6152	lung_cancer
14:75365729	rs732765	INT42153	14:75166493	rs6574189	0.624658	lung_cancer
14:75365729	rs732765	INT42153	14:75165825	rs4899530	0.624658	lung_cancer
14:75365729	rs732765	INT42153	14:75168685	rs2359143	0.624658	lung_cancer
14:75365729	rs732765	INT42153	14:75168927	rs12892937	0.624658	lung_cancer
14:75365729	rs732765	INT42153	14:75311329	rs2058920	0.730265	lung_cancer
14:75365729	rs732765	INT42153	14:75171706	rs12323361	0.623431	lung_cancer
14:75365729	rs732765	INT42153	14:75123076	rs10139925	0.61551	lung_cancer
14:75365729	rs732765	INT42153	14:75173490	rs7153812	0.624658	lung_cancer
14:75365729	rs732765	INT42153	14:75179734	rs2270425	0.625749	lung_cancer
14:68971452	rs75197674	INT72708	14:68909503	rs150608593	0.666012	breast_cancer
14:75365729	rs732765	INT42153	14:75189226	rs12882425	0.669954	lung_cancer
14:75365729	rs732765	INT42153	14:75205116	rs1057500	0.670378	lung_cancer
14:75365729	rs732765	INT42153	14:75195619	rs4899534	0.661888	lung_cancer
14:38144592	rs11849126	INT63627	14:38128714	rs572570207:rs140760803	0.517637	prostate_cancer
14:75365729	rs732765	INT42153	14:75208521	rs34705212	0.589579	lung_cancer
14:68971452	rs75197674	INT31611	14:68909503	rs150608593	0.666012	breast_cancer
14:38144592	rs11849126	INT63637	14:38128714	rs572570207:rs140760803	0.517637	prostate_cancer
14:75365729	rs732765	INT42153	14:75408500	rs2268613	0.509549	lung_cancer
14:75365729	rs732765	INT42153	14:75409008	rs5809687	0.506039	lung_cancer
14:75365729	rs732765	INT42153	14:75409043	rs12411	0.506039	lung_cancer
14:75365729	rs732765	INT42153	14:75364082	rs59875101	0.516295	lung_cancer
14:75365729	rs732765	INT42153	14:75373245	rs3742784	0.520243	lung_cancer
14:75365729	rs732765	INT42153	14:75375344	rs2286911	0.518429	lung_cancer
14:27209693	rs61974021	INT117338	14:27229517	rs61974026	0.947567	ovarian_cancer
14:38144592	rs11849126	INT63632	14:38128714	rs572570207:rs140760803	0.517637	prostate_cancer
14:27209693	rs61974021	INT117338	14:27209693	rs61974021	1	ovarian_cancer
14:75365729	rs732765	INT42153	14:75343027	rs2159905	0.51644	lung_cancer
14:75365729	rs732765	INT42153	14:75238261	rs8016513	0.522598	lung_cancer
14:27209693	rs61974021	INT46761	14:27229517	rs61974026	0.947567	ovarian_cancer
14:61122526	rs7153648	INT102732	14:61058610	rs11846061	0.545124	prostate_cancer
14:68749927	rs3784099	INT129470	14:68762205	rs11158728	0.533215	breast_cancer
14:70919699	rs8014252	INT151158	14:70825095	rs59767092	0.518549	breast_cancer
14:27209693	rs61974021	INT47696	14:27229517	rs61974026	0.947567	ovarian_cancer
14:91165063	rs1742101	INT67210	14:91121273	rs3742661	0.86931	cervical_cancer
14:27209693	rs61974021	INT46761	14:27209693	rs61974021	1	ovarian_cancer
14:27209693	rs61974021	INT24226	14:27229517	rs61974026	0.947567	ovarian_cancer
14:91165063	rs1742101	INT67210	14:91127547	rs61987046	0.876768	cervical_cancer
14:91165063	rs1742101	INT67210	14:91126587	rs61987045	0.882601	cervical_cancer
14:91165063	rs1742101	INT67210	14:91124887	rs2277510	0.894506	cervical_cancer
14:27209693	rs61974021	INT47696	14:27209693	rs61974021	1	ovarian_cancer
14:70919699	rs8014252	INT151158	14:70839389	rs11844845	0.5365	breast_cancer
14:91165063	rs1742101	INT67210	14:91170826	rs1535321	0.947634	cervical_cancer
14:27209693	rs61974021	INT96655	14:27229517	rs61974026	0.947567	ovarian_cancer
14:27209693	rs61974021	INT96655	14:27209693	rs61974021	1	ovarian_cancer
14:38144592	rs11849126	INT42581	14:38128714	rs572570207:rs140760803	0.517637	prostate_cancer
14:70919699	rs8014252	INT151158	14:70823932	rs2877657	0.535437	breast_cancer
14:68971452	rs75197674	INT138352	14:68909503	rs150608593	0.666012	breast_cancer
14:70919699	rs8014252	INT151158	14:70856235	rs7141636	0.65143	breast_cancer
14:70919699	rs8014252	INT151158	14:70859519	rs10139500	0.654824	breast_cancer
14:70919699	rs8014252	INT151158	14:70863879	rs8014179	0.667272	breast_cancer
14:70919699	rs8014252	INT151158	14:70866008	rs58186506	0.670443	breast_cancer
14:70919699	rs8014252	INT151158	14:70866275	rs10144818	0.670688	breast_cancer
14:27209693	rs61974021	INT24226	14:27209693	rs61974021	1	ovarian_cancer
15:91139098	rs16944613	INT116879	15:91144601	rs6496701	0.623493	colon_cancer
15:33156386	rs17816465	INT70677	15:33152347	rs576898891:rs35335246	0.740433	colon_cancer
15:78894339	rs1051730	INT15399	15:78859605	rs577626090	0.726534	lung_cancer
15:78894339	rs1051730	INT78704	15:78859605	rs577626090	0.726534	lung_cancer
15:28196821	rs7173419	INT44712	15:28211099	rs532822538:rs146420384	0.69481	skin_cancer
15:43930606	rs35028925	INT116674	15:43678542	rs201356426:rs542775386:rs201999184	0.502106	lung_cancer
15:70431773	rs11855650	INT121836	15:70429281	rs528197169:rs11326346	0.942406	lung_cancer
15:49960134	rs28516445	INT95231	15:49645979	rs553616736:rs147048629	0.70345	lung_cancer
15:78894339	rs1051730	INT12585	15:78859605	rs577626090	0.726534	lung_cancer
16:5671792	rs7202041	INT75489	16:5690834	rs532245345:rs572486876:rs142919715	0.581454	pancreatic_cancer
16:5671792	rs7202041	INT75488	16:5690834	rs532245345:rs572486876:rs142919715	0.581454	pancreatic_cancer
16:71691329	rs12051443	INT95214	16:71717405	rs8048210	0.970141	prostate_cancer
16:5671792	rs7202041	INT75490	16:5690834	rs532245345:rs572486876:rs142919715	0.581454	pancreatic_cancer
16:71691329	rs12051443	INT70591	16:71717405	rs8048210	0.970141	prostate_cancer
16:71691329	rs12051443	INT70590	16:71717405	rs8048210	0.970141	prostate_cancer
16:71691329	rs12051443	INT48745	16:71717405	rs8048210	0.970141	prostate_cancer
16:71691329	rs12051443	INT48097	16:71717405	rs8048210	0.970141	prostate_cancer
16:5671792	rs7202041	INT83196	16:5690834	rs532245345:rs572486876:rs142919715	0.581454	pancreatic_cancer
16:9325985	rs4782151	INT47696	16:9335964	rs56004085	0.803706	cervical_cancer
16:9325985	rs4782151	INT149317	16:9335964	rs56004085	0.803706	cervical_cancer
16:71691329	rs12051443	INT121836	16:71717405	rs8048210	0.970141	prostate_cancer
16:5671792	rs7202041	INT75475	16:5690834	rs532245345:rs572486876:rs142919715	0.581454	pancreatic_cancer
16:9325985	rs4782151	INT47696	16:9335964	rs56004085	0.803706	cervical_cancer
16:71691329	rs12051443	INT56335	16:71717405	rs8048210	0.970141	prostate_cancer
16:56905686	rs11646723	INT98302	16:56905686	rs11646723	1	breast_cancer
16:68820946	rs9929218	INT100458	16:68791670	rs112458771	0.537013	colon_cancer
16:5671792	rs7202041	INT90556	16:5690834	rs532245345:rs572486876:rs142919715	0.581454	pancreatic_cancer
17:44699851	rs116956554	INT62738	17:44828931	rs199533	0.83631	thyroid_cancer
17:44699851	rs116956554	INT62738	17:44835367	rs570333647	0.700184	thyroid_cancer
17:44699851	rs116956554	INT62738	17:44824213	rs199534	0.83631	thyroid_cancer
17:44699851	rs116956554	INT62738	17:44755729	rs141783865	0.890925	thyroid_cancer
17:44699851	rs116956554	INT62738	17:44762252	rs528334214	0.90452	thyroid_cancer
17:44699851	rs116956554	INT62738	17:44821987	rs111404933	0.839305	thyroid_cancer
17:44699851	rs116956554	INT62738	17:44757058	rs549080390	0.534712	thyroid_cancer
17:44699851	rs116956554	INT62738	17:44797919	rs199456	0.840593	thyroid_cancer
17:44699851	rs116956554	INT62738	17:44795469	rs199457	0.840593	thyroid_cancer
17:44699851	rs116956554	INT62738	17:44787312	rs1378358	0.829846	thyroid_cancer
17:44699851	rs116956554	INT62738	17:44793503	rs199439	0.903569	thyroid_cancer
17:44699851	rs116956554	INT62738	17:44787313	rs538628	0.903569	thyroid_cancer
17:44699851	rs116956554	INT62738	17:44818954	rs113562005	0.839678	thyroid_cancer
17:44699851	rs116956554	INT62738	17:44790203	rs169201	0.840593	thyroid_cancer
17:44699851	rs116956554	INT62738	17:44801784	rs199451	0.83631	thyroid_cancer
17:44699851	rs116956554	INT62738	17:44812188	rs199447	0.832046	thyroid_cancer
17:44699851	rs116956554	INT62738	17:44822662	rs199535	0.891024	thyroid_cancer
17:44699851	rs116956554	INT62738	17:44819565	rs199443	0.893015	thyroid_cancer
17:44699851	rs116956554	INT62738	17:44817408	rs199445	0.893015	thyroid_cancer
17:44699851	rs116956554	INT62738	17:44809001	rs199448	0.83631	thyroid_cancer
17:44699851	rs116956554	INT97007	17:43772540	rs17688434	0.779456	thyroid_cancer
17:44699851	rs116956554	INT97007	17:43773085	rs17688452	0.779456	thyroid_cancer
17:44699851	rs116956554	INT97007	17:43772407	rs55927630	0.777589	thyroid_cancer
17:44699851	rs116956554	INT97007	17:43773124	rs10491144	0.779456	thyroid_cancer
17:44699851	rs116956554	INT97007	17:43773248	rs10491143	0.779456	thyroid_cancer
17:43567337	rs1879586	INT97007	17:43665343	rs557845234	0.810916	ovarian_cancer
17:44699851	rs116956554	INT97007	17:43772251	rs17688410	0.779456	thyroid_cancer
17:44699851	rs116956554	INT97007	17:43773447	rs62056869	0.779456	thyroid_cancer
17:44699851	rs116956554	INT97007	17:43773525	rs200714673	0.777377	thyroid_cancer
17:44699851	rs116956554	INT97007	17:43773607	rs17688511	0.777981	thyroid_cancer
17:44699851	rs116956554	INT97007	17:43773784	rs62056870	0.779456	thyroid_cancer
17:44699851	rs116956554	INT97007	17:43773877	rs17688534	0.779456	thyroid_cancer
17:44699851	rs116956554	INT97007	17:43773943	rs17688558	0.779456	thyroid_cancer
17:44699851	rs116956554	INT97007	17:43774255	rs527536333	0.779456	thyroid_cancer
17:44699851	rs116956554	INT97007	17:43774408	rs201825478	0.779456	thyroid_cancer
17:44699851	rs116956554	INT62738	17:44734604	rs539064712	0.813012	thyroid_cancer
17:44699851	rs116956554	INT97007	17:43774497	rs56162163	0.779456	thyroid_cancer
17:44699851	rs116956554	INT97007	17:43772109	rs17688391	0.779456	thyroid_cancer
17:44699851	rs116956554	INT97007	17:43772018	rs56200760	0.779456	thyroid_cancer
17:44699851	rs116956554	INT97007	17:43773058	rs113046762	0.572309	thyroid_cancer
17:43567337	rs1879586	INT97007	17:43670754	rs550434352	0.796446	ovarian_cancer
17:44699851	rs116956554	INT97007	17:43771627	rs62056867	0.779456	thyroid_cancer
17:44699851	rs116956554	INT97007	17:43774845	rs56391096	0.779456	thyroid_cancer
17:43567337	rs1879586	INT97007	17:43671739	rs2462835	0.790876	ovarian_cancer
17:43567337	rs1879586	INT97007	17:43671737	rs2463523	0.790876	ovarian_cancer
17:43567337	rs1879586	INT97007	17:43668017	rs550419346	0.81085	ovarian_cancer
17:44699851	rs116956554	INT97007	17:43771493	rs62056866	0.779456	thyroid_cancer
17:43567337	rs1879586	INT97007	17:43686419	rs385199	0.815066	ovarian_cancer
17:44699851	rs116956554	INT97007	17:43723929	rs576731927	0.782746	thyroid_cancer
17:44699851	rs116956554	INT97007	17:43723930	rs406400	0.780802	thyroid_cancer
17:44699851	rs116956554	INT97007	17:43774959	rs17761838	0.779456	thyroid_cancer
17:44699851	rs116956554	INT97007	17:43721690	rs538711169	0.779456	thyroid_cancer
17:43567337	rs1879586	INT97007	17:43668455	rs566831243	0.803463	ovarian_cancer
17:44699851	rs116956554	INT97007	17:43721457	rs1706746	0.779456	thyroid_cancer
17:44699851	rs116956554	INT62738	17:44781030	rs538174453	0.787818	thyroid_cancer
17:44699851	rs116956554	INT97007	17:43721283	rs2942164	0.779456	thyroid_cancer
17:44699851	rs116956554	INT97007	17:43723189	rs413917	0.777589	thyroid_cancer
17:44699851	rs116956554	INT97007	17:43771193	rs62056865	0.779456	thyroid_cancer
17:44699851	rs116956554	INT62738	17:44782224	rs146122400	0.697049	thyroid_cancer
17:44699851	rs116956554	INT97007	17:43775015	rs62056872	0.779456	thyroid_cancer
17:44699851	rs116956554	INT97007	17:43723462	rs3418	0.779456	thyroid_cancer
17:44699851	rs116956554	INT97007	17:43723605	rs393675	0.779456	thyroid_cancer
17:44699851	rs116956554	INT97007	17:43722509	rs1706748	0.751725	thyroid_cancer
17:44699851	rs116956554	INT97007	17:43775145	rs12150141	0.779456	thyroid_cancer
17:43567337	rs1879586	INT97007	17:43684094	rs1706722	0.758329	ovarian_cancer
17:44699851	rs116956554	INT97007	17:43775212	rs536475463	0.779456	thyroid_cancer
17:44699851	rs116956554	INT97007	17:43719870	rs3108317	0.779456	thyroid_cancer
17:43567337	rs1879586	INT97007	17:43671522	rs145472926	0.74248	ovarian_cancer
17:44699851	rs116956554	INT97007	17:43770995	rs62056864	0.777589	thyroid_cancer
17:44699851	rs116956554	INT97007	17:43724245	rs669915	0.779456	thyroid_cancer
17:43567337	rs1879586	INT97007	17:43666511	rs529177106	0.813858	ovarian_cancer
17:43567337	rs1879586	INT97007	17:43687072	rs2949997	0.819138	ovarian_cancer
17:44699851	rs116956554	INT97007	17:43719829	rs548401838	0.756702	thyroid_cancer
17:44699851	rs116956554	INT97007	17:43764796	rs62055714	0.777981	thyroid_cancer
17:44699851	rs116956554	INT97007	17:43724555	rs449501	0.777589	thyroid_cancer
17:43567337	rs1879586	INT97007	17:43671174	rs554181742	0.769648	ovarian_cancer
17:43567337	rs1879586	INT97007	17:43668815	rs549226896	0.790974	ovarian_cancer
17:44699851	rs116956554	INT97007	17:43775402	rs12150608	0.779456	thyroid_cancer
17:43567337	rs1879586	INT97007	17:43667836	rs556906378	0.800394	ovarian_cancer
17:43567337	rs1879586	INT97007	17:43669491	rs112327620	0.606029	ovarian_cancer
17:43567337	rs1879586	INT97007	17:43690637	rs642185	0.769283	ovarian_cancer
17:43567337	rs1879586	INT97007	17:43670337	rs560505426	0.805094	ovarian_cancer
17:44699851	rs116956554	INT97007	17:43725212	rs448830	0.779456	thyroid_cancer
17:44699851	rs116956554	INT97007	17:43775479	rs12150610	0.779456	thyroid_cancer
17:44699851	rs116956554	INT97007	17:43724247	rs534580821	0.773434	thyroid_cancer
17:44699851	rs116956554	INT97007	17:43725684	rs434428	0.779456	thyroid_cancer
17:43567337	rs1879586	INT97007	17:43685021	rs2906006	0.817782	ovarian_cancer
17:43567337	rs1879586	INT97007	17:43685707	rs430688	0.814715	ovarian_cancer
17:44699851	rs116956554	INT97007	17:43725762	rs434598	0.779456	thyroid_cancer
17:43567337	rs1879586	INT97007	17:43665906	rs563247091	0.817628	ovarian_cancer
17:43567337	rs1879586	INT97007	17:43692338	rs2668709	0.762108	ovarian_cancer
17:43567337	rs1879586	INT97007	17:43670696	rs531934295	0.738722	ovarian_cancer
17:43567337	rs1879586	INT97007	17:43688387	rs62066086	0.817028	ovarian_cancer
17:44699851	rs116956554	INT97007	17:43766352	rs17688205	0.774051	thyroid_cancer
17:43567337	rs1879586	INT97007	17:43667537	rs534115641	0.739634	ovarian_cancer
17:44699851	rs116956554	INT97007	17:43775546	rs12150547	0.777589	thyroid_cancer
17:44699851	rs116956554	INT97007	17:43770443	rs62056861	0.779456	thyroid_cancer
17:44699851	rs116956554	INT97007	17:43770416	rs74765707	0.779456	thyroid_cancer
17:44699851	rs116956554	INT97007	17:43770595	rs62056863	0.777589	thyroid_cancer
17:44699851	rs116956554	INT97007	17:43769516	rs56312737	0.779456	thyroid_cancer
17:44699851	rs116956554	INT97007	17:43769819	rs546539025	0.779456	thyroid_cancer
17:44699851	rs116956554	INT97007	17:43769277	rs55840731	0.779456	thyroid_cancer
17:44699851	rs116956554	INT97007	17:43769321	rs56283089	0.779456	thyroid_cancer
17:44699851	rs116956554	INT97007	17:43768496	rs55980621	0.777589	thyroid_cancer
17:44699851	rs116956554	INT97007	17:43725992	rs434971	0.777589	thyroid_cancer
17:44699851	rs116956554	INT97007	17:43769088	rs17761581	0.779456	thyroid_cancer
17:44699851	rs116956554	INT97007	17:43768621	rs567784942	0.779456	thyroid_cancer
17:44699851	rs116956554	INT97007	17:43768703	rs55972157	0.779456	thyroid_cancer
17:44699851	rs116956554	INT97007	17:43768727	rs56110538	0.779456	thyroid_cancer
17:44699851	rs116956554	INT97007	17:43768633	rs56323832	0.779456	thyroid_cancer
17:44699851	rs116956554	INT97007	17:43768501	rs55669046	0.779456	thyroid_cancer
17:44699851	rs116956554	INT97007	17:43768347	rs78052495	0.779456	thyroid_cancer
17:44699851	rs116956554	INT97007	17:43768346	rs78471340	0.779456	thyroid_cancer
17:44699851	rs116956554	INT97007	17:43768230	rs62055754	0.779456	thyroid_cancer
17:43567337	rs1879586	INT97007	17:43666820	rs62064412	0.744369	ovarian_cancer
17:44699851	rs116956554	INT97007	17:43768467	rs56100013	0.779456	thyroid_cancer
17:44699851	rs116956554	INT97007	17:43767815	rs17688296	0.779456	thyroid_cancer
17:44699851	rs116956554	INT97007	17:43767631	rs62055753	0.779456	thyroid_cancer
17:44699851	rs116956554	INT97007	17:43766497	rs576229248	0.777589	thyroid_cancer
17:44699851	rs116956554	INT97007	17:43767188	rs2040845	0.779456	thyroid_cancer
17:44699851	rs116956554	INT97007	17:43767219	rs2040844	0.779456	thyroid_cancer
17:44699851	rs116956554	INT97007	17:43765450	rs17761387	0.766539	thyroid_cancer
17:43567337	rs1879586	INT97007	17:43695263	rs112997627	0.750761	ovarian_cancer
17:44699851	rs116956554	INT97007	17:43767628	rs62055752	0.77573	thyroid_cancer
17:44699851	rs116956554	INT97007	17:43765381	rs77310586	0.779456	thyroid_cancer
17:44699851	rs116956554	INT97007	17:43764987	rs17688090	0.779456	thyroid_cancer
17:44699851	rs116956554	INT97007	17:43765080	rs17688126	0.779456	thyroid_cancer
17:44699851	rs116956554	INT97007	17:43764685	rs62055713	0.779456	thyroid_cancer
17:44699851	rs116956554	INT97007	17:43764847	rs62055715	0.779456	thyroid_cancer
17:44699851	rs116956554	INT97007	17:43764565	rs62055712	0.779456	thyroid_cancer
17:44699851	rs116956554	INT97007	17:43726125	rs385691	0.779456	thyroid_cancer
17:44699851	rs116956554	INT97007	17:43764378	rs77220413	0.779456	thyroid_cancer
17:44699851	rs116956554	INT97007	17:43764027	rs535252916	0.779456	thyroid_cancer
17:44699851	rs116956554	INT97007	17:43763935	rs17688068	0.779456	thyroid_cancer
17:43567337	rs1879586	INT97007	17:43687268	rs391338	0.746614	ovarian_cancer
17:44699851	rs116956554	INT97007	17:43765778	rs62055716	0.77573	thyroid_cancer
17:43567337	rs1879586	INT97007	17:43689090	rs56340658	0.814458	ovarian_cancer
17:44699851	rs116956554	INT97007	17:43766415	rs62055717	0.776797	thyroid_cancer
17:43567337	rs1879586	INT97007	17:43695967	rs535358515	0.818864	ovarian_cancer
17:43567337	rs1879586	INT97007	17:43686420	rs440778	0.821386	ovarian_cancer
17:43567337	rs1879586	INT97007	17:43667413	rs376183404	0.775737	ovarian_cancer
17:44699851	rs116956554	INT97007	17:43766418	rs62055718	0.774917	thyroid_cancer
17:44699851	rs116956554	INT97007	17:43775929	rs17688682	0.779456	thyroid_cancer
17:44699851	rs116956554	INT97007	17:43770525	rs62056862	0.777589	thyroid_cancer
17:43567337	rs1879586	INT97007	17:43670018	rs533085454	0.807858	ovarian_cancer
17:43567337	rs1879586	INT97007	17:43696254	rs113965826	0.821334	ovarian_cancer
17:43567337	rs1879586	INT97007	17:43692935	rs611351	0.824431	ovarian_cancer
17:43567337	rs1879586	INT97007	17:43690468	rs643024	0.824431	ovarian_cancer
17:43567337	rs1879586	INT97007	17:43682098	rs531195924	0.734282	ovarian_cancer
17:43567337	rs1879586	INT97007	17:43695197	rs528280907	0.826904	ovarian_cancer
17:43567337	rs1879586	INT97007	17:43696837	rs199505547	0.821334	ovarian_cancer
17:44699851	rs116956554	INT97007	17:43717803	rs439558	0.665464	thyroid_cancer
17:43567337	rs1879586	INT97007	17:43696920	rs143345034	0.821334	ovarian_cancer
17:43567337	rs1879586	INT97007	17:43693341	rs556106195	0.822544	ovarian_cancer
17:43567337	rs1879586	INT97007	17:43688579	rs557048086	0.824431	ovarian_cancer
17:43567337	rs1879586	INT97007	17:43684563	rs2906009	0.824431	ovarian_cancer
17:43567337	rs1879586	INT97007	17:43683597	rs4528616	0.822544	ovarian_cancer
17:43567337	rs1879586	INT97007	17:43683611	rs4471725	0.824431	ovarian_cancer
17:43567337	rs1879586	INT97007	17:43684920	rs2906007	0.824431	ovarian_cancer
17:43567337	rs1879586	INT97007	17:43666492	rs112010353	0.815143	ovarian_cancer
17:43567337	rs1879586	INT97007	17:43665379	rs573314899	0.811988	ovarian_cancer
17:44699851	rs116956554	INT97007	17:43776061	rs12150454	0.779456	thyroid_cancer
17:43567337	rs1879586	INT97007	17:43685698	rs444967	0.818237	ovarian_cancer
17:44699851	rs116956554	INT97007	17:43767538	rs62055751	0.776997	thyroid_cancer
17:44699851	rs116956554	INT97007	17:43717415	rs389978	0.777589	thyroid_cancer
17:44699851	rs116956554	INT97007	17:43766754	rs17688249	0.776997	thyroid_cancer
17:43567337	rs1879586	INT97007	17:43693379	rs532248901	0.683257	ovarian_cancer
17:43567337	rs1879586	INT97007	17:43664978	rs556968294	0.817028	ovarian_cancer
17:43567337	rs1879586	INT97007	17:43668187	rs533151386	0.807362	ovarian_cancer
17:43567337	rs1879586	INT97007	17:43667934	rs540028890	0.804856	ovarian_cancer
17:43567337	rs1879586	INT97007	17:43683627	rs4485406	0.804755	ovarian_cancer
17:44699851	rs116956554	INT97007	17:43726574	rs455028	0.779456	thyroid_cancer
17:43567337	rs1879586	INT97007	17:43666431	rs546811720	0.820074	ovarian_cancer
17:43567337	rs1879586	INT97007	17:43669250	rs539045044	0.816441	ovarian_cancer
17:44699851	rs116956554	INT97007	17:43727061	rs453997	0.77967	thyroid_cancer
17:43567337	rs1879586	INT97007	17:43666244	rs564213689	0.820074	ovarian_cancer
17:43567337	rs1879586	INT97007	17:43680850	rs369209138	0.821961	ovarian_cancer
17:43567337	rs1879586	INT97007	17:43665809	rs557435762	0.816973	ovarian_cancer
17:43567337	rs1879586	INT97007	17:43665838	rs534963106	0.818839	ovarian_cancer
17:44699851	rs116956554	INT97007	17:43726588	rs366858	0.779456	thyroid_cancer
17:43567337	rs1879586	INT97007	17:43667915	rs545864384	0.797142	ovarian_cancer
17:43567337	rs1879586	INT97007	17:43671235	rs62064436	0.825015	ovarian_cancer
17:44699851	rs116956554	INT97007	17:43730636	rs241037	0.771359	thyroid_cancer
17:43567337	rs1879586	INT97007	17:43666906	rs57213017	0.815729	ovarian_cancer
17:44699851	rs116956554	INT97007	17:43703555	rs392116	0.779456	thyroid_cancer
17:44699851	rs116956554	INT97007	17:43707619	rs681485	0.777377	thyroid_cancer
17:44699851	rs116956554	INT97007	17:43704419	rs372526058	0.779456	thyroid_cancer
17:44699851	rs116956554	INT97007	17:43704031	rs385383	0.779456	thyroid_cancer
17:44699851	rs116956554	INT97007	17:43717131	rs389217	0.779456	thyroid_cancer
17:43567337	rs1879586	INT97007	17:43698899	rs184745911	0.818294	ovarian_cancer
17:44699851	rs116956554	INT97007	17:43705518	rs376120	0.779456	thyroid_cancer
17:44699851	rs116956554	INT97007	17:43705356	rs383241	0.779456	thyroid_cancer
17:44699851	rs116956554	INT97007	17:43707620	rs594591	0.779456	thyroid_cancer
17:44699851	rs116956554	INT97007	17:43704491	rs373853	0.764723	thyroid_cancer
17:44699851	rs116956554	INT97007	17:43707848	rs593720	0.779456	thyroid_cancer
17:44699851	rs116956554	INT97007	17:43707951	rs444071	0.779456	thyroid_cancer
17:43567337	rs1879586	INT97007	17:43683792	rs201658835	0.828228	ovarian_cancer
17:43567337	rs1879586	INT97007	17:43693538	rs541886938	0.828228	ovarian_cancer
17:44699851	rs116956554	INT97007	17:43708418	rs368673667	0.77551	thyroid_cancer
17:44699851	rs116956554	INT97007	17:43707955	rs396593	0.779456	thyroid_cancer
17:44699851	rs116956554	INT97007	17:43708415	rs67379001	0.77551	thyroid_cancer
17:43567337	rs1879586	INT97007	17:43664335	rs541888769	0.798504	ovarian_cancer
17:44699851	rs116956554	INT97007	17:43709415	rs436667	0.779456	thyroid_cancer
17:44699851	rs116956554	INT97007	17:43709867	rs650927	0.779456	thyroid_cancer
17:44699851	rs116956554	INT97007	17:43702296	rs192252295	0.781331	thyroid_cancer
17:44699851	rs116956554	INT97007	17:43711539	rs2942169	0.779456	thyroid_cancer
17:44699851	rs116956554	INT97007	17:43710371	rs16940633	0.779456	thyroid_cancer
17:44699851	rs116956554	INT97007	17:43710384	rs17686610	0.779456	thyroid_cancer
17:44699851	rs116956554	INT97007	17:43709893	rs671740	0.779456	thyroid_cancer
17:44699851	rs116956554	INT97007	17:43710127	rs81632	0.777589	thyroid_cancer
17:43567337	rs1879586	INT97007	17:43693462	rs574482777	0.76438	ovarian_cancer
17:44699851	rs116956554	INT97007	17:43711312	rs2942170	0.779456	thyroid_cancer
17:44699851	rs116956554	INT97007	17:43707838	rs541941751	0.777981	thyroid_cancer
17:43567337	rs1879586	INT97007	17:43667365	rs539456495	0.802419	ovarian_cancer
17:43567337	rs1879586	INT97007	17:43667922	rs564019716	0.818237	ovarian_cancer
17:44699851	rs116956554	INT97007	17:43712337	rs241045	0.779456	thyroid_cancer
17:44699851	rs116956554	INT97007	17:43776242	rs12150091	0.779456	thyroid_cancer
17:44699851	rs116956554	INT97007	17:43712464	rs241044	0.779456	thyroid_cancer
17:44699851	rs116956554	INT97007	17:43712657	rs241042	0.779456	thyroid_cancer
17:44699851	rs116956554	INT97007	17:43714190	rs550841458	0.777589	thyroid_cancer
17:44699851	rs116956554	INT97007	17:43713925	rs241041	0.779456	thyroid_cancer
17:43567337	rs1879586	INT97007	17:43681738	rs113311910	0.686187	ovarian_cancer
17:43567337	rs1879586	INT97007	17:43687542	rs378392	0.825062	ovarian_cancer
17:44699851	rs116956554	INT97007	17:43715018	rs2942167	0.779456	thyroid_cancer
17:43567337	rs1879586	INT97007	17:43679121	rs549463181	0.816973	ovarian_cancer
17:44699851	rs116956554	INT97007	17:43714673	rs241039	0.779456	thyroid_cancer
17:44699851	rs116956554	INT97007	17:43714850	rs2942168	0.777589	thyroid_cancer
17:43567337	rs1879586	INT97007	17:43667792	rs538506995	0.796224	ovarian_cancer
17:44699851	rs116956554	INT97007	17:43715619	rs2942165	0.779456	thyroid_cancer
17:44699851	rs116956554	INT97007	17:43760199	rs113728380	0.773877	thyroid_cancer
17:44699851	rs116956554	INT97007	17:43714179	rs543398310	0.777377	thyroid_cancer
17:44699851	rs116956554	INT97007	17:43715924	rs117368197	0.779456	thyroid_cancer
17:43567337	rs1879586	INT97007	17:43675431	rs374316043	0.725791	ovarian_cancer
17:43567337	rs1879586	INT97007	17:43663247	rs1724390	0.825118	ovarian_cancer
17:44699851	rs116956554	INT97007	17:43716885	rs413778	0.779456	thyroid_cancer
17:43567337	rs1879586	INT97007	17:43666251	rs553697096	0.824431	ovarian_cancer
17:44699851	rs116956554	INT97007	17:43730598	rs241038	0.779456	thyroid_cancer
17:43567337	rs1879586	INT97007	17:43681149	rs537920412	0.738138	ovarian_cancer
17:44699851	rs116956554	INT97007	17:43759719	rs17687849	0.779456	thyroid_cancer
17:43567337	rs1879586	INT97007	17:43671099	rs539288087	0.802134	ovarian_cancer
17:43567337	rs1879586	INT97007	17:43666385	rs528272938	0.779727	ovarian_cancer
17:44699851	rs116956554	INT97007	17:43759431	rs76453925	0.766539	thyroid_cancer
17:43567337	rs1879586	INT97007	17:43668239	rs551793055	0.809631	ovarian_cancer
17:44699851	rs116956554	INT97007	17:43760080	rs56400821	0.751771	thyroid_cancer
17:44699851	rs116956554	INT97007	17:43729432	rs647483	0.779456	thyroid_cancer
17:43567337	rs1879586	INT97007	17:43668539	rs534272038	0.826253	ovarian_cancer
17:44699851	rs116956554	INT97007	17:43729384	rs413844	0.779456	thyroid_cancer
17:44699851	rs116956554	INT97007	17:43759426	rs76333921	0.777589	thyroid_cancer
17:43567337	rs1879586	INT97007	17:43669049	rs542210302	0.822544	ovarian_cancer
17:44699851	rs116956554	INT97007	17:43776371	rs12150464	0.779456	thyroid_cancer
17:43567337	rs1879586	INT97007	17:43685291	rs3975750	0.774079	ovarian_cancer
17:44699851	rs116956554	INT97007	17:43760192	rs112169475	0.779456	thyroid_cancer
17:44699851	rs116956554	INT97007	17:43727887	rs424243	0.779456	thyroid_cancer
17:43567337	rs1879586	INT97007	17:43669923	rs547777785	0.801645	ovarian_cancer
17:43567337	rs1879586	INT97007	17:43669704	rs562433512	0.803512	ovarian_cancer
17:44699851	rs116956554	INT97007	17:43731719	rs241036	0.779456	thyroid_cancer
17:43567337	rs1879586	INT97007	17:43699113	rs529311580	0.811123	ovarian_cancer
17:43567337	rs1879586	INT97007	17:43665322	rs539517706	0.800326	ovarian_cancer
17:44699851	rs116956554	INT97007	17:43776391	rs12150435	0.779456	thyroid_cancer
17:43567337	rs1879586	INT97007	17:43688249	rs62066085	0.812065	ovarian_cancer
17:43567337	rs1879586	INT97007	17:43667635	rs574307253	0.78998	ovarian_cancer
17:44699851	rs116956554	INT97007	17:43760389	rs17761100	0.779456	thyroid_cancer
17:44699851	rs116956554	INT62738	17:44859031	rs199506	0.577489	thyroid_cancer
17:44699851	rs116956554	INT97007	17:43731896	rs241035	0.779456	thyroid_cancer
17:44699851	rs116956554	INT97007	17:43761856	rs2049515	0.773225	thyroid_cancer
17:44699851	rs116956554	INT97007	17:43759048	rs17687838	0.779456	thyroid_cancer
17:44699851	rs116956554	INT97007	17:43761939	rs2158474	0.773225	thyroid_cancer
17:44699851	rs116956554	INT97007	17:43760516	rs17761124	0.779456	thyroid_cancer
17:43567337	rs1879586	INT97007	17:43681824	rs577302474	0.664533	ovarian_cancer
17:43567337	rs1879586	INT97007	17:43681796	rs565370971	0.664533	ovarian_cancer
17:44699851	rs116956554	INT97007	17:43761985	rs76927677	0.778509	thyroid_cancer
17:44699851	rs116956554	INT97007	17:43760577	rs62055704	0.779456	thyroid_cancer
17:44699851	rs116956554	INT97007	17:43760599	rs62055705	0.779456	thyroid_cancer
17:43567337	rs1879586	INT97007	17:43669879	rs532515341	0.738977	ovarian_cancer
17:43567337	rs1879586	INT97007	17:43682010	rs548425727	0.66685	ovarian_cancer
17:44699851	rs116956554	INT97007	17:43760685	rs62055706	0.779456	thyroid_cancer
17:44699851	rs116956554	INT97007	17:43760759	rs565091479	0.779456	thyroid_cancer
17:44699851	rs116956554	INT97007	17:43762429	rs62055709	0.771359	thyroid_cancer
17:43567337	rs1879586	INT97007	17:43669800	rs2732626	0.791201	ovarian_cancer
17:44699851	rs116956554	INT97007	17:43704310	rs576695524	0.769646	thyroid_cancer
17:44699851	rs116956554	INT97007	17:43758887	rs76539714	0.779456	thyroid_cancer
17:44699851	rs116956554	INT97007	17:43761381	rs75115093	0.779456	thyroid_cancer
17:43567337	rs1879586	INT97007	17:43679132	rs571297820	0.747803	ovarian_cancer
17:44699851	rs116956554	INT97007	17:43761482	rs62055707	0.779456	thyroid_cancer
17:44699851	rs116956554	INT97007	17:43758885	rs112431991	0.779456	thyroid_cancer
17:43567337	rs1879586	INT97007	17:43670073	rs544997299	0.790281	ovarian_cancer
17:44699851	rs116956554	INT97007	17:43758790	rs62055702	0.777589	thyroid_cancer
17:43567337	rs1879586	INT97007	17:43681316	rs561649369	0.816456	ovarian_cancer
17:43567337	rs1879586	INT97007	17:43685826	rs413519	0.82318	ovarian_cancer
17:43567337	rs1879586	INT97007	17:43681304	rs540358971	0.816456	ovarian_cancer
17:43567337	rs1879586	INT97007	17:43663169	rs62064388	0.829966	ovarian_cancer
17:44699851	rs116956554	INT97007	17:43758787	rs62055701	0.779456	thyroid_cancer
17:44699851	rs116956554	INT97007	17:43758148	rs62055697	0.773225	thyroid_cancer
17:44699851	rs116956554	INT97007	17:43761974	rs62055708	0.779456	thyroid_cancer
17:44699851	rs116956554	INT97007	17:43776741	rs76761706	0.779456	thyroid_cancer
17:44699851	rs116956554	INT97007	17:43758742	rs62055700	0.779456	thyroid_cancer
17:44699851	rs116956554	INT97007	17:43762594	rs17688002	0.779456	thyroid_cancer
17:44699851	rs116956554	INT97007	17:43762554	rs62055711	0.779456	thyroid_cancer
17:44699851	rs116956554	INT62738	17:44826056	rs9896243	0.637329	thyroid_cancer
17:44699851	rs116956554	INT97007	17:43762537	rs62055710	0.779456	thyroid_cancer
17:44699851	rs116956554	INT97007	17:43762255	rs17761207	0.779456	thyroid_cancer
17:44699851	rs116956554	INT97007	17:43733048	rs241034	0.779456	thyroid_cancer
17:44699851	rs116956554	INT97007	17:43776742	rs80143279	0.779456	thyroid_cancer
17:44699851	rs116956554	INT97007	17:43758382	rs17761046	0.779456	thyroid_cancer
17:44699851	rs116956554	INT97007	17:43715427	rs2942166	0.507294	thyroid_cancer
17:44699851	rs116956554	INT97007	17:43776787	rs17761985	0.779456	thyroid_cancer
17:43567337	rs1879586	INT97007	17:43683392	rs451737	0.745432	ovarian_cancer
17:44699851	rs116956554	INT97007	17:43758238	rs62055698	0.779456	thyroid_cancer
17:44699851	rs116956554	INT97007	17:43733707	rs533717295	0.779456	thyroid_cancer
17:43567337	rs1879586	INT97007	17:43663213	rs530808688	0.788883	ovarian_cancer
17:44699851	rs116956554	INT97007	17:43758125	rs62055696	0.779456	thyroid_cancer
17:44699851	rs116956554	INT97007	17:43758116	rs532787183	0.77061	thyroid_cancer
17:44699851	rs116956554	INT97007	17:43762846	rs2040846	0.777589	thyroid_cancer
17:44699851	rs116956554	INT97007	17:43733983	rs241033	0.779456	thyroid_cancer
17:44699851	rs116956554	INT97007	17:43758078	rs112155389	0.779456	thyroid_cancer
17:44699851	rs116956554	INT97007	17:43758011	rs55651627	0.777981	thyroid_cancer
17:44699851	rs116956554	INT97007	17:43776945	rs62056873	0.779456	thyroid_cancer
17:43567337	rs1879586	INT97007	17:43670940	rs571944974	0.808567	ovarian_cancer
17:43567337	rs1879586	INT97007	17:43681771	rs572771346	0.669774	ovarian_cancer
17:44699851	rs116956554	INT97007	17:43734145	rs241032	0.772032	thyroid_cancer
17:43567337	rs1879586	INT97007	17:43666001	rs62064395	0.762652	ovarian_cancer
17:44699851	rs116956554	INT97007	17:43757777	rs562098568	0.779456	thyroid_cancer
17:44699851	rs116956554	INT97007	17:43763007	rs4486953	0.779456	thyroid_cancer
17:44699851	rs116956554	INT97007	17:43734255	rs556466432	0.779456	thyroid_cancer
17:44699851	rs116956554	INT97007	17:43757776	rs543716852	0.779456	thyroid_cancer
17:44699851	rs116956554	INT97007	17:43734304	rs241031	0.779456	thyroid_cancer
17:43567337	rs1879586	INT97007	17:43691173	rs373417	0.814565	ovarian_cancer
17:44699851	rs116956554	INT97007	17:43728137	rs422112	0.777589	thyroid_cancer
17:44699851	rs116956554	INT97007	17:43734503	rs241030	0.779456	thyroid_cancer
17:43567337	rs1879586	INT97007	17:43670536	rs549413112	0.756821	ovarian_cancer
17:43567337	rs1879586	INT97007	17:43688042	rs552185305	0.778479	ovarian_cancer
17:44699851	rs116956554	INT97007	17:43734643	rs241029	0.779456	thyroid_cancer
17:43567337	rs1879586	INT97007	17:43679193	rs538814482	0.76427	ovarian_cancer
17:44699851	rs116956554	INT97007	17:43756340	rs74398257	0.773225	thyroid_cancer
17:43567337	rs1879586	INT97007	17:43666002	rs367637729	0.804738	ovarian_cancer
17:43567337	rs1879586	INT97007	17:43682323	rs532077888	0.815143	ovarian_cancer
17:44699851	rs116956554	INT97007	17:43757161	rs78487840	0.779456	thyroid_cancer
17:44699851	rs116956554	INT97007	17:43735276	rs241028	0.770765	thyroid_cancer
17:44699851	rs116956554	INT97007	17:43763202	rs17688032	0.779456	thyroid_cancer
17:44699851	rs116956554	INT97007	17:43777542	rs17688767	0.779456	thyroid_cancer
17:44699851	rs116956554	INT97007	17:43777578	rs62056874	0.779456	thyroid_cancer
17:44699851	rs116956554	INT97007	17:43777710	rs17688773	0.779456	thyroid_cancer
17:44699851	rs116956554	INT97007	17:43777835	rs543681455	0.779456	thyroid_cancer
17:44699851	rs116956554	INT97007	17:43778003	rs62056875	0.779456	thyroid_cancer
17:44699851	rs116956554	INT97007	17:43778315	rs555623119	0.779456	thyroid_cancer
17:44699851	rs116956554	INT97007	17:43778406	rs17688875	0.779456	thyroid_cancer
17:44699851	rs116956554	INT97007	17:43778602	rs17762165	0.777589	thyroid_cancer
17:44699851	rs116956554	INT97007	17:43763241	rs17688056	0.779456	thyroid_cancer
17:44699851	rs116956554	INT97007	17:43756833	rs757500	0.779456	thyroid_cancer
17:44699851	rs116956554	INT97007	17:43756685	rs757501	0.779456	thyroid_cancer
17:44699851	rs116956554	INT97007	17:43756466	rs757503	0.77573	thyroid_cancer
17:44699851	rs116956554	INT97007	17:43756458	rs872972	0.779456	thyroid_cancer
17:44699851	rs116956554	INT97007	17:43756506	rs757502	0.772032	thyroid_cancer
17:43567337	rs1879586	INT97007	17:43671066	rs531291107	0.741184	ovarian_cancer
17:44699851	rs116956554	INT97007	17:43756376	rs17687740	0.779456	thyroid_cancer
17:44699851	rs116956554	INT97007	17:43756171	rs561659645	0.779456	thyroid_cancer
17:44699851	rs116956554	INT97007	17:43754576	rs62055690	0.77551	thyroid_cancer
17:44699851	rs116956554	INT97007	17:43754909	rs62055692	0.779456	thyroid_cancer
17:44699851	rs116956554	INT97007	17:43754850	rs62055691	0.779456	thyroid_cancer
17:44699851	rs116956554	INT97007	17:43754569	rs62055689	0.779456	thyroid_cancer
17:44699851	rs116956554	INT97007	17:43754505	rs62055665	0.779456	thyroid_cancer
17:44699851	rs116956554	INT97007	17:43754209	rs79073784	0.779456	thyroid_cancer
17:44699851	rs116956554	INT97007	17:43756910	rs62055693	0.777589	thyroid_cancer
17:44699851	rs116956554	INT97007	17:43754010	rs76717812	0.779456	thyroid_cancer
17:44699851	rs116956554	INT97007	17:43735478	rs241027	0.779456	thyroid_cancer
17:44699851	rs116956554	INT97007	17:43778752	rs62056876	0.774281	thyroid_cancer
17:43567337	rs1879586	INT97007	17:43687393	rs411305	0.695454	ovarian_cancer
17:44699851	rs116956554	INT97007	17:43735555	rs241026	0.779456	thyroid_cancer
17:44699851	rs116956554	INT97007	17:43776425	rs112972619	0.752106	thyroid_cancer
17:43567337	rs1879586	INT97007	17:43654468	rs62064364	0.811706	ovarian_cancer
17:44699851	rs116956554	INT97007	17:43753642	rs62055664	0.779456	thyroid_cancer
17:44699851	rs116956554	INT97007	17:43753454	rs62055663	0.779456	thyroid_cancer
17:44699851	rs116956554	INT97007	17:43778828	rs62056877	0.773877	thyroid_cancer
17:44699851	rs116956554	INT97007	17:43752566	rs62055662	0.779456	thyroid_cancer
17:44699851	rs116956554	INT97007	17:43736763	rs241024	0.773225	thyroid_cancer
17:43567337	rs1879586	INT97007	17:43574611	rs62065457	0.83318	ovarian_cancer
17:44699851	rs116956554	INT62738	17:44843136	rs199528	0.802889	thyroid_cancer
17:43567337	rs1879586	INT97007	17:43665468	rs555776298	0.813509	ovarian_cancer
17:44699851	rs116956554	INT97007	17:43751598	rs558738552	0.775124	thyroid_cancer
17:44699851	rs116956554	INT97007	17:43752078	rs113155081	0.779456	thyroid_cancer
17:43567337	rs1879586	INT97007	17:43576046	rs200133133	0.838141	ovarian_cancer
17:44699851	rs116956554	INT97007	17:43737040	rs241023	0.779456	thyroid_cancer
17:44699851	rs116956554	INT97007	17:43752039	rs62055661	0.779456	thyroid_cancer
17:44699851	rs116956554	INT97007	17:43754099	rs17687667	0.77573	thyroid_cancer
17:43567337	rs1879586	INT97007	17:43575452	rs566127718	0.833754	ovarian_cancer
17:43567337	rs1879586	INT97007	17:43575946	rs112556326	0.837571	ovarian_cancer
17:43567337	rs1879586	INT97007	17:43574935	rs62066460	0.835659	ovarian_cancer
17:43567337	rs1879586	INT97007	17:43574229	rs189777036	0.837571	ovarian_cancer
17:43567337	rs1879586	INT97007	17:43573649	rs188710438	0.835659	ovarian_cancer
17:43567337	rs1879586	INT97007	17:43572896	rs5026246	0.845259	ovarian_cancer
17:43567337	rs1879586	INT97007	17:43572419	rs56328224	0.845259	ovarian_cancer
17:44699851	rs116956554	INT97007	17:43737730	rs241022	0.779456	thyroid_cancer
17:44699851	rs116956554	INT97007	17:43751427	rs113486004	0.779456	thyroid_cancer
17:43567337	rs1879586	INT97007	17:43573231	rs571854911	0.743246	ovarian_cancer
17:43567337	rs1879586	INT97007	17:43671471	rs140012394	0.803576	ovarian_cancer
17:44699851	rs116956554	INT97007	17:43751308	rs62055660	0.779456	thyroid_cancer
17:43567337	rs1879586	INT97007	17:43573419	rs62065453	0.847209	ovarian_cancer
17:44699851	rs116956554	INT97007	17:43751246	rs62053959	0.777589	thyroid_cancer
17:44699851	rs116956554	INT97007	17:43738627	rs241021	0.773225	thyroid_cancer
17:43567337	rs1879586	INT97007	17:43574016	rs2684670	0.833386	ovarian_cancer
17:44699851	rs116956554	INT97007	17:43781720	rs199504614	0.777377	thyroid_cancer
17:44699851	rs116956554	INT97007	17:43751223	rs62053958	0.779456	thyroid_cancer
17:44699851	rs116956554	INT97007	17:43781778	rs17762361	0.779456	thyroid_cancer
17:44699851	rs116956554	INT97007	17:43781250	rs968027	0.779456	thyroid_cancer
17:44699851	rs116956554	INT97007	17:43781505	rs79892630	0.779456	thyroid_cancer
17:44699851	rs116956554	INT97007	17:43781426	rs62056879	0.779456	thyroid_cancer
17:44699851	rs116956554	INT97007	17:43781105	rs968028	0.779456	thyroid_cancer
17:44699851	rs116956554	INT97007	17:43780948	rs17762308	0.779456	thyroid_cancer
17:44699851	rs116956554	INT97007	17:43780561	rs62056878	0.779456	thyroid_cancer
17:44699851	rs116956554	INT97007	17:43779419	rs17688944	0.779456	thyroid_cancer
17:44699851	rs116956554	INT97007	17:43779657	rs1526129	0.779456	thyroid_cancer
17:44699851	rs116956554	INT97007	17:43779351	rs17688922	0.779456	thyroid_cancer
17:43567337	rs1879586	INT97007	17:43673792	rs533773027	0.782217	ovarian_cancer
17:44699851	rs116956554	INT97007	17:43751101	rs112637166	0.779456	thyroid_cancer
17:44699851	rs116956554	INT97007	17:43736504	rs241025	0.508739	thyroid_cancer
17:44699851	rs116956554	INT97007	17:43738676	rs241020	0.777589	thyroid_cancer
17:44699851	rs116956554	INT62738	17:44847834	rs199525	0.802889	thyroid_cancer
17:43567337	rs1879586	INT97007	17:43573061	rs62065452	0.837805	ovarian_cancer
17:44699851	rs116956554	INT97007	17:43750939	rs62053957	0.779456	thyroid_cancer
17:44699851	rs116956554	INT62738	17:44857126	rs372432390	0.578249	thyroid_cancer
17:44699851	rs116956554	INT97007	17:43746276	rs17760733	0.777377	thyroid_cancer
17:44699851	rs116956554	INT97007	17:43750315	rs62053956	0.779456	thyroid_cancer
17:44699851	rs116956554	INT97007	17:43779031	rs560265250	0.776808	thyroid_cancer
17:44699851	rs116956554	INT97007	17:43757450	rs55974014	0.791066	thyroid_cancer
17:44699851	rs116956554	INT97007	17:43750238	rs17687625	0.779456	thyroid_cancer
17:43567337	rs1879586	INT97007	17:43661959	rs537252437	0.685801	ovarian_cancer
17:44699851	rs116956554	INT97007	17:43777957	rs565067939	0.777589	thyroid_cancer
17:43567337	rs1879586	INT97007	17:43660209	rs554500236	0.688247	ovarian_cancer
17:44699851	rs116956554	INT97007	17:43748412	rs62053950	0.779456	thyroid_cancer
17:43567337	rs1879586	INT97007	17:43661378	rs531028946	0.685801	ovarian_cancer
17:44699851	rs116956554	INT97007	17:43748101	rs62053949	0.779456	thyroid_cancer
17:44699851	rs116956554	INT97007	17:43748046	rs62053948	0.779456	thyroid_cancer
17:44699851	rs116956554	INT97007	17:43747683	rs62053947	0.779456	thyroid_cancer
17:44699851	rs116956554	INT97007	17:43747677	rs62053946	0.779456	thyroid_cancer
17:43567337	rs1879586	INT97007	17:43659738	rs1971374	0.685801	ovarian_cancer
17:43567337	rs1879586	INT97007	17:43659975	rs543659018	0.688918	ovarian_cancer
17:44699851	rs116956554	INT97007	17:43749168	rs62053951	0.779456	thyroid_cancer
17:44699851	rs116956554	INT97007	17:43778680	rs17688916	0.716115	thyroid_cancer
17:44699851	rs116956554	INT97007	17:43749261	rs62053952	0.777589	thyroid_cancer
17:44699851	rs116956554	INT97007	17:43746839	rs62053945	0.779456	thyroid_cancer
17:44699851	rs116956554	INT97007	17:43746721	rs17687504	0.779456	thyroid_cancer
17:44699851	rs116956554	INT97007	17:43749454	rs62053953	0.779456	thyroid_cancer
17:44699851	rs116956554	INT97007	17:43746610	rs142642115	0.779456	thyroid_cancer
17:44699851	rs116956554	INT97007	17:43746418	rs79675109	0.779456	thyroid_cancer
17:44699851	rs116956554	INT97007	17:43749579	rs17687534	0.779456	thyroid_cancer
17:44699851	rs116956554	INT97007	17:43750137	rs17760817	0.779456	thyroid_cancer
17:44699851	rs116956554	INT97007	17:43746187	rs534811419	0.779456	thyroid_cancer
17:44699851	rs116956554	INT62738	17:44862162	rs199503	0.80082	thyroid_cancer
17:44699851	rs116956554	INT97007	17:43749949	rs62053954	0.779456	thyroid_cancer
17:44699851	rs116956554	INT97007	17:43749980	rs62053955	0.779456	thyroid_cancer
17:44699851	rs116956554	INT97007	17:43750010	rs17687571	0.779456	thyroid_cancer
17:44699851	rs116956554	INT97007	17:43744990	rs17687462	0.779456	thyroid_cancer
17:44699851	rs116956554	INT97007	17:43779624	rs1526128	0.758548	thyroid_cancer
17:44699851	rs116956554	INT97007	17:43742454	rs566014437	0.754891	thyroid_cancer
17:43567337	rs1879586	INT97007	17:43658778	rs577330784	0.673605	ovarian_cancer
17:43567337	rs1879586	INT97007	17:43659251	rs556674103	0.678476	ovarian_cancer
17:44699851	rs116956554	INT97007	17:43741136	rs55688739	0.773877	thyroid_cancer
17:43567337	rs1879586	INT97007	17:43659526	rs563993701	0.688107	ovarian_cancer
17:44699851	rs116956554	INT97007	17:43743045	rs17760631	0.779456	thyroid_cancer
17:44699851	rs116956554	INT97007	17:43740856	rs62053939	0.777589	thyroid_cancer
17:44699851	rs116956554	INT97007	17:43740967	rs111273167	0.779456	thyroid_cancer
17:44699851	rs116956554	INT97007	17:43741452	rs17760577	0.77551	thyroid_cancer
17:44699851	rs116956554	INT97007	17:43741028	rs62053940	0.779456	thyroid_cancer
17:43567337	rs1879586	INT97007	17:43663780	rs573405751	0.747155	ovarian_cancer
17:44699851	rs116956554	INT97007	17:43741627	rs565024979	0.779456	thyroid_cancer
17:44699851	rs116956554	INT62738	17:44860021	rs70600	0.796687	thyroid_cancer
17:43567337	rs1879586	INT97007	17:43664231	rs1706741	0.573766	ovarian_cancer
17:43567337	rs1879586	INT97007	17:43656895	rs527989506	0.683357	ovarian_cancer
17:43567337	rs1879586	INT97007	17:43661751	rs2693359	0.680915	ovarian_cancer
17:44699851	rs116956554	INT62738	17:44865498	rs199499	0.671837	thyroid_cancer
17:43567337	rs1879586	INT97007	17:43668512	rs527325496	0.779321	ovarian_cancer
17:43567337	rs1879586	INT97007	17:43663843	rs62064389	0.709956	ovarian_cancer
17:44828931	rs199533	INT62738	17:44861003	rs199504	0.548652	breast_cancer
17:43567337	rs1879586	INT97007	17:43675489	rs543893750	0.619658	ovarian_cancer
17:44699851	rs116956554	INT62738	17:44859715	rs70602	0.577262	thyroid_cancer
17:44699851	rs116956554	INT62738	17:44859410	rs199505	0.58199	thyroid_cancer
17:43567337	rs1879586	INT97007	17:43696159	rs62066123	0.722048	ovarian_cancer
17:44699851	rs116956554	INT62738	17:44859148	rs430685	0.570332	thyroid_cancer
17:44699851	rs116956554	INT62738	17:44859144	rs415430	0.570332	thyroid_cancer
17:44699851	rs116956554	INT62738	17:44858855	rs199507	0.567663	thyroid_cancer
17:44699851	rs116956554	INT62738	17:44858728	rs199509	0.567663	thyroid_cancer
17:44699851	rs116956554	INT62738	17:44857929	rs199510	0.567663	thyroid_cancer
17:44699851	rs116956554	INT62738	17:44857352	rs199512	0.568819	thyroid_cancer
17:44699851	rs116956554	INT62738	17:44856485	rs199516	0.570745	thyroid_cancer
17:44699851	rs116956554	INT62738	17:44856641	rs199515	0.564975	thyroid_cancer
17:44699851	rs116956554	INT62738	17:44856881	rs199514	0.566896	thyroid_cancer
17:44788310	rs183211	INT62738	17:44736722	rs145281367	0.733235	ovarian_cancer
17:44699851	rs116956554	INT62738	17:44856932	rs199513	0.564213	thyroid_cancer
17:44828931	rs199533	INT62738	17:44863133	rs916888	0.571433	breast_cancer
17:43567337	rs1879586	INT95572	17:43574611	rs62065457	0.83318	ovarian_cancer
17:43567337	rs1879586	INT95572	17:43573061	rs62065452	0.837805	ovarian_cancer
17:44865603	rs199498	INT62738	17:44862347	rs199502	0.69155	breast_cancer
17:43567337	rs1879586	INT95572	17:43576046	rs200133133	0.838141	ovarian_cancer
17:43567337	rs1879586	INT95572	17:43575946	rs112556326	0.837571	ovarian_cancer
17:43567337	rs1879586	INT95572	17:43575452	rs566127718	0.833754	ovarian_cancer
17:43567337	rs1879586	INT95572	17:43574935	rs62066460	0.835659	ovarian_cancer
17:43567337	rs1879586	INT95572	17:43574229	rs189777036	0.837571	ovarian_cancer
17:43567337	rs1879586	INT95572	17:43573649	rs188710438	0.835659	ovarian_cancer
17:43567337	rs1879586	INT95572	17:43572896	rs5026246	0.845259	ovarian_cancer
17:43567337	rs1879586	INT95572	17:43572419	rs56328224	0.845259	ovarian_cancer
17:43567337	rs1879586	INT95572	17:43573231	rs571854911	0.743246	ovarian_cancer
17:43567337	rs1879586	INT95572	17:43574016	rs2684670	0.833386	ovarian_cancer
17:44788310	rs183211	INT62738	17:44801340	rs199452	0.98335	ovarian_cancer
17:43567337	rs1879586	INT95572	17:43573419	rs62065453	0.847209	ovarian_cancer
17:44788310	rs183211	INT62738	17:44762589	rs199461	0.984833	ovarian_cancer
17:44788310	rs183211	INT62738	17:44786336	rs199437	0.999237	ovarian_cancer
17:44788310	rs183211	INT62738	17:44788310	rs183211	1	ovarian_cancer
17:44788310	rs183211	INT62738	17:44789285	rs199436	0.999237	ovarian_cancer
17:44788310	rs183211	INT62738	17:44791643	rs199438	0.999237	ovarian_cancer
17:44788310	rs183211	INT62738	17:44764775	rs199460	0.911388	ovarian_cancer
17:44788310	rs183211	INT62738	17:44800946	rs199453	0.998474	ovarian_cancer
17:44788310	rs183211	INT62738	17:44847707	rs199526	0.535259	ovarian_cancer
17:44788310	rs183211	INT62738	17:44808902	rs199449	0.993907	ovarian_cancer
17:44788310	rs183211	INT62738	17:44818276	rs199444	0.993907	ovarian_cancer
17:44788310	rs183211	INT62738	17:44820122	rs199442	0.99239	ovarian_cancer
17:44788310	rs183211	INT62738	17:44795234	rs142167	0.998474	ovarian_cancer
17:44699851	rs116956554	INT97007	17:43744203	rs62053943	0.58577	thyroid_cancer
17:44865603	rs199498	INT62738	17:44865603	rs199498	1	breast_cancer
17:43567337	rs1879586	INT97007	17:43541656	rs3946526	0.894802	ovarian_cancer
17:43567337	rs1879586	INT97007	17:43539437	rs62065393	0.892412	ovarian_cancer
17:43567337	rs1879586	INT97007	17:43538807	rs62065389	0.924289	ovarian_cancer
17:43567337	rs1879586	INT97007	17:43538523	rs111423688	0.924289	ovarian_cancer
17:43567337	rs1879586	INT97007	17:43537711	rs62065388	0.921751	ovarian_cancer
17:43567337	rs1879586	INT97007	17:43534694	rs62065385	0.924243	ovarian_cancer
17:43567337	rs1879586	INT97007	17:43532804	rs62065384	0.924289	ovarian_cancer
17:44788310	rs183211	INT62738	17:44753643	rs374952396	0.706114	ovarian_cancer
17:44788310	rs183211	INT62738	17:44753645	rs369332489	0.706114	ovarian_cancer
17:43567337	rs1879586	INT97007	17:43540732	rs2905465	0.871387	ovarian_cancer
17:44788310	rs183211	INT62738	17:44800110	rs199454	0.888526	ovarian_cancer
17:44788310	rs183211	INT62738	17:44808342	rs34162554	0.88453	ovarian_cancer
17:44788310	rs183211	INT62738	17:44813169	rs199446	0.88453	ovarian_cancer
17:44788310	rs183211	INT62738	17:44830414	rs199531	0.987079	ovarian_cancer
17:43567337	rs1879586	INT97007	17:43527025	rs62065380	0.906772	ovarian_cancer
17:44788310	rs183211	INT62738	17:44820425	rs199536	0.882917	ovarian_cancer
17:43567337	rs1879586	INT97007	17:43525365	rs62065379	0.924289	ovarian_cancer
17:43567337	rs1879586	INT97007	17:43524526	rs113575082	0.892412	ovarian_cancer
17:44788310	rs183211	INT62738	17:44781143	rs200403	0.728062	ovarian_cancer
17:43567337	rs1879586	INT97007	17:43570893	rs1879583	0.964513	ovarian_cancer
17:43567337	rs1879586	INT97007	17:43570680	rs1879582	0.967035	ovarian_cancer
17:43567337	rs1879586	INT97007	17:43569909	rs62065449	0.961994	ovarian_cancer
17:43567337	rs1879586	INT97007	17:43569245	rs113322852	0.969559	ovarian_cancer
17:43567337	rs1879586	INT97007	17:43569083	rs62065447	0.969559	ovarian_cancer
17:43567337	rs1879586	INT97007	17:43569001	rs531559456	0.969559	ovarian_cancer
17:43567337	rs1879586	INT97007	17:43553496	rs371165877	0.806553	ovarian_cancer
17:43567337	rs1879586	INT97007	17:43568278	rs371185851	0.956917	ovarian_cancer
17:43567337	rs1879586	INT97007	17:43570407	rs62065450	0.773374	ovarian_cancer
17:43567337	rs1879586	INT97007	17:43567337	rs1879586	1	ovarian_cancer
17:43567337	rs1879586	INT97007	17:43567175	rs1879585	0.969594	ovarian_cancer
17:43567337	rs1879586	INT97007	17:43569770	rs62065448	0.951865	ovarian_cancer
17:43567337	rs1879586	INT97007	17:43521161	rs62065376	0.890034	ovarian_cancer
17:44788310	rs183211	INT62738	17:44800046	rs7224296	0.628233	ovarian_cancer
17:43567337	rs1879586	INT97007	17:43558092	rs62065438	0.969543	ovarian_cancer
17:43567337	rs1879586	INT97007	17:43556862	rs56159231	0.967057	ovarian_cancer
17:43567337	rs1879586	INT97007	17:43556652	rs62065436	0.967057	ovarian_cancer
17:43567337	rs1879586	INT97007	17:43520272	rs62065374	0.924289	ovarian_cancer
17:43567337	rs1879586	INT97007	17:43568928	rs561247534	0.924754	ovarian_cancer
17:43567337	rs1879586	INT97007	17:43551083	rs55746869	0.930355	ovarian_cancer
17:43567337	rs1879586	INT97007	17:43551546	rs528622077	0.967057	ovarian_cancer
17:43567337	rs1879586	INT97007	17:43546057	rs62065399	0.964538	ovarian_cancer
17:43567337	rs1879586	INT97007	17:43548424	rs55671319	0.928209	ovarian_cancer
17:43567337	rs1879586	INT97007	17:43549608	rs149366495	0.967057	ovarian_cancer
17:43567337	rs1879586	INT97007	17:43517054	rs62064657	0.911838	ovarian_cancer
17:43567337	rs1879586	INT97007	17:43516402	rs17631303	0.911838	ovarian_cancer
17:43567337	rs1879586	INT97007	17:43563606	rs142925250	0.580838	ovarian_cancer
17:43567337	rs1879586	INT97007	17:43542037	rs62065395	0.843938	ovarian_cancer
17:43567337	rs1879586	INT97007	17:43541627	rs2139890	0.844638	ovarian_cancer
17:44788310	rs183211	INT62738	17:44799216	rs199455	0.729953	ovarian_cancer
17:43567337	rs1879586	INT97007	17:43540472	rs148269941	0.844638	ovarian_cancer
17:43567337	rs1879586	INT97007	17:43540273	rs62065394	0.844638	ovarian_cancer
17:43567337	rs1879586	INT97007	17:43539968	rs77099723	0.844638	ovarian_cancer
17:43567337	rs1879586	INT97007	17:43539723	rs2684526	0.844638	ovarian_cancer
17:43567337	rs1879586	INT97007	17:43543207	rs62065396	0.961953	ovarian_cancer
17:43567337	rs1879586	INT97007	17:43539035	rs62065392	0.813285	ovarian_cancer
17:43567337	rs1879586	INT97007	17:43538993	rs62065391	0.844638	ovarian_cancer
17:43567337	rs1879586	INT97007	17:43538991	rs62065390	0.844638	ovarian_cancer
17:43567337	rs1879586	INT97007	17:43536970	rs56314414	0.844638	ovarian_cancer
17:43567337	rs1879586	INT97007	17:43536743	rs56005713	0.844638	ovarian_cancer
17:43567337	rs1879586	INT97007	17:43513896	rs62064654	0.921751	ovarian_cancer
17:43567337	rs1879586	INT97007	17:43536408	rs55703888	0.844638	ovarian_cancer
17:43567337	rs1879586	INT97007	17:43512318	rs56168933	0.892412	ovarian_cancer
17:43567337	rs1879586	INT97007	17:43531926	rs112257723	0.844638	ovarian_cancer
17:44788310	rs183211	INT62738	17:44836653	rs199530	0.716482	ovarian_cancer
17:44788310	rs183211	INT62738	17:44836302	rs9912530	0.621414	ovarian_cancer
17:43567337	rs1879586	INT97007	17:43510187	rs55642947	0.924289	ovarian_cancer
17:43567337	rs1879586	INT97007	17:43529769	rs1079432	0.844638	ovarian_cancer
17:43567337	rs1879586	INT97007	17:43529687	rs1079434	0.844638	ovarian_cancer
17:43567337	rs1879586	INT97007	17:43509778	rs56020833	0.924289	ovarian_cancer
17:43567337	rs1879586	INT97007	17:43529293	rs2077606	0.844638	ovarian_cancer
17:43567337	rs1879586	INT97007	17:43563305	rs112995489	0.826912	ovarian_cancer
17:43567337	rs1879586	INT97007	17:43563349	rs111960572	0.826912	ovarian_cancer
17:43567337	rs1879586	INT97007	17:43563304	rs112275793	0.826912	ovarian_cancer
17:43567337	rs1879586	INT97007	17:43527323	rs112538459	0.844638	ovarian_cancer
17:43567337	rs1879586	INT97007	17:43534353	rs2960000	0.560863	ovarian_cancer
17:43567337	rs1879586	INT97007	17:43525346	rs67974075	0.844638	ovarian_cancer
17:43567337	rs1879586	INT97007	17:43552812	rs71227520	0.814178	ovarian_cancer
17:43567337	rs1879586	INT97007	17:43565599	rs62065444	0.839944	ovarian_cancer
17:43567337	rs1879586	INT97007	17:43525022	rs71373572	0.844638	ovarian_cancer
17:43567337	rs1879586	INT97007	17:43564357	rs62065443	0.839944	ovarian_cancer
17:43567337	rs1879586	INT97007	17:43563894	rs62065442	0.83405	ovarian_cancer
17:43567337	rs1879586	INT97007	17:43564222	rs144733372	0.692093	ovarian_cancer
17:43567337	rs1879586	INT97007	17:43563093	rs62065441	0.836007	ovarian_cancer
17:43567337	rs1879586	INT97007	17:43523385	rs149182889	0.841755	ovarian_cancer
17:43567337	rs1879586	INT97007	17:43566931	rs3972613	0.764055	ovarian_cancer
17:43567337	rs1879586	INT97007	17:43565840	rs62065445	0.76572	ovarian_cancer
17:43567337	rs1879586	INT97007	17:43557612	rs62065437	0.885044	ovarian_cancer
17:43567337	rs1879586	INT97007	17:43476807	rs56220387	0.904422	ovarian_cancer
17:43567337	rs1879586	INT97007	17:43556982	rs55643511	0.885044	ovarian_cancer
17:44788310	rs183211	INT62738	17:44853456	rs199521	0.65958	ovarian_cancer
17:43567337	rs1879586	INT97007	17:43555253	rs56192752	0.885044	ovarian_cancer
17:43567337	rs1879586	INT97007	17:43522775	rs535598311	0.815568	ovarian_cancer
17:43567337	rs1879586	INT97007	17:43557856	rs543051981:rs552113286	0.855976	ovarian_cancer
17:43567337	rs1879586	INT97007	17:43522361	rs62065378	0.844638	ovarian_cancer
17:43567337	rs1879586	INT97007	17:43552921	rs12452273	0.885044	ovarian_cancer
17:43567337	rs1879586	INT97007	17:43552717	rs147243132	0.885044	ovarian_cancer
17:43567337	rs1879586	INT97007	17:43552537	rs71238846	0.885044	ovarian_cancer
17:43567337	rs1879586	INT97007	17:43551613	rs62065404	0.885044	ovarian_cancer
17:43567337	rs1879586	INT97007	17:43551523	rs62065403	0.885044	ovarian_cancer
17:43567337	rs1879586	INT97007	17:43551321	rs56015792	0.885044	ovarian_cancer
17:43567337	rs1879586	INT97007	17:43545893	rs1879581	0.885044	ovarian_cancer
17:43567337	rs1879586	INT97007	17:43551151	rs12950965	0.885044	ovarian_cancer
17:43567337	rs1879586	INT97007	17:43544379	rs55663797	0.893799	ovarian_cancer
17:43567337	rs1879586	INT97007	17:43544206	rs2959992	0.893799	ovarian_cancer
17:43567337	rs1879586	INT97007	17:43548481	rs55652155	0.885044	ovarian_cancer
17:43567337	rs1879586	INT97007	17:43548321	rs55930887	0.880721	ovarian_cancer
17:43567337	rs1879586	INT97007	17:43550107	rs2090847	0.885044	ovarian_cancer
17:43567337	rs1879586	INT97007	17:43521193	rs62065377	0.842472	ovarian_cancer
17:43567337	rs1879586	INT97007	17:43549526	rs17631676	0.880721	ovarian_cancer
17:44788310	rs183211	INT62738	17:44862613	rs199501	0.555356	ovarian_cancer
17:43567337	rs1879586	INT97007	17:43520675	rs35329349	0.538192	ovarian_cancer
17:43567337	rs1879586	INT97007	17:43503284	rs76344126	0.921751	ovarian_cancer
17:43567337	rs1879586	INT97007	17:43519564	rs34887474	0.844638	ovarian_cancer
17:43567337	rs1879586	INT97007	17:43525166	rs373607110	0.699224	ovarian_cancer
17:44865603	rs199498	INT62738	17:44865439	rs2074404	0.593569	breast_cancer
17:43567337	rs1879586	INT97007	17:43473307	rs62064597	0.88954	ovarian_cancer
17:43567337	rs1879586	INT97007	17:43543083	rs77319632	0.870602	ovarian_cancer
17:43567337	rs1879586	INT97007	17:43517252	rs35489312	0.836122	ovarian_cancer
17:43567337	rs1879586	INT97007	17:43520118	rs2684641	0.543809	ovarian_cancer
17:43567337	rs1879586	INT97007	17:43516739	rs557443000	0.836122	ovarian_cancer
17:43567337	rs1879586	INT97007	17:43515885	rs36114997	0.844638	ovarian_cancer
17:43567337	rs1879586	INT97007	17:43515846	rs34363898	0.844638	ovarian_cancer
17:43567337	rs1879586	INT97007	17:43500477	rs62064645	0.924289	ovarian_cancer
17:43567337	rs1879586	INT97007	17:43463493	rs79724577	0.89435	ovarian_cancer
17:43567337	rs1879586	INT97007	17:43514954	rs62064655	0.844638	ovarian_cancer
17:43567337	rs1879586	INT97007	17:43513551	rs9730	0.844638	ovarian_cancer
17:43567337	rs1879586	INT97007	17:43513441	rs11012	0.822528	ovarian_cancer
17:43567337	rs1879586	INT97007	17:43512439	rs55790407	0.844638	ovarian_cancer
17:43567337	rs1879586	INT97007	17:43512206	rs12946900	0.844638	ovarian_cancer
17:43567337	rs1879586	INT97007	17:43511435	rs34465449	0.844638	ovarian_cancer
17:43567337	rs1879586	INT97007	17:43475929	rs2028078	0.78048	ovarian_cancer
17:43567337	rs1879586	INT97007	17:43474668	rs62064598	0.709161	ovarian_cancer
17:43567337	rs1879586	INT97007	17:43509316	rs62064653	0.842156	ovarian_cancer
17:43567337	rs1879586	INT97007	17:43509310	rs62064652	0.839991	ovarian_cancer
17:43567337	rs1879586	INT97007	17:43490853	rs62064643	0.919315	ovarian_cancer
17:43567337	rs1879586	INT97007	17:43480701	rs62064600	0.697113	ovarian_cancer
17:43567337	rs1879586	INT97007	17:43479748	rs55793500	0.679805	ovarian_cancer
17:43567337	rs1879586	INT97007	17:43508616	rs34104358	0.844638	ovarian_cancer
17:43567337	rs1879586	INT97007	17:43493398	rs369762169	0.898934	ovarian_cancer
17:43567337	rs1879586	INT97007	17:43508303	rs34018943	0.842472	ovarian_cancer
17:43567337	rs1879586	INT97007	17:43508223	rs12939187	0.844638	ovarian_cancer
17:43567337	rs1879586	INT97007	17:43507649	rs7222444	0.844638	ovarian_cancer
17:43567337	rs1879586	INT97007	17:43556807	rs55925547	0.62944	ovarian_cancer
17:43567337	rs1879586	INT97007	17:43507297	rs12949256	0.827755	ovarian_cancer
17:43567337	rs1879586	INT97007	17:43507403	rs7220206	0.844638	ovarian_cancer
17:43567337	rs1879586	INT97007	17:43483551	rs56236914	0.700337	ovarian_cancer
17:43471489	rs4763	INT97007	17:43484598	rs73984391	0.533065	breast_cancer
17:43567337	rs1879586	INT97007	17:43484496	rs62064603	0.69789	ovarian_cancer
17:43567337	rs1879586	INT97007	17:43487574	rs35327136	0.560398	ovarian_cancer
17:43567337	rs1879586	INT97007	17:43485551	rs62064637	0.69789	ovarian_cancer
17:43471489	rs4763	INT97007	17:43484903	rs1808189	0.53221	breast_cancer
17:44788310	rs183211	INT62738	17:44848438	rs199524	0.664666	ovarian_cancer
17:44788310	rs183211	INT62738	17:44848517	rs199523	0.675549	ovarian_cancer
17:44699851	rs116956554	INT62740	17:44828931	rs199533	0.83631	thyroid_cancer
17:43567337	rs1879586	INT97007	17:43471489	rs4763	0.755843	ovarian_cancer
17:44788310	rs183211	INT62738	17:44853872	rs199520	0.655266	ovarian_cancer
17:44788310	rs183211	INT62738	17:44854580	rs199518	0.653417	ovarian_cancer
17:44788310	rs183211	INT62738	17:44853924	rs199519	0.654615	ovarian_cancer
17:44788310	rs183211	INT62738	17:44854587	rs199517	0.653417	ovarian_cancer
17:44699851	rs116956554	INT62740	17:44835367	rs570333647	0.700184	thyroid_cancer
17:44788310	rs183211	INT62738	17:44843667	rs199527	0.661954	ovarian_cancer
17:43567337	rs1879586	INT97007	17:43503294	rs7209501	0.793769	ovarian_cancer
17:44699851	rs116956554	INT62740	17:44824213	rs199534	0.83631	thyroid_cancer
17:43567337	rs1879586	INT97007	17:43515927	rs568655892	0.842472	ovarian_cancer
17:44699851	rs116956554	INT62740	17:44818954	rs113562005	0.839678	thyroid_cancer
17:44699851	rs116956554	INT62740	17:44762252	rs528334214	0.90452	thyroid_cancer
17:44699851	rs116956554	INT62740	17:44755729	rs141783865	0.890925	thyroid_cancer
17:44699851	rs116956554	INT62740	17:44821987	rs111404933	0.839305	thyroid_cancer
17:43567337	rs1879586	INT97007	17:43553564	rs555123328	0.759241	ovarian_cancer
17:43567337	rs1879586	INT97007	17:43495420	rs12936645	0.517878	ovarian_cancer
17:44699851	rs116956554	INT62740	17:44797919	rs199456	0.840593	thyroid_cancer
17:44699851	rs116956554	INT62740	17:44795469	rs199457	0.840593	thyroid_cancer
17:44699851	rs116956554	INT62740	17:44787312	rs1378358	0.829846	thyroid_cancer
17:44699851	rs116956554	INT62740	17:44812188	rs199447	0.832046	thyroid_cancer
17:44699851	rs116956554	INT62740	17:44822662	rs199535	0.891024	thyroid_cancer
17:44699851	rs116956554	INT62740	17:44793503	rs199439	0.903569	thyroid_cancer
17:43567337	rs1879586	INT97007	17:43460374	rs62064595	0.66235	ovarian_cancer
17:44699851	rs116956554	INT62740	17:44787313	rs538628	0.903569	thyroid_cancer
17:43567337	rs1879586	INT97007	17:43460181	rs62064594	0.662013	ovarian_cancer
17:44699851	rs116956554	INT62740	17:44819565	rs199443	0.893015	thyroid_cancer
17:44699851	rs116956554	INT62740	17:44790203	rs169201	0.840593	thyroid_cancer
17:44699851	rs116956554	INT62740	17:44817408	rs199445	0.893015	thyroid_cancer
17:44699851	rs116956554	INT62740	17:44801784	rs199451	0.83631	thyroid_cancer
17:44699851	rs116956554	INT62740	17:44809001	rs199448	0.83631	thyroid_cancer
17:44699851	rs116956554	INT62740	17:44757058	rs549080390	0.534712	thyroid_cancer
17:43567337	rs1879586	INT97007	17:43487217	rs36078910	0.76015	ovarian_cancer
17:43567337	rs1879586	INT97007	17:43487424	rs35389313	0.76015	ovarian_cancer
17:43516402	rs17631303	INT97007	17:43504525	rs199883901	0.510168	ovarian_cancer
17:43567337	rs1879586	INT95572	17:43570407	rs62065450	0.773374	ovarian_cancer
17:43567337	rs1879586	INT95572	17:43568278	rs371185851	0.956917	ovarian_cancer
17:43567337	rs1879586	INT95572	17:43570893	rs1879583	0.964513	ovarian_cancer
17:43567337	rs1879586	INT95572	17:43570680	rs1879582	0.967035	ovarian_cancer
17:43567337	rs1879586	INT95572	17:43569909	rs62065449	0.961994	ovarian_cancer
17:43567337	rs1879586	INT95572	17:43569245	rs113322852	0.969559	ovarian_cancer
17:43567337	rs1879586	INT95572	17:43569083	rs62065447	0.969559	ovarian_cancer
17:43567337	rs1879586	INT95572	17:43569001	rs531559456	0.969559	ovarian_cancer
17:43567337	rs1879586	INT95572	17:43569770	rs62065448	0.951865	ovarian_cancer
17:43567337	rs1879586	INT95572	17:43567337	rs1879586	1	ovarian_cancer
17:43567337	rs1879586	INT95572	17:43567175	rs1879585	0.969594	ovarian_cancer
17:43567337	rs1879586	INT95572	17:43568928	rs561247534	0.924754	ovarian_cancer
17:43567337	rs1879586	INT95572	17:43558092	rs62065438	0.969543	ovarian_cancer
17:43567337	rs1879586	INT95572	17:43556862	rs56159231	0.967057	ovarian_cancer
17:43567337	rs1879586	INT95572	17:43556652	rs62065436	0.967057	ovarian_cancer
17:43567337	rs1879586	INT97007	17:43488382	rs8071011	0.754752	ovarian_cancer
17:43567337	rs1879586	INT97007	17:43488792	rs62064641	0.76015	ovarian_cancer
17:43567337	rs1879586	INT97007	17:43502241	rs35626715	0.737214	ovarian_cancer
17:43567337	rs1879586	INT95572	17:43551083	rs55746869	0.930355	ovarian_cancer
17:43567337	rs1879586	INT95572	17:43551546	rs528622077	0.967057	ovarian_cancer
17:43567337	rs1879586	INT97007	17:43502111	rs62064649	0.737214	ovarian_cancer
17:43567337	rs1879586	INT97007	17:43502044	rs533978821	0.737214	ovarian_cancer
17:43567337	rs1879586	INT97007	17:43502012	rs55914643	0.731193	ovarian_cancer
17:43567337	rs1879586	INT97007	17:43501940	rs56212100	0.735498	ovarian_cancer
17:43567337	rs1879586	INT95572	17:43549608	rs149366495	0.967057	ovarian_cancer
17:43567337	rs1879586	INT97007	17:43501442	rs7222389	0.737214	ovarian_cancer
17:43516402	rs17631303	INT97007	17:43501591	rs55648326	0.524669	ovarian_cancer
17:43567337	rs1879586	INT95572	17:43548424	rs55671319	0.928209	ovarian_cancer
17:14714817	rs189798510	INT31611	17:14737910	rs74476397	0.876663	lung_cancer
17:43567337	rs1879586	INT95572	17:43546057	rs62065399	0.964538	ovarian_cancer
17:43567337	rs1879586	INT97007	17:43500621	rs62064647	0.749346	ovarian_cancer
17:44699851	rs116956554	INT62740	17:44734604	rs539064712	0.813012	thyroid_cancer
17:43516402	rs17631303	INT97007	17:43500587	rs62064646	0.516669	ovarian_cancer
17:44699851	rs116956554	INT62740	17:44781030	rs538174453	0.787818	thyroid_cancer
17:43567337	rs1879586	INT97007	17:43499839	rs12942666	0.737214	ovarian_cancer
17:43567337	rs1879586	INT95572	17:43543207	rs62065396	0.961953	ovarian_cancer
17:43567337	rs1879586	INT95572	17:43517054	rs62064657	0.911838	ovarian_cancer
17:43567337	rs1879586	INT95572	17:43516402	rs17631303	0.911838	ovarian_cancer
17:43567337	rs1879586	INT97007	17:43499328	rs35519908	0.737214	ovarian_cancer
17:43567337	rs1879586	INT95572	17:43525365	rs62065379	0.924289	ovarian_cancer
17:43567337	rs1879586	INT95572	17:43527025	rs62065380	0.906772	ovarian_cancer
17:43567337	rs1879586	INT95572	17:43524526	rs113575082	0.892412	ovarian_cancer
17:43567337	rs1879586	INT95572	17:43520272	rs62065374	0.924289	ovarian_cancer
17:43567337	rs1879586	INT95572	17:43532804	rs62065384	0.924289	ovarian_cancer
17:44699851	rs116956554	INT62740	17:44782224	rs146122400	0.697049	thyroid_cancer
17:43567337	rs1879586	INT95572	17:43534694	rs62065385	0.924243	ovarian_cancer
17:43567337	rs1879586	INT97007	17:43511281	rs531207746	0.646028	ovarian_cancer
17:43567337	rs1879586	INT97007	17:43498181	rs34792542	0.737214	ovarian_cancer
17:43567337	rs1879586	INT95572	17:43553496	rs371165877	0.806553	ovarian_cancer
17:44699851	rs116956554	INT62740	17:44826056	rs9896243	0.637329	thyroid_cancer
17:43567337	rs1879586	INT97007	17:43498180	rs35420583	0.737214	ovarian_cancer
17:43567337	rs1879586	INT95572	17:43537711	rs62065388	0.921751	ovarian_cancer
17:43567337	rs1879586	INT95572	17:43538523	rs111423688	0.924289	ovarian_cancer
17:43567337	rs1879586	INT95572	17:43538807	rs62065389	0.924289	ovarian_cancer
17:43567337	rs1879586	INT95572	17:43513896	rs62064654	0.921751	ovarian_cancer
17:43567337	rs1879586	INT95572	17:43563606	rs142925250	0.580838	ovarian_cancer
17:43567337	rs1879586	INT95572	17:43539437	rs62065393	0.892412	ovarian_cancer
17:43567337	rs1879586	INT95572	17:43512318	rs56168933	0.892412	ovarian_cancer
17:43567337	rs1879586	INT95572	17:43541656	rs3946526	0.894802	ovarian_cancer
17:14714817	rs189798510	INT72708	17:14737910	rs74476397	0.876663	lung_cancer
17:43567337	rs1879586	INT95572	17:43510187	rs55642947	0.924289	ovarian_cancer
17:43567337	rs1879586	INT97007	17:43497210	rs12952764	0.737214	ovarian_cancer
17:43567337	rs1879586	INT95572	17:43564222	rs144733372	0.692093	ovarian_cancer
17:43567337	rs1879586	INT95572	17:43521161	rs62065376	0.890034	ovarian_cancer
17:43567337	rs1879586	INT95572	17:43509778	rs56020833	0.924289	ovarian_cancer
17:43567337	rs1879586	INT97007	17:43491003	rs34063617	0.746576	ovarian_cancer
17:43567337	rs1879586	INT95572	17:43565599	rs62065444	0.839944	ovarian_cancer
17:43567337	rs1879586	INT97007	17:43496828	rs12946723	0.733788	ovarian_cancer
17:43567337	rs1879586	INT95572	17:43564357	rs62065443	0.839944	ovarian_cancer
17:43567337	rs1879586	INT95572	17:43563894	rs62065442	0.83405	ovarian_cancer
17:43567337	rs1879586	INT95572	17:43563305	rs112995489	0.826912	ovarian_cancer
17:43567337	rs1879586	INT95572	17:43563349	rs111960572	0.826912	ovarian_cancer
17:43567337	rs1879586	INT95572	17:43563304	rs112275793	0.826912	ovarian_cancer
17:43567337	rs1879586	INT97007	17:43496465	rs56378631	0.738937	ovarian_cancer
17:43567337	rs1879586	INT95572	17:43563093	rs62065441	0.836007	ovarian_cancer
17:43567337	rs1879586	INT95572	17:43566931	rs3972613	0.764055	ovarian_cancer
17:43567337	rs1879586	INT95572	17:43565840	rs62065445	0.76572	ovarian_cancer
17:43567337	rs1879586	INT95572	17:43540732	rs2905465	0.871387	ovarian_cancer
17:43567337	rs1879586	INT95572	17:43557612	rs62065437	0.885044	ovarian_cancer
17:43567337	rs1879586	INT97007	17:43495852	rs34286926	0.751116	ovarian_cancer
17:43567337	rs1879586	INT95572	17:43556982	rs55643511	0.885044	ovarian_cancer
17:43567337	rs1879586	INT95572	17:43557856	rs543051981:rs552113286	0.855976	ovarian_cancer
17:43567337	rs1879586	INT95572	17:43555253	rs56192752	0.885044	ovarian_cancer
17:43567337	rs1879586	INT97007	17:43493835	rs12942951	0.725159	ovarian_cancer
17:43567337	rs1879586	INT95572	17:43503284	rs76344126	0.921751	ovarian_cancer
17:43567337	rs1879586	INT95572	17:43552921	rs12452273	0.885044	ovarian_cancer
17:43567337	rs1879586	INT95572	17:43552537	rs71238846	0.885044	ovarian_cancer
17:43567337	rs1879586	INT95572	17:43552717	rs147243132	0.885044	ovarian_cancer
17:43567337	rs1879586	INT95572	17:43525166	rs373607110	0.699224	ovarian_cancer
17:43567337	rs1879586	INT95572	17:43551613	rs62065404	0.885044	ovarian_cancer
17:43567337	rs1879586	INT95572	17:43551523	rs62065403	0.885044	ovarian_cancer
17:43567337	rs1879586	INT95572	17:43551321	rs56015792	0.885044	ovarian_cancer
17:43567337	rs1879586	INT95572	17:43551151	rs12950965	0.885044	ovarian_cancer
17:43567337	rs1879586	INT95572	17:43550107	rs2090847	0.885044	ovarian_cancer
17:43567337	rs1879586	INT95572	17:43549526	rs17631676	0.880721	ovarian_cancer
17:43567337	rs1879586	INT97007	17:43495235	rs12952504	0.747859	ovarian_cancer
17:43567337	rs1879586	INT97007	17:43495216	rs35884427	0.748327	ovarian_cancer
17:43567337	rs1879586	INT95572	17:43473307	rs62064597	0.88954	ovarian_cancer
17:43567337	rs1879586	INT95572	17:43552812	rs71227520	0.814178	ovarian_cancer
17:43567337	rs1879586	INT95572	17:43548481	rs55652155	0.885044	ovarian_cancer
17:43567337	rs1879586	INT95572	17:43500477	rs62064645	0.924289	ovarian_cancer
17:43567337	rs1879586	INT95572	17:43548321	rs55930887	0.880721	ovarian_cancer
17:43567337	rs1879586	INT97007	17:43492357	rs12940792	0.748327	ovarian_cancer
17:43567337	rs1879586	INT95572	17:43476807	rs56220387	0.904422	ovarian_cancer
17:44699851	rs116956554	INT62740	17:44843136	rs199528	0.802889	thyroid_cancer
17:43567337	rs1879586	INT95572	17:43545893	rs1879581	0.885044	ovarian_cancer
17:44699851	rs116956554	INT62740	17:44859031	rs199506	0.577489	thyroid_cancer
17:43567337	rs1879586	INT97007	17:43493560	rs34915103	0.748327	ovarian_cancer
17:43567337	rs1879586	INT95572	17:43520675	rs35329349	0.538192	ovarian_cancer
17:43567337	rs1879586	INT97007	17:43493504	rs71373560	0.748327	ovarian_cancer
17:43567337	rs1879586	INT95572	17:43483551	rs56236914	0.700337	ovarian_cancer
17:43567337	rs1879586	INT95572	17:43484496	rs62064603	0.69789	ovarian_cancer
17:43567337	rs1879586	INT95572	17:43493398	rs369762169	0.898934	ovarian_cancer
17:43567337	rs1879586	INT95572	17:43480701	rs62064600	0.697113	ovarian_cancer
17:43567337	rs1879586	INT95572	17:43543083	rs77319632	0.870602	ovarian_cancer
17:43567337	rs1879586	INT95572	17:43544379	rs55663797	0.893799	ovarian_cancer
17:43567337	rs1879586	INT95572	17:43479748	rs55793500	0.679805	ovarian_cancer
17:43567337	rs1879586	INT95572	17:43485551	rs62064637	0.69789	ovarian_cancer
17:43567337	rs1879586	INT95572	17:43544206	rs2959992	0.893799	ovarian_cancer
17:43567337	rs1879586	INT95572	17:43556807	rs55925547	0.62944	ovarian_cancer
17:43567337	rs1879586	INT95572	17:43490853	rs62064643	0.919315	ovarian_cancer
17:43567337	rs1879586	INT97007	17:43493101	rs12947718	0.772917	ovarian_cancer
17:43567337	rs1879586	INT95572	17:43522775	rs535598311	0.815568	ovarian_cancer
17:43567337	rs1879586	INT95572	17:43475929	rs2028078	0.78048	ovarian_cancer
17:43567337	rs1879586	INT95572	17:43474668	rs62064598	0.709161	ovarian_cancer
17:43567337	rs1879586	INT95572	17:43529687	rs1079434	0.844638	ovarian_cancer
17:43567337	rs1879586	INT95572	17:43527323	rs112538459	0.844638	ovarian_cancer
17:43567337	rs1879586	INT95572	17:43529769	rs1079432	0.844638	ovarian_cancer
17:43567337	rs1879586	INT95572	17:43529293	rs2077606	0.844638	ovarian_cancer
17:43567337	rs1879586	INT95572	17:43531926	rs112257723	0.844638	ovarian_cancer
17:43567337	rs1879586	INT95572	17:43525022	rs71373572	0.844638	ovarian_cancer
17:43567337	rs1879586	INT95572	17:43525346	rs67974075	0.844638	ovarian_cancer
17:43567337	rs1879586	INT95572	17:43523385	rs149182889	0.841755	ovarian_cancer
17:43567337	rs1879586	INT95572	17:43522361	rs62065378	0.844638	ovarian_cancer
17:43567337	rs1879586	INT95572	17:43542037	rs62065395	0.843938	ovarian_cancer
17:43567337	rs1879586	INT95572	17:43536408	rs55703888	0.844638	ovarian_cancer
17:43567337	rs1879586	INT95572	17:43536743	rs56005713	0.844638	ovarian_cancer
17:43567337	rs1879586	INT95572	17:43536970	rs56314414	0.844638	ovarian_cancer
17:43567337	rs1879586	INT95572	17:43538991	rs62065390	0.844638	ovarian_cancer
17:43567337	rs1879586	INT95572	17:43538993	rs62065391	0.844638	ovarian_cancer
17:43567337	rs1879586	INT95572	17:43519564	rs34887474	0.844638	ovarian_cancer
17:43567337	rs1879586	INT95572	17:43539035	rs62065392	0.813285	ovarian_cancer
17:43567337	rs1879586	INT95572	17:43539723	rs2684526	0.844638	ovarian_cancer
17:43567337	rs1879586	INT95572	17:43539968	rs77099723	0.844638	ovarian_cancer
17:43567337	rs1879586	INT95572	17:43540273	rs62065394	0.844638	ovarian_cancer
17:43567337	rs1879586	INT95572	17:43540472	rs148269941	0.844638	ovarian_cancer
17:43567337	rs1879586	INT95572	17:43517252	rs35489312	0.836122	ovarian_cancer
17:43567337	rs1879586	INT95572	17:43516739	rs557443000	0.836122	ovarian_cancer
17:43567337	rs1879586	INT95572	17:43541627	rs2139890	0.844638	ovarian_cancer
17:43567337	rs1879586	INT95572	17:43515885	rs36114997	0.844638	ovarian_cancer
17:43567337	rs1879586	INT95572	17:43515846	rs34363898	0.844638	ovarian_cancer
17:43567337	rs1879586	INT95572	17:43514954	rs62064655	0.844638	ovarian_cancer
17:43567337	rs1879586	INT95572	17:43513441	rs11012	0.822528	ovarian_cancer
17:44699851	rs116956554	INT62740	17:44847834	rs199525	0.802889	thyroid_cancer
17:43567337	rs1879586	INT95572	17:43513551	rs9730	0.844638	ovarian_cancer
17:43567337	rs1879586	INT95572	17:43512439	rs55790407	0.844638	ovarian_cancer
17:43567337	rs1879586	INT95572	17:43512206	rs12946900	0.844638	ovarian_cancer
17:43567337	rs1879586	INT95572	17:43521193	rs62065377	0.842472	ovarian_cancer
17:43567337	rs1879586	INT95572	17:43511435	rs34465449	0.844638	ovarian_cancer
17:43567337	rs1879586	INT95572	17:43508616	rs34104358	0.844638	ovarian_cancer
17:43567337	rs1879586	INT95572	17:43508223	rs12939187	0.844638	ovarian_cancer
17:43567337	rs1879586	INT95572	17:43508303	rs34018943	0.842472	ovarian_cancer
17:43567337	rs1879586	INT95572	17:43507649	rs7222444	0.844638	ovarian_cancer
17:43567337	rs1879586	INT95572	17:43507297	rs12949256	0.827755	ovarian_cancer
17:43567337	rs1879586	INT95572	17:43507403	rs7220206	0.844638	ovarian_cancer
17:43471489	rs4763	INT95572	17:43484903	rs1808189	0.53221	breast_cancer
17:43471489	rs4763	INT95572	17:43484598	rs73984391	0.533065	breast_cancer
17:43567337	rs1879586	INT95572	17:43509316	rs62064653	0.842156	ovarian_cancer
17:43567337	rs1879586	INT95572	17:43509310	rs62064652	0.839991	ovarian_cancer
17:43567337	rs1879586	INT95572	17:43520118	rs2684641	0.543809	ovarian_cancer
17:43567337	rs1879586	INT95572	17:43503294	rs7209501	0.793769	ovarian_cancer
17:44699851	rs116956554	INT62740	17:44857126	rs372432390	0.578249	thyroid_cancer
17:43567337	rs1879586	INT95572	17:43471489	rs4763	0.755843	ovarian_cancer
17:43567337	rs1879586	INT95572	17:43487217	rs36078910	0.76015	ovarian_cancer
17:43567337	rs1879586	INT95572	17:43534353	rs2960000	0.560863	ovarian_cancer
17:43567337	rs1879586	INT95572	17:43487424	rs35389313	0.76015	ovarian_cancer
17:43567337	rs1879586	INT95572	17:43487574	rs35327136	0.560398	ovarian_cancer
17:44699851	rs116956554	INT62740	17:44862162	rs199503	0.80082	thyroid_cancer
17:44699851	rs116956554	INT62740	17:44860021	rs70600	0.796687	thyroid_cancer
17:43567337	rs1879586	INT95572	17:43488382	rs8071011	0.754752	ovarian_cancer
17:43567337	rs1879586	INT95572	17:43488792	rs62064641	0.76015	ovarian_cancer
17:43567337	rs1879586	INT95572	17:43502241	rs35626715	0.737214	ovarian_cancer
17:43567337	rs1879586	INT95572	17:43502111	rs62064649	0.737214	ovarian_cancer
17:43567337	rs1879586	INT95572	17:43502044	rs533978821	0.737214	ovarian_cancer
17:43567337	rs1879586	INT95572	17:43502012	rs55914643	0.731193	ovarian_cancer
17:43567337	rs1879586	INT95572	17:43501940	rs56212100	0.735498	ovarian_cancer
17:43567337	rs1879586	INT95572	17:43501442	rs7222389	0.737214	ovarian_cancer
17:43516402	rs17631303	INT95572	17:43504525	rs199883901	0.510168	ovarian_cancer
17:44699851	rs116956554	INT62740	17:44865498	rs199499	0.671837	thyroid_cancer
17:43567337	rs1879586	INT95572	17:43500621	rs62064647	0.749346	ovarian_cancer
17:43567337	rs1879586	INT95572	17:43499839	rs12942666	0.737214	ovarian_cancer
17:43567337	rs1879586	INT95572	17:43553564	rs555123328	0.759241	ovarian_cancer
17:43567337	rs1879586	INT95572	17:43499328	rs35519908	0.737214	ovarian_cancer
17:43567337	rs1879586	INT95572	17:43498181	rs34792542	0.737214	ovarian_cancer
17:43567337	rs1879586	INT95572	17:43515927	rs568655892	0.842472	ovarian_cancer
17:43567337	rs1879586	INT95572	17:43498180	rs35420583	0.737214	ovarian_cancer
17:43567337	rs1879586	INT95572	17:43491003	rs34063617	0.746576	ovarian_cancer
17:43567337	rs1879586	INT95572	17:43497210	rs12952764	0.737214	ovarian_cancer
17:43567337	rs1879586	INT95572	17:43496828	rs12946723	0.733788	ovarian_cancer
17:43567337	rs1879586	INT95572	17:43496465	rs56378631	0.738937	ovarian_cancer
17:43567337	rs1879586	INT95572	17:43495420	rs12936645	0.517878	ovarian_cancer
17:43567337	rs1879586	INT95572	17:43495852	rs34286926	0.751116	ovarian_cancer
17:43516402	rs17631303	INT95572	17:43501591	rs55648326	0.524669	ovarian_cancer
17:43567337	rs1879586	INT95572	17:43495235	rs12952504	0.747859	ovarian_cancer
17:43516402	rs17631303	INT95572	17:43500587	rs62064646	0.516669	ovarian_cancer
17:43567337	rs1879586	INT95572	17:43495216	rs35884427	0.748327	ovarian_cancer
17:43567337	rs1879586	INT95572	17:43463493	rs79724577	0.89435	ovarian_cancer
17:43567337	rs1879586	INT95572	17:43493835	rs12942951	0.725159	ovarian_cancer
17:44788310	rs183211	INT62740	17:44736722	rs145281367	0.733235	ovarian_cancer
17:43567337	rs1879586	INT95572	17:43492357	rs12940792	0.748327	ovarian_cancer
17:44828931	rs199533	INT62740	17:44861003	rs199504	0.548652	breast_cancer
17:69118636	rs4793529	INT70677	17:69106000	rs564673212:rs11293277	0.801994	prostate_cancer
17:44699851	rs116956554	INT62740	17:44859715	rs70602	0.577262	thyroid_cancer
17:43567337	rs1879586	INT95572	17:43493560	rs34915103	0.748327	ovarian_cancer
17:44699851	rs116956554	INT62740	17:44859148	rs430685	0.570332	thyroid_cancer
17:44699851	rs116956554	INT62740	17:44859410	rs199505	0.58199	thyroid_cancer
17:43567337	rs1879586	INT95572	17:43493504	rs71373560	0.748327	ovarian_cancer
17:44699851	rs116956554	INT62740	17:44859144	rs415430	0.570332	thyroid_cancer
17:43567337	rs1879586	INT95572	17:43493101	rs12947718	0.772917	ovarian_cancer
17:44699851	rs116956554	INT62740	17:44858855	rs199507	0.567663	thyroid_cancer
17:44699851	rs116956554	INT62740	17:44858728	rs199509	0.567663	thyroid_cancer
17:44699851	rs116956554	INT62740	17:44857929	rs199510	0.567663	thyroid_cancer
17:44699851	rs116956554	INT62740	17:44856485	rs199516	0.570745	thyroid_cancer
17:44699851	rs116956554	INT62740	17:44857352	rs199512	0.568819	thyroid_cancer
17:44699851	rs116956554	INT62740	17:44856641	rs199515	0.564975	thyroid_cancer
17:44699851	rs116956554	INT62740	17:44856881	rs199514	0.566896	thyroid_cancer
17:44699851	rs116956554	INT62740	17:44856932	rs199513	0.564213	thyroid_cancer
17:44788310	rs183211	INT62740	17:44801340	rs199452	0.98335	ovarian_cancer
17:43567337	rs1879586	INT95572	17:43511281	rs531207746	0.646028	ovarian_cancer
17:44788310	rs183211	INT62740	17:44762589	rs199461	0.984833	ovarian_cancer
17:44788310	rs183211	INT62740	17:44786336	rs199437	0.999237	ovarian_cancer
17:44788310	rs183211	INT62740	17:44788310	rs183211	1	ovarian_cancer
17:44788310	rs183211	INT62740	17:44789285	rs199436	0.999237	ovarian_cancer
17:44788310	rs183211	INT62740	17:44791643	rs199438	0.999237	ovarian_cancer
17:44828931	rs199533	INT62740	17:44863133	rs916888	0.571433	breast_cancer
17:44865603	rs199498	INT62740	17:44862347	rs199502	0.69155	breast_cancer
17:44788310	rs183211	INT62740	17:44800946	rs199453	0.998474	ovarian_cancer
17:44788310	rs183211	INT62740	17:44808902	rs199449	0.993907	ovarian_cancer
17:44788310	rs183211	INT62740	17:44818276	rs199444	0.993907	ovarian_cancer
17:44788310	rs183211	INT62740	17:44820122	rs199442	0.99239	ovarian_cancer
17:43567337	rs1879586	INT95572	17:43460374	rs62064595	0.66235	ovarian_cancer
17:44788310	rs183211	INT62740	17:44764775	rs199460	0.911388	ovarian_cancer
17:43567337	rs1879586	INT95572	17:43460181	rs62064594	0.662013	ovarian_cancer
17:44788310	rs183211	INT62740	17:44847707	rs199526	0.535259	ovarian_cancer
17:44788310	rs183211	INT62740	17:44795234	rs142167	0.998474	ovarian_cancer
17:43567337	rs1879586	INT95573	17:43574611	rs62065457	0.83318	ovarian_cancer
17:43567337	rs1879586	INT95573	17:43573061	rs62065452	0.837805	ovarian_cancer
17:43567337	rs1879586	INT95573	17:43574935	rs62066460	0.835659	ovarian_cancer
17:43567337	rs1879586	INT95573	17:43575946	rs112556326	0.837571	ovarian_cancer
17:43567337	rs1879586	INT95573	17:43575452	rs566127718	0.833754	ovarian_cancer
17:43567337	rs1879586	INT95573	17:43576046	rs200133133	0.838141	ovarian_cancer
17:43567337	rs1879586	INT95573	17:43574229	rs189777036	0.837571	ovarian_cancer
17:43567337	rs1879586	INT95573	17:43573231	rs571854911	0.743246	ovarian_cancer
17:43567337	rs1879586	INT95573	17:43573649	rs188710438	0.835659	ovarian_cancer
17:43567337	rs1879586	INT95573	17:43572896	rs5026246	0.845259	ovarian_cancer
17:43567337	rs1879586	INT95573	17:43572419	rs56328224	0.845259	ovarian_cancer
17:43567337	rs1879586	INT95573	17:43574016	rs2684670	0.833386	ovarian_cancer
17:43567337	rs1879586	INT97007	17:43495119	rs546735951	0.579542	ovarian_cancer
17:43567337	rs1879586	INT95573	17:43573419	rs62065453	0.847209	ovarian_cancer
17:44788310	rs183211	INT62740	17:44830414	rs199531	0.987079	ovarian_cancer
17:44788310	rs183211	INT62740	17:44800110	rs199454	0.888526	ovarian_cancer
17:44788310	rs183211	INT62740	17:44808342	rs34162554	0.88453	ovarian_cancer
17:44788310	rs183211	INT62740	17:44813169	rs199446	0.88453	ovarian_cancer
17:44788310	rs183211	INT62740	17:44820425	rs199536	0.882917	ovarian_cancer
17:44788310	rs183211	INT62740	17:44781143	rs200403	0.728062	ovarian_cancer
17:44865603	rs199498	INT62740	17:44865603	rs199498	1	breast_cancer
17:44788310	rs183211	INT62740	17:44753643	rs374952396	0.706114	ovarian_cancer
17:44788310	rs183211	INT62740	17:44753645	rs369332489	0.706114	ovarian_cancer
17:44788310	rs183211	INT62740	17:44799216	rs199455	0.729953	ovarian_cancer
17:44788310	rs183211	INT62740	17:44800046	rs7224296	0.628233	ovarian_cancer
17:44788310	rs183211	INT62740	17:44836653	rs199530	0.716482	ovarian_cancer
17:44788310	rs183211	INT62740	17:44836302	rs9912530	0.621414	ovarian_cancer
17:43567337	rs1879586	INT95572	17:43495119	rs546735951	0.579542	ovarian_cancer
17:44699851	rs116956554	INT105366	17:43761985	rs76927677	0.778509	thyroid_cancer
17:44788310	rs183211	INT62740	17:44853456	rs199521	0.65958	ovarian_cancer
17:14714817	rs189798510	INT24042	17:14737910	rs74476397	0.876663	lung_cancer
17:44788310	rs183211	INT62740	17:44862613	rs199501	0.555356	ovarian_cancer
17:14714817	rs189798510	INT138352	17:14737910	rs74476397	0.876663	lung_cancer
17:44788310	rs183211	INT62740	17:44848438	rs199524	0.664666	ovarian_cancer
17:14714817	rs189798510	INT72706	17:14737910	rs74476397	0.876663	lung_cancer
17:44865603	rs199498	INT62740	17:44865439	rs2074404	0.593569	breast_cancer
17:44788310	rs183211	INT62740	17:44848517	rs199523	0.675549	ovarian_cancer
17:43567337	rs1879586	INT30833	17:43668539	rs534272038	0.826253	ovarian_cancer
17:44788310	rs183211	INT62740	17:44843667	rs199527	0.661954	ovarian_cancer
17:44788310	rs183211	INT62740	17:44853872	rs199520	0.655266	ovarian_cancer
17:44788310	rs183211	INT62740	17:44853924	rs199519	0.654615	ovarian_cancer
17:44788310	rs183211	INT62740	17:44854580	rs199518	0.653417	ovarian_cancer
17:44788310	rs183211	INT62740	17:44854587	rs199517	0.653417	ovarian_cancer
17:44699851	rs116956554	INT30829	17:44298631	rs2693374	0.650477	thyroid_cancer
17:43567337	rs1879586	INT95573	17:43563606	rs142925250	0.580838	ovarian_cancer
17:65915289	rs200595745	INT95746	17:65923152	rs62085993	0.786171	lung_cancer
17:65915289	rs200595745	INT95746	17:65930133	rs4271626	0.801462	lung_cancer
17:65915289	rs200595745	INT95746	17:65923083	rs62085992	0.763571	lung_cancer
17:65915289	rs200595745	INT95746	17:65920508	rs62085991	0.762918	lung_cancer
17:65915289	rs200595745	INT95746	17:65933918	rs56393562	0.784968	lung_cancer
17:65915289	rs200595745	INT95746	17:65918807	rs12600941	0.763418	lung_cancer
17:65915289	rs200595745	INT95746	17:65936179	rs5821447	0.782093	lung_cancer
17:65915289	rs200595745	INT95746	17:65909442	rs12602655	0.760992	lung_cancer
17:65915289	rs200595745	INT95746	17:65947640	rs12449442	0.789618	lung_cancer
17:65915289	rs200595745	INT95746	17:65945536	rs7223357	0.783737	lung_cancer
17:65915289	rs200595745	INT95746	17:65902645	rs8065906	0.765085	lung_cancer
17:65915289	rs200595745	INT95746	17:65945840	rs7223813	0.784344	lung_cancer
17:65915289	rs200595745	INT95746	17:65944515	rs11870068	0.780965	lung_cancer
17:65915289	rs200595745	INT95746	17:65898809	rs7216064	0.801463	lung_cancer
17:65915289	rs200595745	INT95746	17:65960854	rs59956089	0.593717	lung_cancer
17:65915289	rs200595745	INT95746	17:65951133	rs4790973	0.782076	lung_cancer
17:65915289	rs200595745	INT95746	17:65892834	rs3206817	0.780514	lung_cancer
17:65915289	rs200595745	INT95746	17:65939075	rs12451721	0.760851	lung_cancer
17:65915289	rs200595745	INT95746	17:65955284	rs12601759	0.781311	lung_cancer
17:65915289	rs200595745	INT95746	17:65885783	rs12452823	0.745195	lung_cancer
17:65915289	rs200595745	INT95746	17:65887896	rs8079754	0.69427	lung_cancer
17:65915289	rs200595745	INT95746	17:65926231	rs544687624	0.60413	lung_cancer
17:65915289	rs200595745	INT95746	17:65894777	rs11289448	0.698156	lung_cancer
17:65915289	rs200595745	INT95746	17:65887622	rs8079291	0.696121	lung_cancer
17:65892343	rs60856912	INT95746	17:65940727	rs6504555	0.889423	endometrial_cancer
17:65915289	rs200595745	INT95746	17:65906926	rs368956376	0.752847	lung_cancer
17:65915289	rs200595745	INT95746	17:65906928	rs202228218	0.752847	lung_cancer
17:65898809	rs7216064	INT95746	17:65938655	rs8071463	0.518513	lung_cancer
17:65915289	rs200595745	INT95746	17:65885485	rs75231441	0.695353	lung_cancer
17:65915289	rs200595745	INT95746	17:65884701	rs8082661	0.696121	lung_cancer
17:65892343	rs60856912	INT95746	17:65947970	rs11867401	0.899913	endometrial_cancer
17:41245466	rs1799949	INT88977	17:41438735	rs72831091	0.683515	breast_cancer
17:43567337	rs1879586	INT95573	17:43570407	rs62065450	0.773374	ovarian_cancer
17:43567337	rs1879586	INT95573	17:43570893	rs1879583	0.964513	ovarian_cancer
17:43567337	rs1879586	INT95573	17:43570680	rs1879582	0.967035	ovarian_cancer
17:65915289	rs200595745	INT95746	17:65882542	rs75360723	0.696121	lung_cancer
17:65892343	rs60856912	INT95746	17:65949993	rs9907491	0.897956	endometrial_cancer
17:43567337	rs1879586	INT95573	17:43569909	rs62065449	0.961994	ovarian_cancer
17:43567337	rs1879586	INT95573	17:43569245	rs113322852	0.969559	ovarian_cancer
17:65915289	rs200595745	INT95746	17:65882172	rs4318247	0.696121	lung_cancer
17:43567337	rs1879586	INT95573	17:43569083	rs62065447	0.969559	ovarian_cancer
17:43567337	rs1879586	INT95573	17:43569001	rs531559456	0.969559	ovarian_cancer
17:65892343	rs60856912	INT95746	17:65950290	rs71142114	0.899132	endometrial_cancer
17:65892343	rs60856912	INT95746	17:65951107	rs4790974	0.898505	endometrial_cancer
17:43567337	rs1879586	INT95573	17:43567337	rs1879586	1	ovarian_cancer
17:43567337	rs1879586	INT95573	17:43567175	rs1879585	0.969594	ovarian_cancer
17:65915289	rs200595745	INT95746	17:65880443	rs7213292	0.696121	lung_cancer
17:43567337	rs1879586	INT95573	17:43568278	rs371185851	0.956917	ovarian_cancer
17:65898809	rs7216064	INT95746	17:65958250	rs148803332	0.518822	lung_cancer
17:65915289	rs200595745	INT95746	17:65879572	rs140912776	0.695558	lung_cancer
17:65898809	rs7216064	INT95746	17:65957568	rs9899520	0.511149	lung_cancer
17:65892343	rs60856912	INT95746	17:65930937	rs4791299	0.887896	endometrial_cancer
17:65892343	rs60856912	INT95746	17:65930772	rs4791300	0.885828	endometrial_cancer
17:65915289	rs200595745	INT95746	17:65880539	rs115210018	0.69375	lung_cancer
17:65915289	rs200595745	INT95746	17:65878736	rs62084251	0.696121	lung_cancer
17:65892343	rs60856912	INT95746	17:65926604	rs73338706	0.884307	endometrial_cancer
17:43567337	rs1879586	INT95573	17:43568928	rs561247534	0.924754	ovarian_cancer
17:43567337	rs1879586	INT95573	17:43558092	rs62065438	0.969543	ovarian_cancer
17:65915289	rs200595745	INT95746	17:65876915	rs58122682	0.695558	lung_cancer
17:43567337	rs1879586	INT95573	17:43556862	rs56159231	0.967057	ovarian_cancer
17:43567337	rs1879586	INT95573	17:43556652	rs62065436	0.967057	ovarian_cancer
17:65915289	rs200595745	INT95746	17:65876477	rs35243555	0.696121	lung_cancer
18:57881362	rs2045438	INT48745	18:57893618	rs8083289	0.939896	breast_cancer
18:57881362	rs2045438	INT95214	18:57893618	rs8083289	0.939896	breast_cancer
18:57881362	rs2045438	INT70591	18:57893618	rs8083289	0.939896	breast_cancer
18:57881362	rs2045438	INT70590	18:57893618	rs8083289	0.939896	breast_cancer
18:57881362	rs2045438	INT48097	18:57893618	rs8083289	0.939896	breast_cancer
18:57881362	rs2045438	INT121836	18:57893618	rs8083289	0.939896	breast_cancer
18:57881362	rs2045438	INT56335	18:57893618	rs8083289	0.939896	breast_cancer
19:15990431	rs2108622	INT51742	19:15985334	rs538552298	0.502119	prostate_cancer
19:59079096	rs73068325	INT70590	19:58993144	rs113757723	0.570864	colon_cancer
19:59079096	rs73068325	INT48745	19:58993144	rs113757723	0.570864	colon_cancer
19:59079096	rs73068325	INT95214	19:58993144	rs113757723	0.570864	colon_cancer
19:59079096	rs73068325	INT70591	19:58993144	rs113757723	0.570864	colon_cancer
19:59079096	rs73068325	INT121836	19:58993144	rs113757723	0.570864	colon_cancer
19:15990431	rs2108622	INT40993	19:15985334	rs538552298	0.502119	prostate_cancer
19:15990431	rs2108622	INT98488	19:15981877	rs56340170	0.927609	prostate_cancer
19:38548094	rs59710626	INT58299	19:38556223	rs571932709:rs34634559	0.512069	prostate_cancer
19:15990431	rs2108622	INT72501	19:15981877	rs56340170	0.927609	prostate_cancer
19:59079096	rs73068325	INT48097	19:58993144	rs113757723	0.570864	colon_cancer
19:15990431	rs2108622	INT98486	19:15981877	rs56340170	0.927609	prostate_cancer
19:24222786	rs7260598	INT96437	19:24073247	rs569951267:rs557129783:rs199548228	0.542777	lung_cancer
19:15990431	rs2108622	INT51742	19:15979744	rs77420750	0.971393	prostate_cancer
19:15990431	rs2108622	INT51742	19:15984402	rs79400241	0.98614	prostate_cancer
19:15990431	rs2108622	INT51742	19:15983485	rs62107766	0.98614	prostate_cancer
19:15990431	rs2108622	INT51742	19:15981877	rs56340170	0.927609	prostate_cancer
19:15990431	rs2108622	INT51742	19:15978935	rs12611275	0.914487	prostate_cancer
19:15990431	rs2108622	INT51742	19:15981821	rs55744319	0.926946	prostate_cancer
19:15990431	rs2108622	INT51742	19:15982538	rs62107762	0.925953	prostate_cancer
19:15990431	rs2108622	INT51742	19:15979354	rs148254076	0.914894	prostate_cancer
19:15990431	rs2108622	INT98487	19:15981877	rs56340170	0.927609	prostate_cancer
19:15990431	rs2108622	INT98477	19:15981877	rs56340170	0.927609	prostate_cancer
19:59079096	rs73068325	INT56335	19:58993144	rs113757723	0.570864	colon_cancer
19:15990431	rs2108622	INT51742	19:15990431	rs2108622	1	prostate_cancer
19:15990431	rs2108622	INT51742	19:15974273	rs58858790	0.530543	prostate_cancer
19:51380110	rs6070	INT87690	19:51385275	rs57311108	0.607591	prostate_cancer
19:51380110	rs6070	INT87690	19:51386940	rs58981524	0.591911	prostate_cancer
19:38548094	rs59710626	INT88977	19:38556223	rs571932709:rs34634559	0.512069	prostate_cancer
19:15990431	rs2108622	INT51742	19:15983701	rs117272295	0.797291	prostate_cancer
19:51380110	rs6070	INT87690	19:51381126	rs198976	0.684291	prostate_cancer
19:24222786	rs7260598	INT79216	19:24073247	rs569951267:rs557129783:rs199548228	0.542777	lung_cancer
19:30277729	rs113701136	INT24573	19:30291869	rs146397219	0.514752	breast_cancer
19:15990431	rs2108622	INT51742	19:15983736	rs7251296	0.80025	prostate_cancer
19:51380110	rs6070	INT87690	19:51388878	rs198958	0.503227	prostate_cancer
19:15990431	rs2108622	INT51742	19:15983698	rs201510659	0.79439	prostate_cancer
19:15990431	rs2108622	INT51742	19:15984508	rs7254940	0.80124	prostate_cancer
19:15990431	rs2108622	INT51742	19:15986388	rs11086006	0.78386	prostate_cancer
19:15990431	rs2108622	INT51742	19:15983589	rs62107768	0.800514	prostate_cancer
19:15990431	rs2108622	INT51742	19:15983426	rs62107765	0.796359	prostate_cancer
19:15990431	rs2108622	INT51742	19:15985425	rs62107770	0.80954	prostate_cancer
19:15990431	rs2108622	INT51742	19:15983516	rs62107767	0.80124	prostate_cancer
19:15990431	rs2108622	INT51742	19:15983386	rs9305069	0.797578	prostate_cancer
19:15990431	rs2108622	INT51742	19:15986647	rs2158511	0.802461	prostate_cancer
19:15990431	rs2108622	INT51742	19:15987737	rs3093216	0.815217	prostate_cancer
19:15990431	rs2108622	INT51742	19:15987967	rs3093211	0.815217	prostate_cancer
19:15990431	rs2108622	INT51742	19:15988420	rs3093209	0.815217	prostate_cancer
19:15990431	rs2108622	INT51742	19:15981969	rs59943362	0.793985	prostate_cancer
19:15990431	rs2108622	INT51742	19:15980060	rs8102532	0.787329	prostate_cancer
19:15990431	rs2108622	INT51742	19:15979701	rs8102149	0.783535	prostate_cancer
19:15990431	rs2108622	INT51742	19:15979715	rs8103432	0.782823	prostate_cancer
19:51380110	rs6070	INT16118	19:51396580	rs998771	0.544116	prostate_cancer
19:15990431	rs2108622	INT51742	19:15988658	rs3093207	0.802461	prostate_cancer
19:51380110	rs6070	INT87690	19:51383072	rs198978	0.643691	prostate_cancer
19:15990431	rs2108622	INT51742	19:15991914	rs3093193	0.818931	prostate_cancer
19:15990431	rs2108622	INT51742	19:15982980	rs11408775	0.80124	prostate_cancer
19:15990431	rs2108622	INT51742	19:15980360	rs62106155	0.790886	prostate_cancer
19:15990431	rs2108622	INT51742	19:15980900	rs7253873	0.792278	prostate_cancer
19:15990431	rs2108622	INT51742	19:15981025	rs7252638	0.794223	prostate_cancer
19:15990431	rs2108622	INT51742	19:15981001	rs11338159	0.794223	prostate_cancer
19:51380110	rs6070	INT87690	19:51380602	rs198974	0.539405	prostate_cancer
19:15990431	rs2108622	INT51742	19:15980683	rs7256877	0.793505	prostate_cancer
19:15990431	rs2108622	INT51742	19:15981126	rs7253684	0.794223	prostate_cancer
19:15990431	rs2108622	INT51742	19:15980492	rs62106158	0.792073	prostate_cancer
19:15990431	rs2108622	INT51742	19:15980448	rs62106157	0.792073	prostate_cancer
19:15990431	rs2108622	INT51742	19:15981973	rs56228205	0.793505	prostate_cancer
19:15990431	rs2108622	INT51742	19:15981805	rs55954696	0.813192	prostate_cancer
19:15990431	rs2108622	INT51742	19:15982414	rs12609900	0.80124	prostate_cancer
19:15990431	rs2108622	INT51742	19:15979477	rs568144017:rs201845169	0.750969	prostate_cancer
19:15990431	rs2108622	INT51742	19:15982598	rs62107763	0.80124	prostate_cancer
19:15990431	rs2108622	INT51742	19:15982658	rs62107764	0.80124	prostate_cancer
19:15990431	rs2108622	INT51742	19:15982760	rs8104311	0.781836	prostate_cancer
19:15990431	rs2108622	INT51742	19:15982864	rs8101038	0.80124	prostate_cancer
19:15990431	rs2108622	INT51742	19:15980424	rs62106156	0.769958	prostate_cancer
19:15990431	rs2108622	INT51742	19:15982951	rs6512067	0.80124	prostate_cancer
19:15990431	rs2108622	INT51742	19:15982700	rs76984410	0.800022	prostate_cancer
19:15990431	rs2108622	INT51742	19:15982707	rs77780918	0.800022	prostate_cancer
19:15990431	rs2108622	INT51742	19:15979649	rs8106439	0.786261	prostate_cancer
19:15990431	rs2108622	INT51742	19:15989871	rs3093199	0.804215	prostate_cancer
19:15990431	rs2108622	INT51742	19:15979194	rs118144071	0.812536	prostate_cancer
19:15990431	rs2108622	INT51742	19:15978641	rs12610189	0.781989	prostate_cancer
19:15990431	rs2108622	INT51742	19:15978586	rs12611308	0.781989	prostate_cancer
19:15990431	rs2108622	INT51742	19:15978564	rs12611242	0.781989	prostate_cancer
19:15990431	rs2108622	INT51742	19:15978507	rs62106153	0.781989	prostate_cancer
19:15990431	rs2108622	INT51742	19:15978993	rs113343664	0.784132	prostate_cancer
19:15990431	rs2108622	INT51742	19:15978387	rs11673376	0.765879	prostate_cancer
19:51380110	rs6070	INT87690	19:51380815	rs198975	0.546956	prostate_cancer
19:15990431	rs2108622	INT51742	19:15978057	rs12609820	0.781989	prostate_cancer
19:15990431	rs2108622	INT51742	19:15978485	rs67361600:rs140753301	0.782831	prostate_cancer
19:15990431	rs2108622	INT51742	19:15977814	rs12609468	0.787684	prostate_cancer
19:15990431	rs2108622	INT51742	19:15977929	rs12610967	0.781283	prostate_cancer
19:15990431	rs2108622	INT51742	19:15977479	rs111427692	0.787684	prostate_cancer
19:15990431	rs2108622	INT51742	19:15977445	rs112571591	0.787684	prostate_cancer
19:15990431	rs2108622	INT51742	19:15977312	rs113055956	0.711901	prostate_cancer
19:15990431	rs2108622	INT51742	19:15977252	rs140915277	0.787684	prostate_cancer
19:15990431	rs2108622	INT51742	19:15984204	rs577732225	0.749566	prostate_cancer
19:15990431	rs2108622	INT51742	19:15984205	rs138677286	0.749566	prostate_cancer
19:15990431	rs2108622	INT51742	19:15977414	rs111388185	0.786455	prostate_cancer
19:51380110	rs6070	INT14740	19:51386940	rs58981524	0.591911	prostate_cancer
19:59079096	rs73068325	INT95390	19:58993144	rs113757723	0.570864	colon_cancer
19:15990431	rs2108622	INT51742	19:15977368	rs113059233	0.785531	prostate_cancer
19:15990431	rs2108622	INT51742	19:15977352	rs113639339	0.785531	prostate_cancer
19:51380110	rs6070	INT14740	19:51385275	rs57311108	0.607591	prostate_cancer
1:237621239	rs1478912	INT29902	1:237625141	rs5781962	0.70709	lung_cancer
1:20946756	rs1614627	INT87693	1:20936762	rs35770611	0.578427	ovarian_cancer
1:183032447	rs34295433	INT97863	1:183054827	rs4652773	0.98645	prostate_cancer
1:153923276	rs10127983	INT106970	1:154017827	rs536821463:rs72246564	0.7184	prostate_cancer
1:121280613	rs11249433	INT143158	1:121252060	rs1853731	0.737489	breast_cancer
1:217023501	rs12095761	INT15854	1:217018105	rs557233901:rs145342632	0.67281	breast_cancer
1:114448389	rs11552449	INT151943	1:114119620	rs10858008	0.598073	breast_cancer
1:121280613	rs11249433	INT143158	1:121168848	rs6600673	0.642288	breast_cancer
1:121280613	rs11249433	INT7200	1:121252060	rs1853731	0.737489	breast_cancer
[truncated: 1,272 more rows]
