# Supplementary material for: Identification of Candidate mRNA Isoforms for Prostate Cancer-Risk SNPs Utilizing Iso-eQTL and sQTL Methods
Source: Int J Mol Sci. 2022 Oct 17;23(20):12406. doi: 10.3390/ijms232012406 (PMC9604153; doi:10.3390/ijms232012406)
Supplement: Supplementary file 1 [file ijms-23-12406-s001.zip › Supplementary Table S5_DE_EP_cis.csv]

	baseMean	log2FoldChange	lfcSE	stat	pvalue	padj
EX592304	436.331854465662	4.27394348267997	0.277500491564889	15.4015708533639	1.59741152663482e-53	3.28907033334109e-50
EX335407	427.445125083408	-1.44171726715166	0.0954482551837948	-15.1047000741448	1.50790948331366e-51	1.55239281307142e-48
EX592294	201.169369139429	3.86973212240745	0.264689676668504	14.6198830687828	2.09760270207459e-48	1.43965465452386e-45
EX75071	119.210810233652	-1.69682614677094	0.116449943918893	-14.571292090555	4.27723859306006e-48	2.20170856577767e-45
EX260304	22.6329957545964	2.44573751948795	0.173521904670817	14.0946903742653	4.09439682131727e-45	1.68607261101845e-42
EX438672	102.5173797758	2.90630740390452	0.213318077392199	13.6242902591002	2.87188658349386e-42	9.85535745902309e-40
EX508922	1332.8128418367	-1.61546295881835	0.119723841225817	-13.4932436370074	1.71391021175071e-41	5.04134446570672e-39
EX508903	1499.56364943108	-1.60125027605469	0.119459000020737	-13.4041828223636	5.71492849857683e-41	1.47087972232121e-38
EX508897	760.66885203796	-1.61761196161855	0.121186044370576	-13.3481703278642	1.21394045889077e-40	2.77722600539565e-38
EX508932	1938.23947311965	-1.59180501373117	0.120188845691855	-13.2441991980879	4.87453441720216e-40	1.00366663650192e-37
EX508893	894.638254586334	-1.64596679304942	0.124483983260751	-13.2223178431051	6.52226278556786e-40	1.2208490068622e-37
EX508934	1762.58440248258	-1.59773178153207	0.120937415857057	-13.2112280571673	7.55811845695747e-40	1.29684715857295e-37
EX417054	98.4982041402253	4.35267507916576	0.33036446681089	13.175373009039	1.21624825211433e-39	1.78875367935958e-37
EX508898	680.779611176601	-1.59101697273995	0.12071414407002	-13.1800377246354	1.14333639293297e-39	1.78875367935958e-37
EX508896	806.965070786217	-1.55657301853546	0.119732183954563	-13.0004562442974	1.21615564368116e-38	1.66937631355967e-36
EX508894	821.904729263616	-1.57662870580745	0.121363091390108	-12.9910064727962	1.37605435561788e-38	1.77080994888575e-36
EX508895	760.065377540682	-1.54797796596431	0.119717100621318	-12.9302994971518	3.03633762656404e-38	3.67754069005609e-36
EX508927	2555.47680853362	-1.52607526036089	0.118854471718184	-12.8398640648488	9.80464776026568e-38	1.12154276324372e-35
EX508936	393.045876609985	-1.53306395009033	0.119460085109642	-12.8332735464174	1.06756296895666e-37	1.15690113320093e-35
EX156187	777.12588806405	-1.23115487765149	0.0971278984757053	-12.6756050215525	8.07333430075601e-37	8.31149766262832e-35
EX156170	772.860174695244	-1.23392671726661	0.0974189933134794	-12.6661821817027	9.10384673965621e-37	8.92610496997721e-35
EX156153	766.514706153273	-1.23153984706732	0.0973393881808729	-12.6520195994957	1.09035434213902e-36	1.02047254112011e-34
EX163988	420.873542537383	-1.14875070032049	0.0945905129262285	-12.1444599969175	6.13865366444458e-34	5.49542951960495e-32
EX307435	226.364247157705	1.76475140387769	0.157973116454744	11.1712134537983	5.64049894464259e-29	4.83907805292462e-27
EX630381	371.35223518358	2.25369001746238	0.201917804124112	11.161422972276	6.29754210397608e-29	5.1866556768347e-27
EX302334	1821.73404306061	-0.587934148550554	0.0527549217190324	-11.1446312380451	7.60587040304414e-29	6.02326429225687e-27
EX630378	374.140922558914	2.24624934694211	0.201642566686105	11.1397577597732	8.03375648283727e-29	6.12648318450442e-27
EX433528	491.670615645708	-0.588516114652047	0.0530435290767179	-11.094965302947	1.32711501045672e-28	9.75903502332282e-27
EX630370	381.535583039944	2.22370260737157	0.201019829665592	11.0621057189772	1.91547009907413e-28	1.35998377034263e-26
EX346268	450.833727039196	1.86446859675919	0.168655291302194	11.0549072155612	2.075513273297e-28	1.37854252571566e-26
EX346270	449.499899818824	1.86273241087065	0.168469133069394	11.0568172159073	2.03179927248383e-28	1.37854252571566e-26
EX346272	440.842362426739	1.85840705789739	0.168351062042266	11.0388793236768	2.4810824373784e-28	1.59642148080066e-26
EX630376	386.623187249079	2.20561358806301	0.200467301847511	11.0023608226181	3.72256395215327e-28	2.32265429620715e-26
EX433557	742.953551808456	-0.562075696507249	0.0513571777012748	-10.9444428542516	7.0650749035408e-28	4.27852624305603e-26
EX319146	83.7519671986584	1.86938856931839	0.170892221442272	10.9389915675587	7.50297997514996e-28	4.4138959339525e-26
EX630379	1195.66856411822	2.11764537342156	0.196876944529988	10.75618772161	5.54154700941958e-27	3.16945702566525e-25
EX307522	92.559434874788	1.62980738648253	0.152363430337907	10.6968409865018	1.05307315463855e-26	5.86020979838047e-25
EX614396	152.7492259137	1.6484527747391	0.154459525988119	10.6723930699224	1.37050465857327e-26	7.42597129474304e-25
EX438627	50.4532102221699	2.78546231622082	0.265132774078277	10.5059147285897	8.11323778548078e-26	4.28337348725767e-24
EX433529	409.20494413398	-0.575853135140112	0.0549112597176471	-10.4869773176056	9.91496618842899e-26	5.10372884549382e-24
EX438646	41.8931516027603	2.81430972156311	0.269470844427287	10.4438375422188	1.5635918927343e-25	7.85228221253638e-24
EX91492	226.538615544171	2.19088678300079	0.212115222834282	10.3287578973643	5.22325448533204e-25	2.56063832983302e-23
EX302326	400.255526081671	-0.752968781498622	0.0731163878922557	-10.2982218241989	7.17757601485937e-25	3.43689046851057e-23
EX91489	346.445779725672	2.00753936381447	0.196064696028499	10.2391680117805	1.32369735699728e-24	6.19430195013047e-23
EX91475	349.914036735932	2.00792028734873	0.196210937013909	10.233477898362	1.40385275648326e-24	6.42340627910895e-23
EX91477	213.239022660742	2.16795349667064	0.212584453000285	10.1980811205781	2.02228405071e-24	9.05191926176498e-23
EX351602	735.294470640025	-0.533379019519887	0.0525883122834016	-10.1425392137605	3.57679224302671e-24	1.56693941029617e-22
EX101161	70.3263058555612	1.50575633361361	0.149232716026804	10.0899881319801	6.11769145026706e-24	2.62423472835414e-22
EX171392	32.1492920195592	1.5938737516667	0.158333630372914	10.066552177909	7.76526356412103e-24	3.26299544459698e-22
EX220465	181.238608475916	1.76641143696878	0.176539586204182	10.0057526753562	1.43794027695201e-23	5.92143806048837e-22
EX501501	511.432061941247	-0.688680948773863	0.0689502107621225	-9.98809055348366	1.71860277930125e-23	6.82762503612384e-22
EX191516	14891.6755939003	-1.65251681714606	0.165454171969498	-9.98776155037486	1.72431521067722e-23	6.82762503612384e-22
EX501505	530.658402171431	-0.688506292745592	0.0690164261222235	-9.97597719021691	1.94180494338165e-23	7.54372901589212e-22
EX501473	535.347578804091	-0.686365920869363	0.0688759523920339	-9.96524762318564	2.16334094922668e-23	8.24873891566249e-22
EX433867	492.140633361408	1.26531294389718	0.127586663866135	9.9172821481151	3.50161086977023e-23	1.31087577833762e-21
EX351601	775.641945220886	-0.583101275710674	0.0590742252519457	-9.87065464208469	5.57992426373781e-23	2.05161858197074e-21
EX501474	481.942187085395	-0.683921656063834	0.0695657774431562	-9.83129465666767	8.25506185106803e-23	2.98196006164019e-21
EX501506	483.278220731159	-0.682331656208626	0.0695244098294616	-9.81427469693504	9.77383079924763e-23	3.41090129078828e-21
EX101339	64.190343368136	1.4557652711489	0.148312887353572	9.81550084503723	9.65573000942221e-23	3.41090129078828e-21
EX101160	58.389650947873	1.38523108094899	0.141892761250567	9.76252113737372	1.63050545709961e-22	5.59535122694684e-21
EX433526	502.980150507992	-0.520200846714107	0.0535133271234188	-9.72095877190289	2.45459243859002e-22	8.28525546074893e-21
EX121694	236.859649976045	-0.897336175337542	0.0923586848796354	-9.71577471579394	2.5827739129143e-22	8.55218865226279e-21
EX353663	105.694027007666	-0.932349961091126	0.0959756431724115	-9.714443480376	2.61674543512655e-22	8.55218865226279e-21
EX436620	316.319478338024	-1.4930499323155	0.15484751513149	-9.64206581582963	5.31082642255617e-22	1.70859243813174e-20
EX498446	3227.28224423195	-1.14630666995637	0.119212124223405	-9.61568865099816	6.86484311631423e-22	2.17457107330631e-20
EX509340	93.6373661954304	-0.69766850165644	0.0728285081208799	-9.57960721230837	9.74146992956274e-22	3.0390434219651e-20
EX163220	33.4970578651874	1.57535888947178	0.165023038878629	9.54629668788502	1.34415403759933e-21	4.13076591554778e-20
EX564418	20.5826446724652	1.59561741434711	0.167357468780889	9.53418706658475	1.51064454465114e-21	4.57414281975986e-20
EX199942	177.391513178249	-0.488083509594518	0.0517389360324666	-9.43358226941972	3.96317321458838e-21	1.18263386215036e-19
EX273091	565.247034932843	-0.658986859075266	0.070509253640723	-9.34610458980471	9.09352613795226e-21	2.67479575972053e-19
EX209950	37.5178081362197	1.7404897203257	0.190046679722125	9.15822219504462	5.27592937658889e-20	1.53001951921078e-18
EX273095	490.89754713148	-0.632057179785244	0.0691141659646965	-9.14511766094521	5.95649864669606e-20	1.70339315465933e-18
EX374732	631.100692496235	-0.560334183405793	0.0613389198185946	-9.13505136808639	6.53757316840148e-20	1.83473113201837e-18
EX374723	630.98854081176	-0.560337426982995	0.0613455179050664	-9.13412171122477	6.59398269885183e-20	1.83473113201837e-18
EX442525	111.913257832833	-1.19153089363215	0.130928110835302	-9.10064986067814	8.97929229222799e-20	2.46511504395966e-18
EX227898	1003.54230730693	-0.649024886331037	0.0713711542531674	-9.09365825903305	9.57615116617615e-20	2.59438095409957e-18
EX329386	90.1579940733812	1.47110048950854	0.161956070238955	9.08333035827577	1.05302409597164e-19	2.81581378390338e-18
EX157321	89.953683074066	1.03168042601098	0.113910048732334	9.05697466985751	1.34118734045436e-19	3.54039068460965e-18
EX501472	382.241094811868	-0.669270447401646	0.0742547512892443	-9.01316664296186	2.00190750681592e-19	5.21762981839743e-18
EX439304	127.805291453272	-0.703224572705007	0.0781171248290976	-9.00218197025942	2.21275413482639e-19	5.6819955765528e-18
EX227892	996.353311239395	-0.649736944765609	0.0721844056852851	-9.00107077972464	2.23526780816307e-19	5.6819955765528e-18
EX351603	552.472650079513	-0.460550838436916	0.0512510952293417	-8.98616578584347	2.56005694810181e-19	6.42824055627029e-18
EX178882	260.73301808841	-1.38646813542695	0.154759024723317	-8.95888390293052	3.27981247463057e-19	8.13630588586065e-18
EX335556	741.622879253944	-1.23212422084664	0.137807362148183	-8.94091724592876	3.85953326001195e-19	9.46045116948167e-18
EX397036	62.3288232773025	0.857581110711015	0.0965746011446984	8.8799860475333	6.68687493102496e-19	1.61425027541255e-17
EX437419	2222.28329660392	-1.89277686224127	0.213172955857019	-8.87906655247022	6.7423760896299e-19	1.61425027541255e-17
EX250528	439.624480014148	-0.561021768756798	0.0636341009606644	-8.81636984395512	1.18230495515136e-18	2.79812172719156e-17
EX258789	107.292350343929	1.01883665290636	0.115626742986557	8.8114274136807	1.23562279705894e-18	2.89107652175495e-17
EX355310	75.1089960463375	1.50295954510097	0.170768953953862	8.80112871984357	1.35446884927024e-18	3.13354085466003e-17
EX250608	33.8003939946374	1.03463479146393	0.118762096616213	8.71182659234634	2.99016865754972e-18	6.84084140654987e-17
EX250526	590.509435092961	-0.55636419974352	0.0640252238526554	-8.68976578705777	3.63187452138424e-18	8.21761498849467e-17
EX383728	363.020487829283	0.93731182609323	0.10801721570808	8.6774299814054	4.04812283595568e-18	9.0598749122095e-17
EX383707	370.597237778494	0.93650427399988	0.108054672070466	8.66694846280364	4.43855748617142e-18	9.82687082153436e-17
EX273089	1948.47137986174	-0.531852290882636	0.061438165148447	-8.65670857190434	4.8558210438652e-18	1.0636314392892e-16
EX349811	14054.966298098	0.654177945617815	0.0756218765277123	8.65064417408481	5.12095399561152e-18	1.10989939757517e-16
EX307527	687.832453665825	0.837923086756325	0.0971522549499512	8.62484444841747	6.4179828522822e-18	1.3674314566689e-16
EX307529	695.094831521103	0.837777474365422	0.0971401873898563	8.62441690587994	6.44200346269465e-18	1.3674314566689e-16
EX250512	260.995183951542	-0.559393176792846	0.0649502660938624	-8.612638722441	7.13978213888281e-18	1.50008279836324e-16
EX307531	690.902596241406	0.836011724740546	0.0971298002835716	8.60715992722933	7.48929271355927e-18	1.55762158557763e-16
EX250513	620.575595693251	-0.556243199354582	0.064903179148989	-8.57035366599983	1.03167705577962e-17	2.10319114638637e-16
EX433862	837.392413748378	1.13127041008168	0.131990121676493	8.57087178731768	1.02704542547516e-17	2.10319114638637e-16
EX80686	2020.93922288576	-0.432160901591833	0.0504915107145039	-8.55908043701478	1.13771320246051e-17	2.29661910182959e-16
EX393149	268.843945933799	-0.96385093445624	0.112737343118462	-8.54952678318353	1.23594188475971e-17	2.47068382594198e-16
EX504652	194.193977404483	-0.636489440375421	0.0744731663111698	-8.54656075338584	1.26810691365613e-17	2.51060782232498e-16
EX235397	608.481775965002	-1.2287143615608	0.145031642895886	-8.47204332121407	2.41125421869422e-17	4.7283547012299e-16
EX252620	469.809656765485	-0.549973771245404	0.0650461671529987	-8.45512956899952	2.7877761407022e-17	5.41512365443946e-16
EX307480	10777.335023286	0.649943295024388	0.0776278139634113	8.37255697205037	5.6381250156788e-17	1.0849438698395e-15
EX388595	180.774045954437	0.59624640140588	0.0712478982885014	8.36861740105683	5.82982025203092e-17	1.11144443508627e-15
EX162814	255.123342574132	0.598872341647685	0.0717634595018039	8.34508739970418	7.11612382126762e-17	1.34422926128349e-15
EX235359	1128.7441988745	-1.22513576529046	0.147019748904184	-8.33313738067194	7.87277182828357e-17	1.47363974494872e-15
EX355336	174.890459559981	1.36961008732569	0.164464122988839	8.32771343947543	8.24187197929792e-17	1.52883012661031e-15
EX616684	177.151203835603	1.02274362899453	0.123587317520459	8.27547396863939	1.2794564871567e-16	2.35214366701398e-15
EX182603	16.9310781121877	1.83564074153215	0.222039968759069	8.26716357325726	1.37183682867615e-16	2.49965666393292e-15
EX582677	628.12130170001	-0.309279118652312	0.0374812865106729	-8.25156091064919	1.56338917217455e-16	2.82370026798894e-15
EX558761	156.847887950813	0.880012348619646	0.106770178722077	8.24211740724273	1.69189420872212e-16	3.02922623979031e-15
EX565784	590.772481631559	0.919188462953209	0.111666495539343	8.23155108892401	1.84804673878797e-16	3.28028296134865e-15
EX252626	488.250768197854	-0.524731434585924	0.0639588534660156	-8.20420326741378	2.32125082789478e-16	4.0850046620815e-15
EX106557	351.755001168404	-0.809417091427673	0.0991342334642948	-8.16485953582523	3.21809457940356e-16	5.6153023211796e-15
EX330863	293.900349477636	-0.624680914768819	0.0772067198244533	-8.09101741647839	5.91683929822949e-16	1.02376236260962e-14
EX162812	224.874800247977	0.584286849356043	0.0723512989826406	8.07569259393991	6.70947163690058e-16	1.15123350836486e-14
EX97169	124.119238591571	1.03960279219804	0.130102941931006	7.99061709726245	1.34264967943032e-15	2.28472371070002e-14
EX612325	48.3349155953969	1.05864643700056	0.133362161969302	7.93813193613529	2.05248951495527e-15	3.43583407422187e-14
EX428746	57.3041356926803	0.735088911884374	0.0925960752152269	7.9386616568333	2.04374428396659e-15	3.43583407422187e-14
EX157195	77.4498120341599	1.27147361377492	0.160378558979568	7.92795260080187	2.22788306755424e-15	3.69936390007595e-14
EX355338	270.62033226695	1.1121821713433	0.140591806102414	7.91071828562421	2.5590803566717e-15	4.21531716350962e-14
EX423840	286.572509128232	-0.346980746119226	0.0439128510291774	-7.90157637199822	2.75398026894525e-15	4.49009362594913e-14
EX188479	179.636932307555	1.73597833927624	0.219719740075278	7.90087562765858	2.76950893878358e-15	4.49009362594913e-14
EX235361	663.63655241571	-1.13268634794419	0.143604166188764	-7.88755910086417	3.08154228095144e-15	4.95694965349923e-14
EX235402	658.53541505943	-1.13207376481599	0.143600156715188	-7.88351343558291	3.18301922846169e-15	5.08049348170746e-14
EX307408	691.332538927447	0.923885211879288	0.117659642633814	7.8521844125827	4.0885270854346e-15	6.47559789916141e-14
EX220491	111.776533023819	1.12288466895082	0.143121223108326	7.84568944118739	4.30581306653094e-15	6.76768633892154e-14
EX565786	1306.20845050491	0.78398854853065	0.100134890283059	7.82932448734388	4.90498201607315e-15	7.65102876598077e-14
EX324757	21.7405857527048	1.65607078866136	0.211550939741394	7.82823650268719	4.94760582713744e-15	7.65948902110977e-14
EX305717	941.623667566145	0.388894086676287	0.0497223511774845	7.82131330210282	5.22750581627641e-15	8.03241378784562e-14
EX220455	1887.12190733825	0.816477132970171	0.104443853857935	7.81737845561261	5.39347642624735e-15	8.226050341958e-14
EX307412	725.787617478261	0.914308185229285	0.117425374428147	7.78629141854478	6.90046890619742e-15	1.04471069690151e-13
EX202432	608.868844184154	-0.389683098118498	0.0501132244621714	-7.77605317360202	7.48222667917644e-15	1.12451859360761e-13
EX239325	4.4636000433961	-2.06170147629359	0.265415965064883	-7.76781259480602	7.98530875023683e-15	1.1914312113578e-13
EX305501	931.414005026891	0.601314493953058	0.0777159777100409	7.73733422226982	1.01522926739555e-14	1.50385400112765e-13
EX106573	370.792508450921	-0.835994388563306	0.108786961051395	-7.68469291249301	1.53364417210262e-14	2.25555239311378e-13
EX160423	1630.82801303339	0.729151883482319	0.0949770274785169	7.67713943929491	1.62680325985195e-14	2.37559426385473e-13
EX520837	557.650727243228	1.98872352508235	0.259108954817807	7.67524042725859	1.65108674454681e-14	2.37746854574652e-13
EX201642	143.250037916206	1.18020360259683	0.153767784778626	7.6752331725135	1.65118019447184e-14	2.37746854574652e-13
EX160416	1665.95136980194	0.902099441465302	0.117690014853426	7.66504654272328	1.78766363795205e-14	2.55611071565505e-13
EX579956	180.470532706681	0.80720746607176	0.10540032633372	7.65849114656409	1.88130207053511e-14	2.67144894015986e-13
EX79069	163.246949774225	-1.01880928425954	0.133153544616399	-7.65138687967057	1.98823170525103e-14	2.80395142541909e-13
EX579950	178.348617928317	0.807232657231252	0.105641118754958	7.64127327261353	2.1508400935668e-14	3.01263928751975e-13
EX160445	1370.89337686787	0.785751565860684	0.103046016350013	7.62524931766164	2.43563187689824e-14	3.38849056387397e-13
EX160451	1491.59647623315	0.903709986155814	0.118587846212947	7.62059532250067	2.52508414492231e-14	3.48936124456042e-13
EX406599	97.4606933308973	0.968503178721362	0.127638846906199	7.58784023983785	3.25281618329852e-14	4.46503234760777e-13
EX55704	510.344833647053	2.23835464909204	0.295163114258398	7.58344976375502	3.36485865195043e-14	4.58824103600392e-13
EX148697	97.7291488654747	1.11584609571244	0.147322523315958	7.57417176000521	3.61425976528961e-14	4.89589530048112e-13
EX160415	2207.27324367025	0.846761550149814	0.111822818898439	7.5723502456048	3.66531636803142e-14	4.93260549135732e-13
EX55700	509.322874755625	2.24371264465288	0.297063395653951	7.55297582091391	4.25423997398976e-14	5.6879740950941e-13
EX82339	268.670934923288	0.663281115314596	0.0878666614564024	7.5487233078009	4.39545556165893e-14	5.83886645255209e-13
EX280723	161.850428241811	-0.362521219243319	0.0484588946188942	-7.48100471738725	7.37565310186759e-14	9.7349164979137e-13
EX247407	418.34290249874	-0.564915536381406	0.0756889485693926	-7.46364623976094	8.41603723252543e-14	1.10373380011273e-12
EX166122	744.994562642048	0.717603886399145	0.0961585877691426	7.46271241131335	8.47592166513022e-14	1.10455207015843e-12
EX520839	783.475371440425	1.93170053651835	0.25902007922621	7.4577250624317	8.80291156210464e-14	1.13994936518072e-12
EX441811	487.842174887093	0.862958984212025	0.115976810221984	7.4407890901663	1.0008563215721e-13	1.2879769788231e-12
EX160449	2652.07498918917	0.855023498849646	0.114939188375614	7.43892062344728	1.01511293323591e-13	1.29820964567251e-12
EX103152	18.0661290377114	1.26375415327847	0.17015566159845	7.42704733657822	1.11048627888492e-13	1.41141435075559e-12
EX374884	113.2617176502	-0.388240351766725	0.0522819226508073	-7.42590042756835	1.12015243930814e-13	1.41496556597267e-12
EX130870	9.08284494358763	2.14062803638544	0.288504207142093	7.41974634474273	1.17344850148327e-13	1.47325028326466e-12
EX221156	83.1118343697961	-0.899810718684203	0.12131902185105	-7.41689724294799	1.1989589419212e-13	1.49615543116106e-12
EX413053	69.0378130729604	1.14119480422899	0.1546101498577	7.38111181755743	1.56973099362915e-13	1.94703380474844e-12
EX386893	2433.37562161933	-1.33013094105842	0.180242882343006	-7.37965862378498	1.58695906817723e-13	1.9566160008245e-12
EX148695	41.1048676866782	1.13143694316429	0.15416406092737	7.33917448955455	2.14915275211489e-13	2.63399137893128e-12
EX433360	121.726857690435	0.936854264388866	0.127773661767083	7.33213912344978	2.26507771480386e-13	2.75964202058056e-12
EX307476	16737.7563731408	0.576919414149364	0.0789293364333507	7.30931539803993	2.68506854290829e-13	3.25209184108716e-12
EX160414	2572.52514638649	0.766358978246704	0.105089684314243	7.29242820784494	3.04417793935878e-13	3.66421186160953e-12
EX427315	3652.87618411721	0.829176469643784	0.113715277658344	7.29168926742659	3.06092491596328e-13	3.66421186160953e-12
EX160448	2442.85188381659	0.771809101540783	0.105973825774524	7.28301630992287	3.26437743920649e-13	3.8851752296683e-12
EX386894	2186.82136958017	-1.29652106510396	0.178158935223313	-7.27732832192131	3.40495889303375e-13	4.0292013567566e-12
EX406609	52.2599558622129	0.827689297470509	0.113850749479538	7.26995036268307	3.59619618322556e-13	4.23118168072081e-12
EX306932	302.589294146389	-0.294856117409781	0.0406378501882813	-7.25570166836257	3.99584930897964e-13	4.67468961772107e-12
EX214687	282.596000240932	-0.338338239922091	0.0466766581667173	-7.24855320005198	4.21246974000589e-13	4.90026847156617e-12
EX427310	3382.92622979252	0.834826738416799	0.115209883433695	7.2461382091169	4.28822539004607e-13	4.96036858320497e-12
EX180787	12.4661416408133	1.29883752013495	0.179556759387054	7.23357630516805	4.70437926220297e-13	5.41135022395302e-12
EX441838	116.63161205163	0.79477686515076	0.110263742622921	7.20796198500834	5.67954796499169e-13	6.49677181106549e-12
EX306969	304.075767056195	-0.292346527057473	0.040583353040075	-7.20360702499838	5.86402137959789e-13	6.67072929314479e-12
EX307439	211.718083550138	0.754338529931585	0.104770216332452	7.19993292309285	6.02421878038191e-13	6.8153112465969e-12
EX386895	2592.89920928392	-1.26258201273241	0.175456588143958	-7.19597950745792	6.20139432698685e-13	6.97741580287756e-12
EX166116	893.143774926613	0.772787452039441	0.107521959457419	7.18725231514667	6.61081771719905e-13	7.39764873897437e-12
EX267359	13.506006793433	1.24567071283465	0.173521751828382	7.17875828078692	7.03473929192607e-13	7.75293246334856e-12
EX166543	998.144089755806	0.723351155730022	0.100751204966131	7.17957820924511	6.99268128686988e-13	7.75293246334856e-12
EX507903	2515.67889549178	-0.48825642761311	0.0680152533765276	-7.17863131245218	7.04127426248752e-13	7.75293246334856e-12
EX591328	1037.32994108884	0.543996568524861	0.0758355580628535	7.17337067756512	7.31733741728828e-13	8.01404135223221e-12
EX180833	49.5070354777672	0.616351384006505	0.0859587950170162	7.17031205340295	7.48270080873717e-13	8.15178887047081e-12
EX427319	2298.44469112811	0.824797249042776	0.115168898918997	7.16163180150648	7.9722312466119e-13	8.62392379078067e-12
EX157350	72.5595661121525	0.572823430127578	0.0799903379841618	7.16115776684176	7.99985159805298e-13	8.62392379078067e-12
EX135430	28.050621312625	1.14717908960584	0.16022801712445	7.15966601967507	8.0873848116276e-13	8.67287777455273e-12
EX240820	89.6171008892026	1.62036604619644	0.226757723167303	7.14580312222013	8.94712186564367e-13	9.54514192816597e-12
EX166153	393.994970722848	0.713507841381099	0.100108459278716	7.12734814342308	1.02321059624073e-12	1.0859745451854e-11
EX158592	1568.56441498257	-0.632743044064992	0.0890087934366334	-7.10877003984387	1.17081635906202e-12	1.23626199144036e-11
EX441826	346.098404724056	0.839927854078408	0.118674072290639	7.0776020226337	1.46670209731615e-12	1.54078551957854e-11
EX94924	4.03291934194212	-1.36341241023804	0.193137770911424	-7.05927382201857	1.6737496603476e-12	1.74936576175416e-11
EX408009	805.374803196109	0.443390875565095	0.0628731113714726	7.05215418631683	1.76168830026409e-12	1.8319778839615e-11
EX307433	56.3978559663123	1.28170739414885	0.182066817824144	7.03976380466449	1.92565975059339e-12	1.99242885752351e-11
EX307473	19117.2880543637	0.556653996084368	0.079301329107281	7.01947876978596	2.22697449888981e-12	2.29267024660706e-11
EX135858	277.896091337664	0.736522032366541	0.104978086252211	7.01595979371385	2.28375725884002e-12	2.3394309432595e-11
EX166110	816.890219193184	0.766300761890833	0.109339437679565	7.0084571327007	2.40960424017877e-12	2.45612630224163e-11
EX587625	2965.65773522746	0.853737789652081	0.121874448015604	7.00505974429336	2.46880462288152e-12	2.50407326035126e-11
EX254900	1132.03033203333	-0.477811867235774	0.0682366472510246	-7.00227643773339	2.51836548935036e-12	2.54182085420215e-11
EX148701	80.5993139458033	1.04929490921605	0.150272033176487	6.98263600375797	2.89692293233714e-12	2.90964113057666e-11
EX355334	145.185621187141	0.909377313359591	0.13028307934865	6.98001089555159	2.95157172012341e-12	2.95013891831752e-11
EX89821	27.9296257615214	0.827656472587632	0.118797535768292	6.96694983810045	3.23886085921195e-12	3.22164952131276e-11
EX157354	51.9201137320116	0.562280358223922	0.0808295520045412	6.9563710830951	3.49149456519142e-12	3.45624389890824e-11
EX158594	2780.56642327572	-0.601635382439611	0.0866871750067465	-6.94030440365358	3.91255949956078e-12	3.85452632038069e-11
EX307471	19805.1686602526	0.548845415465769	0.0792614798427739	6.9244911469541	4.37545400410077e-12	4.29002847354452e-11
EX158589	1321.18791615122	-0.619649613860672	0.0895040093667039	-6.92314923370557	4.41712005475364e-12	4.31035554158187e-11
EX396827	180.474155719151	-0.357830019237945	0.0517288936911566	-6.91741101934909	4.59972109289325e-12	4.46737062748453e-11
EX616626	11695.963786574	-1.04066166236868	0.150663643136023	-6.9071850428384	4.94364923390046e-12	4.77886092610378e-11
EX220487	2680.0854689768	0.688696367166452	0.0997453077788078	6.90454902092923	5.03631642446426e-12	4.8456894943794e-11
EX153787	440.83501505995	0.999494260751043	0.145001922315676	6.89297248470332	5.46384463308486e-12	5.23258423233569e-11
EX305722	1036.11908387597	0.329495599582896	0.0478808715745522	6.88157063034786	5.91962111816086e-12	5.64282401958019e-11
EX536136	47.4189917504354	1.07043681878609	0.155718096229383	6.87419667145987	6.23401532634118e-12	5.91513251471728e-11
EX206443	1101.23425354836	0.712135960635738	0.104037769105675	6.84497530807675	7.64890633608161e-12	7.22435694770277e-11
EX451748	47.8414762111073	0.820937831245676	0.119999602255011	6.84117126906055	7.85482778489318e-12	7.38497278954112e-11
EX330704	494.295202537603	1.25726572433343	0.184329350594075	6.82075708660276	9.05619625878184e-12	8.47577640765082e-11
EX552224	9.76659640335191	1.0940272962281	0.160839298676999	6.8019899690383	1.03183785076151e-11	9.6133671254206e-11
EX620915	316.203477381667	-0.715941851104712	0.105307085119543	-6.79861046663658	1.05633001292446e-11	9.7972229577093e-11
EX329389	79.2014162227059	1.26934396829772	0.186897589356718	6.79165511265644	1.10854307166118e-11	1.02353819934994e-10
EX425367	157.78553047215	0.860426849626975	0.126760554751439	6.78781227578376	1.13846649204961e-11	1.04647433354025e-10
EX331206	81.7333303784712	1.39538334229367	0.206394413696309	6.76076119166121	1.37268621935986e-11	1.25616041140531e-10
EX620917	244.632797850608	-0.718397711558589	0.106332440083039	-6.7561480861115	1.41708584407149e-11	1.29105298802797e-10
EX265440	950.613045625384	0.586873881071967	0.0869126023213431	6.75246011967414	1.45359025881609e-11	1.31531724497967e-10
EX265438	950.624717473979	0.586851506742357	0.0869130158021729	6.75217056186521	1.4564950551499e-11	1.31531724497967e-10
EX392954	173.071375519762	-0.514266322706415	0.0761995879769533	-6.74893836515173	1.48930833451181e-11	1.33907679509162e-10
EX618798	751.272938097117	0.80347743066756	0.1191856797294	6.74139235931514	1.56875935637837e-11	1.40438065860134e-10
EX259691	145.415244377496	-0.342181477890865	0.0507640464313168	-6.74062652499211	1.5770510329224e-11	1.405691808133e-10
EX618983	698.055081603193	-0.316991755599692	0.0470832270574499	-6.73258345722366	1.66676724298157e-11	1.47925592814614e-10
EX428664	81.360476642338	0.791539290833038	0.117605580994254	6.73045687238014	1.69131175997405e-11	1.49459695870668e-10
EX587629	4862.67421968948	0.790193377009643	0.117503058086588	6.72487499369889	1.7574325405627e-11	1.54639042778573e-10
EX351614	645.870483598203	-0.394486704705106	0.0586727510658788	-6.72350788975566	1.77400873230194e-11	1.55433360842966e-10
EX330660	282.06727337598	1.24551389089575	0.185417942632766	6.71733206188455	1.85081878075166e-11	1.61476096168121e-10
EX618801	749.091549398354	0.80252961380501	0.11950208580187	6.71561176878181	1.87278810877221e-11	1.62703405736792e-10
EX166109	638.061375223167	0.665515917214623	0.0996601861299061	6.67785143755531	2.42470642972234e-11	2.09767669697407e-10
EX391672	421.362170060726	0.429331035755243	0.0643917551581479	6.66748459800163	2.6022476010254e-11	2.2418526403813e-10
EX166114	645.66301975977	0.664535996382997	0.0996951178557936	6.66568243937713	2.63438330950643e-11	2.26008134761406e-10
EX160421	2011.2932713066	0.569229525021663	0.0856873811768681	6.64309630197136	3.07161000652122e-11	2.62425103876647e-10
EX234609	198.504531541296	-0.751320237202224	0.113286641484502	-6.63202851948794	3.31104583798611e-11	2.81712536380719e-10
EX259638	663.996143855649	-0.584258761679511	0.0881643232265192	-6.62692958214384	3.42741029179006e-11	2.90413077810524e-10
EX441810	543.015146196861	0.648846376596735	0.098180117054754	6.608735007261	3.87617836636125e-11	3.27092264604009e-10
EX119633	350.373052877815	-0.311218860455451	0.0472842794858456	-6.58186745868916	4.64575654780676e-11	3.90433172732005e-10
EX184087	1592.34816495196	-0.687662401862929	0.104962257717851	-6.55152067814163	5.69540995122336e-11	4.76701182502801e-10
EX191799	52.3857512404012	1.20424551326904	0.183900011737593	6.54837105169615	5.81680504089224e-11	4.84890752194215e-10
EX349782	65759.680126129	0.61909338898904	0.0947521927377542	6.53381595824917	6.41147250480569e-11	5.30169553710639e-10
EX349795	65779.258013731	0.619056986617779	0.0947443149062284	6.53397501718683	6.40466334236007e-11	5.30169553710639e-10
EX412540	466.546633607047	-0.382245684555869	0.0585538437593617	-6.52810575727157	6.66066623270491e-11	5.48572470925577e-10
EX441824	213.404541991833	0.686875665730927	0.105373632236336	6.51847764144996	7.10245215110923e-11	5.82627449367885e-10
EX330661	334.55369748955	1.19744716196659	0.183956460735987	6.50940530805906	7.54488977029678e-11	6.16465398295281e-10
EX267613	7.08319222078832	-1.26202968122183	0.193925591918467	-6.50780368251977	7.62574836855964e-11	6.20609323749577e-10
EX184037	1800.42453319078	-0.685051578326149	0.105413114730819	-6.49873196589899	8.09998270055543e-11	6.56608833875734e-10
EX160114	73.7234869865761	0.438849590030092	0.0675650032472531	6.49522043866598	8.2911916887787e-11	6.69473085772366e-10
EX58350	118.883174351677	-0.468677555831437	0.0723572657914593	-6.47727012214933	9.33969062596351e-11	7.51188398392925e-10
EX152800	1048.75176774379	0.903812998737229	0.139829488333674	6.46367951072284	1.02187181451394e-10	8.1869029808724e-10
EX412538	460.417408116928	-0.379385375458566	0.0587658912704004	-6.4558771637257	1.07593856410739e-10	8.5866569902989e-10
EX485639	82.822679440428	-0.783951157606591	0.121467542249528	-6.45399703565367	1.08937941958061e-10	8.62560442717504e-10
EX307479	12596.5861105838	0.486397005344208	0.0753701803771304	6.45344090873101	1.09338647668416e-10	8.62560442717504e-10
EX485638	82.8210890002417	-0.783983957285053	0.121467529873353	-6.45426772160813	1.08743424574006e-10	8.62560442717504e-10
EX335192	1812.95805836946	0.707267115662921	0.109870993762244	6.43725055580562	1.21657022120771e-10	9.56075605139954e-10
EX71309	1320.96905389666	0.744130222577472	0.115836196334122	6.42398702760473	1.32750521090664e-10	1.03929020123831e-09
EX349805	49421.4214720718	0.592672723813368	0.0922910975824508	6.42177565700622	1.34693831316817e-10	1.05050984348987e-09
EX335206	1484.15090798942	0.721907802615751	0.112510871433337	6.41633820286857	1.3959115583332e-10	1.08459694287096e-09
EX162804	45.1024319347505	0.759049214855783	0.118406313508489	6.41054680586235	1.44998628002242e-10	1.1223765979572e-09
EX335198	1832.09932119786	0.699685537400293	0.109264788061017	6.40357749112704	1.5177776463415e-10	1.16613806165534e-09
EX335193	1832.0531148856	0.6996920720669	0.109265930040071	6.40357037010808	1.51784847267426e-10	1.16613806165534e-09
EX377717	9.25607395963046	1.05500799185161	0.165117280805514	6.38944625725919	1.66487536289401e-10	1.27434140230438e-09
EX508158	103.320249992438	2.5496311290666	0.40011291451931	6.37227901561162	1.86239662563496e-10	1.42024987117866e-09
EX486051	656.58650726354	0.823675042277571	0.129362625731687	6.3671793736312	1.92535965946148e-10	1.46284706229933e-09
EX429659	95.6254756134342	-0.629618804599866	0.0992954980806566	-6.34085952304135	2.28486808374637e-10	1.72961153839477e-09
EX97997	661.607712655385	-0.396806311049522	0.0626583041324412	-6.33286068851768	2.40656842526563e-10	1.81506387824979e-09
EX97976	661.702534157322	-0.396706496142617	0.0626624492049168	-6.33084887641911	2.43816060250545e-10	1.81890314512997e-09
EX97979	661.742035070205	-0.396749094954003	0.0626684375562127	-6.33092367426784	2.43697880934078e-10	1.81890314512997e-09
EX97990	661.727500532599	-0.396784868559178	0.0626650325209741	-6.3318385484979	2.42256914847639e-10	1.81890314512997e-09
EX304731	313.427838407885	-0.512645595477167	0.0810783705064812	-6.32284038609518	2.56798524661434e-10	1.90883813096712e-09
EX312666	171.526355080446	0.887070050340445	0.140362519780331	6.31984985542238	2.61817560184024e-10	1.93914516697448e-09
EX367462	180.19383298549	-0.717123875914966	0.113627976668416	-6.31115590491985	2.76959011002519e-10	2.04393764750605e-09
EX262097	91.701613475874	0.852400816945134	0.135453536833934	6.29293879561209	3.11511189010767e-10	2.29071977918989e-09
EX121137	2411.78323663775	0.484377055154516	0.0770738027568781	6.28458747108193	3.28725408959005e-10	2.408703263511e-09
EX262105	91.5660896979964	0.851926520474713	0.135597553509091	6.28275730961176	3.32620101341632e-10	2.4285985413561e-09
EX243874	71.5137532733683	-0.554464432508873	0.0883257930550795	-6.27749169671323	3.44078632751824e-10	2.50338482274207e-09
EX315718	409.937523365746	-0.815979231263597	0.130080401789197	-6.27288369377842	3.54421660999307e-10	2.56955704224498e-09
EX315811	1186.49192972516	0.655172633165603	0.104477526403457	6.27094319438177	3.58867536155601e-10	2.59266055068205e-09
EX315713	410.629504263229	-0.814361655676136	0.129974237270139	-6.26556210507752	3.7148290560586e-10	2.66509861547897e-09
EX145690	1161.96201207005	0.600914036805126	0.0959031013462718	6.26584571687041	3.70807334619415e-10	2.66509861547897e-09
EX493635	846.909545041244	0.414604081159018	0.0662337076429394	6.25971421370694	3.85683612343513e-10	2.75736999241421e-09
EX315709	412.762738113201	-0.811148702068442	0.129626678573695	-6.25757530003587	3.91008878719155e-10	2.78576913938664e-09
EX382078	33.6653441289474	0.667200418726185	0.106634632182565	6.25688301323998	3.92747794705185e-10	2.78850934240681e-09
EX307388	1222.78248683786	0.551582447627304	0.0881989299271905	6.25384512128031	4.00468171572887e-10	2.83355314525283e-09
EX121132	2324.17596817094	0.491611511694603	0.0786393016695998	6.25147351587748	4.06598058145217e-10	2.86707329356508e-09
EX330662	297.394697836081	1.15554428793688	0.185043157430337	6.24472854864631	4.24536750542187e-10	2.98334870090909e-09
EX575415	60.5514396223516	-0.971021376220828	0.155655895833158	-6.23825632189116	4.42475211021817e-10	3.09883149487728e-09
EX173028	3.68342507146929	-1.22837932416106	0.197063991549603	-6.23340324379791	4.5640930003338e-10	3.18558219921603e-09
EX197302	168.523171697862	0.921895751085974	0.148024624353902	6.22798912755136	4.72459845924921e-10	3.28646899580883e-09
EX356436	25.8843144451468	0.820123714003299	0.131733209230786	6.22564134580909	4.79590051787117e-10	3.32483473612685e-09
EX571338	709.318820056331	-0.295674580478329	0.0475191195708219	-6.22222345760551	4.90158240861928e-10	3.38669737561983e-09
EX335543	614.110835595961	-0.960692296252526	0.15463623277447	-6.2125950627215	5.21166311531841e-10	3.58890112188649e-09
EX335554	613.157210595398	-0.960488800546659	0.154662341576104	-6.21023056264823	5.29069176028926e-10	3.60713057431642e-09
EX335577	613.978611343184	-0.96057194994725	0.154664552382925	-6.21067940357157	5.2756007744842e-10	3.60713057431642e-09
EX335575	613.953925720998	-0.960566280754306	0.154668120217112	-6.210499483707	5.28164501166014e-10	3.60713057431642e-09
EX335558	613.506024032961	-0.960430870381969	0.154680163790376	-6.20914050545973	5.32751740178608e-10	3.62025027401899e-09
EX121135	2378.09153590286	0.483219498787963	0.0779127980813147	6.20205551190248	5.57304114831502e-10	3.77200741306227e-09
EX428630	62.8570408420143	0.699157773954509	0.112737409714463	6.20164837674829	5.58748062643999e-10	3.77200741306227e-09
EX584640	435.68887656005	0.806411240220675	0.130280956822993	6.18978598166354	6.02459566637508e-10	4.05380473106741e-09
EX96206	530.311661063473	-0.369457344185683	0.0597617935059343	-6.18216627231906	6.32278768359938e-10	4.24059278193196e-09
EX84454	7753.09426218137	1.923000403447	0.311940557080548	6.16463733169026	7.06448631494833e-10	4.72265497483072e-09
EX392955	150.100680623206	-0.42327953164977	0.0686739135823127	-6.16361453090083	7.1102907846335e-10	4.73789279144349e-09
EX89207	4031.87807188761	0.47272358984528	0.0768252627386378	6.15323102054987	7.59200880357542e-10	5.04256326663284e-09
EX331854	43.0400549583105	0.764263013520395	0.12435832663233	6.14565211849437	7.96356503664196e-10	5.272340967989e-09
EX134048	381.469552233222	0.328914588265498	0.0535820431085709	6.13852270618037	8.32924088137785e-10	5.49676505601186e-09
EX219836	102.893716052997	0.642758302592344	0.104722891313	6.1377058495381	8.3721697910871e-10	5.50744332263525e-09
EX486075	703.408164222914	0.792055439707056	0.129088228711944	6.13576813014067	8.47486922291726e-10	5.55724704776644e-09
EX134028	373.927965452405	0.329147894595797	0.0536668664908642	6.13316774609578	8.61462278491155e-10	5.63095502035964e-09
EX368247	9.49961963832552	1.36366573859557	0.222500767531735	6.12881363836674	8.85367565727038e-10	5.76889815769611e-09
EX347394	37.1111485460805	0.609844428391884	0.0996294708426745	6.12112483619322	9.29170699252925e-10	6.03521283836521e-09
EX486026	701.912017255432	0.792922490993492	0.129652165171696	6.11576744548338	9.60933744551701e-10	6.22189490576085e-09
EX254600	20.4863194872388	0.975848913108262	0.15968206276128	6.11119931840514	9.88851695136284e-10	6.38258821406147e-09
EX563052	402.326438355497	0.856013712160264	0.140129624876735	6.10872763638134	1.00428543148134e-09	6.46194907318775e-09
EX103358	929.577735377392	0.79488845032166	0.130166775797071	6.10669232186317	1.01717051746634e-09	6.52446758711275e-09
EX565788	717.660307827949	0.601647895909176	0.0987204195993352	6.09446250685535	1.09805763781369e-09	7.02143067160987e-09
EX403895	910.205504971505	-0.293131560529309	0.0481405927482936	-6.08907252268304	1.1356666954468e-09	7.22519179504528e-09
EX262095	59.6461841791118	0.845350923715778	0.138834913914574	6.08889291519226	1.13694130237721e-09	7.22519179504528e-09
EX403885	661.979319990877	-0.308914651717251	0.0509259617599803	-6.06595616540733	1.31170905330218e-09	8.31018135615133e-09
EX368004	321.593339280329	-0.546252919473312	0.0902610334011116	-6.05192405725974	1.43125944229842e-09	9.02520271435024e-09
EX387563	11.7994430372501	1.24593874108035	0.205882762309449	6.0516904237357	1.43333719649953e-09	9.02520271435024e-09
EX6142	203.857889105391	0.708065520385131	0.117012456342797	6.05119781701531	1.4377276947737e-09	9.02524793761904e-09
EX500763	309.605898590119	-0.771707831597937	0.127828821033502	-6.03704098464369	1.56965866977646e-09	9.82348693334264e-09
EX500716	310.383746348987	-0.770274903683719	0.127688179960162	-6.03246834533973	1.6147398096269e-09	1.00316573001008e-08
EX500787	310.158566454784	-0.770559652543625	0.127741305136595	-6.03218866223152	1.61753774824355e-09	1.00316573001008e-08
EX500746	310.13509696578	-0.770634802355791	0.12774895569716	-6.03241567142548	1.61526639661805e-09	1.00316573001008e-08
EX307470	17452.4638499608	0.461858405802105	0.0765917828006842	6.03012998148907	1.63827858837328e-09	1.01297766169988e-08
EX507870	2139.62422855251	-0.400456915360743	0.0664355073878581	-6.0277543004651	1.66253534665239e-09	1.02489828705307e-08
EX307459	17442.7955782026	0.461658466442901	0.0766482553223973	6.02307860108592	1.71130282647007e-09	1.05181269244832e-08
EX500790	304.459859978569	-0.772976361790678	0.128527815085369	-6.01407844113168	1.80912898454947e-09	1.10206999384242e-08
EX370570	13.499650187044	1.96342850624702	0.326440003327298	6.01466880968762	1.80254841252052e-09	1.10206999384242e-08
EX377660	62.0857302233578	-0.871412749586917	0.144887448116197	-6.01441160650481	1.80541246826284e-09	1.10206999384242e-08
EX256980	19.8932602684857	1.12825550526413	0.187766284854449	6.00882904052089	1.86868043722278e-09	1.13498909151672e-08
EX507865	1126.97890290782	-0.478691362393309	0.0797338721826222	-6.00361363733741	1.92973593483669e-09	1.16647397663192e-08
EX218178	76.54192571962	0.665637745326502	0.110876127979078	6.00343606382162	1.93184859655893e-09	1.16647397663192e-08
EX403844	359.086961623062	-0.90089886216568	0.15011781984811	-6.00127861620434	1.9576972969175e-09	1.17862536092197e-08
EX500730	318.323923220018	-0.760714659394508	0.126917374831755	-5.99377871156673	2.05020313073346e-09	1.22560984935032e-08
EX219822	115.063615527093	0.637469676192646	0.10634974046625	5.99408774669219	2.04630866496453e-09	1.22560984935032e-08
EX197293	88.9305945179216	0.824426041465106	0.137553127974059	5.9935099521734	2.05359591076183e-09	1.22560984935032e-08
EX305716	2062.90766416987	0.239514260877838	0.0401642591961164	5.96336807080951	2.47090966626022e-09	1.47040549214734e-08
EX75272	231.706982649645	-0.317871107514304	0.0533859405545226	-5.95421011997841	2.61330877923386e-09	1.55066362433502e-08
EX75275	231.72275967234	-0.317769220442878	0.0533916915953568	-5.95166047277874	2.65435585047362e-09	1.57049387819689e-08
EX103806	248.179634091952	0.838303612116183	0.141237897190359	5.9354013957481	2.93127453330077e-09	1.72936798397315e-08
EX403891	937.079404239218	-0.282663622264188	0.0476343375777137	-5.93403071477655	2.9558649674294e-09	1.73889313369632e-08
EX136401	20.930704108365	0.943378958276571	0.159107658914243	5.92918634284625	3.04439445107274e-09	1.78587127486005e-08
EX335204	689.92269584515	0.574372009995136	0.0970200363864041	5.92013806001443	3.21671470881583e-09	1.88159533677608e-08
EX253710	384.619248564436	0.351320755351817	0.0594708563969042	5.90744402614833	3.47456326677619e-09	2.02666452302894e-08
EX217641	223.899332577146	0.41031988585261	0.0700517713294017	5.85738059246467	4.70224677021267e-09	2.73500737284403e-08
EX575692	97.5432376630738	0.525749162630403	0.0897834068464048	5.85574975484967	4.74862796604606e-09	2.75420422030672e-08
EX156685	568.514757422268	-0.502823968486608	0.0859400383851521	-5.85086972189997	4.89009150570944e-09	2.82828607029655e-08
EX81236	117.05285753465	-0.335963569114208	0.0574954857439122	-5.84330343099641	5.11756777163304e-09	2.95156079602029e-08
EX379488	703.030591177595	-0.42014013453702	0.071928571350154	-5.84107436934545	5.18652431386071e-09	2.98297585537408e-08
EX403877	668.99703179895	-0.318799462367829	0.0545980710825375	-5.83902427406072	5.25074199078683e-09	3.01149798301673e-08
EX368046	331.546346533032	-0.52606472815875	0.090240489389193	-5.82958638322445	5.55649276150064e-09	3.17800516553606e-08
EX217263	50.9061375354448	0.819966077069951	0.140770457259863	5.82484487889592	5.7165671771062e-09	3.26050188854894e-08
EX403876	631.622614075308	-0.361429201376971	0.0620967516802629	-5.82042041809167	5.86997873963034e-09	3.33875310080079e-08
EX103128	326.958414402107	0.524576549104739	0.0904610304677815	5.79892298807686	6.67421719125303e-09	3.78573366302754e-08
EX594482	1033.13951902449	2.04989612236335	0.354791816122275	5.77774353638664	7.57090915712867e-09	4.28255548201317e-08
EX503053	3165.40133874269	-0.718313630607596	0.124505995462293	-5.76930956569992	7.95969691116445e-09	4.49014135344866e-08
EX235331	183.357829986806	0.503430826087176	0.0873809378983744	5.76133465942738	8.34513873848386e-09	4.69471056353505e-08
EX434731	1120.58888456013	-0.433795598474298	0.0754543089669306	-5.74911631175919	8.97110897374038e-09	5.03310991197042e-08
EX335640	267.360811710456	-0.402129367037894	0.0700463154561949	-5.74090677602272	9.41709245439129e-09	5.26896558793252e-08
EX335661	267.373710653752	-0.402050340056813	0.0700428194213696	-5.74006505417956	9.46401885758747e-09	5.28087122703864e-08
EX421928	13.8455627387389	0.672981933064758	0.117528470031521	5.72611838547942	1.0275452888085e-08	5.71815067474782e-08
EX500764	210.060362772542	-0.814435455388588	0.142369908080662	-5.72055897463357	1.06174166240376e-08	5.89252313447264e-08
EX206179	18.9004735001391	0.760134185552097	0.133047455361137	5.71325609714839	1.10834687320758e-08	6.13464035466238e-08
EX351616	441.11935268621	-0.33911935223336	0.0593690338233805	-5.71205779164641	1.11618167109235e-08	6.16144252219608e-08
EX500761	207.54750036894	-0.815014855845384	0.142829344701511	-5.70621434655901	1.15516513479921e-08	6.35958559505767e-08
EX84845	4113.91894396415	0.312964697381091	0.0551239941747311	5.67746771739835	1.36703315269652e-08	7.50592336373901e-08
EX148769	415.006446671019	-0.345535140139074	0.0609453867874951	-5.66958646671467	1.4314259565024e-08	7.83857990542137e-08
EX379486	730.290887584533	-0.409971171267461	0.0724007371654023	-5.66252758353642	1.49159390000651e-08	8.14639745388168e-08
EX259680	200.661729688832	-0.304061472351184	0.0537483651346611	-5.65712969295695	1.53925450683679e-08	8.38445775020359e-08
EX89219	4581.34823666396	0.43947488937553	0.0777005670174542	5.6560062074812	1.54935865873758e-08	8.41722817504137e-08
EX89213	4581.42722635699	0.439448278046826	0.0777023428012234	5.65553446916027	1.55362045089813e-08	8.41816975894542e-08
EX373054	14628.2644527576	0.693467596783051	0.122761380549437	5.64890679527495	1.61471367066673e-08	8.72623477139839e-08
EX95236	500.254986003352	0.474461643145904	0.0841830299866004	5.6360722965356	1.73972366103407e-08	9.37720161798208e-08
EX184079	837.28911792946	-0.600697149250643	0.106663296268132	-5.63171372222174	1.78427684028637e-08	9.5922350238894e-08
EX255629	282.690873401111	-0.510676739418234	0.0907923433671886	-5.62466746070118	1.85865671325718e-08	9.96607857447013e-08
EX156543	354.02392981412	-0.259541164566147	0.0461549536002551	-5.62325697072551	1.87390326821163e-08	1.00217320240201e-07
EX325304	82.9323904851498	1.02762466706034	0.182772274775879	5.62243189411766	1.88287807552761e-08	1.00436423769724e-07
EX71335	19.557122277791	0.84427257106013	0.150288263804717	5.61768796635491	1.93529590002123e-08	1.02965743104489e-07
EX95245	498.981635543581	0.4735328940752	0.084365064054014	5.61290267938426	1.98960510517205e-08	1.05582394627558e-07
EX411887	23.9223282897837	1.69243379874417	0.301651327218544	5.61056307741027	2.01669346786266e-08	1.06744777643425e-07
EX205814	339.577099534301	0.347137877458977	0.061906552759999	5.60744964761276	2.05329720907906e-08	1.08403562910097e-07
EX387956	50.5336377564897	0.610227326475743	0.108882580613931	5.60445319200736	2.08913436532094e-08	1.10013495094522e-07
EX500775	273.083641363522	-0.770846701763893	0.137640792557095	-5.60042330070233	2.13829003553072e-08	1.12314775080555e-07
EX304166	506.147687645006	-0.63837157629471	0.114160359499515	-5.59188477588337	2.24617869127359e-08	1.17681473927031e-07
EX205813	340.817420850791	0.345361729199033	0.0619136862479367	5.57811608593314	2.4313738406731e-08	1.27060881673754e-07
EX205806	341.585133519798	0.344999925779958	0.0618989118892987	5.57360243095975	2.49524825885384e-08	1.30068763670381e-07
EX205809	341.366642626125	0.344631996209687	0.061884792427773	5.56892869297273	2.56310345236939e-08	1.33268434556277e-07
EX614950	57.4920739263365	0.535684512967477	0.0962593994621485	5.56500992069996	2.62137496611343e-08	1.3595493841883e-07
EX214692	490.918246399315	-0.277475013773255	0.0498711656330389	-5.56383654264203	2.63907160941091e-08	1.36528855371283e-07
EX308345	48.6584324044204	0.588541967229694	0.10580039772774	5.56275760649037	2.65544617389852e-08	1.37031670978874e-07
EX614956	57.4674435362279	0.535032538664328	0.0962611400859295	5.55813631738332	2.72670398905097e-08	1.40357087836398e-07
EX205175	228.028082797941	-0.262810627373984	0.0473150690888637	-5.5544804738717	2.78438634761339e-08	1.42968865080697e-07
EX312685	79.2883001518697	0.794322483524869	0.143104799891441	5.55063480838824	2.84634122029292e-08	1.45786481905053e-07
EX205209	228.228442646532	-0.262474940496878	0.0473056902992491	-5.54848558041323	2.88154645014636e-08	1.47223427812689e-07
EX396097	269.637186829708	0.917433537434507	0.165496882432871	5.54350948457678	2.96468607263746e-08	1.51096253058429e-07
EX481659	44.0038712280247	0.558022127164572	0.101067064880175	5.52130536120904	3.36490414566408e-08	1.71070065084502e-07
EX329385	116.307932527085	0.661144060269165	0.119793866087447	5.51901430233951	3.40906450998763e-08	1.72662611655992e-07
EX413743	949.624028276927	-0.44893062737801	0.081345526632962	-5.51881149412952	3.41300062865415e-08	1.72662611655992e-07
EX254578	16.1566788151015	0.799370905129278	0.1450853494178	5.50965971641522	3.59528045310099e-08	1.81438295415072e-07
EX565783	494.272294773359	0.557631049294619	0.10130042883724	5.50472545570923	3.69744011575827e-08	1.861376332114e-07
EX448777	3833.97218403028	0.311172651187429	0.0566928093133043	5.48874989538408	4.04788294176993e-08	2.02788101632708e-07
EX448774	3833.99027795131	0.311180019226453	0.0566925769993097	5.48890235189418	4.04439117652767e-08	2.02788101632708e-07
EX448780	3833.30459787097	0.311221259450688	0.0567234057530198	5.48664621454115	4.09636376786115e-08	2.04718762088012e-07
EX71138	114.01095425751	0.333421195853212	0.0608607181766234	5.47843019015308	4.29115823548893e-08	2.13934498955732e-07
EX500755	291.113421246377	-0.750393139115234	0.137004407990048	-5.47714595555016	4.32240679252201e-08	2.14971874053208e-07
EX396832	1299.01536893969	-0.264700075377263	0.0483974213478201	-5.46930121493313	4.51813338587246e-08	2.24164738349672e-07
EX507867	1345.17378981298	-0.361544914599641	0.0661834106680962	-5.46277248255996	4.68755223781633e-08	2.32011299463072e-07
EX287898	35.9266723281768	0.94994093589046	0.173920550843358	5.46192460456284	4.71000123455669e-08	2.3204472745583e-07
EX205206	229.483845788855	-0.257460529539742	0.0471375766879725	-5.46189574495957	4.71076717224559e-08	2.3204472745583e-07
EX235299	208.149472141689	0.478762833811779	0.0876687545803003	5.46104294630142	4.73345514068319e-08	2.32605826603023e-07
EX502290	22.4694954830309	-1.32020197025266	0.242032830203102	-5.45464005500747	4.90721449079635e-08	2.40570348489278e-07
EX197200	395.387135087538	-0.434853590293733	0.0797441160504748	-5.45311192638323	4.94958931396037e-08	2.42071363359725e-07
EX497636	1635.78311791877	0.502029519945715	0.092351906523315	5.43604933395688	5.44748778967267e-08	2.65790932676209e-07
EX165486	866.508831702565	-0.284196809545696	0.0522946836229775	-5.43452584195049	5.4942334601953e-08	2.66807233361842e-07
EX340582	112.203732283189	1.00215074933977	0.184404227594079	5.434532398822	5.49403144365086e-08	2.66807233361842e-07
EX117967	269.423568077226	1.18746496602733	0.218595360813939	5.43225145129251	5.56474325404331e-08	2.69595443766475e-07
EX507946	2198.39116217261	-0.352763168914104	0.0650204359550469	-5.42541992732859	5.78184455358689e-08	2.79455820090033e-07
EX156558	679.397244759296	-0.263027231292455	0.0485505113093986	-5.41759961324108	6.04044969939097e-08	2.91271333279766e-07
EX496458	808.45383500185	0.6073395199179	0.112164542638242	5.41471935455322	6.13849087211997e-08	2.95307306207827e-07
EX401614	472.399634985071	0.49965875148091	0.0923406690871569	5.41103672325896	6.26609191866762e-08	3.00743199546308e-07
EX603435	41.790336061471	0.440908135201778	0.0815050439242738	5.40958097772974	6.31723816577709e-08	3.02492869379884e-07
EX507866	869.242630865515	-0.398636113841726	0.0737261942794979	-5.40698075816156	6.40960262526226e-08	3.05494717717939e-07
EX121433	395.181270036031	-0.363859516639752	0.0672926611544315	-5.40712033671432	6.40461148761613e-08	3.05494717717939e-07
EX95231	465.661104103289	0.452395818304383	0.0837922624197256	5.39901663041722	6.70071631522244e-08	3.18632214619931e-07
EX95238	465.436281043773	0.452322751499346	0.0837852463202336	5.39859666665577	6.7164176563417e-08	3.18642948258239e-07
EX165498	878.086489797557	-0.278699582008663	0.0516488607189095	-5.39604510398477	6.81258276889065e-08	3.22462251060824e-07
EX287884	170.615774494727	-0.405451393312516	0.0753392354035742	-5.38167650813829	7.37952939938923e-08	3.48496583333542e-07
EX63369	39.0589252630807	0.750597358939383	0.139567780413522	5.37801315400631	7.53123153591254e-08	3.54846813099403e-07
EX626893	221.137363979633	-0.295352491164859	0.0549539432116606	-5.37454591797497	7.67759167463341e-08	3.60916923700233e-07
EX253709	313.274213562672	0.332678657854096	0.0619083376986604	5.37372945585154	7.71245507121207e-08	3.61729954251154e-07
EX507925	1840.77505422535	-0.364519070821316	0.0680647270866855	-5.35547685891803	8.53310680328296e-08	3.99310611544537e-07
EX178891	27.8854901917842	0.709281756550943	0.132575399394014	5.35002541793561	8.79418794073844e-08	4.10594851926994e-07
EX287882	175.721997193101	-0.401260002708841	0.0751434991397921	-5.33991639066958	9.29894568784227e-08	4.33179393015096e-07
EX153309	229.118032463651	-0.823559877790414	0.154288668563568	-5.33778588834669	9.40884742107251e-08	4.37309635214183e-07
EX399720	2581.84682067472	-0.298251954246205	0.0560136016538713	-5.32463447162733	1.01156246323425e-07	4.69100700855705e-07
EX427783	13.4947062251996	0.569018255414124	0.107135425632512	5.31120543979473	1.08902480190783e-07	5.03888104972635e-07
EX301041	8.16832651826391	1.18929264496066	0.223953797311643	5.31043750647236	1.09362380811212e-07	5.04881484507368e-07
EX599265	317.145413213684	-0.291124273067618	0.054848292043098	-5.30780927214402	1.10950648171202e-07	5.1106797446198e-07
EX434866	578.141727424675	0.412298362706882	0.0780183459105324	5.28463347812686	1.2595668291061e-07	5.78894665430682e-07
EX609990	160.059270425222	-0.557220141771241	0.105483819048233	-5.28251770554921	1.27420516497818e-07	5.84318136902019e-07
EX328706	3543.9396591239	0.657935326854736	0.124652483290125	5.27815659575277	1.30489931104392e-07	5.97063929208762e-07
EX335191	1285.73892817537	0.529150747974418	0.100338834440746	5.27363857596833	1.33745178110198e-07	6.10601600285804e-07
EX328705	3729.33103437536	0.654365413055051	0.124413044351989	5.25962061665913	1.44352916508922e-07	6.57572245778474e-07
EX260068	38.9277478483876	0.698190771938026	0.132961213868139	5.25108602445851	1.51205037953485e-07	6.87265282883499e-07
EX489477	1060.25216646076	0.425241812787252	0.0810374866646275	5.24747040276692	1.54201812634682e-07	6.99342581970948e-07
EX324197	20169.6378018332	-1.22753687239067	0.234279563937323	-5.23962419837471	1.60903926090523e-07	7.28134469934914e-07
EX234638	5718.78617336127	-0.495197952297813	0.0949142697847878	-5.21731825383731	1.81532200268532e-07	8.19681579721287e-07
EX328635	3654.86951562867	0.649868667333343	0.124575452142924	5.21666713750119	1.8217119844782e-07	8.20766953181753e-07
EX431452	41.8448302889264	0.753200132638326	0.144557941047264	5.21036843207431	1.8846599131016e-07	8.47273965300477e-07
EX507868	1137.54873748889	-0.318239608980012	0.0612045883898336	-5.19960377730231	1.99713797059416e-07	8.95883895741475e-07
EX166180	205.762891128086	0.577950859833283	0.111187091070457	5.19800324182459	2.01440616537929e-07	9.0166571619912e-07
EX289616	19.8020946498083	-0.578648044052268	0.111338631572823	-5.1971901924607	2.02323334667637e-07	9.03652377615326e-07
EX364465	535.769297021168	-0.32926251699685	0.0634235921716519	-5.19148325919039	2.0862534857935e-07	9.29782668235673e-07
EX259687	210.082316111645	-0.282174670924352	0.0544894523765481	-5.17851911915705	2.23654156424379e-07	9.9460887273822e-07
EX397653	736.172517061818	0.465549421070041	0.0899153378958938	5.17764190141915	2.24708017996594e-07	9.97141829859885e-07
EX259689	209.855217700314	-0.282465317137427	0.054570078653554	-5.17619406288012	2.26457908722098e-07	1.00274587969634e-06
EX259685	210.105067825014	-0.282001487636222	0.054495116612766	-5.17480290280103	2.28151695975519e-07	1.00807798715363e-06
EX604403	29.5993342514925	0.673547365592311	0.130729794456135	5.15221008641848	2.5743440619428e-07	1.13502664315637e-06
EX443892	431.481736873618	-0.349089477842993	0.0679137800675962	-5.14018624048811	2.74466284422575e-07	1.20753435817539e-06
EX587280	275.583004744669	0.840744053315197	0.163825833998402	5.13193818578942	2.86773687943426e-07	1.25899152126975e-06
EX178914	26.5236799221696	0.683423520030043	0.133236415087225	5.1294048971719	2.90659566313884e-07	1.27194392359413e-06
EX179500	338.5673965733	-0.573206212950304	0.111753297497556	-5.12921073280044	2.90959489078599e-07	1.27194392359413e-06
EX352985	903.765638082293	-0.240890493329784	0.0470419395578786	-5.12076023212014	3.0430636006392e-07	1.32466552932687e-06
EX93748	5.42248394411104	-0.653277658947109	0.127569675483872	-5.12094787784972	3.04003672272174e-07	1.32466552932687e-06
EX103131	448.814670221543	0.52142812028895	0.102075318704827	5.1082683542412	3.25124676820103e-07	1.41187347498487e-06
EX250346	20.7264569154978	0.767453978763019	0.150259316832089	5.10753006830606	3.26397170516172e-07	1.41187347498487e-06
EX420507	130.760091682061	-0.282077679203598	0.0552264360350898	-5.10765675743356	3.26178470662817e-07	1.41187347498487e-06
EX434902	541.669111590614	0.387718054787073	0.07627369987354	5.083246983297	3.71036725244439e-07	1.5982523374023e-06
EX222138	48.2484637354958	0.742762330052248	0.146112073941484	5.08351096535467	3.70521177706368e-07	1.5982523374023e-06
EX604423	29.7626685967073	0.660420867680836	0.130055854161062	5.07797878027827	3.81471287528656e-07	1.63734843517888e-06
EX290585	1883.06476122409	0.559474968269367	0.110179212618683	5.07786319190392	3.81703374883857e-07	1.63734843517888e-06
EX86140	1259.85627121426	0.478375160355346	0.094324043513272	5.07161421984667	3.94455398737586e-07	1.68853153014696e-06
EX606650	11.3839810189556	0.836100333930005	0.1648890044028	5.07068580441866	3.96384709619891e-07	1.69326995250489e-06
EX507913	1466.43055947306	-0.337922782459336	0.066707120569654	-5.06576778571165	4.06757524280499e-07	1.73398290371335e-06
EX125334	85.4955148852729	0.741283622025895	0.146820052772517	5.04892627422248	4.44300147508195e-07	1.89011157793259e-06
EX403888	1092.20048675059	-0.232591451717244	0.0460992278245977	-5.04545222757804	4.52449935714487e-07	1.92081323223944e-06
EX507936	1458.41818804806	-0.336202498263691	0.066663574001035	-5.04327143123876	4.57639350952008e-07	1.93884655063824e-06
EX485486	485.341163299047	-0.53024228543258	0.105398650850037	-5.0308261173762	4.88370920887988e-07	2.06479615217324e-06
EX507945	1248.1891359953	-0.31687251319264	0.063011141779407	-5.02883306418991	4.93473765229862e-07	2.08209525124649e-06
EX485469	538.854720052012	-0.529124249699337	0.105334472712482	-5.02327714824776	5.07971591698348e-07	2.13888242803047e-06
EX296108	1264.74841846344	0.352792250952527	0.0703926383483885	5.01177764081638	5.39295010801892e-07	2.26613964743081e-06
EX272274	36.6559788948012	0.544492325737727	0.108712383327987	5.00855844632701	5.4839223077804e-07	2.29967332621586e-06
EX258899	2726.93245499432	-0.296366989024124	0.0592079373060375	-5.00552801716846	5.57091088315037e-07	2.33140355861923e-06
EX485459	534.825222344628	-0.526734889884102	0.105264317971943	-5.00392630696091	5.61742388222913e-07	2.34610056257805e-06
EX179506	278.253810957689	-0.558595564157257	0.111682839503174	-5.00162394368011	5.68493999228174e-07	2.36949219516358e-06
EX614939	65.5118274727132	0.587743452866163	0.117611567116955	4.99732694048453	5.81304666006049e-07	2.41799254001304e-06
EX296112	1260.41486016445	0.352766104608237	0.0706596005056133	4.99247238993678	5.96112374825619e-07	2.47458745920554e-06
EX296110	1259.24703884434	0.353332450367964	0.070796316300263	4.99083100410765	6.01200805464906e-07	2.49068905121175e-06
EX260069	37.5689524806804	0.574332684757258	0.115130059886808	4.98855542437765	6.08324596422152e-07	2.51454418562964e-06
EX148044	34.3822478949191	0.44689983472564	0.0895911568924228	4.98821368343594	6.09401432068571e-07	2.51454418562964e-06
EX185038	21.7038190961057	0.636241191837756	0.127863617711379	4.97593610462295	6.49330653724341e-07	2.67394363203684e-06
EX431511	14.0541644461851	0.682744500099905	0.137674397857016	4.9591246500964	7.08115226085755e-07	2.91019810481151e-06
EX172390	271.298795852	-0.238080193924759	0.0480210221843937	-4.95783269690857	7.12839059529672e-07	2.9237761425729e-06
EX248884	35.0116361601614	0.455291630477697	0.0918794668685572	4.95531423935053	7.22134851255688e-07	2.95601522611424e-06
EX593886	24.331525748028	0.62711606924795	0.126686444447054	4.95014341893573	7.4158812466127e-07	3.02962291404277e-06
EX396109	27.3143531183602	1.03885612912693	0.209904890861623	4.9491754330383	7.45285481311768e-07	3.03869862578402e-06
EX433998	27.732514848647	0.497104315241096	0.100497227058381	4.94644807415749	7.55798765374438e-07	3.06949926682827e-06
EX507896	1290.63683665999	-0.326306311974731	0.0659678805320906	-4.94644225860791	7.55821334765388e-07	3.06949926682827e-06
EX376296	792.302672808542	0.413266366332602	0.08362270472371	4.94203539215859	7.73111766627958e-07	3.1335376525334e-06
EX490073	3.69516229298859	-1.11909212393483	0.226482346296703	-4.94118920186726	7.76475134594808e-07	3.14098684112124e-06
EX587274	8.86978615478275	0.923253402365357	0.186875309924372	4.94047824048556	7.79311897562841e-07	3.14628077859194e-06
EX507912	1217.46198757663	-0.320898629629399	0.0650497323990226	-4.93312759014856	8.09232554253651e-07	3.26068459727645e-06
EX507928	1288.27614516858	-0.325289244406782	0.0659501947479025	-4.93234698775667	8.12474202299832e-07	3.26735230963936e-06
EX547154	78.3266425138352	0.628127089963712	0.127502119538799	4.9264050843686	8.37562686521917e-07	3.36167947670298e-06
EX507919	1304.90363020626	-0.325853086180362	0.0661843191973567	-4.92341826783309	8.50454061185727e-07	3.40677998439963e-06
EX352080	97.0611877443278	-0.376298186187077	0.0765153913053986	-4.91794108044413	8.74592262742219e-07	3.49667081356549e-06
EX396084	70.6957095986003	0.736053699563456	0.150146806106058	4.90222681822173	9.4756336386572e-07	3.78107163992155e-06
EX493757	1275.91429956548	0.548725587350735	0.11203357011174	4.89786754812372	9.68823012823801e-07	3.8584266603563e-06
EX215466	469.536449551679	0.461180268146845	0.0943330932936105	4.88884920492777	1.01427149817609e-06	4.03163130259568e-06
EX182000	80.8534952098925	0.394321660101239	0.080718180202358	4.88516538792979	1.03342070754912e-06	4.09983282628832e-06
EX173135	18003.2051456786	0.493446982138166	0.101100419329382	4.88076098409178	1.05677259569868e-06	4.17801947420891e-06
EX331122	42.6474420648296	0.770670719613262	0.15790220653387	4.88068366193447	1.05718705491153e-06	4.17801947420891e-06
EX331110	42.7415019206934	0.769439165949441	0.157674256358003	4.87992893527533	1.06124073578743e-06	4.18600512449484e-06
EX331112	42.7390253694411	0.769350619631988	0.157671789660046	4.87944369307138	1.06385489636625e-06	4.1882929858855e-06
EX262041	148.337919184437	0.398953022605364	0.0818398605199403	4.87480086196089	1.0891827101111e-06	4.27982290098998e-06
EX331115	42.6661799576802	0.769506494271699	0.157883472099888	4.8738888500302	1.09422569879621e-06	4.29144897870742e-06
EX62002	3757.04705267821	0.465470088683735	0.0955357687893042	4.87220749445465	1.1035817469767e-06	4.31991410080803e-06
EX575690	135.423665807891	0.40850172422154	0.0840822462834346	4.85835883647201	1.18362751355661e-06	4.62445740116329e-06
EX281112	128.009768250036	0.782441109131342	0.16113815003914	4.85571609790289	1.1995245867557e-06	4.67769152297345e-06
EX486575	2.9868559793028	-1.47141011163324	0.303488423081416	-4.84832369120882	1.24509120329992e-06	4.84620564762672e-06
EX206719	34.304925135047	0.626268802293804	0.129211403337096	4.8468539627261	1.25434690897183e-06	4.87301940674149e-06
EX287653	68.0403206547675	0.411514098590274	0.0850634538179186	4.83773089523422	1.31329782480638e-06	5.09242979524732e-06
EX335190	1454.1838418001	0.452885463193991	0.0938714262478146	4.82452947927309	1.40334161151645e-06	5.43135409419619e-06
EX439223	28.8906144166723	0.704680600644026	0.146200692995747	4.81995390175425	1.43591397169889e-06	5.54699224714448e-06
EX575686	136.813745919311	0.405408131664751	0.0842898652853976	4.80969011270901	1.51164463668934e-06	5.82860731637332e-06
EX396848	319.528560136228	-0.261533035799738	0.0544177425732637	-4.80602508359532	1.53960591176667e-06	5.92532443425715e-06
EX575677	136.730212775521	0.404758537738498	0.0842832003845362	4.8023631742959	1.56803962724728e-06	6.02349550839954e-06
EX396850	318.393424223501	-0.261324353024061	0.0544272087924504	-4.8013550358715	1.57595573937937e-06	6.04263103795555e-06
EX403293	229.845618067507	-0.341010241406241	0.0711705544605727	-4.79145123978422	1.65579263379084e-06	6.33694615794672e-06
EX403237	229.80590672277	-0.340911489514765	0.0711604167470627	-4.79074610715848	1.66162275061398e-06	6.3474605631061e-06
EX403897	319.833206653944	-0.25129711891209	0.0524656144539491	-4.78974889606338	1.66990149862174e-06	6.36727256604103e-06
EX172411	28.4378588232096	0.674495180863746	0.140844005461169	4.78895199447949	1.67654578205575e-06	6.38079069362809e-06
EX404097	8.67745839393172	-0.727869911316925	0.152017935188696	-4.78805287292871	1.68407284650341e-06	6.39761252942901e-06
EX356469	42.3437325342993	0.536939900088581	0.112203689387574	4.78540325206137	1.70644371063812e-06	6.47065856391141e-06
EX234298	50.9312843946031	1.10659121522179	0.231345399701797	4.78328601583683	1.72452464578217e-06	6.52719898100274e-06
EX335196	4037.53269439746	0.472926159570026	0.0995399714531861	4.75111809523116	2.0229493644116e-06	7.64266558041005e-06
EX135140	2564.21576617883	0.273718733590987	0.0576232985120439	4.75013997218116	2.03275897088871e-06	7.66566066128177e-06
EX172404	29.4885507039294	0.659129607191237	0.139012881551454	4.74150021087988	2.12141436958731e-06	7.98536048808094e-06
EX584621	57.3433548321115	0.93025327975699	0.196420817273766	4.73602183652678	2.17954114582549e-06	8.18918835630417e-06
EX253707	250.728086456899	0.31738617627463	0.0671266510098041	4.72816938578202	2.26553152416368e-06	8.49677487842081e-06
EX443876	412.949562559419	-0.316372714747375	0.0669268750841812	-4.72714009655223	2.27704167086086e-06	8.52441600055001e-06
EX431463	35.9302726093688	0.694914315083145	0.147528563779515	4.71037131576574	2.47265883803352e-06	9.23993565791474e-06
EX409606	9.53521899334944	-0.653211278723412	0.138704691326551	-4.70936687487782	2.48487448544357e-06	9.26876189407301e-06
EX290593	2405.51552016239	0.546804932009728	0.116195010783201	4.70592436219114	2.52718212427803e-06	9.40952620956323e-06
EX383800	70.925208777172	0.686609987815162	0.146066926757507	4.7006533447167	2.59330429149136e-06	9.63829158155362e-06
EX320577	2407.50704864874	0.550728964926361	0.117400418626736	4.69103067406732	2.71832209725679e-06	1.00809812747299e-05
EX320575	2407.57301633172	0.550688706839016	0.117399149869924	4.69073845465805	2.72220766816407e-06	1.00809812747299e-05
EX112419	137.896397367558	-0.427233313770333	0.091246412751281	-4.68219298587533	2.83822083482837e-06	1.04917355456223e-05
EX631368	22.0339882057279	0.502049471447014	0.107411958328772	4.67405565691591	2.95309246335052e-06	1.08968053441554e-05
EX353528	1357.15548318379	0.309327599802608	0.0662233957991813	4.67097158141251	2.9977841560417e-06	1.10419276874595e-05
EX266662	9.72218370159628	0.739662224890111	0.158524650428693	4.66591298507751	3.07249712876188e-06	1.12969135502156e-05
EX273309	89.8879481113402	0.604802402273801	0.129731946191527	4.66193886724642	3.13244246794871e-06	1.14967897353055e-05
EX505999	3.29545132283819	-0.937199324116481	0.201637441069634	-4.64794295714569	3.35261590701008e-06	1.22829824778181e-05
EX156547	230.740562999311	-0.224134557735784	0.0482488785336664	-4.64538377984042	3.39444827677832e-06	1.24072036512228e-05
EX507934	905.875152239841	-0.305572820650534	0.0657834376949262	-4.64513305108259	3.39857351106831e-06	1.24072036512228e-05
EX416805	37.0875093212413	-0.526853559305949	0.113499563511648	-4.64189943119808	3.45220888650978e-06	1.2580704597033e-05
EX501239	418.647692302262	-0.382763784530282	0.0825105088157565	-4.63897011452181	3.50149677029335e-06	1.27377771202014e-05
EX156525	854.772198221236	-0.242367890842508	0.0524068267092067	-4.62473891402261	3.750705409412e-06	1.3620286486736e-05
EX434644	225.35643704421	-0.412490339145581	0.0892049891045063	-4.62407252426584	3.76278207220681e-06	1.36400850117497e-05
EX584634	59.4660766967124	0.900416216068807	0.194928477810278	4.61921329394042	3.85197731464224e-06	1.393887748831e-05
EX434933	253.823023886858	0.362599289611055	0.078602469183886	4.61307759636373	3.96750098561992e-06	1.43317272445463e-05
EX84503	56.3550202951262	0.766855839478052	0.166439826789093	4.60740589720625	4.07723623257417e-06	1.47023282011738e-05
EX104710	26958.3024324644	0.340039205445462	0.0738710961392899	4.60314281521274	4.16162640306562e-06	1.49803999369093e-05
EX171465	131.067947317159	0.722315696122436	0.15736923039495	4.58994235600973	4.4336843508949e-06	1.59318605209295e-05
EX433328	512.591654893321	0.660419777510521	0.143961862560846	4.58746341400935	4.4866402308725e-06	1.60940631278162e-05
EX296724	257.18744459457	0.680415000868339	0.148364361516827	4.58610810515415	4.51584839613943e-06	1.61706640828714e-05
EX395317	502.137288528406	0.490042937737581	0.106923590337894	4.58311338207945	4.58103478031271e-06	1.63756087025414e-05
EX413718	1417.14087170952	-0.435815723223803	0.0951106388962961	-4.58219741010251	4.60115218121775e-06	1.64190161891288e-05
EX420915	11.7322838577607	0.876279842251692	0.191448774898865	4.5770981961864	4.71470183707464e-06	1.67951056791292e-05
EX159735	9.87072317247616	0.655465046330226	0.143238901248132	4.57602676799905	4.73889936790315e-06	1.68521481839595e-05
EX6101	199.163166024837	0.331884450370935	0.0725864247707701	4.57226611475955	4.82477634625555e-06	1.71279560292072e-05
EX298596	31.6848677754411	-0.629012613386263	0.137935058882952	-4.56020839429971	5.11028812297868e-06	1.8110298184532e-05
EX79655	22.6512829554132	-0.629056504384044	0.137999240656937	-4.55840554911358	5.15434352284759e-06	1.82350400576343e-05
EX413704	1378.44071750598	-0.43297682296919	0.0951614800373272	-4.54991686551486	5.36671144601524e-06	1.89537887947605e-05
EX614976	11.3600364612435	0.647124753978653	0.142263064483162	4.54878964072397	5.3955343806576e-06	1.90229542633117e-05
EX368579	20.604636338943	0.784438310556369	0.172721494791688	4.54163687908355	5.58191256328299e-06	1.96464238765807e-05
EX319276	307.56509647666	-0.770848820722188	0.169884844137627	-4.53747845862995	5.69308435988679e-06	2.00035165477934e-05
EX77167	651.620950334559	-0.47036369443281	0.103810367211734	-4.53098960216032	5.87080283801165e-06	2.05928160876763e-05
EX376687	675.88080542124	0.409312264104259	0.0904691879276691	4.52432782342987	6.0587752257576e-06	2.12160173296512e-05
EX350875	18.4377425134047	0.548898373550871	0.121341281514063	4.52359136727312	6.0799055433307e-06	2.12538633509642e-05
EX345941	75.2364479440875	0.626254159425609	0.138519876134447	4.52104186707305	6.15360150624045e-06	2.1475026273473e-05
EX230548	108.597763340901	-0.441215026164726	0.0977534082507193	-4.51355133350534	6.3751010030223e-06	2.22103772677207e-05
EX608710	49.2383646900078	0.650563898177053	0.144279323456859	4.50905841939007	6.5115978004871e-06	2.26476011337887e-05
EX443997	29.9315472899759	0.418407934417504	0.0929002225706179	4.50384210973716	6.67357965033759e-06	2.31718389545449e-05
EX149994	388.815281051769	0.295322116916246	0.0655942353942445	4.50225717460163	6.72355533926114e-06	2.33060613527588e-05
EX500753	415.397595168261	-0.607096955988487	0.135338443512432	-4.48576871606122	7.26515176493547e-06	2.51410882084069e-05
EX328634	3551.51768413278	0.557857399234943	0.124583334796202	4.47778509178218	7.54214698882161e-06	2.60558400167512e-05
EX138273	219.601877963172	-0.416164484002477	0.0929591041632326	-4.47685557803685	7.57504550369854e-06	2.61256594507794e-05
EX280043	388.577440028534	0.727231455215594	0.162462632551582	4.47629983457702	7.59478056816358e-06	2.61302106557255e-05
EX448782	1833.59905511329	0.224504480805695	0.0501562253228011	4.47610400026725	7.60174656764427e-06	2.61302106557255e-05
EX181990	111.618243588168	0.349534616197779	0.0781203681486219	4.4743083587727	7.66590457615601e-06	2.63068292038421e-05
EX195385	355.41362522563	0.31059908479539	0.0694795264092834	4.47036847899254	7.80849498390844e-06	2.67515660097629e-05
EX356267	181.606930240143	-0.313209094412138	0.0701428087629936	-4.4653058515299	7.99544487091499e-06	2.73465464937109e-05
EX386476	381.160789687816	-0.427118540923034	0.0957862083391883	-4.45908182742306	8.23114950229129e-06	2.80594980549963e-05
EX507894	827.09485389729	-0.29261540926352	0.0656203858343883	-4.45921500678186	8.22603715618455e-06	2.80594980549963e-05
EX500348	25.6987185295389	0.592328172540181	0.132972670777932	4.45451060789315	8.40847719474575e-06	2.86166190809612e-05
EX350957	338.931009490117	-0.559585296397087	0.125695755016805	-4.45190290095534	8.51126539977175e-06	2.89186393698516e-05
EX255673	1703.11512273915	0.261612597206502	0.0589622035097672	4.43695421191587	9.12406919706976e-06	3.09496844757276e-05
EX349766	15.0922428469311	0.50021286757086	0.11292406804772	4.4296391036805	9.4390913613362e-06	3.19656070937356e-05
EX172504	148.711608050047	-0.53066791779496	0.119865255712565	-4.42720381849011	9.54625203773723e-06	3.22754235561592e-05
EX403918	292.902538835951	-0.511462794972144	0.11566137365239	-4.4220709025063	9.77593630822352e-06	3.29977915715282e-05
EX338994	3.04185489642757	0.846481657985062	0.191535242794109	4.41945641771518	9.89494730216158e-06	3.3344838780934e-05
EX118464	30.6030312687901	0.709372140378934	0.160983557696205	4.4064881564961	1.05060049964108e-05	3.53461834764866e-05
EX427114	61.5342280958386	0.680263268583527	0.154396284322896	4.40595621563574	1.05318237080239e-05	3.53752447223836e-05
EX323545	581.115077868379	-0.292335548022637	0.0663899532875809	-4.40331004235428	1.06611634530964e-05	3.57513608304976e-05
EX138275	188.007830181552	-0.41277202177163	0.0939286397303269	-4.39452783471277	1.11013779398632e-05	3.71067161983414e-05
EX270533	438.198154845229	-0.491937266764842	0.111936033443628	-4.39480703068316	1.10871198136907e-05	3.71067161983414e-05
EX192542	125.252361382907	-0.299625761899495	0.0681936552486083	-4.39374837449574	1.11412765384175e-05	3.71797218680738e-05
EX192571	125.283718456325	-0.299494449337102	0.0681924914137378	-4.39189774604374	1.12365546287421e-05	3.74369999685761e-05
EX368018	109.310572576723	-0.431925795302546	0.098520991353284	-4.38409915866268	1.16466717853055e-05	3.87407063100874e-05
EX434645	295.568247544111	-0.37693170885229	0.0860463404641374	-4.38056641129774	1.18371207413659e-05	3.93106961394716e-05
EX481657	62.9269015836472	0.395277782559392	0.0902692056871601	4.37887737629242	1.19292227540405e-05	3.95242580412979e-05
EX340585	38.1662828935167	0.803576635722623	0.183520131743371	4.37868384296019	1.19398195734275e-05	3.95242580412979e-05
EX182477	91.857709517771	0.380699800562024	0.0872697407567286	4.36233449602257	1.2868192537202e-05	4.25290665073819e-05
EX253708	348.052530153374	0.284929839142706	0.0653802570282618	4.35804097587961	1.3123181799564e-05	4.33022937905484e-05
EX255670	1697.35338336981	0.259562051797089	0.0595769537579854	4.3567526606259	1.32006294549122e-05	4.34881536762628e-05
EX628321	3201.44144896697	0.575143450149351	0.132176891119739	4.35131621932557	1.35322721072934e-05	4.45095020270241e-05
EX255657	1696.36616498452	0.259274460947737	0.059592389193801	4.35079822197677	1.35642832733826e-05	4.45436351832454e-05
EX493740	1765.86107569303	0.483801258587066	0.11123744624171	4.34926614132983	1.36593860036949e-05	4.47845155758086e-05
EX439457	31.3231178825753	-0.395983344842257	0.0912300287499943	-4.34049347860456	1.42163088028246e-05	4.65363749205339e-05
EX302893	3002.6156845119	-0.516811658952646	0.119371849435019	-4.32942658925609	1.4949809434722e-05	4.88597740096707e-05
EX397002	464.465548610511	-0.248757303751497	0.0575604146109355	-4.32167324424098	1.54850396102969e-05	5.05288376507152e-05
EX163075	45.3198781192336	1.2927038591048	0.299279985636235	4.31937958148675	1.56468457308246e-05	5.0976036961658e-05
EX315553	605.072105528384	-0.190648154275708	0.0443464028507935	-4.29906693711229	1.71518669091901e-05	5.5702987328111e-05
EX584646	69.4514760423048	0.711829247379127	0.165573653838863	4.2991697705233	1.71439113978879e-05	5.5702987328111e-05
EX442909	142.720577046953	0.229295681315255	0.0533562655749692	4.29744621075624	1.727771691238e-05	5.59956350493117e-05
EX368546	10.7402362734764	0.759802125653635	0.176813016554181	4.29720696168773	1.72963690584566e-05	5.59956350493117e-05
EX507869	953.263253166681	-0.258838598906207	0.0602537905527814	-4.29580606517142	1.7405970324237e-05	5.6261998269394e-05
EX400505	56.8708830314094	-0.683068163122478	0.159907806330917	-4.27163738153545	1.94042926420544e-05	6.26229444357212e-05
EX104702	28928.7575076997	0.308058157338318	0.0723626237889571	4.25714465850158	2.07054388768575e-05	6.67175252698742e-05
EX199072	50.0868837132073	0.424442884048266	0.0997817029615696	4.25371457341971	2.10253272337939e-05	6.76424199599715e-05
EX278100	747.93998178235	0.409228807544727	0.0962421102161689	4.25207642086775	2.11797555746096e-05	6.79269730967621e-05
EX278093	748.125567667701	0.409289141456036	0.0962497977581462	4.25236365155266	2.1152600551569e-05	6.79269730967621e-05
EX246967	106.654412058032	-0.34349275094524	0.0811281256140441	-4.23395398754015	2.29617944731265e-05	7.35277368898406e-05
EX209318	91102.1204752544	0.558765774218689	0.132013840880588	4.23263023400795	2.30974082106377e-05	7.3847148300781e-05
EX278082	761.659019505505	0.40585151863755	0.095940717177816	4.23023227859916	2.33450131472491e-05	7.44077121829503e-05
EX426642	278.467690313415	-0.303367114117979	0.0717087770505536	-4.23054368789626	2.33127159367268e-05	7.44077121829503e-05
EX484374	9.51744392281194	0.716610171975124	0.169750347708379	4.2215534851582	2.42624367430157e-05	7.72122986922246e-05
EX246973	107.425351362312	-0.340453468277778	0.0810559192768882	-4.20022956145601	2.66644489610249e-05	8.47254635968369e-05
EX302087	24396.4707387767	0.354953931311364	0.0845195882527401	4.19966470080215	2.67310530029855e-05	8.48062220849726e-05
EX104362	285.435071104224	-0.341986547981428	0.0815069411096506	-4.19579661959533	2.71914166854684e-05	8.61340414698146e-05
EX501830	8.0872743033223	0.720158542354363	0.171932425208383	4.18861387828112	2.80663463667375e-05	8.87689818265938e-05
EX302065	24361.9488076608	0.354272002561667	0.084609583227215	4.18713801733648	2.82494055927617e-05	8.92109296249943e-05
EX179159	658.20550595366	-0.503419163369674	0.120322587440668	-4.18391238152115	2.86534585097215e-05	9.03483477358599e-05
EX396588	89.9489570281989	-0.391592117605771	0.0936057516040092	-4.1834194042089	2.87156922371928e-05	9.04061319822322e-05
EX396583	98.0140613932627	-0.404095158178822	0.0967421515216044	-4.17703298741066	2.95336208297271e-05	9.28392752494781e-05
EX269275	238.154960324073	-0.447315978469565	0.107251807008633	-4.1707080835809	3.0365463881196e-05	9.5308673980766e-05
EX416804	17.6487411423243	-0.521516316225071	0.125169402011602	-4.16648404357427	3.09333533642475e-05	9.69433402998259e-05
EX614954	62.1514199326649	0.292860328210076	0.0703086593118616	4.16535219241008	3.10872279182643e-05	9.72775110694623e-05
EX360880	344.419435443222	0.257646596560551	0.0618828639281261	4.16345624953291	3.13466111611963e-05	9.79403222775464e-05
EX222893	648.374189013024	0.337345027504764	0.0810821718478337	4.16053270178625	3.17506147943814e-05	9.90522967600473e-05
EX125916	33.3380814645059	0.46696431257813	0.112336646839206	4.15682972313144	3.22694318563036e-05	0.000100518547945732
EX255031	734.220646740051	-0.394352824207519	0.0949922009914923	-4.15142317044363	3.30414186288157e-05	0.000102767796007147
EX401040	241.061826406425	0.993324584758175	0.239460459029658	4.148177902871	3.35131934887028e-05	0.000104077926686635
EX209304	88957.0784751607	0.547398401910538	0.132076461432393	4.14455684210422	3.4047149719272e-05	0.000105576929626477
EX342152	21.8664261720518	0.676755371733952	0.163556270790288	4.13775252067033	3.50724360774559e-05	0.000108592700576664
EX573926	52.3119646789245	0.424224825044392	0.102540594799858	4.13714027963664	3.51661136561024e-05	0.000108719261288161
EX451461	149.210209640369	-0.190931340035068	0.0462235021645447	-4.13061172551136	3.61799206997923e-05	0.000111185756299809
EX246241	203.182678435669	0.385123168431764	0.0932196428206495	4.13135211398228	3.60635671391891e-05	0.000111185756299809
EX412649	437.199336956333	0.254962540285005	0.0617231535890431	4.13074390175465	3.61591228304401e-05	0.000111185756299809
EX577055	497.350542685246	0.269094290703413	0.0651423400571719	4.13086619957533	3.61398894376506e-05	0.000111185756299809
EX309726	33.1782615105179	0.38467246146716	0.0931381571579463	4.13012747090134	3.62562150124675e-05	0.000111254167974174
EX333218	386.845945043896	-0.282731234773087	0.0686380388963334	-4.11916248365002	3.80251952915153e-05	0.000116508745692307
EX396595	63.8693503919867	-0.376198862180912	0.0913409781156051	-4.11862090752715	3.81146572379873e-05	0.000116609330242223
EX329587	31.2561728427611	0.371631525500354	0.0904579065021093	4.10833657190251	3.9851905392097e-05	0.000121735649496699
EX333213	370.420154046933	-0.282485924777327	0.0687704080199415	-4.1076668426253	3.99676051771581e-05	0.000121735649496699
EX296728	119.287125516855	0.628942945745288	0.153103847794667	4.10794996209882	3.99186557326582e-05	0.000121735649496699
EX259996	1226.16389777161	0.447735413529934	0.109727565655487	4.0804278383036	4.49528835114381e-05	0.000136717853988259
EX133751	528.415926396444	-0.219733624019114	0.0538851220716046	-4.07781620550333	4.54606801424606e-05	0.000137854993244958
EX259974	1222.15472937854	0.448196054299187	0.109904295936382	4.07805764534103	4.54135081893015e-05	0.000137854993244958
EX424132	687.140377738537	-0.271814768542528	0.0667487357312686	-4.07220849300964	4.65694647107361e-05	0.000140833478964377
EX244353	8.45024019837709	-0.461500264746103	0.113330656856471	-4.07215732747913	4.65796984821471e-05	0.000140833478964377
EX261665	176.093806323882	0.312344341449771	0.0767467730502854	4.06980422805685	4.70526599462561e-05	0.000142054878048887
EX111348	851.997663290972	0.327613313803607	0.0805459188436357	4.06741047227488	4.75384631557929e-05	0.000143311413818122
EX439828	413.585374737005	0.294204078781282	0.0723405363514099	4.06693250589298	4.76360324185191e-05	0.000143395600511302
EX415774	127.103707001698	-0.359462360681732	0.0884019995671594	-4.06622432118911	4.77809462347834e-05	0.000143621851529079
EX124303	865.812802460115	0.379246601786929	0.0933204104542396	4.06391913559891	4.82555497514665e-05	0.000144836992621384
EX166108	948.440505672032	0.366247359649953	0.0903607720441345	4.05316766739298	5.05287610368629e-05	0.000151439183369579
EX546701	59.4066899537937	0.393366472979331	0.097090237220746	4.05155538022805	5.08782799538473e-05	0.000152265084920017
EX420957	15.5525035350531	0.536334190545457	0.132430922743451	4.04991658620744	5.12358926493851e-05	0.000153112776436987
EX429519	725.446603374588	-0.173924444730157	0.0430108897958833	-4.04373044955707	5.26073979777742e-05	0.000156983525269909
EX417960	16.4696935291649	0.466394089380076	0.115665191511304	4.03227698226303	5.523902707364e-05	0.000164597911352568
EX163082	29.5648581152195	0.654631572182911	0.162438851148358	4.03001848113925	5.57724677154893e-05	0.000165707808118604
EX315566	5.57490342840155	0.86425700147224	0.214439762671974	4.03030198645707	5.57052390919028e-05	0.000165707808118604
EX417958	16.8009249753951	0.465805836828376	0.115827789715955	4.02153781895236	5.7819422412248e-05	0.00017154206159484
EX333238	403.237217382112	-0.272096548459022	0.0678446370121806	-4.01058300909136	6.05690007422503e-05	0.000179441111551501
EX429054	5.52317138716218	0.659851598906435	0.164625400377597	4.00820041981949	6.11831878618512e-05	0.000180740579350863
EX197355	8755.6826964011	-0.480359553226015	0.119840221215461	-4.0083333321154	6.11487708234409e-05	0.000180740579350863
EX438057	78.1541030475517	0.632915025755565	0.15805677988518	4.0043522727424	6.21876376175926e-05	0.000183444621568228
EX413861	1483.04274437008	0.383996544769066	0.0959704253656612	4.00119665309374	6.30229523814804e-05	0.000185642716671628
EX214851	23.700773091194	-0.346247491382913	0.086680775098187	-3.99451309694339	6.48273381073116e-05	0.000190684984518507
EX432894	261.544116776175	-0.244475212050668	0.0612155904990315	-3.99367563161114	6.50568487350016e-05	0.000191087092076132
EX625010	51.8811428925593	-0.27723374442712	0.0695520660135434	-3.98598863149711	6.71997294308428e-05	0.000197100061108412
EX133824	1739.71799313409	0.335339084826241	0.0842016814727149	3.9825699316338	6.81740555517409e-05	0.000199673371808015
EX126898	12.1506513112253	-0.397751580509223	0.0998878826830848	-3.98198029455858	6.834344725847e-05	0.000199885167478963
EX614924	59.5060646213613	0.282949639330505	0.0711972618601293	3.97416462288078	7.06267028662841e-05	0.000206270044257701
EX497632	4770.74561883332	0.243969422223472	0.0614321940071966	3.97136104556012	7.14631790046784e-05	0.00020841740165812
EX501290	474.837403077136	-0.313614400891779	0.0790139305517953	-3.96910264685793	7.21438015652597e-05	0.000210104791262899
EX377602	1295.95073331686	-0.485187143014317	0.12231225533515	-3.96679091301887	7.28468455710361e-05	0.000211553815276112
EX327803	15.7196491045128	-0.600996951702253	0.15149980621346	-3.96698165313466	7.2788593339087e-05	0.000211553815276112
EX445945	193.528058562211	-0.220961287363724	0.0557266473535101	-3.96509206739146	7.33676236517756e-05	0.000212766108590149
EX404060	258.460022854318	0.253302592846942	0.0639364909341174	3.96178440740445	7.43916991856687e-05	0.000215432501579876
EX315408	9.54855972680734	0.445997270807118	0.112598768506096	3.96094270589621	7.46544455556506e-05	0.000215889751965007
EX253403	208.889952949621	0.529877263154218	0.133946429137819	3.95588942956459	7.62504247498546e-05	0.000220046941006336
EX253397	208.894692481098	0.529768331421653	0.133947403964762	3.95504739726812	7.65194802139566e-05	0.000220046941006336
EX253400	208.894692481098	0.529768331421653	0.133947403964762	3.95504739726812	7.65194802139566e-05	0.000220046941006336
EX390780	743.494189009352	0.189713854600173	0.0479631998505146	3.95540445990777	7.64052781741642e-05	0.000220046941006336
EX236784	396.920364001894	0.483481187058442	0.122358092754263	3.95136256356526	7.77074939579744e-05	0.000222840849664999
EX282703	3.9296414621805	0.913141745154882	0.231077744960516	3.95166460236536	7.7609462378141e-05	0.000222840849664999
EX507874	791.051475130409	-0.237164461114843	0.0600385845721795	-3.95020073848876	7.80856754849497e-05	0.000223613916305301
EX256566	29.2928067777135	0.523862231781777	0.13271116287879	3.94738634202339	7.90090054373121e-05	0.000225943808604758
EX303633	398.068041347588	-0.322086426190253	0.0817963548843454	-3.93766234015759	8.227926507863e-05	0.0002349694962509
EX158590	12503.2220853206	-0.340237019476319	0.086511308499185	-3.9328617885779	8.39405060603792e-05	0.000239381581687425
EX293490	151.964513261234	0.345923653663095	0.0880221355856802	3.92996206421707	8.49592646407261e-05	0.000241951764723728
EX327805	15.0957850511725	-0.609597129280892	0.155229217795863	-3.92707724703318	8.59843717653941e-05	0.000244532902575893
EX265369	46.7417296329633	0.483032896295585	0.123011227477297	3.92673828398903	8.61055851841222e-05	0.000244539861922907
EX148042	20.8520444249908	0.375180872249164	0.0956067893246717	3.92420742187131	8.70157398013373e-05	0.000246784308885611
EX390767	753.064318370057	0.188250827275457	0.047980221782888	3.92350890179912	8.72685393043519e-05	0.000247160828648777
EX200088	17.678862980171	0.525110100451106	0.134023013250182	3.91805920279435	8.92647850674285e-05	0.000252467297326697
EX452418	135.092059292898	-0.494688825251703	0.126294998809868	-3.91693123174606	8.96833182029006e-05	0.000253303089409839
EX275415	521.238931952028	0.505019684644627	0.129026549863642	3.91407570905634	9.07511604138349e-05	0.000255967999030255
EX483830	216.688143950412	0.378595006777483	0.0967392070231813	3.91356326382499	9.09440593560729e-05	0.000256161174027571
EX82501	91.6465846712523	0.47198138084444	0.12075293648035	3.90865344232224	9.28119907254769e-05	0.000261065421999668
EX81981	69.170735443112	0.463138682362901	0.118520557672476	3.90766539964107	9.31922431751565e-05	0.00026177739249338
EX190826	5.91559329119361	-0.745405411500887	0.190802713879255	-3.90668139014312	9.35724054050628e-05	0.000262487169930551
EX390785	755.305778630519	0.187418931224105	0.0480231785121942	3.90267652059962	9.51348092811765e-05	0.000266506901101963
EX159322	12.7253090999781	0.655238518382804	0.167923128189597	3.9020147221352	9.53953540195575e-05	0.000266873687399822
EX288131	273.18414015502	0.217996887511934	0.0558894744905747	3.90049986153828	9.59942810405222e-05	0.000268184836719722
EX81964	69.0261584982515	0.461713683618581	0.118536491309494	3.89511852863154	9.81507214131507e-05	0.000273837852831541
EX216373	373.890365346783	-0.23890188347628	0.0613476675303589	-3.89422928521374	9.85114381476568e-05	0.000274472329020332
EX494930	37.3621163771949	0.679036162833173	0.174467717680461	3.89204473962819	9.94029083017336e-05	0.000276581875936851
EX204672	271.952517993557	0.211268467596684	0.0544027636409873	3.88341425062298	0.000102999866646161	0.000286203408130155
EX167149	46.2936097472274	-0.407130296310828	0.104938141227504	-3.87971705567165	0.000104578043654906	0.000290197024104383
EX409049	45.967041887939	0.499915970044947	0.129000277724482	3.87530925408289	0.000106489369601782	0.000295103111722837
EX277515	68.9807729079914	0.23790414317287	0.0614027852607759	3.87448455574935	0.000106850619144929	0.00029570621615512
EX81977	68.4464239688364	0.459759943063724	0.118812780252814	3.86961690556716	0.00010900650265741	0.000301267636203499
EX452246	375.944922083305	-0.396330424184592	0.103031010834359	-3.84671004365634	0.000119714504501385	0.000330087664931455
EX368553	162.176277429065	0.493557108623717	0.128309056962428	3.84662720082372	0.000119754971201455	0.000330087664931455
EX68746	14.4745207372788	0.590004276103205	0.153607190077299	3.84099387409079	0.000122537172860485	0.00033730486486596
EX449843	20.2801861821767	0.375729150403821	0.0978304398636375	3.84061597727187	0.00012272597393824	0.000337373538503119
EX452437	140.076981860202	-0.468717359660282	0.122190450810557	-3.83595736451596	0.000125076106585517	0.000343375604612774
EX95247	3.3945529753422	0.860200450744338	0.224522606743166	3.83124204382827	0.000127498001357158	0.000349558435145658
EX441295	415.402377405777	0.205300349055545	0.0536182109204196	3.82892949114347	0.000128701870254762	0.000352389828264037
EX145017	187.234628425079	1.2444771585211	0.325133483719311	3.82758842394548	0.00012940490240171	0.000353660935996929
EX213300	1412.652765831	-0.376911747913972	0.0984775067238497	-3.82738922270755	0.000129509638534087	0.000353660935996929
EX145015	187.200907711513	1.24496475229485	0.3254611421131	3.82523315751844	0.00013064837899797	0.000356298029611684
EX383220	871.972624848925	0.341860540281394	0.0895683885770203	3.81675438971894	0.000135218652666355	0.000368274081798975
EX145023	187.120592889401	1.24516158964429	0.326296670488353	3.81604135825447	0.000135609784000501	0.000368851446838878
EX96925	60.8855633644701	0.310369163254823	0.0816364389692753	3.80184593024242	0.000143622032545453	0.000390128977587186
EX67059	63.1051999061215	0.39706162573134	0.104514953989523	3.7990891310266	0.000145228860080706	0.00039397394322289
EX71986	770.018908315533	-0.426414870714441	0.112447656058872	-3.79211880140205	0.000149367423998031	0.000404667797384138
EX255030	622.377327010786	-0.378707930063751	0.0999960588687528	-3.7872285602857	0.000152336959508989	0.000412170564558485
EX302064	28546.444501323	0.295027362001596	0.0779521571860331	3.7847235105696	0.000153879558612463	0.000415797914938402
EX96927	60.6486537061157	0.309400275714903	0.0819484412565493	3.7755480271588	0.000159656257590522	0.000430841722645984
EX228902	96.9625727725263	0.443212465530229	0.117603321172659	3.7687070493488	0.000164095338335956	0.000442241232504886
EX573946	57.5804632528735	0.387624341243399	0.102918340409259	3.76632910812588	0.00016566538584452	0.000445888927390674
EX167915	1252.43846615873	0.51289995956387	0.136258753770479	3.76416153363492	0.000167108840257971	0.000449186817351387
EX76017	8096.97725719148	0.271689016974387	0.0722908600543477	3.75827617447259	0.000171087985508037	0.000458232431319474
EX76016	8097.01664231634	0.271685678201188	0.0722902282083385	3.75826283765764	0.000171097103023493	0.000458232431319474
EX76012	8097.02636197944	0.271679941942046	0.0722899562277694	3.75819762687425	0.000171141689987701	0.000458232431319474
EX331493	61.2395228458746	0.426093749100112	0.113394202700206	3.75763256810076	0.000171528498941052	0.000458671661454061
EX396096	507.438684080121	0.607704782571331	0.162022224411527	3.7507495331492	0.000176306748281993	0.000470837347227786
EX197368	7094.56962038027	-0.457564049986013	0.12226708926519	-3.74233207591606	0.000182320364117747	0.000486266359738914
EX318460	532.660571602504	-0.299605498746938	0.0800659508304371	-3.74198389751768	0.000182573216482701	0.000486310805611749
EX261146	1351.40501395035	0.359259713817697	0.0961446452637933	3.73665858178572	0.000186481856931807	0.000496080288659677
EX175816	19.0408827143556	0.541094284242671	0.144890698700703	3.73449979256705	0.000188088646333648	0.000499709061678685
EX238942	14.693027380525	0.626620322615083	0.168633059961731	3.71588063904722	0.000202497165769956	0.000537295959175695
EX353143	521.173798608549	-0.34720575215741	0.0934773260401922	-3.71433123801726	0.000203741782410904	0.000539902612592087
EX415728	267.422595688927	-0.372310488856611	0.100279236162743	-3.71273758260771	0.000205029442579804	0.000542616481069172
EX429600	680.835830567865	0.469352542357748	0.126498389373714	3.71034401846129	0.000206977792751714	0.000547069673011271
EX429603	17.8637435609612	0.629681984086724	0.169754891917319	3.70935987160486	0.000207783917773722	0.000548496264994991
EX238939	15.8209837957374	0.626564574566725	0.169745760046	3.69119425661607	0.000223203584774769	0.000588445814406208
EX297838	30.2651371089063	0.346374385863493	0.093980857889219	3.68558442264685	0.000228178426802552	0.000600792047041501
EX255271	154.433226226344	-0.290915681193417	0.0790481227634867	-3.68023516591079	0.000233018956966798	0.000612753553505284
EX337437	56.8421583792451	-0.313844401876309	0.0854778637345771	-3.67164536131656	0.000240993943586162	0.00063291649214784
EX71985	758.654108901516	-0.409636412413112	0.111631899544034	-3.66952828077181	0.000242998455283026	0.0006373679228379
EX373933	7.2855617953929	-0.765696336891992	0.208877156644193	-3.66577345839832	0.000246592149741862	0.000645971038573146
EX281945	3.925517600873	0.856836566053825	0.234071545125233	3.66057551162574	0.000251649374921935	0.000658381274414567
EX205692	7.63110466970775	-0.492116125802374	0.134455002308198	-3.66008045334264	0.000252136070622293	0.00065881747387221
EX348125	67.3087297883663	0.677370052566818	0.185129247866427	3.65890349781764	0.000253296691292704	0.000661011264095917
EX573950	58.4328086315326	0.374173324774751	0.10236275434149	3.65536593052666	0.000256815394465939	0.000669345439500467
EX429058	31.0447481249359	0.692102917224633	0.190091244439802	3.64089844992208	0.000271688289717462	0.000707213891944694
EX618771	17.6224057113544	0.532643882048289	0.14681395048192	3.6280195465068	0.000285603642917429	0.000742497349453265
EX434646	294.319451340246	-0.309233551303908	0.0853399546043657	-3.62354951719283	0.000290587540686938	0.000754501571594459
EX238938	9.86786336800107	0.606879180687236	0.167570073093897	3.62164418432386	0.000292736574853263	0.000759124190960791
EX209311	82091.464762653	0.488084999419685	0.134829924685522	3.62000498448765	0.000294597340730044	0.000762030055983871
EX348134	68.7697846248616	0.669205866869879	0.184848028384421	3.62030297384702	0.000294258251145471	0.000762030055983871
EX436145	95.7531567796187	0.323307279824639	0.0893396087457781	3.61885712690585	0.000295906940065582	0.000764457201499416
EX616521	43.4638706071496	0.301069868502162	0.0832740442518667	3.61541067456218	0.000299871863222765	0.000773729531799089
EX573922	48.4123589378673	0.409445105255759	0.113639924688109	3.60300401799372	0.000314560664280949	0.000810613776914236
EX416249	21.6168137537528	0.409834996162684	0.113977340748862	3.59575853823189	0.000323447713544418	0.000832473552734945
EX63389	48.2337799720512	0.734186351379743	0.204576768807077	3.58880607832899	0.000332195820690273	0.000853921591512199
EX616522	29.5460784035619	0.323221261614114	0.0901117186094581	3.58689487451623	0.000334639154750454	0.000859129700288261
EX442953	354.763149703541	0.677951473573235	0.189479634182763	3.57796486412528	0.000346279986784914	0.000887908459265427
EX245630	44.870620731878	0.98975581073825	0.276786020349775	3.57588800723206	0.000349041062414663	0.000893875059094267
EX331109	35.6128330281344	0.484428366063247	0.135631328065304	3.57165540567445	0.000354731956895213	0.000907320620182912
EX616530	29.7429355979047	0.321093206432888	0.0899333839372919	3.57034498620421	0.00035651138292965	0.00091074061718629
EX371050	521.338690867791	0.342509319408031	0.0959434280664467	3.56990912572795	0.000357105087954589	0.000911126860097272
EX123589	58.8937847219083	0.510807792872849	0.143124881337942	3.56896570392079	0.000358393332970935	0.000913282020528658
EX331105	28.9930777668496	0.493566464319773	0.138368393447253	3.56704628870265	0.000361027726242398	0.000918857958384545
EX205914	10.4402698875294	-0.502763751835815	0.140961360667462	-3.56667777222916	0.000361535581781504	0.000919014522084094
EX573945	48.6445568190499	0.404158437378804	0.113340865052382	3.56586688474643	0.000362655425471984	0.000919590543161103
EX573936	48.6445568190499	0.404158437378804	0.113340865052382	3.56586688474643	0.000362655425471984	0.000919590543161103
EX166999	43.9783229194174	0.348837821247827	0.0978403167869848	3.56537910652218	0.000363330613500625	0.000920169413527413
EX323649	17.0878786625335	0.49935761736758	0.140130767610422	3.56351161049687	0.000365926501826242	0.000925605242334437
EX625027	75.868136907514	-0.213786542118289	0.0600599269182549	-3.55955381712777	0.000371485403547646	0.000938513430557796
EX409074	54.2753656996495	0.453629267105657	0.127591551962908	3.55532368818221	0.000377514033942604	0.000952575240058606
EX245966	15.6676431628732	0.451083356608544	0.126924818237992	3.55394132424705	0.000379503872992091	0.000956424081383985
EX382257	371.839494066537	-0.294063074481275	0.0828581060704734	-3.54899584877267	0.000386703176693648	0.000973376333511272
EX331121	34.7904042490032	0.483376985586935	0.136288290686042	3.54672425014454	0.000390052622085657	0.000980608484584089
EX422407	740.403374058243	0.210205395151352	0.0594093720066816	3.53825310807376	0.00040278375971011	0.00101138019663795
EX594681	24.2114222987787	0.367992195305327	0.104031524637152	3.53731425727765	0.000404218392538285	0.00101374624876532
EX70544	872.793046063834	0.199858964226819	0.0566977057245122	3.52499209047208	0.000423495436087542	0.00106079939526064
EX200587	56.7358685360034	0.61917709765598	0.17569592569342	3.52414033058691	0.000424859175055493	0.00106292228607443
EX499267	13.4272423529004	0.551330818375875	0.156576345321882	3.52116290134679	0.000429658576417858	0.00107362501073346
EX434736	262.725675307335	-0.300671310603151	0.0854643189868454	-3.51809169215319	0.000434662146159671	0.00108481134417305
EX353793	80.5970930011658	-0.319468326128404	0.0908344944496184	-3.5170375314369	0.000436392072750592	0.00108781026367248
EX66136	5986.90691780072	0.312137577765699	0.0887839715281917	3.51569739890027	0.000438600572014462	0.00109199344350396
EX221509	40.4354251704639	0.476746046000399	0.136027938885867	3.50476563789156	0.000457009394811713	0.00113645210618033
EX402379	7.45503836629113	0.556378298571272	0.158937025567926	3.50062105782576	0.00046417536257031	0.00115287945902566
EX123643	2464.57609754235	-0.280817029620685	0.0803308002571796	-3.49575790010367	0.00047271738799206	0.00117268084563331
EX411729	223.439389909972	-0.188801763902722	0.0540330534843794	-3.49419016190346	0.000475502191396363	0.0011767536202946
EX489307	1243.29796975219	-0.205184392726161	0.0587170987128034	-3.49445727435815	0.000475026635425533	0.0011767536202946
EX501319	34.3236058784317	0.56919059074558	0.163276368535502	3.48605616263335	0.000490198077871129	0.00121166607723488
EX422401	66.1479324546179	0.342815774816391	0.0984352754101634	3.48265165498786	0.000496473925507559	0.00122570720937658
EX381955	98.581243365517	0.293756613818026	0.0844024080302535	3.48042929904004	0.000500610930272612	0.00123444060530696
EX313204	583.097286936754	-0.147663814914988	0.0425060546299334	-3.47394779874491	0.000512860799333873	0.00126313443280914
EX272281	37.9073201826974	0.322219895349809	0.0927729144192049	3.47321087590094	0.000514271117584795	0.0012650946608209
EX442841	355.691301503615	0.20576395629681	0.0592521237039514	3.47268491716674	0.000515279903946659	0.00126606363034149
EX394190	200.369007303806	-0.251450882607225	0.0726045973476181	-3.46329146904186	0.00053361002839727	0.00130953879436231
EX189815	91.3693774538262	0.333162057931461	0.0962602643767675	3.46105488166382	0.00053806310790231	0.00131889516567959
EX417956	19.1260441729433	0.339899608712944	0.0984812660417983	3.45141388179028	0.00055765768972371	0.0013652998610477
EX91465	1035.07305904312	0.534990087319992	0.155223390491078	3.44658163713247	0.000567727006397969	0.00138830155127484
EX235741	209.474636181684	0.702467595798331	0.203848275454442	3.44603158516946	0.000568883863470081	0.00138948027862977
EX262850	2282.11057052	-0.163483423534328	0.0474601213242842	-3.44464824304354	0.000571802987649868	0.00139495539285673
EX224172	75.1768418763573	-0.258648605622706	0.0751338501849047	-3.44250434373017	0.000576354608688278	0.00140439543111144
EX262080	13.2870738048451	0.418765629805617	0.121692634519839	3.44117482095721	0.00057919418521403	0.00140964636803273
EX353762	95.1305746642613	-0.316462767152022	0.0921313909315847	-3.43490708163759	0.000592757037152946	0.00144095246693969
EX167919	3077.73324142677	0.456184633589099	0.132948443126632	3.43128977565075	0.000600718533319844	0.0014585842689924
EX374319	71.6364450548875	0.392518621912456	0.114432734323133	3.43012534161831	0.000603302491801344	0.00146313289825556
EX585340	69.6661989033361	0.410291098950188	0.119777987211389	3.42542990162367	0.000613827307972464	0.00148690638484153
EX506150	130.610874944695	0.321015164974683	0.0938351583881857	3.42105422411798	0.000623788938174154	0.00150926136745074
EX229742	4.18290645169878	-0.643881584628832	0.18829320272201	-3.41956892400114	0.000627204411647671	0.0015157439948152
EX422405	777.017776146015	0.201194343368151	0.0588519960581361	3.41864944001906	0.00062932749161327	0.00151909179980272
EX500759	536.05797662573	-0.396068872878073	0.115899263450105	-3.41735452916474	0.000632328768250169	0.00152276600447614
EX399437	1437.66247988726	-0.521406432157126	0.152564781834607	-3.41760677587029	0.000631743081817594	0.00152276600447614
EX182656	3.593328763596	0.722484909397157	0.211834530924612	3.41060971619531	0.000648177998223456	0.00155911039525946
EX290128	984.18739528412	0.60511888450651	0.177633167347166	3.40656473981499	0.000657859465144051	0.00158055150377083
EX211310	13.8378576018882	-0.836180777682726	0.245808914451327	-3.40175123245296	0.000669555552253334	0.0016067772518527
EX357569	18.6975115910429	0.541906338318269	0.159387888242136	3.3999216897524	0.000674051547824564	0.0016156835121895
EX484358	20.1137322682019	0.610145106707155	0.179584742777467	3.39753309368391	0.000679963631087999	0.00162606866017444
EX484361	20.1137322682019	0.610145106707155	0.179584742777467	3.39753309368391	0.000679963631087999	0.00162606866017444
EX296498	17.0280301458306	-0.570276442031766	0.168028192827654	-3.3939330801272	0.000688965260669584	0.00164568384190101
EX371074	548.395285710323	0.317026775033496	0.0935471831844793	3.38895051931499	0.000701606697143122	0.00167393764706569
EX503218	404.057023526465	-0.275559244470616	0.0815700944395037	-3.3781895971076	0.000729647548594507	0.00173882442425473
EX273592	57.114178778324	0.493991825579565	0.146312306377194	3.37628349802683	0.000734721708320472	0.00174889248258018
EX273304	57.8101430750714	0.320904313394713	0.0952940136420803	3.36751807516487	0.000758480542515753	0.00180336193653572
EX441623	19.0557664942496	0.478034257830575	0.142005984311043	3.36629656947071	0.000761847523133759	0.00180927802783438
EX544855	31.986218389113	0.291777264021564	0.0871345856438414	3.34858152897163	0.000812263785128101	0.00192678702025203
EX239556	276.155952273449	0.215559549638791	0.0645675782122423	3.3385106830276	0.00084228791449709	0.00199570864896376
EX142579	72.7096643793802	0.478502779202522	0.143383579573197	3.33722160254931	0.000846204493586818	0.00200268396815547
EX217515	1771.75262723064	0.252111223576589	0.0756084571810987	3.33443153022852	0.000854739407652402	0.00202056078112089
EX448460	196.941268728488	-0.352450164122712	0.105739024720818	-3.33320800956208	0.000858507315587887	0.00202714055366452
EX188861	23.1774239084081	0.438822423743746	0.131695816620098	3.33209083633699	0.000861961166974981	0.00202866623283322
EX448468	197.139398174352	-0.352310583406398	0.10574419186725	-3.33172514901514	0.000863094521593929	0.00202866623283322
EX594679	27.5002286382658	0.340376711573556	0.102151706307274	3.33207073947151	0.000862023416231684	0.00202866623283322
EX496288	114.714053146115	-0.262216838228788	0.0787000696762085	-3.3318501407637	0.000862706986193244	0.00202866623283322
EX371035	3565.16624254259	-0.241994549921016	0.0727757631034692	-3.32520800334253	0.000883525930888909	0.0020743214272523
EX263051	907.616342088673	0.299950443240074	0.0902426214233839	3.32382236363482	0.000887927345728696	0.00208228064334326
EX127054	101.335948709327	-0.225453044697321	0.067884519272807	-3.32112604040538	0.000896550393861592	0.00210011064955747
EX59881	227.938370144122	-0.271404357018794	0.0817480726501135	-3.32000924572767	0.000900144669209502	0.00210613394761632
EX288429	20.6431482695427	-0.361401403543417	0.108983673077767	-3.31610592061376	0.000912812249558177	0.00213334894647024
EX404015	182.205954257103	0.220066175124032	0.0663748712798839	3.31550436001715	0.00091477914072158	0.00213552182624233
EX448480	197.589501600965	-0.350519936124126	0.105806752114503	-3.31283145091532	0.000923566198008955	0.00215359320690876
EX424130	502.089859398446	-0.228887308670809	0.0691096356686375	-3.31194494742041	0.000926497762541812	0.00215798517316017
EX166195	72.2925382964281	0.289292101305638	0.087375609650147	3.31090223534883	0.000929956924520298	0.00216359469783875
EX362865	706.40770492258	-0.363002749419484	0.109723875264679	-3.30832964606689	0.000938542647697003	0.00217864634905088
EX451473	121.458629935126	-0.159166023007447	0.0481092874703294	-3.30842611430506	0.000938219375188478	0.00217864634905088
EX299666	25.6537298936077	-0.389290982291844	0.117688995085126	-3.30779425901518	0.000940338647340983	0.002180357291526
EX185211	50.569426500692	0.544106260787382	0.164651711511301	3.30458915849191	0.000951157171058075	0.0022029613219444
EX167925	2324.1809272395	0.444923113095878	0.134796617966388	3.30069937813145	0.000964441609181241	0.00223121940820694
EX331114	44.8343889739755	0.450360583211985	0.13646140366591	3.30027810877993	0.000965890601216477	0.00223206369012876
EX605541	97.2841031136886	0.280973624630439	0.0852169240874115	3.29715754985746	0.000976686975945964	0.00225448260479007
EX307141	130.56490708098	0.347488514269842	0.105527089996888	3.29288445535728	0.000991652183252413	0.00228646343260551
EX98343	2736.12798514686	0.236703749214828	0.0719376839633222	3.29039991523097	0.00100045084732929	0.00230417035195863
EX611166	78.4731746970078	-0.302871219257335	0.0921591341088677	-3.28639393355793	0.0010147898313659	0.00233458353383506
EX449827	9.92822121845514	0.443166591997659	0.135032665503233	3.28192138062364	0.00103102347239979	0.002369282734008
EX406300	16.7445475292956	-0.402757594944559	0.122883102143579	-3.27756695525125	0.00104705894628588	0.00240344968829725
EX421298	93.030225947686	-0.266794548232496	0.0814803853721733	-3.27434077556057	0.00105908806129079	0.00242835447460772
EX452247	478.171910644482	-0.328627057051061	0.100420404540242	-3.27251277821102	0.0010659605401872	0.00244139349526746
EX111215	51.8875543915756	0.491181001976264	0.150595258603485	3.26159672310491	0.00110786629795863	0.00253455189721869
EX579076	138.646552733455	0.201862572871765	0.0619137372483331	3.26038423528052	0.00111261375619087	0.00253976909534037
EX199292	11.4537719703507	0.563541108351644	0.172836430527343	3.26054586195871	0.00111197982717203	0.00253976909534037
EX340931	94.3552261605026	0.438707621297635	0.134639559109043	3.2583857537912	0.00112047982084463	0.00255299981876264
EX340960	94.2552142307075	0.439162511972679	0.134783457817433	3.25828198121712	0.00112088967273503	0.00255299981876264
EX340942	94.2535593139837	0.439135384226907	0.134791429367039	3.25788802959523	0.00112244685488376	0.00255372162895653
EX434647	325.623167559567	-0.280476852246229	0.0861940144586393	-3.2540177413458	0.00113785173438353	0.00258326466723213
EX94036	648.209401631427	-0.23344117049706	0.0717398589838628	-3.25399539117537	0.0011379412594364	0.00258326466723213
EX483665	6.62824683955387	0.995596728992392	0.307068855532386	3.24225889749144	0.00118586240557302	0.00268908666638198
EX614961	40.8972688873048	0.238016619781731	0.0734414801751942	3.24090172493725	0.00119152253483834	0.00269894928408378
EX181135	1072.7228916221	-0.198234790452933	0.0611962490281948	-3.23932910269713	0.00119811241656148	0.00271089391835174
EX234817	22.3669985972	0.406560776716633	0.125867753569302	3.23006302398797	0.0012376293293097	0.00279723247974608
EX138271	650.422585996129	-0.279260574966415	0.0864837196480989	-3.22905370054297	0.00124200570524097	0.00280404577531925
EX113091	64.4447080966765	-0.226545216415479	0.0701690416748153	-3.22856363729975	0.0012441357446512	0.0028057782017928
EX325634	50.052647915084	-0.344288021509175	0.106658864097995	-3.22793632222498	0.00124686726610197	0.00280886181718157
EX252987	131.026211134002	0.248389911364891	0.0770095923944015	3.22544119040097	0.0012577867397207	0.00283036382195072
EX494922	37.9676292592564	0.512326560710062	0.159101018616499	3.22013375630854	0.00128130798084624	0.00288014534122533
EX603422	16.0125322753452	0.332453178931629	0.103658692083129	3.20719056212881	0.00134038174491174	0.00300964668786616
EX212539	968.213846458388	0.229934076133904	0.0718849563078583	3.19863971467377	0.00138077609139581	0.00309696946861
EX139265	67.2631861529544	0.31740120260793	0.0993985845956636	3.19321652213725	0.00140697405334478	0.00315229551233613
EX249408	79.1476179871201	0.790120257669012	0.247615086300456	3.19092131854309	0.00141819896427783	0.00317399094287832
EX239526	759.22415604323	-0.304091468824675	0.0955024064921889	-3.18412362571771	0.00145192988927116	0.00324595400869633
EX181126	1575.10101062213	-0.17606279797122	0.055350960629416	-3.18084448705398	0.00146846434478973	0.00327935801076145
EX318800	328.709262281947	-0.212007547827287	0.0667061250889494	-3.17823209704634	0.00148176083565158	0.00330546647953046
EX229352	857.447603797601	-0.281720344336465	0.0886501009741934	-3.1778908454766	0.00148350589973744	0.00330577775709891
EX399394	757.603754961395	-0.489804908344388	0.154231875559177	-3.17576964274454	0.00149439566830898	0.00332644397951155
EX434329	99.9779706597032	0.739906432367532	0.233131268309131	3.17377603499509	0.00150469748314548	0.00334575822656213
EX212505	959.283292502959	0.227995250704694	0.0719010545532927	3.1709583694034	0.00151936915910543	0.00337473689169157
EX506133	151.443484866744	0.294080386458193	0.0928120940104432	3.16855674461027	0.00153197840216243	0.0033990770797979
EX403246	4.06530126025079	0.734866688369661	0.232061971902944	3.16668294397243	0.00154188326967178	0.00341737099273863
EX434330	99.6962259826694	0.737367787393357	0.233057983938845	3.16388125792268	0.0015568029755807	0.00344672830830178
EX159746	20.7099862409762	0.56903152671355	0.179915124422534	3.16277760716308	0.00156271661465722	0.00345610473639014
EX270987	370.206299901283	0.244587519500484	0.0774388155243726	3.15846152661651	0.00158604242739358	0.00350392849571178
EX485389	18.1773875887795	-0.61699844913505	0.19537014931933	-3.15809990054608	0.00158801127989551	0.00350451792637176
EX399483	21.0276401481631	0.474949515160536	0.150785134780363	3.1498430919756	0.00163358172552859	0.00360122566687727
EX372474	18.5837128514606	-0.43762482816847	0.138960215850611	-3.14928143634246	0.00163672487856035	0.00360429574861579
EX76319	450.305567340487	-0.190484524716171	0.0605484453099488	-3.14598539633968	0.0016552827056458	0.00364126825953493
EX76555	2506.41825443634	0.213973423770075	0.0680241654737611	3.14555014794868	0.00165774772130808	0.00364279888812523
EX178164	7.55841881117942	0.8940472506172	0.284287154723933	3.14487389163044	0.00166158437927014	0.00364733713957061
EX296726	120.811340240659	0.502130539960364	0.159926298300546	3.13976216104696	0.00169085049279022	0.00370762637343457
EX132935	30.8350512941239	0.240333168354245	0.0766828056765291	3.13412069673144	0.00172369940227358	0.00377563518008649
EX166174	74.8693834208296	0.270997335309603	0.0869458511664575	3.11685182989099	0.00182793419350073	0.00399969872945591
EX166194	78.4179263569271	0.264388892903686	0.0848572190218369	3.11569122758605	0.00183514318735995	0.00401121000294495
EX177397	5.83016536443173	0.668959262036565	0.214799039876287	3.11434940501526	0.0018435103732245	0.00402522572478182
EX212162	13.8817893577414	0.517570468889005	0.16702201683495	3.09881582498469	0.00194295761401626	0.00423787047379181
EX168239	24.5584625177556	-0.278979618711555	0.0901165253114778	-3.09576537430058	0.00196305625246196	0.00427717759134305
EX152154	49.0039491819049	0.391838238826645	0.12665300300904	3.09379351075219	0.00197614973350861	0.0043011546525309
EX498767	72.3587292683533	-0.310748359894218	0.100461700244107	-3.09320227648093	0.00198009121434776	0.00430518248188178
EX130127	15.0309824049249	0.618676545886075	0.200836070730158	3.08050512856988	0.0020664979575903	0.00448831149227683
EX491519	397.549267065265	-0.220221959184373	0.0715748088052017	-3.07680820753193	0.00209229876111459	0.00453956074724441
EX254794	390.132649344014	0.615531965800289	0.200263439445899	3.07361127674317	0.00211484799902125	0.004583654768405
EX559422	75.1494171248776	0.337665427921383	0.109873985286455	3.07320633761528	0.0021177200448592	0.00458505317809157
EX158273	192.572928245822	0.305467877160258	0.0994442613347165	3.07174967223189	0.00212808109883364	0.00460264599001939
EX170373	16.1451671104682	-0.343697770430435	0.11227155077817	-3.06130776717893	0.00220372448060887	0.00476062854856188
EX445844	216.894147286834	-0.212745656855645	0.0695012693952097	-3.06103267907087	0.00220575018714329	0.00476062854856188
EX254798	563.621686523772	0.611753644846094	0.200037849124881	3.05818947525367	0.00222678730284066	0.00480100005921353
EX254796	563.753589194087	0.611553086196792	0.200036282284824	3.05721081801564	0.00223407090363154	0.00481166526211018
EX122760	29.5069273649113	-0.300880405714902	0.098689920884433	-3.04874502906165	0.0022979942649182	0.00494416947906643
EX273220	116.000499330071	0.202061778587375	0.0664047553286858	3.04288115492969	0.00234324856019661	0.00503627221862716
EX325627	41.6596687867354	-0.327628497979366	0.107686456452859	-3.04242992824997	0.00234676448352833	0.00503856941771098
EX503223	821.068648851873	-0.143035066262155	0.0470869908487852	-3.03767693971987	0.00238409394355773	0.0051133848226931
EX503215	821.030808742187	-0.142987577337158	0.047089846241304	-3.03648426891102	0.00239354598066009	0.00512831547781387
EX452684	5902.04325859891	0.27090622921124	0.0892329296646118	3.03594458043079	0.00239783432968174	0.00513216308192797
EX273335	189.750554321603	0.242170667671982	0.0797967171267877	3.03484499603161	0.00240659336582338	0.00514556151633471
EX452689	5898.61267484871	0.270814929105325	0.089277252426912	3.03341469123986	0.002418030669144	0.00516465264291234
EX502017	144.132775394802	-0.129040820224964	0.0426070721266837	-3.02862444622542	0.00245669871236448	0.00524180585363571
EX406139	13.9024521517502	0.354087914106606	0.117110095646739	3.02354730521875	0.00249829966775733	0.00532505074111009
EX508120	4755.45006201931	0.571027806284096	0.188973131359172	3.02174072142971	0.00251325718904749	0.00534208585880988
EX508156	4755.36505154417	0.571014249278415	0.188974349955278	3.02164949588951	0.00251401465468117	0.00534208585880988
EX615558	422.106589408237	-0.119639684909716	0.0395942595516065	-3.02164218410954	0.00251407537503	0.00534208585880988
EX567031	45.5431817040386	0.300679575630276	0.0998064613336334	3.0126263531693	0.00258997591497698	0.00549769114323464
EX427602	25.7835277642766	0.32112152308557	0.106715542172286	3.00913546938775	0.00261992267165177	0.00555553118530484
EX586466	46.8303731137247	0.595522449517202	0.197935965622519	3.00866215820986	0.00262400727955933	0.00555846809528052
EX432534	18.1355321698276	-0.381014842055612	0.12675765026939	-3.00585283212385	0.00264837141952821	0.00560431320946412
EX421821	9.18701080170574	-0.500726592295911	0.166905661584345	-3.00005756271408	0.00269928588886633	0.00570619060079649
EX401282	142.662644543524	0.200221789509741	0.0667498297588818	2.99958502116028	0.00270347660032029	0.00570918802057382
EX322690	39.2048501517418	0.409889478054068	0.136901456163597	2.994047613082	0.00275302979036214	0.0058078773958562
EX218037	4388.61510812031	0.238533213261288	0.0797162153262346	2.99227970476399	0.00276902433533375	0.00583564084590808
EX89087	465.524712403369	0.421810774071785	0.141113930434462	2.98915048835443	0.00279754307484958	0.00588971491934079
EX163494	14.4178415093813	0.539249156795569	0.18073621933891	2.983625300828	0.00284855374647192	0.00599098280284543
EX445981	218.362262665585	-0.169756834542873	0.056937708958996	-2.98144828175514	0.00286888499772945	0.006027585928903
EX355830	211.104076441549	0.241206941055174	0.0809300090159198	2.98043882594559	0.00287835721871968	0.00604132264357168
EX377978	177.385478441822	-0.435000917791036	0.145973173509102	-2.98000589652119	0.00288242834940399	0.0060437066918766
EX363329	348.187411638443	0.271175658797215	0.0910904909498413	2.97699195568654	0.00291091647768828	0.00609722993648033
EX179446	936.41082865139	-0.205190380605052	0.0689639341715401	-2.97532881599625	0.00292674647503771	0.00612415751229944
EX494921	62.0042790494409	0.513273768488488	0.172844676686181	2.96956653990794	0.00298220218693552	0.00623386223644694
EX318933	17.2035129688429	0.355722597501724	0.11986420806566	2.96771324186169	0.00300024090449164	0.00626520894761489
EX322664	27.2087209720131	0.434057963634924	0.146313034635787	2.96663906066477	0.00301074175063817	0.00627441018680566
EX79985	156.374469805973	-0.157792065364454	0.0531871600738077	-2.96673229300994	0.00300982901463167	0.00627441018680566
EX191536	108.150375265528	-0.176261917389415	0.0596098168227021	-2.95692768044687	0.00310720986346979	0.00646890304235014
EX68470	12.3398694041043	-0.415182756097905	0.140582134970696	-2.95331093232045	0.00314385125061901	0.00653857547982276
EX273328	44.4995498643691	0.288792258248758	0.0980702921860071	2.94474760716542	0.00323218208029921	0.00671550242516253
EX279507	356.136983530826	0.19606609265068	0.0666034422826568	2.9437831729267	0.00324227063163023	0.006729672611418
EX223159	181.205666097467	-0.28084372179296	0.0954292860007885	-2.94295109564834	0.00325099769687179	0.00674099119623265
EX292574	158.177104794871	-0.1579563851122	0.0537058983786531	-2.94113663267541	0.00327010257054129	0.00677378389612125
EX121412	577.644547048013	0.197987798087618	0.0675226731076039	2.93216765533121	0.00336604978908658	0.00696552413641133
EX121414	574.482709488228	0.198001457273423	0.067534810266001	2.93184294874821	0.00336957099347938	0.00696580991523499
EX181125	885.411508208671	-0.17782095494576	0.0608279537940953	-2.92334270437059	0.0034629514196205	0.00715167198896551
EX448331	352.236808822168	0.17301486330221	0.0592222992510493	2.9214479257008	0.0034840851402814	0.00718091221605545
EX102921	192.935996230446	-0.156724455008648	0.0536439861517213	-2.92156616708879	0.00348276288987734	0.00718091221605545
EX393051	40.7025879274603	0.347733046995381	0.119103493336053	2.91958730391094	0.00350495204026542	0.00721669625090651
EX328789	917.52053721537	0.231101296809766	0.0791777256167905	2.91876654715071	0.00351419293478266	0.00722849475795954
EX442511	88.2027212760128	0.526865295123284	0.1807909968213	2.91422307740278	0.00356575005735764	0.00732722491826285
EX506408	314.538342293428	0.296558684462563	0.10178961262222	2.91344742182295	0.00357462027635255	0.00733812876272173
EX483309	781.959527674994	0.239478952565257	0.0822423042595368	2.91187065733858	0.00359271369594756	0.00736792579676895
EX304262	11.8201396529332	0.590861675119333	0.203049224733237	2.90994302438534	0.00361494649351224	0.00740614410959374
EX371240	218.721893963971	0.217187005908108	0.0746848838758438	2.90804503718798	0.00363695955245715	0.00744383669831936
EX390683	387.155400625895	-0.258542668676246	0.0889954108173337	-2.9051236047094	0.00367108094171096	0.00750621217376649
EX564860	105.206953133036	0.274266177434924	0.0945503533052228	2.90074196285181	0.00372280298197925	0.00760441601180088
EX501313	24.4160630455042	0.495793235334075	0.17106541231061	2.89826697657528	0.00375231027881403	0.00765709302683656
EX442484	290.55752052013	0.529223469112729	0.183210508529499	2.88860870132631	0.00386950260536227	0.0078884216479613
EX434738	200.373389496877	-0.247147890785038	0.0858043204070698	-2.88036650849896	0.00397213121124224	0.00808163850192468
EX630704	15.4435860405131	0.374101704339255	0.129867618594663	2.88063882580989	0.00396870131903988	0.00808163850192468
EX212519	970.941929246663	0.207007877350168	0.0718793695401815	2.8799345163211	0.00397757776297205	0.00808473110953548
EX394802	245.795189741579	-0.37961730043801	0.132146352803864	-2.87270357738478	0.00406975774907108	0.00826393609993822
EX586462	49.3872854733624	0.569604220452188	0.198340351444271	2.87185243095746	0.00408073475350189	0.00827806192853241
EX218043	1194.66101243099	0.251575908288638	0.0878280588404886	2.86441385144974	0.00417781778748271	0.00846666026026269
EX450606	248.151438311875	-0.174301670809106	0.0609347677742204	-2.86046336395241	0.00423022426502769	0.00856443634384661
EX350426	96.8248663272759	0.426233423596485	0.149112723756459	2.85846447478647	0.00425696772020773	0.00861011447535139
EX125716	334.996382522283	-0.174252980591925	0.0610599872117195	-2.85379982127608	0.00431997426138498	0.00872897645161105
EX214678	667.531030265504	-0.15961967536086	0.0561779758650723	-2.84132122781057	0.00449270331973925	0.00906909425033639
EX214672	667.682575681443	-0.15951214326084	0.0561771803682885	-2.83944730253644	0.00451917588388705	0.00911359759541963
EX413875	107.718990479717	0.389626978610324	0.137373023170545	2.83626995765109	0.00456438469470582	0.00919576133698561
EX288126	230.674881276342	0.157133171988632	0.0555978118289247	2.82624741549422	0.00470968710923687	0.0094792236147788
EX350375	106.038211924849	0.421239331005034	0.149152244315497	2.8242238857231	0.00473952652734399	0.00952996593730592
EX346880	38.3355425962353	0.478275418438838	0.169417261617897	2.82306191158689	0.00475673849798496	0.00955524348034246
EX592637	165.403665102933	0.276890408836946	0.0981394266028063	2.82139827408599	0.00478147994494059	0.0095955820727414
EX108960	5.74260988969322	-0.578399808838864	0.205067491489126	-2.82053388686199	0.00479438094580438	0.00961210357099437
EX77371	104.711839574115	0.419799718853879	0.148956198466747	2.81827626627835	0.00482822469528202	0.00967053954045299
EX413872	100.525108521211	0.384593726943755	0.136547651746583	2.81655321072469	0.0048542001249812	0.00971311764561349
EX310199	47.7776257715725	-0.325005179144868	0.11562050991293	-2.81096476213104	0.00493931951223375	0.00987384356863037
EX123644	2923.77828752692	-0.243759735990415	0.0868651806720857	-2.80618464273508	0.00501319566494041	0.0100118039516123
EX291142	3.72394992389355	0.637878460338029	0.227796399923051	2.80021308744784	0.00510688830027965	0.0101890339246859
EX428991	296.420682436075	0.681139489940446	0.244177938215192	2.78952101454868	0.00527860706854953	0.0105214442924913
EX496332	125.051232465913	-0.221706882251271	0.0796225703542442	-2.7844728104718	0.00536148159784068	0.0106762965280019
EX422389	1103.40613670731	0.152058873031643	0.054717356477962	2.77898792667161	0.00545285517615806	0.0108477573021347
EX459300	32.4146966382153	0.339439765351791	0.12251820865136	2.77052504348726	0.00559659962465561	0.0111229716478435
EX413790	68.7013829170267	-0.509193856887376	0.183894375165941	-2.76894742662953	0.00562377090654852	0.0111661950786725
EX325636	105.063221908233	-0.29530287968073	0.106666033068254	-2.76848094174243	0.00563182793825723	0.0111714197734794
EX346896	37.5951424810147	0.470925309445303	0.170217380006839	2.76661119696697	0.00566422640863764	0.0112248721611019
EX140560	64.5604623654686	-0.275512610526924	0.0997966219287391	-2.76074084675589	0.00576704181137102	0.0114176337400124
EX95240	112.265290002868	0.359133697771446	0.130156333860094	2.75924872129143	0.00579344224739366	0.0114588833692445
EX486207	13.6797468910958	0.364152218085336	0.132093529375959	2.7567755953352	0.00583743975544544	0.011534825773956
EX162673	228.347139885713	0.354695277444424	0.128854760000753	2.75267500744521	0.00591105433887485	0.0116690900131767
EX387818	293.561102170119	0.267633391423595	0.0972758356819384	2.75128339476489	0.00593622635663951	0.0117075575367057
EX387813	293.564736387792	0.267533093748563	0.0972737302135036	2.75031185872446	0.00595385708800706	0.0117310925781881
EX242530	48.3467238677946	0.246051052676065	0.0895105105906933	2.74885095674616	0.00598045731073947	0.0117722386260158
EX163181	31.8474534232795	0.223222384745929	0.0812315028569433	2.74797802447464	0.00599640279580026	0.0117923527760771
EX387816	293.639732517763	0.26700080513563	0.0972526144228201	2.74543575738545	0.00604305977641389	0.0118727672515613
EX421347	116.818689144863	-0.216131441631024	0.0790058678000684	-2.73563784120395	0.00622595047929311	0.0122204309217012
EX296760	128.184383069738	0.371514942296248	0.13588458183643	2.73404780200491	0.00625609612973633	0.0122679066010734
EX425433	29.1432330557478	0.325427360154639	0.119629679481426	2.72028949308659	0.00652247861987054	0.0127781003599557
EX214396	1008.26758620668	-0.217218037702449	0.0799600220011663	-2.71658301568852	0.00659596511771905	0.0129097834385775
EX387809	294.169345729912	0.263757265717012	0.0971047020237085	2.71621518031757	0.00660329846546475	0.0129118628113883
EX395029	21.5299454150025	0.296297887169606	0.109432079340477	2.70759624559204	0.00677724166249784	0.0132394123179156
EX96335	3657.11593993253	0.192845680817422	0.0712708810205787	2.70581306216405	0.00681373902261693	0.013298093504804
EX133495	6.59385510135224	0.327592022517702	0.121197533537489	2.70295948239219	0.00687251232907685	0.0134000974295163
EX173801	13.361013781104	-0.436751475010574	0.161698241594009	-2.70102798091748	0.0069125522712188	0.0134654163920903
EX245959	11.4476730200572	0.350757147405981	0.129877826154423	2.70066998957108	0.00691999639431154	0.0134671763477197
EX238581	1813.5284030792	0.255837518148841	0.0948297588950517	2.69786110530954	0.00697865510533219	0.0135685088403012
EX206528	336.716960299004	-0.496286806775879	0.184529208432167	-2.68947561739698	0.00715643748509878	0.0139010422469985
EX395027	22.4588681741643	0.28982902695765	0.10801179602473	2.6833090238708	0.00728975965229715	0.0141466683544579
EX424063	217.055834402361	-0.193342256989179	0.0721265110456146	-2.68059905000679	0.00734905115982776	0.0142483016366152
EX434727	537.528917049264	-0.224433649665549	0.0839104141077206	-2.67468170729595	0.00748002287834739	0.0144862649573735
EX93192	37.8865030888867	-0.387143358418199	0.144757867786943	-2.67442014957006	0.0074858600848205	0.0144862649573735
EX325618	134.230521164917	-0.289702965961693	0.108457490107112	-2.67111995377713	0.0075598625671557	0.0145883383559265
EX325629	134.230521164917	-0.289702965961693	0.108457490107112	-2.67111995377713	0.0075598625671557	0.0145883383559265
EX268153	315.62300691803	-0.180058831647911	0.0674053746562845	-2.67128300326305	0.00755619105453975	0.0145883383559265
EX325622	134.239991738225	-0.289589764751797	0.108436167954745	-2.67060124139258	0.00757155345951049	0.014597217765105
EX134938	9.41090771643555	-0.524514981497399	0.197213492210156	-2.65963031037684	0.00782264626720173	0.0150671923893062
EX394297	586.030923591326	-0.210783274464624	0.0795479491569146	-2.64976378019297	0.0080548066630615	0.0154998569338725
EX372117	1734.51403326162	-0.28864837575287	0.108973215470595	-2.64880112517884	0.0080777850765107	0.0155295606652993
EX412430	107.897276278815	-0.320892827574779	0.121163885495154	-2.64841975200286	0.00808690460786701	0.0155325901003714
EX442840	286.710251293837	0.190101268082429	0.0718914936968491	2.64428040519015	0.00818648067477004	0.0157091926461803
EX431799	64.7237736456929	-0.211369045769766	0.079990150586008	-2.64243840299431	0.00823114358610304	0.0157801905435625
EX431798	64.7325456931337	-0.211149552783637	0.0799758420254802	-2.64016667328573	0.00828652628163642	0.0158715884780366
EX435492	344.227787564239	0.212205933744651	0.0804479952539207	2.63780263355051	0.00834451318741156	0.0159677998632718
EX148764	404.198194984465	-0.174429317964965	0.0661388937576964	-2.63731834711352	0.00835643682258217	0.0159757691900619
EX556317	55.8069622274856	0.271900822751427	0.103152508315131	2.63591091668629	0.00839117577858987	0.0160273014175478
EX152734	475.496557056294	0.204734345631014	0.0777497483511123	2.63324769498222	0.00845726450505505	0.0161385612751699
EX316575	17.1117763947104	0.274548226970231	0.10431946242112	2.63180254765814	0.00849332079965351	0.0161923588208209
EX431796	65.0440963880952	-0.2101821799073	0.0799833867033439	-2.62782295887094	0.00859332265763877	0.0163678550898041
EX425174	679.689472140795	0.174495700023024	0.0664362648755371	2.62651279914558	0.00862647481766751	0.0164158148332508
EX204669	528.833437532025	0.156138525750146	0.0595549303293345	2.62175650087592	0.00874779071133186	0.0166195085277563
EX242232	280.75225778522	0.1755232544145	0.0669505831712972	2.62168372701717	0.00874965869066918	0.0166195085277563
EX303365	1130.27043448711	-0.18588362589881	0.071033596135087	-2.61684098810524	0.00887476732765845	0.0168416091499067
EX153794	74.2197206105264	0.374050319867501	0.143093574302631	2.61402597349631	0.00894822336969338	0.0169653700904224
EX428990	215.808751420131	0.643164218351355	0.246482133770818	2.60937459649459	0.0090707885888527	0.0171680324290979
EX148768	406.978176281201	-0.172446172181227	0.066088124390032	-2.60933675713812	0.00907179178380694	0.0171680324290979
EX372153	1743.83999338561	-0.284166703039574	0.108980603713016	-2.60749797081216	0.00912066110983989	0.0172446659551518
EX152710	473.032109590431	0.203518186459461	0.0780794819448409	2.60655144463223	0.00914590839370902	0.0172765370482999
EX431751	64.251981751288	-0.208608353867534	0.0800881399182913	-2.60473465959334	0.00919454348638895	0.0173524885778871
EX581383	230.033497914284	0.260047602405617	0.0999124448841205	2.60275486909786	0.00924780492014855	0.0174370241122581
EX592643	148.450725553318	0.250384746034404	0.0963950711994828	2.5974849431487	0.00939092373241495	0.0176906788335246
EX450609	354.933627750753	-0.154797804783289	0.0596294469100784	-2.59599598528433	0.00943171672812774	0.0177512840431582
EX506414	291.972355877196	0.266352314129919	0.102802205556376	2.59092023063507	0.00957196760651628	0.0179987957094219
EX423053	1105.49507984381	0.250620971950011	0.097573275460448	2.5685411375946	0.0102127589600941	0.0191861958930965
EX443848	76.1670565828938	-0.299743135708589	0.116746010477398	-2.56748076000951	0.0102440474135063	0.0192274326567086
EX152433	228.223494200836	0.250728776923963	0.0978312543421235	2.5628698988888	0.010381094048269	0.0194669149775827
EX197371	8942.98035835913	-0.338409976419077	0.132171935959249	-2.56037693601927	0.0104558687795438	0.0195892937371071
EX527635	39.0446246026874	0.320084094826046	0.125342697195624	2.5536716696505	0.0106593718110958	0.0199524059627693
EX508159	1432.05047432439	0.510155111878985	0.20023175725149	2.54782317691111	0.0108397398712653	0.0202715934558903
EX171104	887.748647044317	-0.0993369746054188	0.0390064283828418	-2.54668214250334	0.0108752440852813	0.0203195350014467
EX435498	354.629274962616	0.202668007248097	0.0796012245242322	2.54604132611554	0.0108952288989709	0.0203370436298714
EX435525	353.852074273311	0.203125416428253	0.0797900536181013	2.54574858917217	0.01090436919251	0.0203370436298714
EX435505	353.200403745404	0.203463787183659	0.0799933059722917	2.54351016889007	0.010974486251521	0.0204492915763636
EX498545	1311.04225601985	0.250351707092949	0.0984750173672081	2.54228649850755	0.0110129860555882	0.0204893304591981
EX435494	353.326314844797	0.203259059400727	0.0799541638923678	2.54219479643798	0.0110158760652415	0.0204893304591981
EX435496	353.622338713403	0.202854134152083	0.0798511622381044	2.54040302565919	0.0110724794605716	0.0205760245571452
EX387549	156.536198128175	0.195739636341062	0.0770830755441148	2.53933350426631	0.0111063894632962	0.0206204291297807
EX395312	518.431139724248	0.140902419765906	0.0555003068521366	2.53876830161132	0.0111243468819355	0.020635162369284
EX498521	1308.82772006588	0.2498481625291	0.0985635122237019	2.53489508330466	0.0112481008630129	0.0208459403032795
EX97551	50.6288061501564	-0.226644871618365	0.0894403583932488	-2.53403358047671	0.0112757925546915	0.0208784684083721
EX600101	11.9680504893336	0.301731894593733	0.119231970510997	2.53062910308862	0.0113858174842192	0.0210632508535555
EX213298	2434.95189128568	-0.251635616027594	0.0995032123283347	-2.52891952068102	0.0114414259072967	0.0211471238268618
EX114833	173.360815398199	0.381543622194105	0.151239633347519	2.52277537143582	0.0116432749318908	0.0215008996275903
EX363564	818.522310717938	0.240758378565269	0.0958515971152281	2.51178264954564	0.0120123047303423	0.0221624869532032
EX218680	7.52942466103992	0.477947088072402	0.190529613960548	2.50851863989694	0.0121238571423182	0.0223482738191882
EX442482	191.900175140775	0.453998532785996	0.181159817413589	2.50606640737286	0.0122082688573227	0.0224837438078958
EX313762	666.719610472213	-0.101177018332797	0.0404802866601061	-2.49941457140195	0.0124398688130156	0.0228898032940118
EX398016	2914.29248392007	0.203085587792911	0.0813630835901452	2.49604094180999	0.0125588105338908	0.0230880275797153
EX561964	21.6602943003912	0.315976757220511	0.126648353451708	2.49491405619415	0.0125987641012745	0.0231408164893169
EX206130	5.35892789245966	0.59652986913316	0.239331125572641	2.49248762652939	0.0126851750307675	0.0232787659432711
EX158373	26.805647204655	0.340389117755608	0.136670357203987	2.4905848255563	0.0127533048727966	0.0233829516768371
EX308664	54.7531099782395	0.295128323237721	0.118562200959517	2.48922777115527	0.0128020918836927	0.0234515188509993
EX484287	26.3561781390428	0.479804420227144	0.193022874652707	2.48573865191068	0.0129282870355226	0.023661638227681
EX344091	7.92432167432933	0.417180030104896	0.167954892894734	2.48388137383032	0.012995909232598	0.0237642780727525
EX398025	2934.79479592843	0.201842932288345	0.0812849025910537	2.48315401574413	0.0130224769700153	0.0237706383699127
EX487345	27.9620228048773	-0.289533687521736	0.116589092033621	-2.48336857652379	0.0130146348565072	0.0237706383699127
EX429537	647.1870212382	-0.104387940321268	0.0420601109319418	-2.48187505948761	0.0130693090943182	0.0238349932907008
EX409158	255.78013359306	0.193558815260644	0.0783300734144244	2.47106643493839	0.0134710790260869	0.0245459749687726
EX573908	82.9865806081161	0.264731974213559	0.107343273709383	2.46621856279774	0.0136547986653556	0.0248530806619167
EX412290	252586.96238821	-0.161269847746704	0.0653977804230211	-2.46598350438717	0.0136637626562844	0.0248530806619167
EX337001	34.6005419403266	0.447783370475899	0.181667390760739	2.46485276526948	0.0137069562595815	0.0249096407223993
EX419488	28.3984651068673	0.490210843235464	0.19893428946938	2.46418475438804	0.0137325305315757	0.0249341096688839
EX355101	3.05292569776228	-0.520921872783994	0.211634696882196	-2.46141998669509	0.0138388261851169	0.0251049719076262
EX371099	91.117962810286	0.284703933369329	0.115687169930973	2.46098105381265	0.0138557682775445	0.0251135800030493
EX351457	204.939031427145	0.159377314158652	0.0649671514602217	2.45319843299942	0.0141592206839166	0.0256410161725455
EX156667	168.157872727206	-0.166096863714592	0.0677444033581325	-2.45181676243448	0.0142137021672252	0.0257170586663592
EX606929	2131.03300692589	0.155752530565376	0.0636668817616485	2.44636656069432	0.0144304203371992	0.0260862471240501
EX261704	139.630407622277	0.36150037193133	0.148036532580158	2.44196730111594	0.0146074696316213	0.0263831403258844
EX363566	83.7095795889029	0.2465855602378	0.101076627010326	2.43959031411495	0.0147039267190184	0.0265340798549157
EX190835	3.23071765927091	-0.557550002664674	0.228655413088023	-2.43838532022874	0.0147530389414322	0.0265993933278536
EX122704	140.213870027124	0.205766713661099	0.0845989122874283	2.43226192982244	0.0150048520001237	0.0270265780315013
EX218343	2.46317633312251	-0.502003796791443	0.206417092722659	-2.43198753635161	0.0150162240252732	0.0270265780315013
EX325635	27.5503469363759	0.2896318935719	0.119118882606964	2.43145240480092	0.0150384239812124	0.0270428951766955
EX363580	88.0117150268315	0.247703107534089	0.101904743590239	2.43073186592873	0.0150683612344912	0.027073085324448
EX325621	27.5479589112775	0.289500738251023	0.119125257917227	2.43022129238267	0.0150896065238526	0.0270876197320074
EX325617	27.5448602118216	0.289320491311686	0.119117408099492	2.42886825635119	0.0151460348559555	0.0271652315055857
EX45093	3.45798122357797	0.481197738437579	0.198519467054945	2.42393224995107	0.0153534695114674	0.027513310464849
EX563005	27.6829882910226	-0.257514613699458	0.106429241713265	-2.41958515868447	0.0155382220117395	0.0278201731497145
EX204282	9.21745877949678	0.408734913092501	0.169060435571014	2.41768520063236	0.015619583203347	0.0279415480588109
EX289180	9.48647350240877	0.365659590778304	0.151635477533514	2.41143825129899	0.0158897422517745	0.0283892464076614
EX433670	13.2880692113325	0.301296442204097	0.12495691021819	2.41120272322673	0.0159000079238567	0.0283892464076614
EX508150	764.016853999371	0.484014692460059	0.200758432923049	2.41093081577092	0.0159118664717777	0.0283892464076614
EX435504	561.177977104381	0.171594493175973	0.0711824316581435	2.41062983068719	0.0159250022345065	0.0283892464076614
EX433672	13.2753757327951	0.29974155325567	0.124795119020355	2.40186920457026	0.0163115394881135	0.0290531659221676
EX255515	138.346483228422	0.268521507993626	0.111862611686801	2.40045806140703	0.016374566982847	0.0291402190299758
EX494651	157.140277415541	-0.147223702237793	0.06140896037583	-2.39743029904376	0.0165105218546102	0.0293567914496049
EX442178	108.34616302478	0.261054656521677	0.108934402189253	2.39643906126317	0.0165552460820987	0.0294109160336853
EX332591	863.722704010605	0.179019960914556	0.0747963245680476	2.39343259108525	0.0166915481617384	0.0296274979870856
EX433668	25.1429153222636	-0.207186819583487	0.0865803713042311	-2.39299989665627	0.0167112457944461	0.0296369122228807
EX133539	17.5215620916771	0.354241149488202	0.148054202704277	2.39264501120419	0.0167274165450386	0.0296400608143155
EX136067	22.2986393630909	0.242498448529453	0.101370176916909	2.3922070169437	0.0167473931807276	0.0296499420112795
EX102686	14.1003408648	-0.401903205162112	0.168342948350436	-2.38740742692399	0.0169676754290475	0.0300141268972584
EX542856	313.018355615435	-0.288746355110867	0.121178519422235	-2.38281798199528	0.0171806868579337	0.0303432600255593
EX442167	107.798936539883	0.259925490694113	0.109085714271887	2.38276379660742	0.0171832157308413	0.0303432600255593
EX274696	66.8494923229173	0.389338463267217	0.16373727333746	2.3778242750189	0.0174151229335412	0.0307225576103598
EX257296	893.267239240662	0.13958573724565	0.0587097869606331	2.3775548247049	0.0174278520101507	0.0307225576103598
EX210857	166.220573302033	0.377913167404484	0.159023463847908	2.37646167590667	0.0174795770701832	0.0307873816830685
EX631354	4.62611204099823	0.560338590200993	0.235828715029108	2.3760405518549	0.0174995394891377	0.0307961981266107
EX428053	2424.73985090741	-0.20957805005097	0.0882537160723175	-2.3747221009848	0.0175621669280772	0.0308800185353638
EX631321	2726.39504387743	0.199324331299256	0.084078410165758	2.37069576965471	0.0177546385701845	0.0311918095699743
EX265408	24.6930041555458	0.299063029300045	0.126184870284038	2.37003872672582	0.017786222158921	0.0312206576515075
EX254903	3.18057769272464	-0.40183569529727	0.169617815905054	-2.36906537885267	0.0178331007883326	0.0312762815359258
EX592651	121.394082321566	0.232021723761318	0.0980807039932858	2.36562049735288	0.0179998847639479	0.0315419257267819
EX204649	559.242997822868	0.143328110662275	0.0606639203194936	2.36265823091256	0.0181443939103391	0.0317681182494797
EX562063	203.44461407664	-0.306903716107863	0.129996138732604	-2.36086793884817	0.0182322219558125	0.0318947706091912
EX394134	14.3634246471043	0.277894501418439	0.117794335991858	2.35914994620494	0.0183168528961929	0.0320156197905443
EX609037	817.934284382003	-0.167296251682293	0.0710840318049986	-2.35349975844405	0.0185976199550453	0.0324787951547399
EX499762	596.809635864645	-0.148124331178357	0.0630654552763274	-2.34873958380759	0.0188370761990944	0.0328691016050299
EX213199	14.6652356156455	0.232589489831078	0.0991793034782805	2.34514139214552	0.0190198652817588	0.0331599514099419
EX259626	101.75416189775	0.296812498490347	0.126604663300609	2.34440415346786	0.0190575080463865	0.0331974696002622
EX313205	470.594681353829	-0.0950630471336847	0.0406058968100376	-2.34111433564461	0.01922627819163	0.0334631502929554
EX327691	848.101259902255	-0.110132695159858	0.0471160925864799	-2.33747514095559	0.0194144920528205	0.0337337039128754
EX483372	4.49515112446123	0.41703480070572	0.178396880979402	2.33767988776593	0.0194038602637547	0.0337337039128754
EX341489	3.58049241472574	0.451648334603071	0.19334800289745	2.33593483167561	0.0194946382553297	0.0338444014904923
EX156680	81.6700034231611	-0.154183334426369	0.0661399478130861	-2.33116806898755	0.0197444991501156	0.034249303917513
EX611263	18.8021982492192	0.203439275128863	0.0873501828782343	2.32900800462497	0.0198586416511153	0.034416243256561
EX451753	3.87044216319644	0.401187393424325	0.172278442166601	2.32871500565555	0.0198741686411127	0.034416243256561
EX396554	4.67813816437247	-0.397045990519023	0.170624396350634	-2.32701770093352	0.0199643231634191	0.0345433120953613
EX313372	17.196181783728	-0.373468352584057	0.160668397190674	-2.32446678447188	0.020100489788926	0.0347497132455068
EX507450	4.47797128103592	-0.449872357896215	0.193672386216664	-2.32285235228597	0.0201870855457048	0.0348701418948038
EX255370	495.364291494585	-0.168515820638385	0.0725843520587501	-2.32165495535439	0.0202515222329974	0.0349521242898086
EX242511	33.1628396682132	0.218343725534541	0.0941461104298392	2.31920070343488	0.0203841563541655	0.0351515728083976
EX592603	111.170731508625	0.233957880964329	0.100990024094251	2.31664348100347	0.0205231607262861	0.0353616635442871
EX428500	2.6905032373856	-0.391416602792741	0.169103762595369	-2.31465342216732	0.0206319067357494	0.0355193110107926
EX270529	55.8211795630354	-0.32379484275125	0.140008896867414	-2.3126733371657	0.0207406060292048	0.035676614715232
EX110433	23.2653996600103	-0.237734158452016	0.102852243260385	-2.31141442243664	0.0208099750780451	0.0357660590030842
EX497143	250.992715677039	-0.104466842239473	0.0452304514447922	-2.30965729729636	0.0209071347312798	0.035903077908011
EX388163	518.763693489662	0.17907846204643	0.0776558761841377	2.30605165823895	0.0211077460201145	0.0362173742128464
EX433674	11.9118607599818	0.284840377880545	0.123581178119428	2.3048847908318	0.0211730266286327	0.0362991355773145
EX123860	75.6354952319444	-0.222615919716877	0.096796516197863	-2.29983400706101	0.0214576260152131	0.0367564492223992
EX206539	240.688868278457	-0.420026569409538	0.182764147293075	-2.29818909031428	0.0215510293577588	0.0368857601393394
EX337202	39.9421115632225	-0.207829246637714	0.0905488609210799	-2.29521657725604	0.0217207156324949	0.0371453102054045
EX226340	191.500901917025	-0.122644595114081	0.0534552822382845	-2.29434005356804	0.0217709735830857	0.0372003606701854
EX592621	112.198269257082	0.231352077787366	0.100872019525576	2.29352082842664	0.0218180376253923	0.0372498668911133
EX299501	295.947188768183	-0.173125665596029	0.0759529594387131	-2.27938011731755	0.0226444791945892	0.0386288174495933
EX319867	6.22919037245023	0.449772783646993	0.197396589573314	2.2785235784428	0.0226954013304238	0.0386836352146876
EX257248	879.393496827722	0.133321409692122	0.0587755355648247	2.26831467226835	0.0233100342813084	0.0396983958521208
EX414364	30.8439061705338	0.389587422865605	0.171848397804404	2.26704134483132	0.0233877001534018	0.0397977476164085
EX506916	11.5241020140828	0.280408933433585	0.123855163862348	2.26400680189023	0.0235736964319335	0.0400811238260537
EX145054	9.45588252916654	0.423718076666705	0.187305044340729	2.26218187640432	0.023686168584796	0.0402391263334117
EX338482	207.128309796629	-0.219691665577516	0.0973122175246778	-2.25759592336701	0.0239708630488812	0.0406892061151248
EX157624	2095.12403303085	-0.14599813545851	0.0648865343652109	-2.25005290984977	0.024445586829583	0.041460842901245
EX600366	3828.19743132284	0.166866456909732	0.074233346265472	2.24786386852329	0.0245848717351735	0.0416627579446273
EX90572	690.770106271145	-0.265358107666269	0.118135153481265	-2.24622476753588	0.0246896145757916	0.041805852312134
EX157626	2094.5096116229	-0.145692433819298	0.0648973663947836	-2.24496681318347	0.024770263126787	0.041907947229297
EX384208	2022.33391414458	-0.180683814670983	0.0807669807209864	-2.23710002600153	0.0252798032741416	0.0427349055348584
EX411548	5.562438444227	0.494034529311807	0.221045895668688	2.23498621323548	0.0254182538722415	0.042933703628339
EX295226	404.414356874445	0.161555830081917	0.072311021017537	2.23417990520056	0.0254712380787145	0.0429879337738305
EX79952	5.19302877886209	0.43178578940823	0.193334389881063	2.23336256769352	0.0255250445586543	0.0430434617086562
EX497527	41.297093441531	0.264668775121471	0.118838311561737	2.22713341887203	0.0259383583100978	0.0437046479218423
EX252951	264.900949229348	0.247731342468551	0.111280912322982	2.22618000964563	0.026002126403113	0.0437405051176549
EX443857	47.2119333190677	-0.264870080311919	0.118963986239334	-2.22647280647647	0.025982528492047	0.0437405051176549
EX135210	4.81722095896758	-0.380925398974645	0.171244194795117	-2.22445729871543	0.0261176924303445	0.0438990438482281
EX597361	465.850700011533	0.172010843975332	0.077507443535604	2.21928160869242	0.026467572015788	0.044450840767135
EX230966	4.39408917152105	-0.43914507793227	0.197927573660834	-2.2187160172275	0.0265060506394617	0.0444791835914031
EX68467	14.4473053032728	-0.319292067248264	0.144027064224195	-2.2168893670654	0.0266306525397559	0.0445916281497411
EX238551	3121.32922178808	0.208090408217	0.0938705111555328	2.21678145410562	0.0266380294435073	0.0445916281497411
EX238585	3121.33720576686	0.208094426212273	0.0938706842100149	2.21682017089284	0.0266353825703289	0.0445916281497411
EX269121	344.247740923811	-0.100037859009744	0.0452269399135983	-2.21190863677393	0.0269729783744647	0.0451156478253638
EX600377	3484.41022938631	0.165005407889391	0.07469068367783	2.20918325772895	0.0271618969215234	0.0453947611699812
EX123869	74.4965350430603	-0.213980978801834	0.0969024881159253	-2.20820933458227	0.0272296839958074	0.0454711430230069
EX487324	3091.64577292	-0.130510074701338	0.0591297382590652	-2.20718167446529	0.0273013695221649	0.0455539058720726
EX590837	34.4632316745614	0.401643983214729	0.182140309487456	2.20513506507679	0.0274446181378642	0.0457558451383501
EX590915	38.9502971802247	0.397599046689696	0.180568329300766	2.20193124801764	0.0276701653084428	0.0460945553156018
EX590913	38.8856232140926	0.397693903143291	0.180639165735046	2.20159289113753	0.0276940785359242	0.0460970959623831
EX204244	180.449376404937	0.16471558277807	0.0751613646211674	2.19149271182448	0.0284161565760377	0.0472607967609544
EX327708	418.353614914194	-0.109831333144009	0.0501501233475698	-2.19005110681011	0.0285205305718558	0.0473961036702592
EX329612	90.5908577500273	0.163710454410354	0.0747816773813191	2.18917868845838	0.0285838549982508	0.0474630301946761
EX225938	777.350913372997	-0.105197747163688	0.0481129609635102	-2.18647418610282	0.0287809312549786	0.0477517626543117
EX144570	526.183401558035	0.142495576319338	0.0652908262368669	2.18247469870241	0.0290745165905598	0.0482000238808072
EX65972	4309.91947529952	0.188082901766366	0.0862148477427425	2.18156044684541	0.0291419887137366	0.0482730126802765
EX597366	253.282940862773	0.176426086208539	0.0809955472807532	2.17821957047832	0.0293896937340986	0.0486441956579654
EX252960	226.442587180817	0.238123693221545	0.109368930752065	2.17725172573335	0.0294617908616637	0.0487243593447112
EX354376	457.957225334572	0.176693914627881	0.0813142888276785	2.17297497371379	0.0297822009096132	0.049214728469417
EX307661	135.393878740109	-0.261784236820903	0.120519076472294	-2.17213941961366	0.029845148436132	0.0492791985805901
EX319413	88.946907180918	-0.161044220793237	0.0741601416076959	-2.17157380369032	0.0298878247217196	0.0493101210753371
EX330718	973.099677555907	0.187363956108518	0.0863748644661991	2.16919537027857	0.0300678544895096	0.0495674238542035
EX590958	39.3371420638012	0.38929073635083	0.179811414418276	2.16499457284321	0.0303881008925832	0.050055279790263
EX204224	178.284511160309	0.163067499953824	0.0754585499599204	2.16102085238103	0.030693728674993	0.0505182952372586
EX606932	2022.10427696794	0.134895312983881	0.0625996307780565	2.15488991400197	0.0311704498368307	0.051261945857855
EX590911	37.2775016923633	0.388895921240074	0.180742525361356	2.15165700746163	0.0314243786086978	0.0516383045134149
EX610084	24.7492811745336	-0.239136513001297	0.111407416946253	-2.14650442094591	0.0318327564370619	0.0522469959203502
EX528407	35.8431416550325	-0.398533402073732	0.185680118576329	-2.14634396579138	0.0318455463234772	0.0522469959203502
EX252957	227.634738011879	0.234696206267832	0.109375714442384	2.14577986954739	0.0318905454329567	0.0522791664382625
EX220126	1292.68553498102	0.315950627979747	0.14734825958375	2.14424404382033	0.0320133377320089	0.0524387131187004
EX321627	120.312888144978	-0.187367050188637	0.0875049817279665	-2.14121580838814	0.032256638793993	0.0527533115781029
EX590884	34.0181484340025	0.38923023209365	0.181766376337289	2.14137641920851	0.0322436949759667	0.0527533115781029
EX590956	39.2255698430329	0.38595065931849	0.180385988275593	2.1395822536329	0.03238854205599	0.052926990550225
EX330751	1067.44305249509	0.184477854210331	0.0871602320726056	2.11653697820192	0.034299163668835	0.0560047406773444
EX581934	865.084958690708	-0.182044300209348	0.0860306407769144	-2.11604026850627	0.0343413828925892	0.0560292451472592
EX330749	1067.61479471051	0.184393698348507	0.0871570435360245	2.11564884336964	0.0343746844395892	0.0560391728116501
EX221608	12.5705603416213	0.539153063580472	0.255284634485174	2.11196833161451	0.0346891656462126	0.056469983250927
EX355832	47.9800168159591	0.170756147500965	0.0808537280387031	2.11191433769421	0.034693797383401	0.056469983250927
EX255513	126.976805247508	0.222682977802819	0.105491082417623	2.11091755529867	0.0347793988681211	0.0565645989490217
EX202435	615.792898999308	-0.128084170934849	0.0606994123852641	-2.11013856480007	0.0348464223636493	0.0566288742279037
EX226352	99.8296565668831	-0.120423385554159	0.0572292157216979	-2.1042291779739	0.0353584604819999	0.0574136758890635
EX365373	57.8991911754902	-0.679716184554089	0.323070762184247	-2.10392354900394	0.0353851164173004	0.0574136758890635
EX74960	2867.87733794138	-0.169641961384092	0.0806760782791499	-2.10275418689922	0.0354872626372004	0.0574888070574317
EX211629	35.1424977098668	0.175686639801893	0.0835383122027784	2.10306666688975	0.0354599422565854	0.0574888070574317
EX113888	502.844742541559	-0.212945883201808	0.101302389448721	-2.10208154378826	0.0355461333166682	0.0575389060526885
EX323835	370.282754434699	0.216250625063019	0.102988308173278	2.09975898137074	0.0357500482238721	0.0577561344955617
EX252965	191.352695378979	0.223516798310715	0.106446354816036	2.09980697504395	0.0357458244307691	0.0577561344955617
EX366872	17.4911012040349	0.232767243715824	0.110862925625295	2.09959499447591	0.0357644834783104	0.0577561344955617
EX606937	1345.8521998749	0.117030709094379	0.0557806010621067	2.09805392674195	0.0359003819010395	0.0579301617039501
EX453312	17.5310402430406	0.285633293290558	0.136207958911884	2.09703820226351	0.0359901937087702	0.0580296075539215
EX166995	44.719817903063	0.155164535806526	0.0740902193316598	2.09426476539289	0.0362364012247374	0.0583808686398547
EX590863	40.7938730899381	0.372125454875325	0.177935779825752	2.0913469749577	0.0364969717486385	0.0587547027603179
EX180691	4.20053066888635	0.38466933490398	0.184958317843937	2.07976229124528	0.0375473414193334	0.0603984187362559
EX252963	205.870621745617	0.222598524878719	0.10718124339186	2.07684215851918	0.0378161297261055	0.0607833029711562
EX248562	28.574773014323	0.258992315725851	0.124824819208787	2.07484631155484	0.0380007808698277	0.0610324553907763
EX329610	92.4187999368112	0.155001604877776	0.0748308216825955	2.07136045539143	0.0383251235013537	0.0615054008490158
EX508135	261.003643305033	0.428254442784196	0.207451100438314	2.06436332166644	0.0389832813616176	0.062512909909323
EX103250	102.089075331411	0.125131200517954	0.0606785716316715	2.06219752959118	0.039188933821212	0.0627721199058468
EX508140	262.327558895297	0.42786143734257	0.207519755214126	2.06178653642439	0.039228063439714	0.0627721199058468
EX487617	316.476189804361	0.309158553528296	0.14995328039588	2.06169916864847	0.0392363857789339	0.0627721199058468
EX330747	1117.55626854602	0.181306232513056	0.0879591860536934	2.06125409576187	0.0392788050930652	0.0627911954088674
EX483295	964.891912775595	0.16888192683701	0.0819817065058173	2.05999526034538	0.0393989939279176	0.0629025273152633
EX483298	964.886234726296	0.16887265778495	0.0819816001523992	2.0598848701541	0.039409548439383	0.0629025273152633
EX437786	612.021939415716	-0.101218427209578	0.0491478080903057	-2.05946981447466	0.0394492537906796	0.0629171290124007
EX483300	964.804574080107	0.168739435239604	0.0819832801126935	2.05821766349988	0.0395692437682962	0.0630596539620138
EX198818	6.90834874307407	0.325160441844859	0.158130789704181	2.05627533039671	0.0397559847889758	0.0633082541999235
EX393037	26.3414139744342	0.22307883548146	0.108573637161015	2.05463168881994	0.0399145925080566	0.063505953488021
EX508152	340.877385260714	0.427954464991911	0.208316230841425	2.05435007758795	0.0399418211592944	0.063505953488021
EX240335	26.5779285726684	0.163195551595489	0.0794629266429955	2.05373195387933	0.0400016420572843	0.0635519915092194
EX128415	96.4284808005937	0.341603114667121	0.166889981203944	2.04687610486139	0.0406702508022453	0.064378211839409
EX435175	1190.72078509234	0.214569430825689	0.104831810797931	2.04679695211297	0.0406780250622006	0.064378211839409
EX330743	1131.71044094898	0.180758146866705	0.0882999995073927	2.04709114241356	0.0406491365061758	0.064378211839409
EX330745	1129.40882954149	0.180723543580683	0.0882667590879227	2.04747002663442	0.0406119568980202	0.064378211839409
EX590846	32.8414851079979	0.372284739694437	0.181852523743375	2.04717939587022	0.0406404736878859	0.064378211839409
EX184070	14.6231281647688	-0.299226892949916	0.146299247998333	-2.045307115682	0.0408245896339836	0.0645605453581969
EX234416	42.0339020969203	-0.171255585420729	0.0840430416917702	-2.03771284300743	0.0415786590356538	0.0656755033180882
EX492519	257.911209769003	0.17219454556083	0.0845099506707058	2.03756533040457	0.0415934222082502	0.0656755033180882
EX541233	415.747736759735	0.177413232209082	0.0872521127664579	2.03334024339276	0.042018160032914	0.0662953191630421
EX305729	1610.42057204859	0.08306115858558	0.0408590638201008	2.03286984134761	0.0420656746961856	0.0663194672277535
EX411420	140.859498869899	-0.180591082750773	0.089125736045014	-2.02625067421113	0.0427391031449515	0.067329620027127
EX613726	12.3502607410778	0.300147289277673	0.148393964219959	2.02263812315692	0.0431104706810107	0.0678627363396033
EX399564	14.3452844776984	0.316965868006671	0.156976290102182	2.0191958148606	0.0434668711508749	0.0683714955688704
EX181285	8.46990674550881	0.285828620796979	0.142569515830856	2.00483686243338	0.0449804902994078	0.0706983431499852
EX273187	173.803333363055	0.131055612979321	0.0653835946338531	2.00441125504387	0.0450260246574201	0.0707159304116155
EX329604	65.6997825353175	0.149981639512074	0.0748817437732502	2.00291328639773	0.0451865967336795	0.0709140264288461
EX244837	150.60651152706	-0.22706134110367	0.113421643258553	-2.00192251302573	0.0452930659473582	0.0710269785115084
EX508161	305.089757131172	0.416849258746785	0.208260115321116	2.00157989014865	0.0453299336198959	0.0710306950710545
EX540125	39.2277786781345	0.369259805975085	0.184912010449354	1.99694873836344	0.04583075189372	0.071760850303551
EX553065	151.884890823371	-0.175151908309313	0.0877424996459022	-1.99620376688793	0.0459117476109748	0.0718330458442227
EX296659	23.1389744614641	0.425084057267178	0.213239836636248	1.99345518160521	0.0462116265585595	0.0722473341564723
EX424282	4.949715258903	0.385451067407338	0.193624708439675	1.99071219016156	0.0465125377703402	0.072662606425744
EX363539	689.941344019713	0.177812973366296	0.0895540055787924	1.98553902996389	0.0470845322020791	0.0735004183503267
EX487343	1428.36019253867	-0.128693439051695	0.0649028009330906	-1.98286417845613	0.0473826028901116	0.073909681326318
EX288259	1100.64207229828	-0.129123941629029	0.0652036050503848	-1.98031905642719	0.0476676888203578	0.0742980857540626
EX493641	978.658287777954	0.0783406812507446	0.03967637478651	1.97449191546049	0.0483258358104393	0.0752669409483317
EX266591	332.503639707567	0.125523368778337	0.0639015526972768	1.96432423751866	0.0494925026414561	0.0770257467413138
EX205099	40.6024762931082	-0.184696143753887	0.0941339944246752	-1.96205573642876	0.0497559955292732	0.0773773374582882
EX114223	79.8204129612189	-0.220367603008186	0.112571030018195	-1.95758716050274	0.050278475164864	0.078130853105249
EX266588	336.037622587487	0.124932417795103	0.0638937892726898	1.9553139548808	0.0505460250796881	0.0784873798183091
EX490870	198.912568971752	-0.188907477774224	0.0969553146666385	-1.94839734597061	0.051367437148666	0.0797027528930696
EX157629	1993.91744713557	-0.128363266433944	0.0660114318858418	-1.9445611580723	0.051827817977519	0.0803565340479756
EX370736	5.25604271660979	-0.420799065785143	0.216954496422772	-1.93957291839274	0.0524316147592774	0.0812315235435307
EX401281	109.420872017956	0.12204627832239	0.0630197095646667	1.93663663583142	0.0527897763299482	0.0817249244085438
EX197210	37.5526786240164	-0.177667943204008	0.0919097794386445	-1.93306897578416	0.053227701312627	0.0823409744573245
EX377441	63.4585797801061	0.224245240587309	0.116263324369094	1.92877024465094	0.0537593913326698	0.0831010411065819
EX197212	37.5492246919791	-0.177218552838794	0.0919065141204009	-1.92824800869535	0.053824285286651	0.0831389372882329
EX103873	11619.7739917754	0.170842272987708	0.0887366734131835	1.92527245406436	0.0541952818816156	0.0835865808196603
EX493615	963.593660808225	0.076371790392479	0.0396675624436427	1.92529577538281	0.0541923658691671	0.0835865808196603
EX315369	2098.40352571137	-0.141226764873477	0.0738345080190281	-1.91274742207371	0.0557803950618932	0.0859669411919447
EX421634	6.73517594105472	0.332905442013806	0.174442595172475	1.90839537605282	0.0563401340411372	0.0866998026836334
EX83805	824.894354587984	-0.385192191315485	0.201811999986613	-1.90866842081261	0.0563048793927778	0.0866998026836334
EX167541	15.0463828771066	-0.328825742480754	0.172424029398137	-1.90707608231029	0.0565107359563681	0.0868973900927274
EX502155	186.276206520645	0.110764783591475	0.0581017487283357	1.90639328446677	0.0565991993605798	0.0869684712562939
EX315643	9.2385028433145	0.374095814174521	0.196332220731001	1.90542241503537	0.0567251837966343	0.0870970570002014
EX534195	261.785785719943	0.120023722743846	0.0630351174880425	1.9040770847554	0.05690014563154	0.0873005960173925
EX447293	14.0855468844943	-0.329700110825748	0.173337839913434	-1.90206657121378	0.0571624520507733	0.087573662510083
EX508157	84.2343894335397	0.43976535375615	0.23120465953528	1.90206094738781	0.0571631871848235	0.087573662510083
EX166997	38.5130000510315	0.144315536060268	0.0760485715816993	1.89767582820709	0.0577387986401054	0.0883897296654104
EX175351	106.850472566016	-0.13264718099009	0.0699558839070766	-1.89615474184111	0.0579395857458982	0.0886312088044609
EX370020	37.6948488015762	-0.307827253613182	0.162377421048	-1.89575158680581	0.057992900369376	0.0886469056128769
EX584262	10.1064333922759	-0.189997987778461	0.100313605211187	-1.89404006942492	0.0582196915028633	0.0889275554928751
EX507943	8.37712355013595	0.325186465571448	0.1717279317188	1.89361429044596	0.05827622528402	0.0889479228019253
EX259861	9.2653925410353	-0.246935345753821	0.130441153683918	-1.89307851686278	0.0583474286454609	0.0889906337637067
EX271623	77.7945872020168	-0.223003072325486	0.118597842812823	-1.88032992031264	0.0600631279714987	0.0914718790631034
EX584243	13.817454659712	-0.180340714872425	0.0958958298311092	-1.88058975233896	0.0600277468132324	0.0914718790631034
EX214393	1539.99919436094	-0.12585424106709	0.0671741055343877	-1.8735529124785	0.0609920733082832	0.0928179445245788
EX419009	821.433318119525	-0.189953060658065	0.10145051633042	-1.87237155146057	0.0611552180005756	0.0929974843893539
EX614189	20.6501733639402	-0.240529244952691	0.1287759526515	-1.86781180802928	0.0617883069934064	0.0938908664940397
EX477263	178.066075243684	0.209209529059002	0.112174356075387	1.86503882329757	0.0621759625688118	0.0944102558474804
EX312452	336058.281703941	0.281456689686081	0.151092741404446	1.86280748545475	0.062489356514637	0.0948162012259672
EX330754	860.678618325121	0.162563270638706	0.0872976029004003	1.86217336144015	0.0625786579839956	0.0948817796679286
EX258525	2216.39678920129	-0.124244387713359	0.0667420229493134	-1.86156161025738	0.0626649087600957	0.0949426395416019
EX259623	70.9611521824553	0.23077850709933	0.12474069242672	1.8500659456809	0.0643040454365833	0.0973544334955331
EX330733	631.086877428004	0.163430253926632	0.0884466967581094	1.84778244883009	0.0646338209243205	0.0977818054982923
EX395388	916.068554710129	0.168666929010828	0.0914739589110648	1.84387918724294	0.0652007488939689	0.0985670645908091
EX492520	252.358932351343	0.157061737508272	0.0852033919472932	1.84337423568102	0.0652743891221471	0.0986059920781371
EX136684	148.227161751097	0.13015719352136	0.0708243088925554	1.83774745643923	0.0660996274029282	0.0997794228904906
EX215236	243.607831418821	0.110459100190533	0.0601300353886857	1.83700374490911	0.0662093425444563	0.0998718214644948
EX428309	394.796051787608	0.131549643469425	0.0716511940560415	1.83597280132602	0.0663616793546099	0.0999257427050934
EX342447	22.574302292223	0.291145911143654	0.158623823313451	1.83544883146796	0.0664392140666697	0.0999257427050934
EX103269	36.9970739448913	0.142798416429892	0.0777652753587753	1.8362748125186	0.0663170229642875	0.0999257427050934
EX213084	26.9105454651731	0.289323204701853	0.157607945312818	1.83571458994411	0.0663998789978279	0.0999257427050934
EX215234	244.220961611378	0.110318116368478	0.0601190724636815	1.83499365255714	0.0665066299546249	0.0999541248734108
EX428276	393.159705032694	0.131215111790037	0.0717245254226511	1.82943157890311	0.0673349804993945	0.101125255177428
EX304280	66.3242572893327	0.286223305260266	0.156530178175807	1.82855030637475	0.0674670029128411	0.101249678569635
EX427850	44.00473940396	0.169988112881131	0.0937303705733818	1.81358626708989	0.0697414462772779	0.104586771948227
EX174979	962.429963675507	0.089089215739537	0.0492298373771333	1.80965894843516	0.0703486923334346	0.105420638656872
EX501597	753.338250710683	0.136547820913971	0.0755265228315994	1.80794528590215	0.0706150165875955	0.105742777566443
EX379219	19.094325450446	0.400864472231298	0.222280403141595	1.80341796472244	0.0713225983615326	0.106724731123834
EX333152	394.319321601415	0.123618636459678	0.0686451904162981	1.80083463546381	0.0717289479839452	0.10725483217062
EX413957	12.4594611216413	0.402638006562359	0.224066516763782	1.79695749448738	0.0723423679621913	0.108093567223623
EX437834	627.946886201435	-0.0861862857288555	0.0480050291521247	-1.79535951234895	0.072596438807922	0.108394537712481
EX288395	57.4657634427362	-0.142248060320871	0.0793724823129947	-1.79215839262699	0.0731075974238653	0.109078654417202
EX372189	86.9524356801343	-0.209485389866129	0.117031671738879	-1.78998887013708	0.073455700654467	0.109518673169839
EX326212	10.8408810769269	0.272288748897302	0.15227574143491	1.78812952300542	0.0737551134656392	0.1098855127538
EX164103	21.242748395942	0.186122240464342	0.104232341696937	1.78564769278143	0.0741563195904421	0.110403370959306
EX442375	115.094930260087	-0.151409744691955	0.0850255373331718	-1.78075610505886	0.0749523031500267	0.111507797822186
EX435160	1410.06123995676	0.122528966841262	0.0689460416828628	1.7771718847163	0.0755399637734562	0.112262505929904
EX435148	1410.05097645024	0.12251747403173	0.0689463378869564	1.77699755761659	0.0755686416798673	0.112262505929904
EX326215	5.66307431419124	0.401247135087181	0.225965609763348	1.77570000810037	0.0757823760699896	0.112498855319473
EX90486	51.1778725794676	0.231098943053463	0.130184016894676	1.77517139635069	0.075869591122442	0.11254718164345
EX605018	344.550603321377	-0.12081419231175	0.0681636306216534	-1.77241428031228	0.0763258130203222	0.113142439891176
EX218262	263.572552449208	0.231726309746637	0.130804526926595	1.77154656028593	0.0764698572671286	0.113274414469797
EX205586	9.03522611012644	-0.292045546357945	0.165360609391403	-1.76611314770063	0.0773768681274885	0.114535565402228
EX607632	1991.25522239107	-0.0948072191582243	0.0537844990170397	-1.76272384963906	0.0779470762703167	0.115296716983177
EX181432	360.26547642354	-0.116056500104638	0.0659918099487342	-1.7586500536172	0.0786369657124383	0.116233677244731
EX111360	33.1110774759124	0.193381696463703	0.110021948631111	1.75766471026692	0.0788045757709971	0.116397863351853
EX492647	2763.16965760869	-0.139487233827513	0.0798296196539196	-1.74731176763992	0.0805832729502089	0.118939755558767
EX411557	248.648924349659	-0.211158230885004	0.120881769535766	-1.74681617994124	0.0806692290529311	0.118981334255004
EX147407	1120.92386511174	0.142718696265946	0.0817962741096316	1.74480681203962	0.0810185026556086	0.119410949869648
EX493644	19.7508930918853	0.190771960975154	0.109816495644789	1.73718856948615	0.0823538918575425	0.121292319981888
EX259424	82.962577498258	0.165864983404288	0.0957859919171997	1.73162046019909	0.0833411608725053	0.122658649204066
EX402831	19.8824425066585	0.34924921725052	0.201936754818061	1.72949801815516	0.0837200008882342	0.123128201306339
EX309250	4.50602742691868	0.386382550931777	0.22468835130999	1.7196376611385	0.0854983258783864	0.125653856519342
EX508119	137.7805454613	0.363156139060976	0.211539546203279	1.71672930938408	0.0860286423174076	0.126343063146606
EX359406	288.860511165562	0.145084698716088	0.0849729534751579	1.70742210059233	0.0877436254522547	0.128769868001563
EX592602	29.028603065455	0.174319610475121	0.102885734295262	1.6943030213971	0.090207716740915	0.132291801117909
EX630763	12.1373550071058	0.161992775425417	0.0956512490253581	1.69357720966583	0.0903456517725111	0.132399784341353
EX133861	353.911954773356	0.154746629149837	0.0914596648507266	1.69196584529806	0.0906524860102528	0.13275495639766
EX263434	6.75535043930094	-0.314986511960838	0.186636899270209	-1.68769687662249	0.0914694316785404	0.133856119279399
EX255520	99.6120489714199	0.191966515060451	0.113818436617396	1.68660298599736	0.0916797174232704	0.134068564044399
EX255518	98.2239837191026	0.191637872315173	0.113697995059684	1.68549913491945	0.0918923115790433	0.13428408058286
EX132491	54.227274519006	0.139184907747997	0.0827025361184568	1.68295815679267	0.0923831919482437	0.134905668242152
EX125076	186.440103984067	-0.110289935929969	0.0657360118931226	-1.67777041462881	0.0933919270713094	0.136282053748991
EX255516	99.5247648741473	0.190614196621695	0.113798753632168	1.67501128560527	0.0939320174092907	0.136973104706607
EX606935	1517.94590114317	0.0934967400807776	0.0558579694673738	1.67382991133232	0.0941640319998074	0.137214254697525
EX605024	403.652180715731	-0.114382639185097	0.0683548545223474	-1.67336526402381	0.0942554116549545	0.137250277650319
EX204690	314.55651719286	0.112722254279299	0.0675084320971422	1.66975073746485	0.0949686906985816	0.138191190210869
EX495572	18.1483874268996	-0.213132136220187	0.127671950091958	-1.66937323403202	0.0950434347558781	0.138202282600532
EX204674	260.053604715644	0.107865398410316	0.0647583150772931	1.66566097776898	0.0957809584006831	0.139176424380386
EX180119	6.79412967490199	-0.304207652691416	0.183671304952092	-1.65626118228301	0.0976689378822689	0.14181970599407
EX232356	16.3637377881078	0.25641696402945	0.155510324879522	1.64887420965844	0.0991734077378683	0.143801635030936
EX311598	20.0436256969777	0.23647313466629	0.143414959631634	1.64887355735886	0.0991735414006457	0.143801635030936
EX297286	148.856438035946	0.207167036194339	0.125875182926731	1.6458131887278	0.0998022261119438	0.144611388856082
EX221225	293.120144206556	-0.0672651482840366	0.0409233858859273	-1.64368482294051	0.100241322543725	0.145145487424424
EX268970	175.702187228987	0.112237551491355	0.0684057363463567	1.64076227354773	0.100846772405032	0.145919539270528
EX312428	250185.951432896	0.250142136980435	0.153301492109312	1.63170060211853	0.102742573165774	0.148558257126635
EX244848	45.4951605841825	0.209961896935244	0.129163003366073	1.62555756264177	0.104043809124211	0.150334177534561
EX266627	130.180714774806	0.104055908471324	0.0640261737852729	1.62520891565846	0.104118051361189	0.150335952140735
EX218036	404.341520062111	0.159864942508842	0.0987082912004761	1.6195695474472	0.105324775591535	0.151971768004885
EX522863	109.411966709217	-0.098894183562421	0.0614129755944627	-1.61031414949608	0.107329291808723	0.154755610528123
EX508118	250.875561509412	0.346594348667231	0.215386910163955	1.60917090274149	0.107578976967074	0.15500707737943
EX228585	63.1285093903518	0.2717470796434	0.169554066203448	1.60271638261585	0.108997284917187	0.156940845905236
EX269122	695.559416536521	-0.070975152712488	0.0443028925753419	-1.60204331109503	0.109146032335114	0.157045199565339
EX202781	8.19002048606476	0.254171452944673	0.159261349243532	1.59593934216901	0.110502336718736	0.158885692251311
EX116520	26.2141136286005	0.226035545597926	0.141877671531389	1.59317208379698	0.111121591958818	0.159664590260437
EX297293	139.0634078621	0.20384457547479	0.128368134264896	1.58796867027875	0.112293423760811	0.161235815567301
EX135767	45.3310108288096	-0.233231743914959	0.147297098806395	-1.58341030342706	0.113327976085856	0.162494639805556
EX296514	403.978287697058	-0.366995874423086	0.231759195541335	-1.58352238652654	0.113302448328826	0.162494639805556
EX338807	1339.23444135384	-0.211365317182024	0.133674291882369	-1.58119646048339	0.113833124427055	0.16310536060912
EX136063	30.9851872784869	0.150641813900226	0.0954519918657192	1.57819455577362	0.114520920596775	0.163976756264784
EX203371	281.923039573846	-0.0802906174735664	0.0509474830460614	-1.57594865679578	0.115037636229525	0.164602149406943
EX502039	159.346783239434	-0.0716280826824509	0.0454918382288717	-1.57452601326168	0.115365892463668	0.164957203182425
EX416152	73.2904480203028	-0.266267511396288	0.169317821251605	-1.57258999335113	0.115813786211898	0.165482710485981
EX186156	235.551270739034	0.0833008022412719	0.053072572899064	1.5695640458151	0.116516568576724	0.166371438765238
EX279612	5593.06014627436	-0.177099220510696	0.1129379393047	-1.56811096077193	0.11685523899306	0.166739388140479
EX259640	3.12590210119538	-0.307228185672139	0.19611879397999	-1.56654127550614	0.117221953497104	0.167146815962977
EX352889	2789.25513475949	0.0856531954525265	0.0546975439434999	1.56594225768167	0.117362135750798	0.167230891010999
EX152440	533.036491490876	0.144391035611389	0.0922452206064597	1.56529557479618	0.117513620267679	0.167284128788089
EX134567	3243.02407080648	0.229289718124164	0.146502649005601	1.56508922999337	0.117561988516933	0.167284128788089
EX125430	8.74955857736401	0.270405855051265	0.173674716185209	1.55696730641495	0.119478247788243	0.169893447649165
EX134620	4192.15824289685	0.217603066463725	0.141085025798807	1.54235408918616	0.122987571648663	0.174762877863766
EX134569	3120.36424702011	0.226135146537052	0.146700308410017	1.54147696748544	0.12320074436146	0.174945056993273
EX318808	9.39121730887439	0.272343627402551	0.177020558490552	1.53848586697961	0.123929861524627	0.175712037110797
EX234247	19.9937543955459	0.232372152572241	0.151059301842217	1.5382843011876	0.12397911648868	0.175712037110797
EX317769	189.496435674065	-0.193810791291504	0.125997484284892	-1.53821159518772	0.123996886800382	0.175712037110797
EX361021	1392.55567152587	0.206742085467102	0.134577008740752	1.53623629624112	0.124480437017207	0.17627594210346
EX499793	265.495783538113	-0.100301195287193	0.0653927144448191	-1.53382828865181	0.125071901634934	0.176991783825656
EX259426	91.5214773617557	0.139174257026307	0.090860396272479	1.53173728858655	0.125587276786586	0.177599040455756
EX215239	211.84419016302	0.0908483814358845	0.0594620648598794	1.52783764993641	0.126552851826398	0.178841675985281
EX232217	792.088998782974	0.0964781829814399	0.0632068983413131	1.52638692157403	0.126913532795567	0.179228370388253
EX294026	52.6699868419467	-0.178667475114112	0.117441374989433	-1.52133330463977	0.128176216580322	0.180887477682579
EX321672	168.105321696549	-0.152705675862494	0.100478423562724	-1.51978574551547	0.128564832830692	0.181311637533147
EX491104	61.0562062145266	0.171466282817434	0.113433229963192	1.51160539881544	0.130634277435604	0.184104022751478
EX64232	374.783229984914	-0.0675045384649109	0.0447847099866881	-1.50731217160893	0.131730659174506	0.18552218005493
EX158286	18.1349050783845	-0.125873068055712	0.0836427868492119	-1.50488850021976	0.132352745344022	0.186270883570295
EX105968	1256.83501276124	0.0939494323043739	0.0624742792454912	1.50380978282602	0.132630351541828	0.186534080481301
EX416823	35.3201435780097	-0.218448059328926	0.145409460335628	-1.50229605986236	0.133020665782341	0.186955324809447
EX450839	2.99724546094587	-0.366510195553685	0.244103960202474	-1.5014512474508	0.133238887380864	0.187134289984446
EX412787	541.323647357111	0.200667159845661	0.133753786100813	1.50027274513497	0.133543766400603	0.187306958459701
EX123645	3117.17456077905	-0.146197132845164	0.0974262261819343	-1.50059320343739	0.133460810324529	0.187306958459701
EX123650	3118.77094230515	-0.145938093407607	0.0974378675372155	-1.49775541169214	0.134196809308266	0.187638289495726
EX204675	1208.9571068388	0.104105834492747	0.0694657159996874	1.49866496003893	0.133960571262814	0.187638289495726
EX495997	275.226311664715	-0.296268766807827	0.197790650473097	-1.49789065407884	0.134161662269996	0.187638289495726
EX495927	275.272221608054	-0.296205711148438	0.197786141597969	-1.49760599380376	0.134235648580478	0.187638289495726
EX495999	275.239671460236	-0.296397743997003	0.197788605863136	-1.4985582344521	0.133988274553941	0.187638289495726
EX491107	60.0254091695583	0.169865544897631	0.113532097080689	1.49618961743396	0.134604249399661	0.188025881624085
EX191086	214.642763429824	0.0866554417260417	0.0580489515233386	1.49279942965381	0.135489696653425	0.189134430786035
EX106599	18.5224980288929	0.15804631240825	0.10633261021152	1.48633906469388	0.137189458765789	0.19137743604252
EX397986	384.704900433859	0.132133613486125	0.088963796835881	1.48525150887931	0.137477211910206	0.191649004281052
EX412766	539.247564162924	0.198069610821182	0.133718188156412	1.48124659443858	0.1385408740385	0.193001122899371
EX63751	2028.13433725337	-0.0989663947391729	0.0669161878384678	-1.47896044194975	0.139150887632414	0.193719863174538
EX359950	4.01698350998673	0.280153279068194	0.189563808368453	1.47788378741401	0.139438886512174	0.193989640086869
EX317775	198.687489848482	-0.184612072491241	0.125064040015378	-1.47614032353777	0.139906225854921	0.194508385574127
EX497148	120.937201773358	0.11422862272368	0.077746124057477	1.46925167149467	0.141764539871815	0.196958965989249
EX317772	184.066914967914	-0.185348606711745	0.126317034069795	-1.46732867880141	0.142286665774746	0.197551075408093
EX119626	413.258519867249	-0.0994759624848639	0.0678229255741241	-1.46670114334932	0.142457371720086	0.197654803484944
EX322982	14.4478945555913	0.184779176890189	0.126088548069893	1.46547152551684	0.142792315549559	0.197719823615698
EX155072	7.07306217845835	0.212910578085948	0.145259064079249	1.46573006948324	0.142721838891472	0.197719823615698
EX261155	22.655987871535	0.119934354609804	0.0818038375776429	1.46612137231301	0.142615224201592	0.197719823615698
EX105944	1239.06325682932	0.0920389632726196	0.0628942794364243	1.4633916486102	0.143360242560446	0.198372808758037
EX105957	1239.10696916107	0.0920069332926603	0.0628944132066706	1.46287927021954	0.143500417241951	0.19843341779797
EX428274	309.816845964842	0.116529534425336	0.0797200954194773	1.46173350410799	0.143814252285844	0.198733923125203
EX279633	3384.38725341868	-0.165171851349946	0.113106469655117	-1.46032187065503	0.144201634012258	0.199135589826452
EX95823	647.20236209533	0.0763210900127568	0.0523030405417438	1.45920943069923	0.144507473944698	0.199424188238695
EX340002	253.371428867322	-0.202830955996058	0.139120755927237	-1.45794892102328	0.144854622755901	0.199769369225989
EX598638	1086.80380297632	0.10238874249077	0.0704322246928361	1.45372012508905	0.146023916238789	0.201247150960955
EX181426	1023.55812211914	0.0720488239824347	0.0497629094655267	1.44784187171264	0.147661279463634	0.203221740133593
EX181430	1023.55812211914	0.0720488239824347	0.0497629094655267	1.44784187171264	0.147661279463634	0.203221740133593
EX181422	1023.69569534156	0.0720274714423848	0.0497593989233144	1.44751490172517	0.147752765896061	0.203221740133593
EX331751	7.27893096754691	0.195090074070899	0.135245187279345	1.44249180318665	0.149163682305367	0.205025381753506
EX619988	214.190051000983	0.0693835555718855	0.0482505208276992	1.43798562961945	0.150438131570729	0.206501408602754
EX121402	4.46143987566599	0.302321968662981	0.210225087926704	1.43808701256621	0.150409367147573	0.206501408602754
EX318438	176.603946962785	-0.106735956427159	0.0745183592568636	-1.43234442480465	0.152045275082875	0.208568435306888
EX489040	221.425007888926	-0.183544302055872	0.128684632982293	-1.42631095727745	0.153778603146268	0.210805688334331
EX211195	151.250259692711	0.120589912999692	0.0848345813851401	1.42147118581545	0.155179824510522	0.212585002439897
EX431801	43.5530407712315	-0.116557606028148	0.0821492978845571	-1.41885090962	0.155942486740773	0.213487752792056
EX79895	412.480502250935	0.116698573436272	0.0834007973969436	1.39925009206865	0.161737999997215	0.221274778733732
EX254841	142.999604891689	-0.162867734132306	0.116521220257384	-1.39775170370296	0.162187642011651	0.221742599536514
EX396132	12.1545313229953	0.178968644514694	0.128086034057154	1.39725338388442	0.162337388540045	0.221800055078934
EX157631	1760.18310237675	-0.0938562768543694	0.067241279637112	-1.39581336585046	0.162770704391851	0.221950251882663
EX221072	74.6611663935316	0.105220407519231	0.0753517851147531	1.39638904850085	0.16259737116219	0.221950251882663
EX145263	21.715837205295	0.215418465436178	0.154299522106061	1.39610584981661	0.162682622507488	0.221950251882663
EX63368	350.562693273691	0.182995683889904	0.13139206184771	1.39274535551474	0.163696807967497	0.223065339248892
EX625011	116.377113631061	-0.0809305473785222	0.0581510879635969	-1.39172886032993	0.164004519420032	0.223336842252544
EX167555	61.3504318893076	-0.170842121724508	0.122835336247792	-1.39082227429958	0.164279326893732	0.223563208244676
EX469022	54.2062717018624	0.152814640510449	0.110428223374559	1.38383681128438	0.166408428638796	0.226311066424888
EX303232	552.449202379992	0.102074956101805	0.0740330589815296	1.37877534044988	0.167964032022999	0.228275869264261
EX199462	1281.11295842293	-0.068660816871059	0.0499479966334817	-1.37464606188096	0.16924120090479	0.229408048863909
EX199467	1281.09543045059	-0.0686430430601709	0.0499482972095575	-1.37428194543209	0.169354169146742	0.229408048863909
EX199464	1281.11295842293	-0.068660816871059	0.0499479966334817	-1.37464606188096	0.16924120090479	0.229408048863909
EX199469	1281.04485027831	-0.0686874781165242	0.049950519230048	-1.37511039275053	0.169097222839376	0.229408048863909
EX505149	195.915502209083	0.123438873931989	0.0897973013964538	1.37463901489654	0.169243386716774	0.229408048863909
EX388059	612.320058331591	-0.115734808283797	0.084396476546597	-1.37132274971097	0.170274366923727	0.230502906966439
EX275381	6.14551929636137	0.362734017801033	0.264641665087662	1.3706610320823	0.17048064769396	0.230630521420409
EX63367	21.7639128140208	0.183689021193438	0.134112436901753	1.36966433119103	0.170791707909579	0.23089962349693
EX106437	887.94243720926	-0.0771953816185149	0.0564006801641247	-1.36869593405395	0.171094341812092	0.231156988051901
EX356269	230.809611724825	-0.118832712506026	0.0868589316143389	-1.36811160691745	0.171277144106692	0.23125222276438
EX106426	886.770260960172	-0.0768922780128714	0.056490024073977	-1.3611656088547	0.173461359750574	0.234047797985866
EX356298	231.845571150837	-0.1176197841043	0.0864975064100905	-1.35980549019132	0.173891484583256	0.234474503442648
EX120991	6.42520691401661	0.221327680570632	0.16314210513898	1.35665578412197	0.174890607869663	0.235625429439115
EX522853	195.955256659198	-0.0775586606887397	0.0571800473342636	-1.35639378252604	0.174973910447988	0.235625429439115
EX616647	86.3168453185416	0.143676386796411	0.106312066461417	1.3514588849475	0.176548481917982	0.237590408019036
EX330830	381.064774453013	-0.15038539236589	0.111651767525306	-1.34691456928172	0.178007748675345	0.239397749524843
EX259428	100.192132513596	0.113931063991481	0.0846777335370699	1.34546662070974	0.178474593637164	0.239868921866136
EX422445	4.70548233116614	0.344477943753679	0.256420307601595	1.3434113193909	0.179138823627668	0.240604590899784
EX330828	381.422625621929	-0.149847949020006	0.111664609647403	-1.34194665161301	0.179613293922513	0.241084597253229
EX330826	381.733355969272	-0.149524538832521	0.11164815604136	-1.3392477236895	0.180490040852402	0.242103579228076
EX427922	59.8397005259939	-0.127673016314205	0.0956299478067507	-1.33507357519641	0.181852267091541	0.243772016888986
EX561421	16.3036736102238	0.193324302014831	0.144851437066211	1.33463848153929	0.181994696949966	0.243804216668822
EX502646	860.562712196381	0.113162231185489	0.0855257842917174	1.32313584871093	0.185790204986427	0.248726938925262
EX618178	35.6202426065453	0.10884345386492	0.0824810722772709	1.31961734807507	0.186962807815194	0.249971702137328
EX308030	16.7396066239685	0.137656811980678	0.104311515052152	1.31967033468792	0.186945108640567	0.249971702137328
EX507887	134.134818530197	-0.213544924043606	0.161873294732245	-1.31921033915342	0.187098802705375	0.249991197125482
EX507889	134.129321624451	-0.21341277404637	0.161903678795829	-1.31814654017527	0.187454597444941	0.250141941762238
EX507891	134.129321624451	-0.21341277404637	0.161903678795829	-1.31814654017527	0.187454597444941	0.250141941762238
EX507893	133.8641320396	-0.213167541318523	0.162109894677672	-1.31495700334869	0.18852435323106	0.251406504729762
EX320691	15.2088091959152	-0.123638892958328	0.0941178420630214	-1.31366051588326	0.1889604738602	0.251824993966442
EX128228	281.390694443778	0.231321576470044	0.176143626147535	1.31325544687205	0.189096885921649	0.251843782737823
EX364662	1475.7949835939	-0.09762078131842	0.0743619205181206	-1.31277918373063	0.189257366341215	0.251894581316459
EX305099	10.2101245134364	0.165285574104892	0.126398014942352	1.30765957187125	0.190988801521395	0.254034846468057
EX201883	195.096921355852	-0.0870622276008047	0.0666424553423137	-1.30640786197932	0.191413893656581	0.25427174647671
EX278642	343.564442083237	0.095440921058843	0.0730416634331875	1.30666412254075	0.19132680860507	0.25427174647671
EX128413	25.2599253211643	0.21538084832701	0.164978456814212	1.3055089281721	0.19171960899693	0.254513652433707
EX508044	8.03393035642921	0.213496900493596	0.163616783734623	1.30485941368873	0.191940723556173	0.254643008893144
EX321416	44.9416513681897	0.162314616485906	0.124757268681517	1.30104336365576	0.193243612124184	0.256206437452475
EX414204	9.56500821940809	-0.280446306536353	0.215634983042126	-1.30056033849371	0.19340899027484	0.256260689173678
EX278644	343.110554680069	0.0946609617097376	0.0730699207510691	1.29548466368567	0.19515308852331	0.258405279272987
EX346864	7.58508114542609	0.262294073790304	0.202826158368694	1.29319647869833	0.195943113244731	0.259284620932456
EX259425	87.8241014416324	0.120959708499416	0.0935678145889277	1.29274910428152	0.196097848433872	0.259322716715056
EX364689	1482.07800243282	-0.0955002540999181	0.0740831934772901	-1.28909472739176	0.197365156374519	0.260831102037955
EX211281	28.5837801148513	0.2392876461169	0.186960335836628	1.27988455436878	0.20058574054398	0.264917280166808
EX313226	424.113560323997	-0.0574762387074221	0.0449248619817988	-1.2793859829933	0.200761167403853	0.26497900236188
EX402852	17.5744181291193	0.178702074754128	0.140028797867891	1.27618088189776	0.201891585206237	0.26630030361284
EX368478	153.730957172875	0.198913681235973	0.1559354814207	1.27561527000594	0.202091553504463	0.266393411437702
EX354289	1261.01920296001	-0.0752754328192108	0.0591795757707185	-1.27198331246667	0.203379048468731	0.267919040817094
EX616793	4.5151702426371	-0.276007152251342	0.217445443636962	-1.26931678877647	0.20432810082615	0.268997160870232
EX414208	9.32456676036952	-0.273713852968614	0.216942215015725	-1.26169013692782	0.207060307348817	0.27241991874199
EX407521	149.273647746429	0.0762765786668968	0.0604842826411197	1.26109751717615	0.2072737150503	0.272526551269839
EX407513	149.269707786843	0.0762344722286308	0.0604806816613863	1.2604764055975	0.207497554156392	0.272646754312706
EX122247	5.52392214480547	-0.226828720805607	0.180578570351152	-1.25612203244559	0.209071729129249	0.274539981044084
EX238963	492.756788688513	-0.0691351037921024	0.0551082385965067	-1.25453299820192	0.209648339539352	0.275121689682298
EX444203	5.97209354378464	0.245364590789213	0.195879091962969	1.25263287842686	0.21033934369961	0.275852680686304
EX628980	30.1533893719567	-0.186980141569395	0.149424668226256	-1.25133382452136	0.210812709780528	0.276187355594733
EX631312	1758.64376869746	0.0827393768005439	0.0661282055200719	1.2511964622332	0.210862808642507	0.276187355594733
EX179058	22885.674484889	-0.180507490922507	0.145037056008713	-1.24456118932574	0.213293094010943	0.279192931067089
EX204593	574.289548313071	0.0830572076145193	0.0668054130401196	1.24327062486149	0.213768125105547	0.279636956538959
EX610082	33.722893690633	-0.140335858839754	0.11306130656144	-1.2412368396211	0.214518269384155	0.28026212986166
EX226076	72.0112141994808	0.219606738769379	0.176923348355476	1.24125357569055	0.214512088693313	0.28026212986166
EX376530	213.191062486524	-0.216914022146712	0.175028237056413	-1.23930872980683	0.215231187002641	0.281015227671806
EX407511	146.868931885145	0.0752328676039518	0.0609307230872431	1.23472796303813	0.216931765213204	0.283056086548788
EX441187	68.438380475515	-0.13656296986109	0.110748148551829	-1.23309483406108	0.217540384609434	0.283132523331747
EX226992	11.1461859844634	0.176521407905679	0.143143593066804	1.23317714837086	0.21750967912063	0.283132523331747
EX223035	1113.70214634815	0.195310703720307	0.158306199499634	1.23375271680853	0.217295063434058	0.283132523331747
EX223032	1113.89732593531	0.195311736851012	0.158271358074846	1.23403083935534	0.217191412793232	0.283132523331747
EX447872	281.218384030984	0.0611036449092126	0.0496089327410395	1.23170649987928	0.218058740920046	0.283627888537191
EX407529	146.768141247344	0.0748675874461352	0.0609534808739834	1.22827419160717	0.219344055855487	0.285119577655585
EX254817	17.5006850664093	0.168029665401134	0.137283337992774	1.22396255698546	0.220966352777537	0.287047142188612
EX414197	9.21804957444262	-0.264815248238395	0.217393097279949	-1.21814009530108	0.223170739439722	0.289727965010333
EX315318	9.72002126039826	0.195526683540131	0.160722085470393	1.21655143391074	0.223774930450223	0.290146462088797
EX374059	1047.10462980653	-0.105722063668486	0.0868965475197347	-1.21664285505101	0.223740129973444	0.290146462088797
EX425109	413.649658415703	-0.0481216057273935	0.0395798629487623	-1.2158103172234	0.22405718767025	0.290329609448109
EX348369	46.1703607224294	0.362402118598907	0.298671528845941	1.21338019729975	0.224984493877079	0.291347844586734
EX352766	55.4694089474461	-0.0940091913961766	0.0775540284401685	-1.21217676614572	0.225444723204763	0.291579724053748
EX615264	149.002641639046	-0.149705005874647	0.123501517181492	-1.21217139101739	0.225446780327133	0.291579724053748
EX313206	459.47696537569	-0.0553566010376411	0.0457809851682603	-1.20916142005654	0.226600836313048	0.292795045536701
EX396560	6.22492305929328	-0.214724255942588	0.177607908565676	-1.20897913655229	0.226670860896309	0.292795045536701
EX497406	75.2520725621714	-0.0965643457866229	0.0804983032687549	-1.19958237460272	0.230301575144022	0.297298397004101
EX259427	104.801739115378	0.107363390623524	0.0895618564420788	1.19876245188104	0.23062032655251	0.297523341084974
EX299878	5.71310096285745	0.217851945947639	0.182009586895843	1.19692566563709	0.231335529418341	0.298259145317698
EX156656	423.168460697261	-0.0541802780964538	0.0454147653123635	-1.19301019665743	0.232865379668986	0.300043690074119
EX609779	10565.8488848982	-0.0867026130690224	0.0729180151963792	-1.18904241750847	0.234422975688696	0.301861730420904
EX204588	1925.33296869658	0.0808075586846116	0.0682061318352591	1.18475504342908	0.236114312290569	0.303849605628926
EX436118	3.49510062113318	0.209978391168913	0.177322716321575	1.18415956807314	0.236349903726917	0.303962805605073
EX327899	308.650352128627	-0.0831249301327228	0.0703723748214698	-1.18121536105049	0.237517180498898	0.305273329992029
EX577811	86.0345457070895	0.0915100694720436	0.0775749258547435	1.17963463662722	0.238145560836366	0.305890024804789
EX222489	360.355757213019	0.0558931842829769	0.0475154874958748	1.1763150759598	0.239468993533731	0.307398165639621
EX618173	30.9327161940757	0.0975693053788581	0.0829903653934172	1.175670271077	0.239726662847608	0.307537195516028
EX403125	27.5581671759947	0.203690616860671	0.173932990439923	1.17108672912185	0.241563917603208	0.309701187014324
EX318443	182.450782193163	-0.0861296587841782	0.0736068009918697	-1.17013180336001	0.241947931689697	0.310000492438759
EX341061	1149.89450548713	0.117732001346387	0.101019518103828	1.16543816042937	0.243841678156346	0.312232596594475
EX180437	187.73602172752	0.184490265316843	0.158516630511876	1.16385432065452	0.244483054027049	0.312859296607641
EX327909	310.956178856511	-0.081683382139847	0.0703482139510122	-1.16112943815074	0.245589264715156	0.31407968698665
EX366793	320.357358343008	-0.110654280643114	0.0954320111648952	-1.15950905039523	0.246248749608567	0.31472760735198
EX419035	331.027740868647	-0.130389616264318	0.112595259567445	-1.15803824037738	0.246848431334798	0.315298337542401
EX628198	571.430279169505	-0.0648678304176097	0.0562725076986666	-1.15274461847284	0.249015221839156	0.317868779768644
EX76465	61.1072685287628	0.211276353967757	0.184080188374279	1.14774086138037	0.251075557378588	0.320300230881359
EX486901	6.70207239686587	0.181300059073977	0.158165906196814	1.14626510499915	0.25168547670244	0.320879502495556
EX251664	3.21442194965305	0.224912206863083	0.196624467886698	1.1438668304124	0.252678868874137	0.321946652853867
EX337196	13.7213189958255	0.16966196544881	0.148546330575672	1.14214847846667	0.25339230747188	0.322656005618182
EX253583	5.24104456530169	-0.159434524311167	0.139758291541641	-1.1407875880027	0.253958326984766	0.32317688211473
EX73046	21.8624200355739	0.164876058827075	0.144707140267588	1.13937749389692	0.254545738895111	0.323724321423738
EX420253	6.43554976783102	-0.167847868955505	0.147382224819936	-1.13886100688583	0.254761131505499	0.323798252944334
EX377378	284.622621762256	-0.0726143527730341	0.0638188697332734	-1.13781947371555	0.255195871665004	0.324150709289477
EX442362	12.8614316004412	-0.166583955482018	0.146562460403345	-1.13660725279566	0.255702506742247	0.324593995920029
EX191537	130.360166437722	-0.0770325064398507	0.0679216885881924	-1.1341370928938	0.256737046471271	0.325706456367435
EX393056	44.051210454368	-0.115264406378123	0.102035759363987	-1.12964716582298	0.258624928245786	0.327899462597336
EX404786	42.0997776513977	-0.127145924774772	0.112631569056445	-1.12886578638581	0.258954455619445	0.328115214843345
EX605005	699.767165771248	-0.0822050720008704	0.0729826028885993	-1.12636530826872	0.26001092467412	0.329251226263231
EX412871	32.9237355397058	-0.121784645930346	0.108284007787511	-1.12467804266468	0.260725489462519	0.329750480837424
EX390787	525.604233232301	0.063049634372349	0.0560522300443976	1.12483721561852	0.260658021007439	0.329750480837424
EX108157	641.128595096998	-0.115146673448569	0.102582780706075	-1.12247564996793	0.261660255128623	0.330729567409352
EX377358	284.307782328081	-0.0714220326576855	0.0638292886705923	-1.11895391825965	0.263159798731706	0.332300069074497
EX393054	44.9765800781404	-0.113554817051813	0.101496993454116	-1.11879981058895	0.263225552530599	0.332300069074497
EX429786	301.127281144858	0.153690976620674	0.13745500960066	1.11811840883197	0.2635164251234	0.332463430961446
EX124078	280.187715791569	-0.0706099786795057	0.0634152585474108	-1.11345408497729	0.265513457523689	0.33477783774726
EX108164	640.017402503834	-0.1136252041306	0.102649112862175	-1.10692826233348	0.268324945465508	0.338115705455007
EX221030	17.223074193022	0.110816910967313	0.100591996548781	1.10164739511432	0.270614994954629	0.340792828508612
EX123627	403.794536627163	-0.0790850590946168	0.0718263986880657	-1.10105839272375	0.270871243997242	0.340907024077213
EX396695	69.20721611694	-0.0674727549842501	0.0613469098545567	-1.09985580600909	0.271394952825001	0.341357488006522
EX384017	2027.3760964358	0.16376837315308	0.149422759646833	1.0960068836913	0.273075762029555	0.343261901110411
EX168240	13.1890812153948	-0.175612093197136	0.161183407289374	-1.08951719131894	0.275925877992059	0.346632936415894
EX152425	351.467306046947	0.102637661434942	0.0944121432594704	1.08712351919462	0.276982224996561	0.347551934579348
EX152444	367.178677025555	0.102728947151977	0.0944986281009154	1.08709458768303	0.276995009540899	0.347551934579348
EX322536	8.30382730303436	0.170541550899242	0.157934743857994	1.07982288591662	0.280221057861558	0.351385601788641
EX202645	60.1717810570077	0.0984812351287269	0.0914607658951559	1.07675935320309	0.281587788610392	0.352884514150212
EX356544	267.850687198468	0.0876634102770863	0.0816001841968647	1.07430407345152	0.282686419940858	0.354045826434445
EX382113	3596.8719535676	0.0868630107445615	0.0809059110881718	1.07362996814779	0.282988560520656	0.35408067110885
EX218039	302.021602757242	0.106258235364682	0.0989853171009448	1.07347471803641	0.283058176126842	0.35408067110885
EX330730	746.949110342199	0.107551018452828	0.100232296543883	1.07301760172422	0.283263218746809	0.354122020279101
EX435905	768.940383484967	-0.0611421497519264	0.0572810133179286	-1.06740691566623	0.285788126939439	0.357061743548729
EX317596	69.7655790299296	0.10034088587271	0.0943071313358137	1.0639798332473	0.287337835398119	0.358780232313357
EX435157	1308.95522313973	0.0699186954589174	0.0659380830092882	1.0603689441361	0.288976784974178	0.360608000158687
EX622506	3211.02095047922	0.0680847840812292	0.0644270808156363	1.05677276107014	0.290615308604324	0.362433022662812
EX123600	10.1192808578257	-0.176557412650341	0.167373207501388	-1.05487261244532	0.291483589502198	0.363295829773018
EX157627	23.7815286858674	0.110082474088849	0.10458947502949	1.05251961593468	0.292561215583617	0.364418356253277
EX265469	188.001519352022	0.134671932760771	0.128548221764025	1.04763746174558	0.294805670819451	0.3669920654276
EX64782	5.84905094105327	-0.176923974554789	0.170075626998449	-1.04026648425293	0.298216110830468	0.371013276253736
EX491384	158.313811168968	0.13680108210439	0.131598630524264	1.03953271823119	0.298557049724613	0.371213143347209
EX390730	13.7476530089242	0.172022943824085	0.16765321459833	1.02606409448351	0.304861373368653	0.378822913558272
EX191556	133.647724523511	-0.0694302038666114	0.0679638093564865	-1.02157610828483	0.306981570309236	0.381227414515511
EX559757	23.5149552341559	0.131966662404748	0.129712343060999	1.01737937416402	0.308972990158313	0.383469190317038
EX255514	136.000721211947	0.103865217122065	0.102300903175985	1.01529130142076	0.309966989635848	0.384239633750879
EX559777	23.4087289393677	0.131389158226609	0.129362867401821	1.0156636202141	0.309789597654223	0.384239633750879
EX411278	381.283527923185	0.0526341999569035	0.0519439361571488	1.01328863098989	0.310922316328723	0.384960342345665
EX79993	363.109872810736	0.0694728552912843	0.0685592674834986	1.01332551880029	0.310904702326114	0.384960342345665
EX352900	56.6406341831834	0.0939273084547275	0.0933129838252049	1.00658348500219	0.314134974077204	0.388704273813079
EX61084	910.95784191867	-0.0501264204209224	0.0499298876102255	-1.00393617570765	0.315409378246001	0.389578830119085
EX313766	1238.41193814446	0.0532001242238925	0.0529783945553976	1.00418528478176	0.315289313575126	0.389578830119085
EX313771	1238.41056613419	0.0531983607338194	0.0529785905077634	1.00414828374915	0.31530714529707	0.389578830119085
EX411287	381.586127193686	0.0520821253840331	0.0519305409617823	1.00291898407841	0.315899952179189	0.38995084024997
EX395172	899.85155627272	0.0638426569127116	0.0637789603793058	1.00099870761497	0.316827433198209	0.390861405006059
EX433083	692.857712132377	0.100625647832491	0.100901446282657	0.997266655134025	0.318635094541247	0.392856083628998
EX210802	151.900053437967	0.157470115813663	0.158181578589162	0.995502240008952	0.319492055364125	0.393441472484889
EX173411	20.2344888287772	-0.110345879341546	0.110803692676185	-0.995868248398753	0.319314164480206	0.393441472484889
EX221065	78.4928525687074	0.0731824687429763	0.0740802359520937	0.987881150787668	0.323210857834356	0.397545493596738
EX221069	78.4928525687074	0.0731824687429763	0.0740802359520937	0.987881150787668	0.323210857834356	0.397545493596738
EX331195	245.772593183233	-0.0747474112328943	0.075818806711007	-0.985869001048824	0.32419740031504	0.398520864029055
EX152432	617.405802620734	-0.0924901509641778	0.0938935532362587	-0.985053262724549	0.324597908998501	0.39877511612644
EX393032	46.2572593160235	-0.100466584338543	0.10244796498935	-0.980659638763809	0.326760613686513	0.401192667609141
EX228133	1499.56201795303	0.144229331695549	0.147627483416232	0.976981577941673	0.328578272660057	0.403183947203253
EX578896	44.0666837540134	-0.227956366359616	0.235061440705709	-0.969773543781738	0.332159382827904	0.407335419441724
EX396129	68.8209968449193	0.0747202711970053	0.0771306994030408	0.968748783238177	0.332670546221335	0.40771943730341
EX618166	28.452705687283	0.0814213532873273	0.0841072880810638	0.96806537394063	0.333011721533004	0.407894785625494
EX204591	1559.30244661701	0.0662633065560442	0.0684909669676169	0.967475121023974	0.333306572531184	0.408013218098518
EX331210	246.123767125306	-0.07324557132453	0.0757980797439874	-0.966324893347185	0.333881633468658	0.408474321635156
EX260111	43.936831753874	0.176657411573731	0.183252499983698	0.964010922576477	0.335040449804472	0.409648625978271
EX150818	26.338571305432	0.141509924480604	0.147087503656451	0.962079856974974	0.336009491537753	0.410589639807853
EX588152	712.855796203414	0.0677947419086153	0.0706361805830148	0.959773608213992	0.337169167738924	0.411762346604059
EX345280	1547.2808062158	0.0508409538775905	0.0530340552588844	0.958647299917227	0.337736455599186	0.41221064734957
EX577816	65.9639932707513	0.0798367864564089	0.0833184621348389	0.958212434684699	0.337955648225242	0.412233814985648
EX276870	57.582061585688	0.112599429977917	0.117768153187197	0.956111027732056	0.339016143924822	0.413282557928484
EX446645	7.74094331437076	0.151598094457649	0.159127474105667	0.952683345912861	0.340750533959989	0.414962485221046
EX303263	274.198317225038	0.0630154929832279	0.0661516673310786	0.952591151903178	0.340797262024667	0.414962485221046
EX104726	30.443503123834	-0.111351113737782	0.11707260813497	-0.951128667172154	0.341539063856144	0.415532446180833
EX577814	66.0033530948816	0.0792059483587965	0.0832981585365819	0.950872741370528	0.341668980759665	0.415532446180833
EX600064	23.5611467259526	0.125708137795999	0.132465782116136	0.9489857364507	0.342627866579393	0.416452643026547
EX407606	147.402145742437	0.0561931935017681	0.0595837559874191	0.943095858435529	0.345631873949443	0.419856063989324
EX483765	66.7943309253878	0.0864289465799916	0.0919024946381547	0.940441790185197	0.34699099473102	0.421258524853284
EX272434	10.8586561273191	0.105362704119008	0.112165951673426	0.939346589112658	0.347552825875981	0.421691967282643
EX359882	33.8023324568984	0.120216418241869	0.128132359313521	0.938220593813601	0.348131057174498	0.422144786055531
EX318804	7.47921587678866	0.137158620599978	0.146430538015793	0.936680438783783	0.34892296124326	0.422856019540831
EX210707	150.365343275836	0.145912314059901	0.157144176884414	0.928525109570078	0.353135249057925	0.427709104594276
EX206123	247.005932920781	-0.0872638505369936	0.0950089613934223	-0.918480207100075	0.358367516542995	0.433791132605542
EX304755	8.00366039426423	-0.157255009092224	0.171773058195607	-0.915481221235229	0.359939056431077	0.435437436657807
EX81905	30.8143701325092	0.108103166084089	0.118532344944738	0.912014067843582	0.361761312068229	0.437384933381376
EX396701	72.1517088948909	-0.0555343842712839	0.0611278527483901	-0.908495583835905	0.363616445922598	0.438898161800302
EX402406	205.147498754972	-0.0567939358301122	0.0624988560298927	-0.90871960605084	0.363498152285078	0.438898161800302
EX96428	9.79888391323999	-0.131243069879566	0.144472801272453	-0.908427529082527	0.363652386610643	0.438898161800302
EX205102	72.9335456303376	-0.0814397805749528	0.0900679836399879	-0.904203439265133	0.365887536847595	0.441337105078616
EX306784	7.34792711857433	0.116804471644226	0.129748163834029	0.900239881572739	0.367992606577545	0.443616379943305
EX425155	392.510213562079	-0.0355517741710215	0.0395542860590935	-0.898809654101901	0.368754056956696	0.444274197351573
EX395381	3.95387284438913	-0.157082808129167	0.176227319850209	-0.891364677523812	0.372733560967467	0.448806083059657
EX501994	810.877685551617	-0.0590797193808665	0.0665587121960283	-0.887633150215786	0.374738115751273	0.450910126048751
EX76035	2415.11595798646	0.0758861610263051	0.0855250848613196	0.887297114634329	0.374918958618486	0.450910126048751
EX95966	2376.37834553552	-0.115251008805566	0.13047084811837	-0.883346820134132	0.377048914245161	0.453207072055334
EX95977	2377.84735797208	-0.115092402869494	0.130462073929854	-0.882190504892454	0.377673795782661	0.453693317104142
EX227849	6.11638093296257	0.159810156799357	0.181328231859342	0.8813308063541	0.378138796758702	0.453987045204763
EX264450	10.643492552705	0.145506628436303	0.167461739346484	0.868894763688354	0.384904693900811	0.461840771994038
EX320206	60.0385810758049	0.243435423825945	0.28118800294288	0.865739011900149	0.386633301113555	0.463644709955044
EX306645	6094.72541895711	-0.0525698468681728	0.0608359517729654	-0.86412467194331	0.387519407068191	0.464436821393134
EX313216	808.776288880091	-0.0399564374744884	0.046343905789731	-0.862172421456588	0.388592643410936	0.465452154033228
EX433676	9.04291109386473	0.193702719868692	0.224790888982829	0.861701827619392	0.388851619625606	0.465491560935537
EX630700	11.1730466017632	0.0980846551981159	0.114100587624595	0.859633216971906	0.389991258580837	0.466330284153113
EX320209	59.9398190546787	0.241982289973511	0.281587975814842	0.85934880306333	0.390148106528531	0.466330284153113
EX493237	218.421997247433	0.078840129222223	0.091760221436931	0.859197242417421	0.390231704514722	0.466330284153113
EX320210	59.9020015246982	0.240997440801793	0.281557166075315	0.85594497260044	0.392028217555132	0.468205394400242
EX200844	2546.58398978083	-0.22464938206817	0.262605230177123	-0.855464233963075	0.392294196515609	0.468251449638051
EX200840	2538.12759031643	-0.222023355128128	0.262615038673927	-0.845432753010773	0.39786926393433	0.474630831078091
EX213302	22.5780827722846	0.101241072798443	0.12030464529742	0.841539182033681	0.400045944199291	0.476951128608188
EX170962	81.4722610090581	0.128869162386712	0.154207151643456	0.835688624122123	0.403330096644618	0.480588350110687
EX273766	40.5270496842212	-0.196718018163874	0.23587585516492	-0.833989634192668	0.404286825113328	0.481449724064976
EX104727	21.6727549689429	-0.0962350922404041	0.116245886673056	-0.827858042935033	0.407750898760442	0.484733891771218
EX345957	24.1507165445434	0.0944605952914791	0.114060975112751	0.828158756297705	0.407580597801456	0.484733891771218
EX223779	381.489673830646	0.0708126162610946	0.085525161821641	0.827974069301046	0.407685185311446	0.484733891771218
EX294003	43.6427686917256	-0.0857664056721424	0.104969771448818	-0.81705813481704	0.41389520628479	0.491754316064848
EX124076	379.129542447742	-0.0531764308351296	0.0652233869374907	-0.815296986740252	0.414902333172624	0.492666611304747
EX451607	9.75986508941458	-0.18881154866246	0.231739198246008	-0.814758789585621	0.41521039434212	0.492748243199092
EX210912	152.128263772918	0.127435842990973	0.15677177151238	0.812874931255779	0.416289768762711	0.493744604770981
EX134933	175.159763787643	0.104408621839277	0.129146205295205	0.808452881760002	0.418829920094809	0.496471390601734
EX78825	284.323748911492	-0.0998769390841988	0.123841241975745	-0.806491742902258	0.419959367146718	0.497523784208913
EX133520	39.7762233266468	0.0906183576836745	0.112652551757765	0.804405726010804	0.421162695332385	0.498662443754676
EX485737	53.4612038389387	0.064965334646719	0.0810478623069131	0.801567528094787	0.422803167456025	0.50031708148963
EX269125	552.426153658657	0.043274795400018	0.0541319683195192	0.799431403354564	0.424040307376941	0.501492816133901
EX177016	286.485823482423	0.0641717285467333	0.0804076589135383	0.79807980251902	0.424824181410703	0.502131452080733
EX315846	15.7030192895065	0.0888128323049844	0.111458212962945	0.796826271873846	0.425551934854868	0.502703060164185
EX452282	114.523753837905	-0.0897066295414328	0.112919420468763	-0.794430481214245	0.426944865086349	0.504059333264216
EX76464	34.2725323604279	0.160575641913795	0.202925441143549	0.791303648319796	0.428766819980581	0.505920276412617
EX499785	489.799889326265	0.0426255484945296	0.0539484287215293	0.790116589206961	0.429459682484846	0.506157691033943
EX495380	83.9184893012347	0.0641560675718526	0.0811713747519578	0.790377984454491	0.429307055508817	0.506157691033943
EX235679	3437.58348770967	-0.122569863548516	0.15523470756344	-0.789577701226545	0.429774435139536	0.506238879835414
EX306476	160.839925203029	0.0493738000322557	0.0626395831687281	0.788220443601306	0.430567773040949	0.506883387473593
EX139908	5.68766307790464	0.150622083534408	0.191524563130641	0.786437421249549	0.431611267406474	0.50782148547996
EX123800	526.016311762548	-0.059491441876403	0.076092263029028	-0.78183299468578	0.434312727581011	0.510708113129242
EX156575	4.26827001907717	-0.191349207571923	0.24521530686009	-0.780331415775356	0.435195825727407	0.511454455007266
EX182087	208.98590863325	-0.100750555536575	0.130065608455675	-0.77461334116551	0.438568171580061	0.515123710943152
EX265402	289.07570390105	0.0941022274445587	0.122104192617988	0.770671550476278	0.440901638993427	0.517569255808133
EX485742	53.3357760806681	0.0624564205476252	0.0810928353512383	0.770184200331719	0.441190634729848	0.51761339994801
EX299649	8.97957306436367	-0.148987235643955	0.19370461578634	-0.769146543251664	0.441806320598459	0.518040554733614
EX188287	390.0411827928	-0.066178395018721	0.0868980286962258	-0.761563823847655	0.446320372933247	0.522761482483901
EX220192	3.82623398477986	0.16668516474167	0.218881814643402	0.761530440586078	0.44634030413147	0.522761482483901
EX612535	50.9752758320853	-0.073137317364106	0.0967423948361829	-0.756000691195952	0.449648781291638	0.526337032791065
EX118449	71.6492677891081	0.0741174359979297	0.098212016905515	0.754667690708709	0.450448397146763	0.526973437343855
EX435853	217.660845744646	0.0494665689343125	0.0659394816348881	0.750181343678324	0.45314549344204	0.529827695058013
EX251631	160.113047673227	0.068183115442589	0.0909630093568065	0.749569697888267	0.453513906715126	0.529957510741456
EX451204	531.715506791843	-0.0506920903490971	0.068211002485535	-0.743165889694218	0.457381251975558	0.533870747062173
EX133527	43.8726713104039	0.0827789859699444	0.111355029913717	0.743378956784307	0.457252280818328	0.533870747062173
EX281859	1047.72243288225	-0.0649428337392056	0.0875639788988178	-0.741661520592258	0.458292439242579	0.534631236487519
EX118463	71.5475141420734	0.0726924772419116	0.0982470946086719	0.739894421625933	0.459364059526649	0.535577915382429
EX315561	109.485639345397	0.0808785893797271	0.109629707766378	0.737743363797707	0.460670415571313	0.536797049044331
EX195170	523.933611100508	-0.0545572164998	0.0740901737659382	-0.736362377447708	0.461510194278438	0.537471431006394
EX391561	7.03000865476052	-0.104779260156989	0.142885254635238	-0.73331051846093	0.463369061116127	0.539331202282705
EX571768	1731.19373973634	-0.144520490744709	0.198450168054642	-0.728245746332228	0.466463166948409	0.542625797032076
EX115934	24.4610228679323	0.0630517717664091	0.0869191891528029	0.725406810405984	0.468202496245695	0.544341580897734
EX152437	1056.61263950062	-0.0655455496805629	0.0905240372309964	-0.724067901581829	0.469024049486956	0.544989005583319
EX260101	25.8532129163297	-0.0515718438810886	0.0717872381407207	-0.718398495565397	0.472511614171909	0.547496574890242
EX152424	1058.64437815645	-0.0651553519265727	0.0905005859008292	-0.719943979124844	0.471559488448174	0.547496574890242
EX225264	7.73802264442917	0.120559575462021	0.167726516089075	0.718786619272501	0.472272403380874	0.547496574890242
EX502010	103.488304761704	-0.0303316160376902	0.0422151289977687	-0.718501086169686	0.47244837841288	0.547496574890242
EX205112	69.9190374792942	-0.0656772029676359	0.0913295084661816	-0.719123578683833	0.472064780593748	0.547496574890242
EX354322	741.139104142633	-0.0463731787673667	0.0646679090609645	-0.717097234791513	0.473314101860607	0.548117961603482
EX218017	753.928441322133	0.0572998387538593	0.080023199498892	0.71604033721062	0.473966442120838	0.548564870335472
EX410380	192.116972007154	-0.0654971655301728	0.0915379783424425	-0.715519030638285	0.474288385813632	0.548629093477679
EX600091	50.9232649739884	-0.0665736755319849	0.0943127060145862	-0.705882360343778	0.480261298149516	0.555226284609688
EX450760	633.3473319704	0.0427074795189013	0.0605699439734986	0.705093594565438	0.480751992489797	0.555481679313407
EX611476	45.2177530079517	0.136500965800559	0.193846863995437	0.704169069269917	0.481327490853108	0.555523152279455
EX486213	180.640800720295	0.0678231955101168	0.096269209410986	0.704515970631592	0.481111507803329	0.555523152279455
EX499794	460.872175280799	0.0381088565038239	0.0545916781894355	0.698070800673767	0.485132917724976	0.559601500053628
EX191538	221.824453601918	-0.0512368983490669	0.074163045354785	-0.690868317286017	0.489648298079176	0.564493754616475
EX451226	544.874475926251	-0.0471583362066303	0.0683728984379602	-0.689722642801527	0.490368623804376	0.565007832352104
EX463768	105.592214992414	-0.0614537365920731	0.0894805969675434	-0.686782818563043	0.492219598464962	0.566823351923577
EX412333	840.808969158539	-0.0608663447410591	0.0892103764835582	-0.682278756578019	0.495062703142983	0.569778706412187
EX108617	1968.95134100565	-0.0418514394238975	0.0613874427077458	-0.681758965317132	0.495391375404152	0.569838459193938
EX108613	1969.16846291022	-0.0417996328383939	0.0613861864000351	-0.680928972619318	0.495916434454379	0.569879456783324
EX108611	1969.17597195878	-0.0417935509580642	0.0613863910410137	-0.680827627252773	0.495980566564214	0.569879456783324
EX346467	637.005637415629	0.0338912968269462	0.0499231789403787	0.678868965203943	0.497220891413382	0.570985953943197
EX341093	3230.47946334444	-0.0573927110428495	0.0848857785532617	-0.676116918770302	0.498966415638407	0.57235200545932
EX428504	16.2899774430689	-0.0900288249267469	0.133141362767948	-0.676189750916535	0.49892017891284	0.57235200545932
EX262382	1207.64040691156	-0.037119174672098	0.0553104956664852	-0.671105442553283	0.502153360040819	0.575686953409826
EX97033	57.985199042093	0.0779287103584777	0.116413421163761	0.669413454045423	0.503231771607349	0.576602235803857
EX281852	1067.1231435204	-0.0567834239851605	0.0861014624015412	-0.659494303596685	0.509578402833632	0.583549461309482
EX435829	214.546123901456	0.0435068783062914	0.0663095175485941	0.65611815489998	0.511748104075049	0.585382970161404
EX155719	28.0501235755114	-0.0593903848124116	0.0904577854258952	-0.656553601580987	0.51146799121111	0.585382970161404
EX88255	12.9107856395105	-0.1009414516357	0.15507373181912	-0.650925533625767	0.515094557933258	0.588883783889272
EX152439	782.883103376329	-0.0578174953101839	0.0895084777138174	-0.645944348367111	0.51831539723505	0.592237182523289
EX390255	356.517968344415	-0.0370581398559301	0.0579817362121445	-0.639134704768777	0.522735304765068	0.596956179984068
EX346447	635.293046834141	0.0319596467847962	0.0501810921206939	0.636886234120373	0.524198950081775	0.598295808325041
EX229274	195.305275143593	-0.0630276136977665	0.0992582440891872	-0.634986184534293	0.525437425485928	0.599377096440734
EX492576	17.1555609596655	0.0764582182663026	0.120495326771433	0.634532643837184	0.525733269960015	0.599382504345333
EX140885	713.605278407761	0.0604132984327339	0.096144987014751	0.628356197327948	0.529770624945752	0.603651199094247
EX255512	185.896770345978	0.0647998244059105	0.103226324519815	0.627745148413879	0.530170903954497	0.603773169934905
EX355973	201.526373350338	0.0427173323475891	0.0689199881819484	0.619810500181973	0.535382554867888	0.609371299321714
EX119441	1050.03732987067	0.0641463359015632	0.104086130864992	0.616281298656073	0.537708879493983	0.611680985015531
EX125723	156.043603962238	0.0717352699728574	0.116597237524295	0.615239876141234	0.538396317002756	0.612124802158296
EX264958	31.8447433717704	0.115785010373341	0.188649999806723	0.613755687739021	0.539376783228962	0.612901101914146
EX431412	14.8803546285576	0.0734719536761176	0.120975463446093	0.607329383853585	0.543632341783634	0.617096745134849
EX302851	2763.90916234808	0.143654304735775	0.236555663147731	0.607274849497312	0.54366852631113	0.617096745134849
EX397500	235.97041910151	0.0471246575590005	0.077765843724324	0.605981434806456	0.544527081358893	0.617730722048463
EX395390	211.899575550498	-0.0464747441196142	0.0768558371109625	-0.604700252662855	0.545378180240027	0.618247050379722
EX76463	30.9630941411762	-0.166894899274029	0.276136638071624	-0.604392450199747	0.545582754026204	0.618247050379722
EX124050	700.550754416905	-0.0399419749852488	0.0665229438278659	-0.600424044501132	0.548223667335587	0.620556641585472
EX214432	1177.57587769599	-0.0417866111454365	0.0695804987003873	-0.600550612972308	0.548139340549072	0.620556641585472
EX271064	121.764086094591	-0.0995734722168312	0.166836426344445	-0.596832924311474	0.550618933734072	0.622925486021129
EX76031	447.810715187164	0.054149962953021	0.0908296653357386	0.596170455465883	0.55106136053706	0.623083658070185
EX341052	3265.57001014614	-0.0502842620052877	0.0846089555252146	-0.594313707020084	0.552302312500435	0.623801679340864
EX341055	3265.55843720477	-0.050289918249939	0.0846091000353929	-0.594379543440388	0.552258287490632	0.623801679340864
EX341066	3265.80777164718	-0.0502245843272237	0.0846038012338911	-0.593644535998749	0.552749886864959	0.623964921631003
EX266587	383.111496360952	0.0370006844153418	0.06269606236813	0.590159621159081	0.555083640307455	0.626256008434548
EX394631	5.72862668318408	0.091304020186712	0.156157239876612	0.58469284074729	0.558754268791217	0.630052047886701
EX205103	100.818314443552	-0.0494026330694597	0.084572756774013	-0.584143581856609	0.55912371539269	0.630123552267952
EX69172	12.6294149789753	-0.0977231716384927	0.170536296972526	-0.573034441191344	0.566621374533407	0.638223966173022
EX294012	113.295179635854	-0.0687052015573593	0.121187917101602	-0.56693111987194	0.570760980126966	0.642535187578689
EX345330	1049.125254916	0.0281395189599426	0.0498763824957484	0.564185242631446	0.57262807001105	0.644284806640849
EX607964	2.81458377136518	-0.0934816796072191	0.167547385353026	-0.557941739348847	0.576884168369458	0.648719007467348
EX81897	33.8656749235415	0.0645548093255496	0.115878241208685	0.557091725350689	0.577464760786501	0.649017435840287
EX319339	49.8086014998331	-0.0527377835985933	0.0952961545757366	-0.553409356687944	0.579983133333913	0.651492237607489
EX409389	64.305644711054	-0.0649913555553417	0.119184366769185	-0.545301009831309	0.585546509695509	0.657382913556736
EX303007	309.595911260308	-0.0329622075357664	0.0605819414227313	-0.544092955122737	0.586377508095334	0.657957105813783
EX134434	14.208690990554	-0.138084345474406	0.254555995205194	-0.542451751580623	0.587507336744274	0.658865798669096
EX81898	33.7501563714579	0.0626564544567707	0.116218935358949	0.539124319658003	0.589801075850021	0.66081837710579
EX79902	104.613254101596	0.0553412698996475	0.102674927943173	0.538994971881324	0.589890324002157	0.66081837710579
EX305827	665.602064000264	0.0270768979985896	0.0510507760300781	0.53039150634334	0.595840513733089	0.667121053712034
EX81901	33.7260078810999	0.0615405266345648	0.116359466785767	0.528882851859996	0.596886718377579	0.667912497870136
EX371417	28.6472789441683	0.0493116892897554	0.0933161443527987	0.528436849076442	0.597196167352559	0.667912497870136
EX370395	310.423680510732	0.028960189587603	0.0549146255631678	0.527367514402704	0.597938398111027	0.668379566618135
EX81903	33.7029676917411	0.0612460992179234	0.116467538270958	0.525864117394122	0.598982621760876	0.669183515032905
EX76021	6.33013855588937	0.0816131485021426	0.156207056030636	0.522467746182582	0.60134469779467	0.67145809802561
EX370406	309.886191859058	0.0286818395854137	0.0550272116639685	0.52123010994203	0.60220648125312	0.672055905094946
EX169088	3.37684719937216	0.0841565856668744	0.161839960541291	0.519998802430524	0.603064409782184	0.672648764757051
EX559528	3329.80689508056	-0.0675137669258738	0.130158927196725	-0.518702546033068	0.603968185951756	0.673292092514708
EX255825	1406.23466963713	0.0586949261014084	0.113533960048247	0.5169812281406	0.605169262959798	0.673640110798275
EX255814	1406.22164479188	0.0586802399466771	0.113534687396166	0.516848562254101	0.605261877113555	0.673640110798275
EX255822	1406.22164479188	0.0586802399466771	0.113534687396166	0.516848562254101	0.605261877113555	0.673640110798275
EX226600	407.93822677339	0.0846501038181307	0.164451794299309	0.514741138452184	0.606733922130903	0.674913638934375
EX418835	128.094987602125	0.0501770812901996	0.0991775601384658	0.505931797678279	0.612904529121382	0.681271532508214
EX404721	1434.41261417819	0.0469037611807773	0.0927616716571814	0.505637299790361	0.613111291761885	0.681271532508214
EX615295	34.643679665064	0.0494373396527381	0.098257851150728	0.503138823755681	0.614866672459076	0.682485433203902
EX129518	24.8565372277175	-0.0669006493349883	0.13293059827213	-0.503275018728435	0.614770927543439	0.682485433203902
EX618176	24.0249856919533	0.0432805349852281	0.0863053090653497	0.501481721738073	0.616032138521921	0.683410653672756
EX501979	1148.79802447846	-0.0356496995121909	0.0714042731103732	-0.499265631583216	0.617592263664227	0.684772466819948
EX409408	66.4204286598363	-0.0585004655159232	0.118651118125875	-0.493046053336482	0.621980047246293	0.689266370979611
EX191557	198.302358005017	-0.036542465660177	0.0747955510749748	-0.488564695827256	0.625149912468312	0.691855399849648
EX370392	318.797280773706	0.0261893558329917	0.0536317280148355	0.488318329510981	0.625324380340066	0.691855399849648
EX345279	1869.58766627963	-0.0242161884745469	0.0495743381619144	-0.488482335264962	0.625208234956076	0.691855399849648
EX370414	319.762092251403	0.0256577518219417	0.0535832864922596	0.478838710754482	0.632053375238024	0.698924758117664
EX370412	320.260427745596	0.0255397675224602	0.0535021586483248	0.477359571420953	0.633106097637217	0.699337690469437
EX346089	39.0729054507647	-0.0566521715268603	0.118607430513232	-0.477644370860391	0.632903344373565	0.699337690469437
EX288397	83.0423954043883	-0.0382756641039265	0.0804908564132091	-0.47552810107317	0.634410608676145	0.700402918640312
EX83717	38.9002055868671	0.0337311354968183	0.0718079177693829	0.469741172625958	0.638539948196859	0.704584005003929
EX435171	2301.19915227019	-0.0517635983218075	0.110549556734993	-0.468238859119934	0.639613786054105	0.705390886708839
EX176995	214.490285898998	-0.0354917890010855	0.0763171797342078	-0.465056349365816	0.641891104066764	0.707523438583226
EX413318	252.969384717963	-0.0452825322164305	0.0985828486358938	-0.459334791426825	0.645993767322297	0.711664615792729
EX362358	247.454509061655	-0.0485933324361321	0.106145492642883	-0.457799301941345	0.647096637368545	0.712498383070499
EX489554	5.52218901408122	-0.0933180144673067	0.20500723721813	-0.4551937567356	0.648969851660733	0.714179008321459
EX486938	493.638809013044	0.0658762358941335	0.145215407350813	0.453644947846263	0.650084396684495	0.71502338289176
EX342493	164.660502439343	-0.0536600948682312	0.118668395864797	-0.452185221492066	0.651135553754991	0.715797173081434
EX305835	650.670929274808	0.0230163131824097	0.0509840470738874	0.451441470486912	0.651671400012827	0.716003955510358
EX352666	1172.95980640913	-0.145253864069258	0.324458401176708	-0.447681007927268	0.654383430182007	0.718600257463868
EX251632	150.754942195512	0.042330546433478	0.0947853142320065	0.446593934687659	0.655168275704224	0.719078613899253
EX205568	12.4100515050599	-0.0889831929062122	0.199760452688266	-0.445449495677075	0.655994949990129	0.719602345247563
EX204647	450.418528765275	0.0292511113686121	0.0659767049495744	0.443355141651415	0.657508877017252	0.720879008401768
EX598666	24.9498921482376	-0.0377763518391613	0.0860189494437966	-0.439163138859814	0.660543332076486	0.723616044353557
EX434416	22.8711937627793	0.0489601485880677	0.111542893741739	0.438935614324544	0.660708190084841	0.723616044353557
EX170349	89.2402501615623	-0.0406628309808182	0.0939087730446657	-0.43300353803449	0.665012199494393	0.727942646868131
EX318929	569.580828029273	0.0220605723111704	0.051147498080192	0.431312833260828	0.66624092034528	0.728900135489337
EX483827	516.421054337224	0.0333763076952394	0.07819040901167	0.426859356756376	0.669481770091516	0.732056805426676
EX427708	5.57246650184285	0.0843786929721803	0.198599087425037	0.424869489916613	0.670931817107275	0.733252978462781
EX349674	226.363271734294	0.0292025252967895	0.0690100882783529	0.423163134917329	0.672176241574048	0.733833977413025
EX485934	21.1414428842717	0.0486852522837744	0.114935476849758	0.423587682569196	0.671866539889461	0.733833977413025
EX124074	732.480548365595	-0.0276807852035061	0.0657066916181852	-0.421278023924203	0.673552075609273	0.734946329453892
EX240404	516.425845391404	-0.0451491122591794	0.107919985603303	-0.418357285787088	0.675685911598534	0.735356173633902
EX240415	516.351596944833	-0.0451189318729675	0.107949404758754	-0.417963693026373	0.675973662827083	0.735356173633902
EX240399	516.342201614118	-0.045147963226137	0.107952204821653	-0.418221779728591	0.675784973203758	0.735356173633902
EX119716	95.3556633208336	-0.0388294741463719	0.0928722423058127	-0.418095581438778	0.675877235420443	0.735356173633902
EX228150	2269.17926681252	0.0630035081864241	0.150549411371235	0.418490564742666	0.675588483593219	0.735356173633902
EX124745	28.5333343898132	0.0334642498677433	0.0800903567075073	0.41783120020249	0.676070537488575	0.735356173633902
EX441614	1163.69943858639	0.0253160115185656	0.06095614191741	0.415315187645349	0.67791118449945	0.7369689170456
EX321354	230.9299469929	-0.0290815046050054	0.0711540166421531	-0.408712058396672	0.682750983502213	0.741838667562563
EX391621	13.6307801441547	-0.0556661145245555	0.137207000093954	-0.405708997984341	0.684956430112837	0.743842452321904
EX395285	226.958949860504	-0.0700644999220249	0.173039582090861	-0.404904467957135	0.685547734037834	0.744092137260885
EX176819	198.524917953071	-0.0214096559442494	0.0532886032849868	-0.401768007124353	0.687854769348165	0.74620282934029
EX251597	148.841566223587	0.0377443570712283	0.0958701878442164	0.393702754943599	0.693800507160065	0.752256579379975
EX366789	558.974767899333	-0.0366309473025621	0.0935766924878197	-0.391453751235439	0.69546186783194	0.753661045192612
EX371432	29.2356887523734	0.0357490401021394	0.0926262467936949	0.385949353877662	0.699534177887138	0.757675366790961
EX184204	101.608876375213	-0.0532079303509281	0.139551406597873	-0.381278352172045	0.702996715119891	0.761025360900029
EX78668	207.909076669962	0.01972685265833	0.051849712738733	0.380462139833488	0.703602395300151	0.761280783984767
EX572987	3.85695992708278	-0.063135773143778	0.168429777336809	-0.374849234749776	0.707772595476358	0.765390637650116
EX227713	6.82249306710554	0.0945996301433707	0.256076754122843	0.369419045736537	0.711815403969883	0.769358486495533
EX390778	371.430184118588	0.0238812386855865	0.0649389806303853	0.367748899871279	0.713060474826817	0.770299851872201
EX135636	7.3430212675662	0.0660751737890268	0.182184716983987	0.362682308828541	0.716842216693909	0.77397908976023
EX321363	239.219797589661	-0.0247687076702067	0.0690579659923231	-0.358665467687828	0.719845364608902	0.775477384033919
EX321365	238.878876030535	-0.0247910872284177	0.0691486110693194	-0.358518947019274	0.719954991309317	0.775477384033919
EX371474	49.3202193656005	0.0311865770561425	0.0868201533896941	0.359208960575788	0.719438773800218	0.775477384033919
EX205020	131.93198478707	0.0420895633710671	0.11746764437446	0.358307716096658	0.720113044328729	0.775477384033919
EX205026	131.93198478707	0.0420895633710671	0.11746764437446	0.358307716096658	0.720113044328729	0.775477384033919
EX96354	2.94275042076477	-0.073593132670533	0.209952028584811	-0.350523560865737	0.72594581134351	0.781349934948399
EX435840	242.218952077358	0.0222524513478975	0.0645183107789035	0.344901332338876	0.730168548939321	0.785484348101391
EX435844	242.187606668423	0.0221515449718364	0.0645116425083707	0.343372825594422	0.731318000209096	0.786310058710459
EX72562	11.6910875002572	0.0328068684499835	0.0969838696027441	0.3382713907412	0.735158681145917	0.790026996074866
EX342488	222.526219429879	-0.0410028844953088	0.121967030492593	-0.336180067102631	0.736735083209089	0.791308052335688
EX435837	242.31753461052	0.0215700731105623	0.064480162263969	0.334522624528436	0.737985221377128	0.792237523887125
EX435838	242.29420061703	0.0215168468893681	0.0645102806044508	0.333541362520187	0.738725672356452	0.792619155488241
EX176827	200.966742510538	-0.0174542378582667	0.0526732017928465	-0.331368461839681	0.740366184264393	0.793965611146034
EX435832	242.431664897966	0.0210601203306679	0.0644859019513471	0.326584876591432	0.743981883597142	0.79742774509449
EX396122	40.3713864542421	0.034891049666905	0.107243586697628	0.325343927234363	0.744920788473138	0.798018680263367
EX435834	242.407179792275	0.0208993473704538	0.064483044459046	0.32410608937249	0.745857716907223	0.79860688461361
EX280889	270.646796150387	0.0319660237991892	0.0988997754270573	0.323216343628257	0.746531404214565	0.798912765736897
EX280141	256.381277129581	0.0145512213686076	0.0456007433033455	0.319100530265699	0.749650281573093	0.801588853057063
EX223038	246.532081416837	-0.0830905983424328	0.260562723814616	-0.318889045700756	0.749810651281157	0.801588853057063
EX390791	354.752979393869	0.0210209099483772	0.0662366705395154	0.317360606702545	0.750969994679931	0.802411634170201
EX390795	438.786641590496	0.01976132915841	0.06275603650523	0.314891287896474	0.752844196620261	0.803996992137509
EX235693	3254.64978329682	-0.0532943044665204	0.172657462943363	-0.308670726176501	0.757572014240465	0.808626634173726
EX275931	4.85183874858919	-0.0476002342828695	0.157112964891542	-0.302968213449023	0.761914085800278	0.812839949566203
EX552944	24.2094127066842	0.0324946955726639	0.107885502811936	0.301196126687273	0.763264943229115	0.813859408652898
EX573272	82.51371244878	0.0296034782816011	0.0999716510399755	0.296118729396233	0.767139411083032	0.817542359613452
EX390345	4.8942377387519	-0.0473210674835657	0.160068836925266	-0.29562948286842	0.767513055431182	0.817542359613452
EX486190	144.635803308123	-0.0376853298094184	0.127950290774303	-0.294531021237717	0.768352162561389	0.817703106391458
EX487340	62.0521705896012	-0.0332614130022674	0.112983342025189	-0.294392185662662	0.768458237429563	0.817703106391458
EX60707	1033.7836274423	-0.0139456201905439	0.0478080684536162	-0.291700138525237	0.770515903297522	0.819469134757023
EX235689	95.2270035041264	-0.0445415581250592	0.153223031568028	-0.290697538543895	0.771282654302322	0.819861117815427
EX366786	589.179963636297	-0.0266444590821828	0.0941248431846854	-0.283075734106699	0.777118782513723	0.825638582660348
EX366757	588.866962879602	-0.0262503122959936	0.0941170614078746	-0.278911303682047	0.780312893560386	0.827315846794049
EX366755	589.839532733803	-0.0259275089440531	0.0940902529813849	-0.275559987591729	0.782886045402522	0.827315846794049
EX438281	271.604711916846	-0.0137705250500863	0.0498832453160698	-0.276055115557009	0.782505734158746	0.827315846794049
EX318537	372.741292746449	0.0221171819382819	0.0795812804161047	0.277919402937957	0.781074229039821	0.827315846794049
EX318539	372.735726385353	0.0220934375354741	0.0795832285454466	0.277614240327753	0.781308499491161	0.827315846794049
EX318526	372.91357296115	0.0222455799350544	0.0796254594166037	0.279377727903139	0.779954961435064	0.827315846794049
EX318542	372.715698658131	0.0220080352107098	0.0795775911067213	0.27656071143439	0.782117436077667	0.827315846794049
EX318545	372.712792382863	0.0219955945021225	0.07957815016752	0.276402435289329	0.782238986463766	0.827315846794049
EX318531	372.771647357694	0.0219059874740031	0.0795832097194276	0.275258908898412	0.783117331423799	0.827315846794049
EX318535	372.771647357694	0.0219059874740031	0.0795832097194276	0.275258908898412	0.783117331423799	0.827315846794049
EX123862	19.391443425368	-0.0344823718373539	0.123290707383079	-0.279683461708212	0.779720367807624	0.827315846794049
EX223040	237.399444425958	-0.0709405698527999	0.26085492856209	-0.271954109680217	0.785657305020362	0.82957353386509
EX412902	204.169270767517	-0.0169903664852575	0.0632800072006182	-0.2684950150431	0.788318311474395	0.83153043203165
EX412904	204.169270767517	-0.0169903664852575	0.0632800072006182	-0.2684950150431	0.788318311474395	0.83153043203165
EX427608	8.28463745991565	-0.0304534356223302	0.115393995552211	-0.263908321023094	0.791850563645624	0.83482862803192
EX95967	1222.5445908261	0.034185650133122	0.131579527463307	0.25980979558279	0.795010494584401	0.837731119933103
EX561966	47.148469954275	-0.0455876658262939	0.177380279632982	-0.257005265301303	0.797174708445792	0.839581956363113
EX435178	1661.94339755817	0.0272495617643306	0.107333271803841	0.253878050173771	0.79958977276292	0.841694960183462
EX95978	1974.93522895587	0.0352530107156546	0.139202468294732	0.253249896697333	0.800075110888173	0.841775499907383
EX492477	1111.16069203363	0.0199562706731262	0.0790513408120144	0.252446960015297	0.800695606366471	0.8419980865723
EX320008	87.3262249668698	-0.0373001589615712	0.150531690184924	-0.247789411756083	0.804297347697696	0.845353873869095
EX604240	4.44779660395096	0.0399450632068827	0.165379779111582	0.241535352275031	0.809140220236725	0.850010057891539
EX277583	20.1022270423462	0.0321811258453112	0.134595105639288	0.239095810300531	0.81103129047173	0.851128148359476
EX390793	403.523581961328	0.0154953609154598	0.0647810091865434	0.239196040784721	0.810953572569255	0.851128148359476
EX280253	323.915724734054	0.0260289409131655	0.111741044512694	0.23293983895245	0.815808122213436	0.855705004400135
EX602243	14.1388098539328	0.0282156163810012	0.123933176451528	0.227667983576913	0.819904364218455	0.859563689371589
EX269124	496.244188516701	-0.011619672497836	0.0514109881491645	-0.226015350339553	0.821189481373873	0.860472845877255
EX324948	25.3365830374935	-0.0270648731634377	0.120614301854679	-0.224391906658355	0.822452367689805	0.861357795052547
EX78925	27.4368760378346	-0.0190912429059344	0.08637875874194	-0.221017796319235	0.825078576154044	0.863668931520679
EX181261	10.5377637226518	0.0202129383523716	0.0922212249669576	0.219178810079933	0.826510761289362	0.864728484499388
EX435167	3436.84174088278	-0.0251564405271812	0.115099587097003	-0.21856238724801	0.826990955009602	0.864791455746455
EX220671	21.335510621535	0.0230991083700151	0.107276725140552	0.21532264654566	0.829515774318292	0.866991360061606
EX384809	21.9246820272658	0.0383570060170347	0.182915176543498	0.20969832433731	0.833903133443947	0.87113472945768
EX291121	70.5903297345876	0.0239595345292854	0.115616684184796	0.207232500207234	0.83582828669454	0.872260741157658
EX180434	358.670323879844	0.0251812639351105	0.12132442550859	0.207553127324124	0.835577906241824	0.872260741157658
EX383608	127.297328950311	0.0363949993530802	0.17779829675136	0.204698245247964	0.837807891468956	0.873883712530183
EX269123	401.800307324853	-0.0102377007264039	0.0521023065783905	-0.196492274502296	0.844224878863536	0.880131152192415
EX346445	402.977073398544	-0.00775303492923045	0.0396631335172772	-0.195472072973086	0.845023398503849	0.880517802388373
EX483733	91.8886055866231	-0.0173112547278941	0.0893048991351642	-0.193844401545019	0.846297718943717	0.881399597018267
EX483755	91.92659286257	-0.0170380809953824	0.0890048528477181	-0.191428674395243	0.848189756526233	0.882923512986609
EX394787	11.8786748331471	0.0222690080917003	0.120235028968991	0.185212315268319	0.853062510017528	0.887547098598328
EX561630	677.619223967539	-0.0129562890071823	0.0706102111619744	-0.183490302520999	0.854413327070847	0.888503555777209
EX377319	17.9584788648828	0.0300468872947828	0.165921766753573	0.18109069040597	0.856296391769455	0.890012251717975
EX318890	535.905119611611	-0.00948634059696842	0.0527104034489914	-0.179970935076384	0.857175386053031	0.890476347065182
EX296550	824.903446528901	-0.0105937156440375	0.0590969596649	-0.179259909547081	0.857733624453629	0.890606925239547
EX355975	186.398809298191	0.0124688212622477	0.0703267621410245	0.177298383753888	0.859274020261314	0.890978806332129
EX95386	19.4854844443989	0.0202495254854247	0.114663291742748	0.176599896773026	0.859822675173356	0.890978806332129
EX355960	186.328193484242	0.0124516606109369	0.0703532240313123	0.176987775363286	0.859517991838768	0.890978806332129
EX404741	1136.73907213225	0.0176979230868163	0.0997319477230005	0.1774549027757	0.859151085360044	0.890978806332129
EX340234	866.373757661647	-0.0153474317180293	0.0874796643045849	-0.175439993283387	0.860733917775166	0.891474414838565
EX318918	536.24445151909	-0.00909846307454772	0.052694926322216	-0.172662981231114	0.862916343386518	0.893285445466486
EX318549	370.099124373976	0.0132109379509372	0.079197044138007	0.166810997742745	0.867518764989369	0.897371520742616
EX318547	370.129235101971	0.013190126426372	0.0792028577180879	0.166535991331531	0.867735161631155	0.897371520742616
EX318552	370.044137937058	0.0130427012974851	0.0791942742747743	0.164692478300033	0.869186037584521	0.897519584446604
EX318554	369.93492743581	0.0130767823019548	0.0792275500015688	0.165053473213496	0.868901893638736	0.897519584446604
EX318558	369.928728740396	0.0130500696842206	0.0792265425880245	0.164718404437773	0.869165630209725	0.897519584446604
EX318563	369.846832897455	0.0129009830183952	0.0792088421743724	0.162873015994788	0.870618417216807	0.898548030601205
EX395278	138.838220314694	-0.0305140878586978	0.189717121326495	-0.160839926546136	0.872219477766188	0.899749451262816
EX330012	4.20660726520558	0.0365444131751026	0.233060751582721	0.1568020909867	0.875400824869647	0.902385807692215
EX431243	889.635602323209	-0.0147827986065066	0.0944685629111826	-0.156483788373123	0.875651696828094	0.902385807692215
EX208897	17.4653820094718	-0.0222437077312516	0.143993621389706	-0.154477035278187	0.877233617058281	0.903563790656829
[truncated: 60 more rows]
