# Supplementary material for: Identification of Candidate mRNA Isoforms for Prostate Cancer-Risk SNPs Utilizing Iso-eQTL and sQTL Methods
Source: Int J Mol Sci. 2022 Oct 17;23(20):12406. doi: 10.3390/ijms232012406 (PMC9604153; doi:10.3390/ijms232012406)
Supplement: Supplementary file 1 [file ijms-23-12406-s001.zip › Supplementary Table S6_DE_EP_trans.csv]

	baseMean	log2FoldChange	lfcSE	stat	pvalue	padj
EX260294	1215.57611045701	2.43822610442196	0.142010926570066	17.1692852325626	4.50938612578863e-66	7.15865047468944e-63
EX260280	1018.05301826507	2.46362558989068	0.143279742148031	17.1945144020804	2.91893082294139e-66	7.15865047468944e-63
EX260289	3432.52440639909	2.31655467812465	0.140990532589051	16.4305690288921	1.15569378621054e-60	1.22310925707282e-57
EX335407	426.323711830667	-1.42720712155423	0.0942888433498673	-15.1365428914898	9.29743224443116e-52	7.37983684401723e-49
EX75071	118.713568076977	-1.68520571420833	0.114974918630601	-14.657159442075	1.21239884217657e-48	7.69873264782121e-46
EX502534	111.893533675351	3.46214093575108	0.24003556266922	14.4234499973742	3.68454604569505e-47	1.9497389491803e-44
EX260304	22.7328523143608	2.45433293251589	0.174132259368575	14.0946481795826	4.09684470969382e-45	1.62593524415974e-42
EX601081	217.527376206855	2.74674472097422	0.19486522275237	14.0956127634161	4.04124736405776e-45	1.62593524415974e-42
EX508922	1329.74173138974	-1.60549511296506	0.118850592478148	-13.5085158558234	1.39301425327338e-41	4.91424472682554e-39
EX508903	1496.20482301317	-1.59125882194779	0.118602579474414	-13.4167303021522	4.82537683195791e-41	1.53205714414664e-38
EX187495	2005.30609026467	-1.16185078738632	0.0866596862755256	-13.4070504674149	5.49823778984984e-41	1.58699136207029e-38
EX508897	758.886735396111	-1.60775035252633	0.120309850263092	-13.363414126196	9.89208384735684e-41	2.6172805179465e-38
EX508932	1935.03187542659	-1.58089071165193	0.119570600465704	-13.2213997880304	6.60236834884369e-40	1.49732282196991e-37
EX508893	892.769091030182	-1.63599755777401	0.123728065841026	-13.2225259212898	6.50424154518924e-40	1.49732282196991e-37
EX508934	1759.63534844833	-1.58684040790897	0.120318320546297	-13.1886848212645	1.01948304511471e-39	2.14362517214855e-37
EX508898	679.336263384145	-1.58094295074786	0.119910854983301	-13.1843188922974	1.08025205525596e-39	2.14362517214855e-37
EX508894	819.874422627622	-1.56717754938012	0.120417477340135	-13.0145356305167	1.01155347109874e-38	1.81733512770823e-36
EX508896	805.126342913551	-1.54661154844619	0.118850055127193	-13.0131327813942	1.03030022988183e-38	1.81733512770823e-36
EX508895	758.296969983125	-1.53808464094803	0.11881324525665	-12.9453971030384	2.49469914005522e-38	4.16877356298701e-36
EX508936	392.234431489373	-1.52302732794165	0.118650055816479	-12.8362967675074	1.02669333761303e-37	1.62987567346068e-35
EX508927	2552.07650045296	-1.51457723412817	0.118339744826591	-12.7985507856853	1.67039416084005e-37	2.52547688603199e-35
EX156187	775.393801468868	-1.22423823965145	0.095820175747697	-12.7764140495315	2.22074632019783e-37	3.20494071210369e-35
EX156170	771.127482152756	-1.22704906740159	0.0961092066337501	-12.7672375038699	2.49865980518166e-37	3.44923690497903e-35
EX156153	764.80535274658	-1.22463924022809	0.0960338771188481	-12.7521586857575	3.03230586087677e-37	4.01148796178489e-35
EX163988	419.866447203956	-1.13948345575381	0.0932130778615993	-12.2245019893634	2.29986808802903e-34	2.92083247179686e-32
EX262348	210.618284902251	1.04980436814469	0.0874565614902639	12.003723337117	3.39664848552555e-33	4.14783036213216e-31
EX227225	945.81227181618	-1.48050981376488	0.125082254479615	-11.8362898072498	2.53417574161774e-32	2.98000295542086e-30
EX227223	982.676937923556	-1.48393077604591	0.126828537604691	-11.7002908341587	1.27017423539568e-31	1.4402868562076e-29
EX227222	863.26575127072	-1.4828091406517	0.127821873085744	-11.6005899839773	4.09247101380259e-31	4.48055016166319e-29
EX227226	910.897915499934	-1.42376560857927	0.124335228493779	-11.4510233811209	2.32385640062491e-30	2.41903536048656e-28
EX601537	186.607841363392	-1.61030415637997	0.140642633497976	-11.4496160682539	2.36189279291601e-30	2.41903536048656e-28
EX227227	942.368412231271	-1.39879490813419	0.123946329262753	-11.285488779332	1.54778824275105e-29	1.53569614710456e-27
EX601549	190.506359146675	-1.59719542307172	0.142069292490983	-11.2423690937511	2.52513386226438e-29	2.42948485233013e-27
EX630381	371.80389190595	2.26248964329921	0.201814572425653	11.2107347656111	3.61182534806773e-29	3.37280749415149e-27
EX307435	227.157287707357	1.77351977354541	0.158445309773979	11.1932614229813	4.39947646698489e-29	3.99095365219344e-27
EX630378	374.601044779228	2.25513600553376	0.20154110148425	11.1894595639589	4.5922404370205e-29	4.05010094098336e-27
EX433528	491.517044395508	-0.579752549783418	0.0519864661639418	-11.1519899805296	7.00226007684793e-29	6.00869614702491e-27
EX302334	1821.92703125499	-0.579254231889938	0.0520435025230785	-11.1301930847769	8.94415542194791e-29	7.47307722754859e-27
EX630370	382.00347743442	2.23262053809702	0.200917698593669	11.1121148297255	1.09534189679131e-28	8.91720646746772e-27
EX187527	1929.45479942913	-0.979732695798415	0.0886018120879115	-11.057704946557	2.01179397686677e-28	1.596861469138e-26
EX187496	1947.24251562216	-0.981566481526047	0.0888105035716261	-11.052369281235	2.13504533404451e-28	1.61399260371222e-26
EX630376	387.0902901075	2.21459730009133	0.200361538746689	11.0530060506831	2.11995139380179e-28	1.61399260371222e-26
EX433557	742.996317460928	-0.552729496226944	0.0505793348269619	-10.9279708425961	8.47217226209107e-28	6.25561556561376e-26
EX630379	1200.71561202003	2.13138466364354	0.19728238540975	10.8037251233389	3.30516238939968e-27	2.38497513326e-25
EX307522	92.884716130142	1.64754820341006	0.152803193387143	10.7821581924392	4.17962510984082e-27	2.94895771638769e-25
EX174637	59.5091323422104	1.9752527899892	0.184448404125064	10.7089719716409	9.23819522315283e-27	6.37636300728483e-25
EX227229	1187.94841129015	-1.33145522854259	0.125022434773014	-10.6497304340611	1.7487070335872e-26	1.1813074109871e-24
EX613103	807.941246815939	0.738992097751604	0.0696627802749324	10.6081338533301	2.73150035411425e-26	1.80677367173182e-24
EX614396	154.50648581531	1.66414213711547	0.156946768095305	10.6032265417847	2.87873579455621e-26	1.86530329545224e-24
EX613078	805.977576848007	0.738174412425758	0.0697487303388527	10.5833383466561	3.56041773945509e-26	2.2502563743066e-24
EX370780	17.0952119394721	1.57321258145984	0.148669805772916	10.581923970916	3.61458504219328e-26	2.2502563743066e-24
EX364095	157.891675021335	-1.21826143768262	0.115627804010734	-10.5360596277477	5.89159808283753e-26	3.59727382942484e-24
EX433529	409.090308540258	-0.566994823430719	0.0539364675152692	-10.512272114784	7.58439013098516e-26	4.54347899356186e-24
EX131206	170.902591365009	-1.21646946838993	0.116182783734996	-10.4703074696902	1.18258265284636e-25	6.95314800516144e-24
EX187497	2491.78116875001	-0.970099033401028	0.0935098894862021	-10.3742934435205	3.24604679890634e-25	1.87385428845957e-23
EX573164	13321.9941546729	1.78663781782293	0.173726759830024	10.284183159641	8.30432101257313e-25	4.70825343123566e-23
EX227230	1291.51102612501	-1.29519583230047	0.126010298319236	-10.2784919135673	8.80952168705061e-25	4.82245368213546e-23
EX302325	408.769651003957	-0.786476376540477	0.0765116281955631	-10.279174487442	8.74735946172299e-25	4.82245368213546e-23
EX91489	346.555325794896	2.00648171401061	0.195870352876175	10.2439276008201	1.26014528936691e-24	6.78129032837279e-23
EX91475	350.022047675618	2.00694196572911	0.1960146953294	10.238732164221	1.32967328570371e-24	7.03618780351544e-23
EX451799	96.1435549977806	-0.779572428189948	0.0766827279796535	-10.1662062465591	2.80626646715619e-24	1.46063869397064e-22
EX378909	5769.72209998912	-1.8144778005336	0.178777143863833	-10.149383535938	3.33463115340073e-24	1.70765385678183e-22
EX351602	735.345475156656	-0.523544250177542	0.0518603258170759	-10.0952749896754	5.79683735407008e-24	2.92142199986865e-22
EX227231	823.961445818909	-1.29176057384871	0.129174249445871	-10.0001399612545	1.52181822008974e-23	7.54964507622644e-22
EX191516	14833.2149022829	-1.64366966653256	0.164454186422135	-9.99469640932977	1.60779132740416e-23	7.85344225308957e-22
EX378913	4930.76541610098	-1.68656641683885	0.169656323788907	-9.94107604817219	2.75831275080255e-23	1.32691560360577e-21
EX351601	775.194552546906	-0.574216852330493	0.0579299787953571	-9.91225725041203	3.68231194614689e-23	1.74497618343528e-21
EX378446	179.089997474244	1.4681670138756	0.148803709964023	9.86646780668683	5.81772451506918e-23	2.71636401990362e-21
EX353663	105.472864064454	-0.923369205233823	0.0946449519654892	-9.75613792450881	1.73642246009014e-22	7.99005987070462e-21
EX159936	2671.98074316976	0.870239578116194	0.0893622221120045	9.73833861276924	2.06909352142447e-22	9.38481704360383e-21
EX159910	2663.92856688496	0.868309183365346	0.0894276963729997	9.70962261784827	2.74350992428166e-22	1.22685126895694e-20
EX498446	3216.65655774856	-1.14044312829276	0.117761321427222	-9.68436082808026	3.51399618718555e-22	1.54957470754363e-20
EX436620	315.210836949821	-1.48192085991477	0.153893821200372	-9.62950200570614	6.00196433542484e-22	2.61044339246217e-20
EX200530	424.936549513679	1.10704871232909	0.115132576150983	9.61542553236473	6.88241783787304e-22	2.95292927503336e-20
EX433526	503.251276534427	-0.510192583777975	0.0531986161496012	-9.5903356272135	8.77989382354996e-22	3.71682171863615e-20
EX163220	33.560435372545	1.58231584589594	0.165088752455048	9.58463748962422	9.27828926506237e-22	3.87612742323329e-20
EX121694	236.99509931903	-0.882673410331798	0.0923763940626913	-9.55518365149403	1.23364923220787e-21	5.08680040553247e-20
EX564418	20.8138056113915	1.61527439364737	0.169464530874195	9.53163700577853	1.54822301208911e-21	6.30206161972168e-20
EX509340	93.6401865421799	-0.686874609580342	0.0722325320669568	-9.50921406082837	1.92108424723454e-21	7.7208132721135e-20
EX439179	287.270043001173	0.879694546610354	0.0925887155464465	9.5010989343411	2.07686826111908e-21	8.24257091131635e-20
EX439161	291.819915997913	0.88333197675947	0.0929944336014117	9.49876183498858	2.12400665485222e-21	8.32558164093307e-20
EX401107	90.7962372241622	1.54271341510444	0.16265121698024	9.48479478817464	2.42860459100562e-21	9.30648032937051e-20
EX302324	333.335346799333	-0.796520101302794	0.0839802555338979	-9.4846115463567	2.43287517271733e-21	9.30648032937051e-20
EX189367	403.312216452895	-0.789760535355564	0.0833259529766248	-9.47796583349144	2.59288152806948e-21	9.80047482335784e-20
EX319847	685.726209730651	-1.37687187675166	0.14575697985243	-9.44635295095755	3.50842127281181e-21	1.31049853425618e-19
EX196738	1747.04776346375	-1.16023361120431	0.122920623808761	-9.43888482871188	3.76767787573148e-21	1.39097409947063e-19
EX491597	267.41251111238	-1.1765035534328	0.125034118880922	-9.40946010547141	4.98691829915081e-21	1.81993857469009e-19
EX378916	6262.09430444138	-1.55091145246652	0.165673720999733	-9.36123993055614	7.88063629817784e-21	2.82233257637577e-19
EX348468	181.966702645999	-1.31622618834767	0.140610016717523	-9.36082804820295	7.91142045031317e-21	2.82233257637577e-19
EX348457	181.881780347835	-1.31578830355421	0.140604579951909	-9.3580757042498	8.12020568073065e-21	2.83314868530987e-19
EX410734	108.697777796315	-0.897466090535611	0.0958992569012029	-9.35842591001718	8.09334045927069e-21	2.83314868530987e-19
EX199942	177.47377670788	-0.478362303863749	0.0512996634613291	-9.32486241794451	1.11127674035705e-20	3.83511266373221e-19
EX487532	1189.70317307279	-1.68563371210883	0.181677719827671	-9.2781531698423	1.72441490551588e-20	5.88711540323971e-19
EX537169	319.173264640845	-0.650144536253442	0.0703279353091684	-9.24447068430694	2.36407889707503e-20	7.98505372150341e-19
EX273091	565.508968077224	-0.647578658332835	0.0702815006517957	-9.21406988079572	3.1398860410898e-20	1.04938296636422e-18
EX227898	1002.35547251305	-0.644728861836571	0.0699809794511096	-9.21291566499142	3.1738436103311e-20	1.04968265237513e-18
EX157321	89.9706569960643	1.04410233035302	0.113422700391385	9.20540885334389	3.40372956867156e-20	1.11410735881775e-18
EX621157	89.7261116983985	-1.46952287154648	0.160163050985671	-9.1751678211846	4.50871613806442e-20	1.46073201411781e-18
EX383917	216.325705129562	-1.32826122046736	0.145093295078532	-9.15453205296931	5.45939025530846e-20	1.7508650566267e-18
EX439924	31.2002068123703	-1.77561391370551	0.194388871416014	-9.13433933111068	6.58073502892641e-20	2.08938337168414e-18
EX329386	90.8043138194163	1.48961191353685	0.163167073590914	9.12936587483052	6.89016891881939e-20	2.16596894230214e-18
EX227892	995.148535632745	-0.645499009184571	0.0707904918793597	-9.11844220950778	7.62118720317649e-20	2.37228131079268e-18
EX501472	381.4114851199	-0.659356699739083	0.0724167499479422	-9.10503026182577	8.62423908047828e-20	2.65844262917656e-18
EX442525	111.746362491748	-1.18318860445937	0.130249420171501	-9.08402204709594	1.0463507508264e-19	3.19438810949406e-18
EX178882	259.715655134821	-1.38288946842622	0.153518235780922	-9.00798176445741	2.09883254763725e-19	6.34646984642691e-18
EX340181	24.2872498568853	1.16873858921101	0.129984457823941	8.99137180534321	2.44163561927458e-19	7.31338970867622e-18
EX141696	269.164482487808	-1.11427959373059	0.12395674195529	-8.98926170657585	2.48896717877675e-19	7.34784558846118e-18
EX141691	269.456848158781	-1.11399389349445	0.123931313205248	-8.98880085010895	2.49942464111435e-19	7.34784558846118e-18
EX273095	491.238810956493	-0.620292764489729	0.0690195696394523	-8.98720127827577	2.53605906509138e-19	7.38714452446343e-18
EX141699	269.028408989884	-1.1141229056552	0.123981847695684	-8.98617762488776	2.55978131039048e-19	7.38845969135434e-18
EX141703	265.543364660739	-1.11224709147044	0.123949441348963	-8.97339333978165	2.87517154282721e-19	8.2240267103391e-18
EX141707	264.518412555645	-1.11159423566178	0.123916868647105	-8.97048358143569	2.95215446621776e-19	8.36883074128696e-18
EX141710	261.476186521828	-1.11222427176468	0.124021958873618	-8.96796246298663	3.02049945718544e-19	8.48680157218033e-18
EX163974	60.0908171109506	-1.14937160948463	0.128318376281335	-8.95718635781875	3.33068491784503e-19	9.19100215429083e-18
EX163976	60.0826466786521	-1.14932676908615	0.128339833546417	-8.95533940887079	3.38692047890402e-19	9.19100215429083e-18
EX163978	60.080705635542	-1.1493837630768	0.128337976192501	-8.95591310675475	3.36935293137107e-19	9.19100215429083e-18
EX163980	60.0733219930578	-1.14960324595251	0.128341329213246	-8.95738927592364	3.32456303179257e-19	9.19100215429083e-18
EX199506	39.3360132958104	0.976861139719933	0.109247598123911	8.94171731457155	3.83168717408448e-19	1.03098362523036e-17
EX397036	62.5027377053433	0.868028052560328	0.0971405195121162	8.93579792366728	4.04250202698644e-19	1.0785667172842e-17
EX437419	2204.42276298003	-1.88540789324126	0.211816101348039	-8.90115473395156	5.52686457517626e-19	1.46231625218205e-17
EX355310	75.3745498598215	1.51903220797611	0.171155414752827	8.87516302168886	6.98310532842543e-19	1.83234375353312e-17
EX598022	195.472912855266	-0.671768397917437	0.0757901449786552	-8.86353229838296	7.75184264991866e-19	2.01738527979441e-17
EX335556	741.57075472229	-1.21931055083238	0.137685378292449	-8.85577369183326	8.31053386103019e-19	2.14519878120088e-17
EX258789	107.864943885623	1.03488089417213	0.116933071414471	8.85019850803358	8.73637632046713e-19	2.23693506592606e-17
EX250528	439.51539134579	-0.553553678158177	0.0627838080487006	-8.81682228845998	1.17753914419027e-18	2.99094942624329e-17
EX56195	26067.9578317453	1.23581047660371	0.140474289255322	8.79741398340545	1.40005043597748e-18	3.52790486843531e-17
EX349811	14081.8775944451	0.665773458247408	0.0759020982105662	8.77147633521845	1.76338771607467e-18	4.40846929018666e-17
EX378903	336.899975351357	-1.45777359837136	0.166289087493699	-8.76650188140937	1.84303031867402e-18	4.57157911077344e-17
EX248993	124.630167742016	-0.88192113957616	0.100664509961094	-8.7609937198027	1.93536587668623e-18	4.76340051044867e-17
EX351603	553.053322500044	-0.449443756917479	0.0513475337961396	-8.75297650519818	2.07797962757246e-18	5.07506562887889e-17
EX57791	301.570382581013	0.842446220319505	0.0966638964254042	8.71521065747254	2.90218506523489e-18	7.03392181841281e-17
EX250608	34.0976467515793	1.05186983135659	0.121092239831208	8.68651726008878	3.73720187548149e-18	8.98910299594979e-17
EX601137	88.6277887994516	-1.29246315320542	0.148810571858908	-8.68529121997357	3.7777329238903e-18	9.0182722055276e-17
EX307527	689.600295891276	0.847795414595294	0.0976519723892279	8.68180533226808	3.89535719416671e-18	9.19721361319462e-17
EX307529	696.878455243313	0.847634171684465	0.0976384030425331	8.68136046136703	3.91062626072842e-18	9.19721361319462e-17
EX250526	590.444757324041	-0.548736058472856	0.0632796043627284	-8.67161013408707	4.26052256498558e-18	9.94644054693325e-17
EX429120	453.941364283773	-2.1689875342267	0.250198755502363	-8.66905804495985	4.35709816564646e-18	1.00976545079763e-16
EX429121	454.581883547897	-2.16867440428204	0.250187463666054	-8.66819772863102	4.39013862180559e-18	1.01005000900237e-16
EX429118	446.126743567957	-2.16835516962374	0.250235726176185	-8.66525017333876	4.5052259528939e-18	1.02907139571497e-16
EX307531	692.67677282697	0.845864571044165	0.0976291818584275	8.66405469084805	4.55274799794601e-18	1.03249820667704e-16
EX429117	434.613932310794	-2.16909015422287	0.25073174306136	-8.65103926506844	5.10325389417203e-18	1.14913695843945e-16
EX383728	365.829739193435	0.95385817115367	0.110332408370746	8.64531269859041	5.36581487767929e-18	1.19975086173463e-16
EX388595	180.709391738848	0.606428502217597	0.0701666160889104	8.64269272226513	5.49034345897632e-18	1.21542738021416e-16
EX309844	59.3544648195889	1.22603631316505	0.14186568701693	8.64223293839005	5.51248953545948e-18	1.21542738021416e-16
EX383707	373.470332277251	0.953109449128943	0.110374122903548	8.63526181731771	5.8592684099701e-18	1.28297773804518e-16
EX393149	267.821104610839	-0.957620033124247	0.11096111833765	-8.63023054805782	6.122843113214e-18	1.33150869071606e-16
EX250512	260.903001693409	-0.551826233194665	0.0640390913198793	-8.61702160073224	6.87181744883213e-18	1.48421907483279e-16
EX429134	377.080421482941	-2.16905528761334	0.251868820197977	-8.61184518952521	7.18938885493083e-18	1.54231821718955e-16
EX429142	550.152840986667	-2.13888758968369	0.249392353368671	-8.57639603136435	9.78920770108643e-18	2.08595533227848e-16
EX429128	679.355091733383	-2.13904068563573	0.249723534671188	-8.56563514709264	1.07481716986867e-17	2.27502967622202e-16
EX429132	685.170427569092	-2.13765676571309	0.249739752965878	-8.55953743978098	1.13321262699211e-17	2.38274840443705e-16
EX429124	686.357204573045	-2.13672653985087	0.249742937398303	-8.55570356507462	1.17151995075707e-17	2.4470893708248e-16
EX250513	620.549622999737	-0.548529674563153	0.0642166629037701	-8.54185891573244	1.32079630467136e-17	2.74086814858272e-16
EX429122	586.044370439789	-2.12880928834106	0.249415441358124	-8.5351944400443	1.39919918507778e-17	2.88471260559866e-16
EX297896	3.21462137219166	-2.16419546991665	0.254131886307672	-8.51603276299023	1.65112139047606e-17	3.38213575145903e-16
EX504652	194.035089141628	-0.625578069088227	0.073488800091385	-8.51256338803064	1.70129703173368e-17	3.46257568958618e-16
EX235397	606.347551395623	-1.22043264222008	0.143876494892289	-8.48250190647011	2.20402492340373e-17	4.45718416038653e-16
EX273089	1950.45929285537	-0.519897270773977	0.061535401070674	-8.44875082843564	2.94436110259594e-17	5.91667500046969e-16
EX355336	175.424911099521	1.38378507505561	0.164772043554316	8.39817875172164	4.53456558271443e-17	8.99827857819895e-16
EX252620	469.725388369704	-0.540074087026271	0.0643065138769861	-8.39843515789701	4.52467697759917e-17	8.99827857819895e-16
EX429114	1223.66716437351	-2.09226580881268	0.249264479190261	-8.39375837106606	4.70843309347734e-17	9.2852640197457e-16
EX295883	1703.45137344293	0.903069037112594	0.107703552334945	8.38476556747323	5.08269485913636e-17	9.90034121334843e-16
EX162882	278.182549818578	0.778663850262059	0.0928656794320562	8.38483985713749	5.07948600618604e-17	9.90034121334843e-16
EX235359	1124.6804647524	-1.21691516709682	0.145856686988053	-8.34322506719557	7.22913912719188e-17	1.38379161974369e-15
EX99630	3414.06486252284	-0.533490725283605	0.0639437131128893	-8.34313022050745	7.23494201188825e-17	1.38379161974369e-15
EX99628	3414.06305466468	-0.533491602909534	0.0639435397207136	-8.3431665691275	7.23271759763394e-17	1.38379161974369e-15
EX182603	17.0178210788478	1.85227024211666	0.222687998249468	8.31778208379979	8.96246002580456e-17	1.69379824892437e-15
EX101205	31.2459166623582	1.2129345757519	0.145814241121888	8.31835468483485	8.9192764921119e-17	1.69379824892437e-15
EX345251	38.2609224653507	2.01886593331296	0.243228289814407	8.30029243248568	1.03855438911678e-16	1.95113028724602e-15
EX56209	22143.1948578585	1.15264623311976	0.139121523718942	8.2851754517035	1.17935093076215e-16	2.20261129715872e-15
EX80686	2023.75495917358	-0.420975449507594	0.050876010937283	-8.27453728686686	1.28955412837782e-16	2.39434757754361e-15
EX541679	391.981011879191	0.838776043138226	0.101391328562445	8.27266054238199	1.31002287469951e-16	2.41821082975054e-15
EX565784	594.840014287793	0.938438987728367	0.113564287192218	8.26350440733158	1.41456976378034e-16	2.59610346820958e-15
EX616684	177.498815577619	1.02302520039356	0.123835803878508	8.26114232195097	1.44284925773504e-16	2.63278528351078e-15
EX558761	157.295683237679	0.886460993374586	0.107396170925089	8.25412103372765	1.53024218787873e-16	2.77629654086569e-15
EX57797	44.9887079219951	1.18970474789893	0.144463667918603	8.235321482833	1.79076094646339e-16	3.23049204830754e-15
EX56202	12277.7235775363	1.11046196384283	0.13518475651089	8.21440221888756	2.132237595716e-16	3.80328896988668e-15
EX398876	246.680517551165	0.50280397502225	0.0612068444430798	8.21483250112396	2.12460607188894e-16	3.80328896988668e-15
EX240083	518.468097802134	0.49462461097642	0.0605551319269646	8.16816998389146	3.13102548273506e-16	5.55363458529821e-15
EX331542	337.23592167237	0.551979412943537	0.0676255380171808	8.16229236953801	3.28725333529956e-16	5.79834963309783e-15
EX106557	351.527444346347	-0.802969655002007	0.0984484878988165	-8.15624162584685	3.45610698862664e-16	6.0625081154086e-15
EX252626	488.212474151511	-0.514713516767354	0.0632607045731437	-8.13638609055055	4.07251657954282e-16	7.10452754947718e-15
EX430673	348.890502325303	-0.750851063212106	0.0923258851530816	-8.13261700082432	4.20120376393801e-16	7.28897374344436e-15
EX330863	293.802443690271	-0.618995327246385	0.0764334398911948	-8.09848841197705	5.56462630792114e-16	9.60200463459218e-15
EX428746	57.2678204301287	0.740667428598352	0.0916946679742071	8.07754087518693	6.60858812628007e-16	1.13417661086158e-14
EX555793	290.815752856088	1.53851618196609	0.191277276090168	8.04338190826618	8.73924238383948e-16	1.49177927788658e-14
EX542485	34.8578342467031	2.46313637933485	0.306559230487833	8.03478132240617	9.37459487268292e-16	1.59167586742076e-14
EX97169	124.623212765569	1.05081427910832	0.130907124100368	8.02717412310315	9.97434716202281e-16	1.68449745954375e-14
EX160422	1321.54514819266	0.715299115173596	0.0893826825726597	8.00265884381044	1.21760946564985e-15	2.04545505472924e-14
EX157195	77.2416228581061	1.27541309773265	0.159390974264282	8.00178996094172	1.22623427088098e-15	2.04910200528796e-14
EX392420	408.804256442614	0.803157952441203	0.100420304452469	7.99796372676159	1.26493621325145e-15	2.10270810317977e-14
EX268212	27.8190150161186	1.2642706633781	0.158183494109017	7.99243100867904	1.3230355374956e-15	2.18783220393153e-14
EX398854	283.31765582464	0.47202574310797	0.0590683155754402	7.99118340364917	1.33649555529696e-15	2.19863906117505e-14
EX355338	271.866946762886	1.12851165555244	0.141398060427049	7.98109713912704	1.45038263958274e-15	2.37369323746144e-14
EX305717	943.239599886287	0.399077749165569	0.0500397514294978	7.9752144598048	1.52116449742048e-15	2.4767678355436e-14
EX188479	180.234339660903	1.75251215532722	0.219935773642043	7.9682905891405	1.60884203881967e-15	2.60615993533288e-14
EX418494	3866.47713375184	1.63739101233597	0.205533958353255	7.96652302838326	1.63201087344418e-15	2.63027133156612e-14
EX331543	326.844410579899	0.543786321840212	0.0683491636632191	7.95600549729684	1.77682509766401e-15	2.84920186115315e-14
EX603969	234.916852556309	0.81068092779871	0.102199350745663	7.93234909893116	2.15038934155594e-15	3.43089756755784e-14
EX250490	877.191446059266	-0.484087940636482	0.0610475466826216	-7.92968705447237	2.19698809889991e-15	3.48771860700361e-14
EX398865	268.745624597554	0.459574150388482	0.058136410891829	7.90510014874473	2.67718274754571e-15	4.22888319575007e-14
EX251738	171.464948817513	0.807298400808433	0.102183578896466	7.90047099080763	2.77851502696483e-15	4.36722040129373e-14
EX565786	1312.09461415005	0.800650510917011	0.10135314582536	7.89961184131966	2.79773302805684e-15	4.3757647113697e-14
EX152453	381.91668978371	0.795873417568416	0.100891694161001	7.88839382851852	3.06100481765806e-15	4.76406387061978e-14
EX331521	325.223842037363	0.539575674570636	0.0684440165235949	7.88346011787058	3.18437831998761e-15	4.93190300778569e-14
EX162879	580.761527298095	0.671092033583271	0.0851476709089368	7.88150781365454	3.23453884384376e-15	4.98527224718638e-14
EX324757	21.7825616118125	1.66556784727099	0.211624685082923	7.87038547331258	3.53550191260203e-15	5.4228109045949e-14
EX307408	696.414282050915	0.941104843360612	0.119630405913395	7.86676962411972	3.63915904431108e-15	5.55496632965754e-14
EX235361	662.20371707324	-1.12256045445172	0.14282754662791	-7.85955147277145	3.85511383035001e-15	5.85645282840253e-14
EX235402	657.123079422389	-1.12192134457501	0.142827847655166	-7.8550602210551	3.99580116527515e-15	6.04127080940409e-14
EX220491	112.808305206549	1.13928273741548	0.145174289306961	7.84768944180293	4.23772002484593e-15	6.37666401842931e-14
EX492900	251.748125476061	-1.02564912323095	0.131107711421346	-7.82295039789675	5.15994404979381e-15	7.727746395328e-14
EX331545	241.27015270906	0.546740130613553	0.0699681128473983	7.8141328722986	5.53426907148941e-15	8.24943863942671e-14
EX220455	1898.7431244806	0.830338211997452	0.106288187385377	7.81214011098742	5.62250068506957e-15	8.34179424069902e-14
EX383732	375.186293814626	0.760335156773003	0.0974142971841015	7.8051700700161	5.94213589739729e-15	8.77501463917972e-14
EX307412	731.144479058883	0.931471005798871	0.119413006469355	7.80041499112506	6.17039219463018e-15	9.06990519349576e-14
EX383730	411.391166928574	0.76465087242788	0.0981411485954518	7.79133812240013	6.63032199582626e-15	9.70104715979188e-14
EX383706	410.037899940054	0.764466123859031	0.0981520710608108	7.78858882545026	6.77617271117073e-15	9.86553603919553e-14
EX162808	488.65776369082	0.75790619727216	0.0973165003835789	7.78805438219446	6.80488942546085e-15	9.86553603919553e-14
EX439655	171.4428356515	0.824854341845162	0.10593457312529	7.78645080175664	6.89177385762655e-15	9.94608272634741e-14
EX349682	1039.61922525163	0.876374609152578	0.112739527009973	7.77344585697129	7.63793094086923e-15	1.09730455824705e-13
EX309908	334.502813706807	-0.855329620375203	0.110138236246651	-7.76596438733342	8.10263180774941e-15	1.15882234187407e-13
EX547794	143.89966775067	2.05217347546444	0.264312251256395	7.76420111330269	8.21614397027359e-15	1.1697873141533e-13
EX347397	1414.56704538196	0.579154071275599	0.0746627293675155	7.75693677664534	8.70052753185225e-15	1.23322209435852e-13
EX160423	1638.39119070149	0.746484797860845	0.0963332075775872	7.74898725612996	9.26283133398175e-15	1.30708842157298e-13
EX383712	260.994028511926	0.635396167268008	0.0820683789817283	7.74227753919049	9.76515358605197e-15	1.37187445290774e-13
EX239325	4.45041538560752	-2.05207152087454	0.265090154527122	-7.74103257261703	9.8612628804165e-15	1.37927355265737e-13
EX250509	985.762374343475	-0.471516116131012	0.0610710618487215	-7.72077808797561	1.15621699734612e-14	1.58917271280256e-13
EX579956	180.931565871044	0.817217500805824	0.105835206548575	7.72160349524852	1.1487527123716e-14	1.58917271280256e-13
EX72514	819.267000426688	-0.421350746588539	0.0545626161590781	-7.72233401272559	1.14218609781917e-14	1.58917271280256e-13
EX72506	819.160237583479	-0.421263742081258	0.0545587432741993	-7.72128749308037	1.15160475009462e-14	1.58917271280256e-13
EX581390	371.042692876532	0.77742804028306	0.100706716619356	7.7197238315447	1.16582024113388e-14	1.59546520068969e-13
EX250521	983.80960772032	-0.471624685295341	0.0611231593832147	-7.7159736187468	1.2006214589474e-14	1.63603997088326e-13
EX160416	1679.31257785321	0.924267964695874	0.119840903525992	7.71245824674056	1.23417061476206e-14	1.67456910336305e-13
EX250492	1017.66308969488	-0.465466617954421	0.0604062907993334	-7.70559840366093	1.30231578031749e-14	1.75951174574809e-13
EX579950	178.804375481711	0.81721087422409	0.106075694510437	7.70403510432526	1.31835607273505e-14	1.77363581819228e-13
EX72547	782.679161737779	-0.419940957784135	0.0545829942543033	-7.6936225929201	1.43026534356988e-14	1.91607277039425e-13
EX494511	361.817322754534	0.615997886490956	0.080173644242195	7.6832965784878	1.55046078523673e-14	2.06836680383472e-13
EX160445	1378.80978420111	0.804430223565799	0.104717593185553	7.68190137965069	1.56744489283065e-14	2.08227511913695e-13
EX106573	370.484173917856	-0.829963865252325	0.10809107553736	-7.67837549146653	1.61118647390829e-14	2.13146543944117e-13
EX160451	1503.71426899339	0.92601988853673	0.120753088980735	7.66870559050019	1.73740709152299e-14	2.28890768281556e-13
EX588679	119.676932609986	2.01645245221407	0.26306568080692	7.66520530549201	1.78545366984946e-14	2.33284584435063e-13
EX520837	561.711632321665	1.99218807215871	0.259883609781021	7.66569339958508	1.77867624945741e-14	2.33284584435063e-13
EX430674	403.082180998123	-0.736783189303264	0.0963019655803688	-7.6507596170338	1.99795524787066e-14	2.5997983245858e-13
EX432653	377.046707446776	-0.319477236592745	0.0418091920063246	-7.64131573134484	2.1501308197192e-14	2.78639402147284e-13
EX148697	98.3005264927299	1.13225394453062	0.148413233944689	7.62906322055205	2.36465662372763e-14	3.05194503265659e-13
EX160415	2223.43876463587	0.867652605951583	0.113874616294132	7.61936798724735	2.54920769823392e-14	3.27681556351931e-13
EX79069	163.095172685731	-1.0089706509554	0.13266474599	-7.60541652136774	2.83987764781764e-14	3.63573045637944e-13
EX162877	829.057023893465	0.609372830700013	0.0801372349573812	7.60411600205687	2.8685786677941e-14	3.65772581134388e-13
EX202432	609.462209725308	-0.380681002901255	0.0501045153210604	-7.59773845654273	3.01350594760705e-14	3.82715255346095e-13
EX312181	49.6016860570347	0.886975897724982	0.116783156724282	7.59506698229676	3.07633264781742e-14	3.89137695490849e-13
EX500708	648.375078520387	-1.05241112665431	0.139061536008466	-7.56795269822306	3.79151986225904e-14	4.77701411217161e-13
EX111632	73.7177355060585	0.771498816728335	0.102039808834603	7.56076305453354	4.00711614646674e-14	5.02869318775964e-13
EX486409	237.968495814307	-0.916186493253319	0.12136237416336	-7.54918070422787	4.38004801497609e-14	5.47506001872012e-13
EX199559	37.6309789606897	-1.22508532865069	0.162361901696907	-7.54539898736619	4.50904891619342e-14	5.61420796428005e-13
EX66930	1616.57546304591	0.486209144787562	0.0644837199971158	7.54002940291454	4.69865504273721e-14	5.82743350026979e-13
EX370768	51.4041477424942	0.996463051582455	0.132235103658082	7.5355410478521	4.86314179420711e-14	6.00796700257105e-13
EX445324	113.506230316007	1.08799260476124	0.144503289862856	7.52918916789939	5.10563711425251e-14	6.28309993711308e-13
EX66919	1759.46517146542	0.479000899971507	0.0637470300804724	7.51408966608844	5.73082975649648e-14	7.02524497176692e-13
EX416139	687.99479982162	-0.973741672157219	0.129620897776082	-7.51222749466941	5.81296566287249e-14	7.09852537677699e-13
EX247407	417.702895853935	-0.557243433946496	0.0741973791603312	-7.51028459835977	5.89989579965334e-14	7.17707630800742e-13
EX101225	89.9522952579445	1.02869692395564	0.137067592430393	7.50503387208793	6.14127191403785e-14	7.44219020117182e-13
EX441811	490.883023042641	0.88181406369575	0.117577590524526	7.4998480557552	6.38918518239158e-14	7.71317983045371e-13
EX160449	2672.29473719721	0.876504430213675	0.117026052273347	7.48982310508392	6.89665022933915e-14	8.29426684778477e-13
EX207704	1063.45231165206	0.516273894524717	0.0690611416280915	7.47560614194532	7.68488012475752e-14	9.20735637588872e-13
EX166122	748.904754857106	0.731095809214671	0.0978066231862543	7.47491105814416	7.72560880920524e-14	9.22135637940851e-13
EX383731	401.434655474147	0.564947120562428	0.0757863106687306	7.45447450307836	9.02267223181835e-14	1.07292076164881e-12
EX520839	789.478521691595	1.93550098138809	0.259840634003812	7.44880025715953	9.4192852153914e-14	1.11590412533088e-12
EX413053	69.3669188021089	1.15726076556221	0.155388400788525	7.44753636493869	9.50993413365417e-14	1.11863487533631e-12
EX130870	9.10057362876992	2.14929289935773	0.288592666335508	7.44749659320531	9.51280051467101e-14	1.11863487533631e-12
EX274194	335.555813091702	-1.29475839637559	0.173948534650265	-7.44334178484911	9.81696601284977e-14	1.15014269707742e-12
EX134054	161.890574570445	0.386980694130302	0.0520344075607947	7.43701547246734	1.02985492480032e-13	1.20212845082391e-12
EX307476	16768.7308974508	0.588380595842239	0.0791749022689099	7.43140286859921	1.07451892658813e-13	1.24966944758875e-12
EX430702	308.993546434486	-0.720648257902734	0.0970368685458306	-7.42654074376247	1.11474569826411e-13	1.29172174890093e-12
EX416145	200.83585246393	-1.1053195999396	0.148973617363838	-7.41956609162602	1.17504653291964e-13	1.35664463346176e-12
EX416141	433.757733682272	-1.04061325411395	0.140623791412286	-7.39998007209919	1.36204936392532e-13	1.56685026466046e-12
EX339771	105.687127952907	1.00311454791529	0.135698025817316	7.39225601753212	1.44358227152182e-13	1.65464754948801e-12
EX237090	1461.90455597213	0.409730204987283	0.0554430842223111	7.39010483876366	1.46713088851734e-13	1.67559013346855e-12
EX386893	2425.23084903801	-1.32478301457752	0.179358086779842	-7.38624635422018	1.51031848239446e-13	1.71873160630911e-12
EX585346	53.4953459551979	1.22214277721999	0.165881997322591	7.36754317494314	1.73801157959699e-13	1.96376753210692e-12
EX582078	63.7989673788748	1.05091055758109	0.142638322242213	7.36765927319692	1.73649914214406e-13	1.96376753210692e-12
EX206446	29.5175258911938	0.809481097734586	0.109970346719715	7.36090338787177	1.82669742199794e-13	2.05665401235584e-12
EX586873	17.6200120119627	-1.12020138533541	0.152319913745167	-7.35426746111164	1.91976994825275e-13	2.14622168510651e-12
EX157350	72.5563907994119	0.582952701437175	0.0792667076133525	7.35431960011137	1.91902081908736e-13	2.14622168510651e-12
EX433360	122.962158232044	0.958250699050336	0.130368257657106	7.35033754589804	1.97706938525755e-13	2.19482353083662e-12
EX160414	2588.43992429331	0.785632478531209	0.106883819195775	7.35034062632247	1.97702382025638e-13	2.19482353083662e-12
EX582075	59.9472805303167	1.04336558450665	0.141966714656482	7.34936768122934	1.99146684061588e-13	2.20310356061165e-12
EX160413	3031.78334098698	0.665290615493325	0.090564102224729	7.34607420766398	2.04113082792029e-13	2.24241881614081e-12
EX167233	814.533992961426	0.505624774706716	0.0688285498744324	7.34614888195603	2.03999140940406e-13	2.24241881614081e-12
EX160448	2458.25929576975	0.791265971539863	0.107795038548611	7.34046744816588	2.12849138360244e-13	2.33033108377164e-12
EX430675	394.035510271439	-0.714142125972317	0.0974720260432178	-7.32663672811803	2.36000405184325e-13	2.57491851017262e-12
EX280723	161.978023065048	-0.353391347792523	0.0482371144103884	-7.32612951898334	2.36894855095033e-13	2.57582590728332e-12
EX167226	808.551899383578	0.50403418372426	0.0688165815916711	7.3243130080914	2.40125627657688e-13	2.60204391745105e-12
EX372087	502.514301202915	0.60631448307641	0.0829567506394147	7.30880221806006	2.69534151568604e-13	2.91078548037523e-12
EX425297	519.464177679548	-0.35614484183544	0.0488807199782611	-7.28599828304143	3.19297042720943e-13	3.43489476861551e-12
EX386894	2179.31848182118	-1.29129261567758	0.177238895942105	-7.28560516479056	3.20229559530768e-13	3.43489476861551e-12
EX180787	12.4730309395479	1.30705515620022	0.179418538745543	7.28495040333551	3.21788661816209e-13	3.43999663726082e-12
EX591328	1039.36281504573	0.554535901712262	0.0761761920143767	7.27964849710005	3.34691076606519e-13	3.55905986066893e-12
EX111603	58.1147697263722	0.743636412241132	0.102155487875298	7.27945632396074	3.35168156957483e-13	3.55905986066893e-12
EX441838	117.169460655052	0.810546086923248	0.111408210598653	7.27546096080148	3.45239526064078e-13	3.65378498417816e-12
EX188474	402.956695855231	1.58242212465733	0.217521796422646	7.27477499120447	3.46998337090406e-13	3.66019840618618e-12
EX180833	49.6079361864793	0.626785432466214	0.0863197559854792	7.26120486915709	3.83657339056443e-13	4.03348361425234e-12
EX237093	1133.15823370591	0.603394195513439	0.0834274404343811	7.23256272003252	4.73963623962868e-13	4.96645051512246e-12
EX416143	325.98111018813	-1.05220985705984	0.145862215203587	-7.21372464823205	5.44417896808867e-13	5.68594349463208e-12
EX166116	898.628523829184	0.787382439409899	0.109300015116135	7.20386395713927	5.85297647486532e-13	6.09285255990079e-12
EX307439	213.490762743503	0.772880569663079	0.107415289610099	7.19525658282465	6.23434152211606e-13	6.46863867082304e-12
EX386895	2585.45651220426	-1.25648207511061	0.174651445311661	-7.19422660870885	6.28157946559309e-13	6.49642176001891e-12
EX240820	90.8093497025533	1.64310938113809	0.228463459629568	7.19200078560586	6.38486628592449e-13	6.58180209669164e-12
EX237091	1229.61865884391	0.465577414950767	0.0648029467622808	7.18450993684998	6.74486766572742e-13	6.93040609666167e-12
EX182725	55.0712497594544	1.4431585667059	0.201030612370809	7.17880003292204	7.03259164008122e-13	7.20273498621222e-12
EX501471	316.035927877523	-0.501578489794637	0.0699643149260386	-7.16906168987535	7.55135262249065e-13	7.70917832038837e-12
EX166153	396.00633968458	0.727219162429709	0.1016259278107	7.15584278634398	8.31604062853925e-13	8.46263749859362e-12
EX157354	51.8999166799686	0.571606238596827	0.0799504803051214	7.14950349785719	8.70923294345344e-13	8.83444555765644e-12
EX441826	348.469414048835	0.859777409676026	0.120437035270923	7.13881247360464	9.41406603279075e-13	9.51899988984415e-12
EX199761	9.66209283451834	1.39741566463282	0.196762146746897	7.10205538888725	1.22914945735213e-12	1.23890461177556e-11
EX438024	10.8210995642384	-1.23260574936193	0.173632626861028	-7.09892934090366	1.25727065212079e-12	1.26122909665156e-11
EX75329	662.59131422197	-0.57030246983654	0.0803388579805199	-7.09871267991914	1.25924290909778e-12	1.26122909665156e-11
EX158592	1566.366550615	-0.622998552018212	0.0878867387905323	-7.08865251563214	1.35424081340423e-12	1.35211150394919e-11
EX401102	30.7812274651528	1.17574488495425	0.166138393120439	7.07690054581133	1.47414246657824e-12	1.46721076218994e-11
EX307433	56.5557092176899	1.28992014627612	0.18233671462616	7.07438515013725	1.50112829781311e-12	1.48940073298645e-11
EX254900	1130.46909657933	-0.470680076280345	0.0666494554478976	-7.06202433489188	1.64094239970944e-12	1.6230505043855e-11
EX367464	352.278511585691	-0.698033742321263	0.0990063831785663	-7.05039129711769	1.78415347872894e-12	1.75921965682124e-11
EX258378	147.489720347181	-0.898989515120111	0.127559916793721	-7.04758624587282	1.82047993079976e-12	1.78948104652918e-11
EX355334	146.043752581484	0.926990124085201	0.131579324775884	7.04510473559676	1.85322057394502e-12	1.8160417661344e-11
EX148701	80.9634249357441	1.06385702826123	0.151031347948637	7.04394844322671	1.86867311858227e-12	1.82554989276883e-11
EX307471	19845.3824634611	0.560416159509359	0.0796091650164912	7.03959348641916	1.9280149032438e-12	1.87774457601198e-11
EX166110	821.857924442548	0.781024657923754	0.111061449153706	7.03236509045402	2.0306161659064e-12	1.97162272989383e-11
EX305722	1038.04264396468	0.339945112177301	0.0483702605052445	7.02797770006723	2.09548376677697e-12	2.02840273156003e-11
EX89821	28.0444523343948	0.841338732205883	0.119733399332156	7.02676727545254	2.11373480368696e-12	2.03985045644562e-11
EX381402	3.0669546917223	-1.64670345725058	0.234494860812249	-7.02234348141654	2.18177357835593e-12	2.09913063978184e-11
EX425691	772.83375414428	0.395047255230059	0.056293657487406	7.01761571129818	2.25686239375819e-12	2.16481513600672e-11
EX250279	49.8538810919346	0.800885095655751	0.114138409567801	7.01678864011161	2.27025634816262e-12	2.17110358596877e-11
EX72552	352.821941068249	-0.374193216356203	0.0533359752167628	-7.01577527804534	2.28677349664935e-12	2.17380414726398e-11
EX507903	2518.36228567703	-0.477781417909202	0.0680988611082115	-7.01599718606146	2.28314648987926e-12	2.17380414726398e-11
EX192660	235.936421623644	-1.2883222284753	0.183862017059614	-7.00700584644181	2.43472096391533e-12	2.3075340478899e-11
EX292446	48.4683921537956	1.37998563905245	0.197001209878335	7.00496022285704	2.47056014291877e-12	2.33453227790688e-11
EX630576	117.358930743382	0.70908023059327	0.101344081899422	6.99676011961892	2.61949208721711e-12	2.46791910294193e-11
EX347396	1665.29144399942	0.504187290244137	0.0722254161872362	6.9807460705673	2.93616594783385e-12	2.75808487703328e-11
EX347390	1663.6539097448	0.50380983124928	0.0721857755283885	6.97935053771288	2.96547723849062e-12	2.77740124843885e-11
EX197234	1239.43334814008	0.575073498419285	0.0825252556017808	6.96845461702364	3.20441313013253e-12	2.99235637887376e-11
EX306932	302.971845848048	-0.284035465047326	0.0408295910139971	-6.95660813624005	3.48562732066774e-12	3.24541546719064e-11
EX533307	30.1925144854576	1.15556407814009	0.166276387341464	6.9496583165897	3.66171990827858e-12	3.39940371601885e-11
EX111547	639.640946267099	0.628902987799939	0.090520674986231	6.94761708190533	3.71507716004608e-12	3.43888337701058e-11
EX220487	2690.93793916158	0.700078747138221	0.100849765600292	6.94179845606101	3.87139283402339e-12	3.57316053721636e-11
EX542711	80.5851023539157	0.878693660460866	0.126795662334479	6.92999779553129	4.20847178391108e-12	3.87301388809208e-11
EX183708	42.6670307879041	-0.867130651694504	0.125142458415778	-6.92914828965174	4.23381825427212e-12	3.8850788893971e-11
EX158594	2777.02997950141	-0.59173658592643	0.085591822923831	-6.91347100356797	4.72936384237059e-12	4.32729976931603e-11
EX158589	1319.11702311487	-0.609877427408929	0.0883027947244993	-6.90666053449065	4.96195370145514e-12	4.52706982819542e-11
EX306969	304.457833778486	-0.281516000898966	0.0407656217541228	-6.90572077121563	4.99491616824945e-12	4.54408562584298e-11
EX414792	132.404722268269	1.02071315710122	0.148136946341686	6.89033480376253	5.5661230185855e-12	5.04926873828827e-11
EX547788	200.501791976093	1.8463680694509	0.268036922092842	6.88848407538183	5.63900449145863e-12	5.10080890609149e-11
EX144445	391.703850904788	-0.346764482936199	0.0503564975856923	-6.88619144622012	5.73058591778678e-12	5.16892337754915e-11
EX330704	494.494485152328	1.2665810287497	0.184077390090978	6.88069853730386	5.9559773450426e-12	5.35700511912472e-11
EX111565	1141.01019378397	0.571457629236719	0.0831203598661969	6.87506202038373	6.19628951875693e-12	5.55740655990205e-11
EX382243	1983.38096248577	-0.384431188456048	0.0559751087431585	-6.86789533933749	6.5155992887718e-12	5.82733175826773e-11
EX444303	488.037490821624	0.607018321125444	0.0885090058376419	6.85826617733047	6.97012992591566e-12	6.21633778505118e-11
EX425367	158.631184044121	0.876312968903669	0.127942974093701	6.8492465108861	7.4239972603488e-12	6.6025745942878e-11
EX329389	79.2888059304117	1.2782439845381	0.186812702858128	6.84238258416959	7.78867391149954e-12	6.90755298017068e-11
EX367486	236.475534236681	-0.692172889625901	0.101269300294619	-6.83497256929979	8.20207216255695e-12	7.25392175936443e-11
EX96116	3897.5435692035	0.765081645530084	0.112012669507791	6.83031347161018	8.47292822950513e-12	7.47265198018856e-11
EX331206	81.6928265155513	1.40667201049868	0.206005618104846	6.82831868101169	8.59155680253804e-12	7.55628610749537e-11
EX206443	1111.02382899081	0.729363520001245	0.106943066474243	6.82011040123776	9.0970572941221e-12	7.97877262675074e-11
EX428664	81.4804233485713	0.79993243192051	0.117618172117334	6.80109559195078	1.03826496915023e-11	9.08124318747104e-11
EX561729	73.0634666020307	0.874580495946203	0.128729544202183	6.79393764163868	1.09113564055631e-11	9.51746060100625e-11
EX616626	11728.0028874511	-1.02741021677867	0.151242819486152	-6.79311732133335	1.0973606671641e-11	9.54553457053702e-11
EX599193	306.44768476288	0.470427068761805	0.0693054203072767	6.78773848677478	1.13904874627038e-11	9.88109226614332e-11
EX620915	315.992401555455	-0.709359486852884	0.104640336433624	-6.77902528823429	1.20989351264633e-11	1.04670624050465e-10
EX330660	281.942692218152	1.25339388060635	0.185008495480501	6.77479094865921	1.24586274016221e-11	1.07489516304756e-10
EX618798	757.21047392108	0.821449040832189	0.121326477104711	6.77056698945635	1.28278670172712e-11	1.10375278536141e-10
EX137404	38.5412088400091	1.07913076352527	0.159584093211844	6.76214490934723	1.35963608521574e-11	1.16525701381544e-10
EX160421	2017.07206137329	0.584175176618477	0.0863917165367658	6.76193505623735	1.36160740826938e-11	1.16525701381544e-10
EX396827	180.621057599543	-0.347620126982346	0.0514676109922358	-6.7541531514798	1.4367192679494e-11	1.22623217089768e-10
EX265440	957.677474305403	0.6059085074263	0.0897686690071102	6.74966571441879	1.48186173009283e-11	1.26044693840622e-10
EX265438	957.689153514274	0.605885665141611	0.0897690385001682	6.74938347635835	1.48474694476828e-11	1.26044693840622e-10
EX618801	755.017794136487	0.82051477800665	0.121642150835259	6.74531626062645	1.52694055978413e-11	1.29280967395056e-10
EX372315	37.8765276383802	1.51194482202065	0.22420850096296	6.74347678846677	1.54640691034775e-11	1.30580902668992e-10
EX620917	244.431420736625	-0.712005401389662	0.105601533262579	-6.74237749578175	1.55815605739997e-11	1.31224018096682e-10
EX561730	104.262620460717	0.8495923053345	0.126117584359844	6.73650950140627	1.62236689242507e-11	1.36270235011894e-10
EX392954	172.95449627581	-0.505895302916478	0.0752317007186089	-6.72449643015106	1.76200739392365e-11	1.47608798831334e-10
EX618983	697.970869858243	-0.308836505537396	0.0459432188705346	-6.72213469429906	1.79081287683655e-11	1.49627128525159e-10
EX237092	1120.1207318643	0.490753490525398	0.0730575981558641	6.7173504592692	1.85058520267862e-11	1.54215433556551e-10
EX302140	199.99229420384	-0.526517853772236	0.0784872331851243	-6.70832481163353	1.96871333774745e-11	1.63629969825868e-10
EX166109	641.451528097477	0.679237454737213	0.101277457345452	6.7066993242175	1.99075860984956e-11	1.65030250294318e-10
EX391672	422.608195236895	0.439175412083442	0.0654921981464317	6.70576686251246	2.00351379563051e-11	1.65499883576088e-10
EX416129	1295.14720933706	-0.788474960844856	0.117585882980192	-6.70552400391191	2.00684898194626e-11	1.65499883576088e-10
EX38031	531.32514758744	1.10765364303677	0.165208110944797	6.70459601954341	2.01964316957771e-11	1.66123499052053e-10
EX441810	545.076914050231	0.66457743947294	0.0991585085359713	6.70217260510584	2.0534327428727e-11	1.68466381359711e-10
EX166114	649.07755144131	0.678214060885048	0.101301975342627	6.69497370205438	2.15710420843104e-11	1.76515614994035e-10
EX416135	1269.13464879425	-0.787279741954405	0.117819795357738	-6.6820667916115	2.35595595320179e-11	1.91798978241428e-10
EX416133	1269.18846821522	-0.787323708820217	0.117821928763971	-6.68231896285996	2.35190421045352e-11	1.91798978241428e-10
EX416137	1268.34103198719	-0.786627451230205	0.117825656074891	-6.67619835471332	2.4522002382429e-11	1.99123676634814e-10
EX79066	162.396828326746	-0.934314290599904	0.140011733889648	-6.67311420724418	2.50431347434353e-11	2.02836614312263e-10
EX311523	292.254943830644	-0.433375341045997	0.0649861677193946	-6.66873207414352	2.58022794475118e-11	2.08453529887659e-10
EX259638	662.312727762423	-0.575975635309813	0.0863987612389333	-6.66648024868052	2.62010930663974e-11	2.11138249963989e-10
EX79079	162.783604956945	-0.932971156920061	0.140035421160473	-6.66239405136594	2.69402523886561e-11	2.16545066668312e-10
EX140434	438.361409837616	-0.338571189537228	0.050876502911863	-6.6547653663177	2.83752356560516e-11	2.27503467696878e-10
EX160114	73.8592093466731	0.449664127641925	0.0678056483685745	6.63166179309522	3.31928435694485e-11	2.65459139377831e-10
EX234609	198.190880228773	-0.744201796626677	0.112355172320695	-6.62365408957326	3.50426264969517e-11	2.79548590773422e-10
EX416680	44.0623570587321	0.704782176533112	0.106465490567965	6.61981805346769	3.59641251386308e-11	2.86180695025445e-10
EX145807	457.357219309478	-0.534116643896474	0.0807911257803375	-6.61108059502328	3.81524688951651e-11	3.02835221855373e-10
EX441824	214.37701142894	0.702624523640315	0.10657873096565	6.59253978044428	4.32365279237304e-11	3.4233410513178e-10
EX191799	52.7144743004735	1.21787766667079	0.184829253819663	6.58920404374445	4.4219073482732e-11	3.49242682357399e-10
EX160412	1249.87464839441	0.561845144783903	0.0853666237570222	6.58155517996207	4.65552661909675e-11	3.6678156366333e-10
EX312244	2041.13788932224	0.982642786423614	0.149387037868131	6.57783165424986	4.77358241533185e-11	3.75151588333629e-10
EX307479	12618.7929704518	0.496979835403168	0.0756085442145415	6.57306446733021	4.9290103918899e-11	3.86410073932109e-10
EX145788	463.113225467671	-0.529949683624943	0.0806582405069959	-6.57031048896954	5.02104515721912e-11	3.92655624979574e-10
EX216849	834.945290454758	-0.546049902291594	0.0831296257073393	-6.56865585097161	5.07714747752185e-11	3.96067401502011e-10
EX330661	334.411994579682	1.20559972174915	0.183548513786683	6.56828920527399	5.08966175175166e-11	3.96070491711067e-10
EX91622	39.5735776978391	-0.893457711740568	0.136393498678851	-6.55058870396955	5.73107022278225e-11	4.44893593088842e-10
EX134053	268.539926139857	0.334174664032663	0.0511160513851299	6.53756804325221	6.25272008796902e-11	4.84204543397601e-10
EX162804	45.0672890819666	0.765798114647262	0.117627527849211	6.51036478152422	7.49685265293209e-11	5.77942316837959e-10
EX184087	1591.96116498842	-0.680216774400202	0.104483011822721	-6.51030978657411	7.49959793818076e-11	5.77942316837959e-10
EX152800	1059.76927299975	0.925537858927013	0.142281331315329	6.50498452868567	7.77013765212323e-11	5.97341090689861e-10
EX96665	5460.26908038413	0.649329244140859	0.100247483074021	6.47726231352268	9.34017380388112e-11	7.16305599693781e-10
EX449653	33.7261986661956	0.961017770003144	0.148398338414465	6.47593349272614	9.42275478599705e-11	7.20897504711822e-10
EX259691	145.632836792615	-0.33122055269883	0.0511563051432124	-6.47467700748865	9.50149678327528e-11	7.25174333819688e-10
EX58350	118.85767967067	-0.462611954750012	0.0715772287596946	-6.46311631179706	1.02568391922821e-10	7.80946389340427e-10
EX96671	5430.49117599746	0.648194180410248	0.10035380953261	6.45908893174223	1.05335200535857e-10	7.98184395468606e-10
EX184037	1799.90947847937	-0.677695536289564	0.104917171085108	-6.45933863142212	1.05161555677889e-10	7.98184395468606e-10
EX485639	82.6154372753153	-0.776561263691778	0.120287204001655	-6.45589254598599	1.07582926919313e-10	8.11343926291729e-10
EX485638	82.6139196943094	-0.776592677182639	0.120287517164478	-6.45613689175034	1.07409458450036e-10	8.11343926291729e-10
EX335192	1827.25521360733	0.723035079433258	0.112246972835106	6.441466180967	1.18324817116613e-10	8.90240033993478e-10
EX209774	1197.25853398788	0.917310076894042	0.142545748867014	6.43519771150689	1.23312711271624e-10	9.25574133067151e-10
EX496582	801.044220911893	-0.718502954600991	0.111678885001452	-6.43365086060492	1.24574829892309e-10	9.3079611524886e-10
EX496599	801.047248748459	-0.718496573847058	0.111678314997273	-6.4336265627271	1.24594755584493e-10	9.3079611524886e-10
EX542712	109.641874390786	0.806177789712992	0.125405390035322	6.42857368001427	1.28806816041339e-10	9.60003851951294e-10
EX353150	1128.67995573341	-0.385131974683898	0.0599433125108816	-6.42493647000213	1.31924602278583e-10	9.80938201954332e-10
EX335206	1495.89453011426	0.737713127238231	0.114828513752577	6.4244768405502	1.32323804321215e-10	9.81607660560412e-10
EX121137	2414.70496875103	0.49415097723397	0.0769964566700728	6.41784049039283	1.38220965877806e-10	1.02296402485322e-09
EX129556	19.8151786704058	1.04555524252115	0.163006621276017	6.41418878777157	1.41574679939477e-10	1.04534792746009e-09
EX335198	1846.46633536138	0.715429728179308	0.11164107076642	6.40830227861358	1.4714894728736e-10	1.08137248062158e-09
EX335193	1846.4203625913	0.715437856286272	0.111642289976301	6.40830510049678	1.47146224378185e-10	1.08137248062158e-09
EX588676	176.911393109548	1.67597636664487	0.261545831271188	6.40796436517126	1.47475365073747e-10	1.08137248062158e-09
EX486051	657.998444683617	0.829718758633671	0.129614301969534	6.40144448587699	1.53913776524102e-10	1.12598212088485e-09
EX312666	172.083642675359	0.901323249535903	0.140824534846065	6.40032825616029	1.55043259601235e-10	1.13163758444579e-09
EX382078	33.6149660550791	0.674719615598743	0.105467109111231	6.39744107224126	1.58002425655368e-10	1.15059105838485e-09
EX259309	424.654442275903	0.329306535647222	0.0514924258726393	6.39524221410203	1.60293057089549e-10	1.16460058640576e-09
EX164481	1054.15230639414	0.361142296960328	0.0565673573499943	6.38428793351374	1.72196826015012e-10	1.24823041688964e-09
EX194667	1733.63446684269	-0.913126544850961	0.143097604796793	-6.38114485667078	1.75768944232505e-10	1.26545668466713e-09
EX313516	20.5420550570992	0.793656667322152	0.124365331504913	6.38165522270811	1.75184027282891e-10	1.26545668466713e-09
EX121132	2327.04407418681	0.501402647791971	0.0785745947476606	6.38123110150561	1.75669967514335e-10	1.26545668466713e-09
EX81233	171.675228996125	-0.355581934870603	0.055770030987099	-6.37586045008398	1.8193853765661e-10	1.30691144131162e-09
EX119633	350.835487398697	-0.302466239466197	0.0475316870977791	-6.36346525727107	1.9725202686766e-10	1.41371373657973e-09
EX143294	17.5404862360748	-0.571678429242704	0.0899184821656566	-6.35774109475628	2.04742172377013e-10	1.46409098490319e-09
EX351614	647.651488955478	-0.381356513606431	0.0600197893896032	-6.35384624779258	2.09996737141135e-10	1.49829132679349e-09
EX128214	706.09627007229	-0.569670914047229	0.0896699423770688	-6.35297513242197	2.11189868418949e-10	1.50342563280305e-09
EX392494	634.222279961847	1.00899451520539	0.158868198588667	6.35114216796667	2.13722072298237e-10	1.51804827639128e-09
EX367462	179.710392337405	-0.71202755715345	0.112207648554549	-6.3456240846835	2.21525559853492e-10	1.56996351012241e-09
EX430229	18769.5787296731	0.687166213599329	0.108340169173151	6.34267251790133	2.25813112272865e-10	1.5967853707491e-09
EX392096	1041.62814862414	0.855357474060935	0.135041225035887	6.33404705736062	2.38812625065146e-10	1.6849557435152e-09
EX121135	2380.96545860635	0.492969639911729	0.0778350586362184	6.33351665109865	2.39635432257678e-10	1.68701218939718e-09
EX392112	896.098330661977	0.848764425190291	0.134028816030017	6.3327010588544	2.40906047129271e-10	1.68846953561907e-09
EX533403	352.350501620864	-0.300421402690867	0.0474377439034606	-6.33296143472267	2.40499692995978e-10	1.68846953561907e-09
EX501502	199.504359121002	-0.434653249686314	0.0688561658415059	-6.31248116090002	2.74596898460193e-10	1.92036377227117e-09
EX197302	168.450460373272	0.930357689580936	0.147496717573131	6.3076501286861	2.83303731850598e-10	1.97689966730912e-09
EX412540	467.221577054197	-0.371542266338124	0.0589169380112223	-6.3062046141528	2.85960942016992e-10	1.99106576952621e-09
EX330662	297.403393246085	1.16469875039986	0.184723630523817	6.30508802310324	2.88030156561474e-10	2.00108478573891e-09
EX496583	706.490672681804	-0.686167184656428	0.108837987618063	-6.30448246676832	2.89158452981586e-10	2.00453731051646e-09
EX315811	1192.28560594943	0.667143400199096	0.105857427791114	6.30228236336474	2.93294215517886e-10	2.02877807030346e-09
EX630562	316.918253755673	0.514427855937275	0.0816583818785754	6.29975569075346	2.98115149364495e-10	2.05764260702668e-09
EX425740	42.8059559026814	0.696849857368023	0.11067387622175	6.29642586992969	3.04586838229437e-10	2.09775100082096e-09
EX304731	313.228615534019	-0.504612028773937	0.0801745563338621	-6.29391732051047	3.09552748269269e-10	2.12274292819639e-09
EX356436	25.9247182013015	0.828237084678812	0.131591472245791	6.2940027233057	3.09382392851281e-10	2.12274292819639e-09
EX392109	1234.10628975811	0.835410384557497	0.132760026506755	6.29263496354447	3.12121742812179e-10	2.13574683928592e-09
EX382116	246.399703961291	0.754106710863799	0.11992759669358	6.28801653376387	3.21547673943694e-10	2.19551368768006e-09
EX425738	42.9610813362679	0.695623658678638	0.110644254989267	6.28702917061635	3.23598590644888e-10	2.20477580535948e-09
EX208186	289.613986182159	0.421255162447549	0.0670519155582814	6.28252241476076	3.33123222355409e-10	2.26480991644202e-09
EX428630	62.92608882027	0.707127074579768	0.112619305366687	6.27891525593569	3.40943352660917e-10	2.31302381345814e-09
EX382110	242.448398536777	0.752707041583011	0.119904814511204	6.2775381009632	3.43975988526655e-10	2.32862209716872e-09
EX94716	1878.87977450582	-0.444572343172157	0.0708660804561503	-6.27341515589033	3.53213439173179e-10	2.38606950930818e-09
EX425741	42.4928239461722	0.694365051244058	0.110720382348839	6.27133899390244	3.57956322639521e-10	2.4129752109989e-09
EX219836	102.784304847561	0.650324112096152	0.103721584683581	6.26990142967897	3.61276735177522e-10	2.43019837751829e-09
EX494491	1191.67501169337	0.425838991485945	0.0679477589370914	6.26715285606701	3.67709165021214e-10	2.46823805273225e-09
EX493635	850.665164458552	0.427588433914262	0.0682441120355851	6.2655725330751	3.71458044568002e-10	2.48814196519706e-09
EX145690	1171.52427178987	0.619063916042922	0.0988192651967934	6.26460756220043	3.7376549211616e-10	2.49832723677644e-09
EX494514	1252.84836461754	0.422734442948011	0.0674842055473217	6.2641982597184	3.74748441161959e-10	2.49963508548155e-09
EX97997	661.562420956478	-0.387312557151107	0.0618738859240521	-6.25970959099803	3.85695044827916e-10	2.56725737385458e-09
EX97990	661.682991986737	-0.387288578140973	0.0618815523645673	-6.25854658362984	3.88581830440013e-10	2.58106132143732e-09
EX97976	661.658014020076	-0.387210369183224	0.0618788864487707	-6.25755231558334	3.91066491249871e-10	2.58674189524654e-09
EX97979	661.697698386997	-0.387252444545402	0.0618851672482922	-6.25759712326039	3.90954184575824e-10	2.58674189524654e-09
EX134048	382.435625895351	0.341329945660022	0.054602422114132	6.25118689692118	4.07345056957486e-10	2.68881612440752e-09
EX94722	1903.08342051553	-0.438540814087051	0.0701833896783597	-6.24849862762144	4.14416865638335e-10	2.72982063983758e-09
EX311526	236.101591042623	-0.403021285027333	0.0645296301829768	-6.24552293085436	4.22384557875049e-10	2.77080779184562e-09
EX134028	374.876116990951	0.341574810186053	0.054688971504851	6.24577132805935	4.21713772218512e-10	2.77080779184562e-09
EX172410	66.5503938777164	0.805508210853604	0.129011512962906	6.243692460883	4.27359878918855e-10	2.79766518673683e-09
EX392493	431.485503725003	1.01250577827117	0.16221345002372	6.24181150282614	4.32532011941106e-10	2.82569781463583e-09
EX392516	431.527245052182	1.01244918271549	0.16221610653017	6.24136039491976	4.33781493259263e-10	2.8280415628299e-09
EX227567	318.309649178335	-0.81160991890603	0.130046520512832	-6.24091990854877	4.35004954372754e-10	2.83020641420798e-09
EX412538	461.068754683799	-0.368736351258274	0.0591027338584919	-6.23890516031169	4.40644034336346e-10	2.86103232927996e-09
EX447148	163.050223296833	-1.67438532939171	0.268478148349867	-6.23657954914729	4.47241931958542e-10	2.88616490643978e-09
EX447153	163.050223296833	-1.67438532939171	0.268478148349867	-6.23657954914729	4.47241931958542e-10	2.88616490643978e-09
EX494499	1248.94748650314	0.421664496659242	0.0676088461140679	6.23682433431596	4.46542946466135e-10	2.88616490643978e-09
EX447151	163.061342460798	-1.67425541627082	0.268482959113392	-6.23598392166004	4.48947213585209e-10	2.89129290696357e-09
EX371270	75.4753121538993	0.627784022229436	0.100777888248351	6.2293825872037	4.68276951719309e-10	3.00359458931072e-09
EX584640	437.798246475561	0.81799516229899	0.131309889735152	6.22950155505316	4.67921512759621e-10	3.00359458931072e-09
EX371245	100.763850321641	0.638266870885493	0.102537050616984	6.22474380767657	4.82343529596713e-10	3.08758206949509e-09
EX103358	927.911096708788	0.803783444242253	0.129142016112803	6.22402738036989	4.84552460815063e-10	3.09548101224914e-09
EX209529	753.598550211769	0.706405711033548	0.113577886044891	6.21957086570837	4.98516431939011e-10	3.17829251286418e-09
EX173028	3.67307032035687	-1.22163386918166	0.196449994596957	-6.21854875429242	5.01774043144006e-10	3.19265047491427e-09
EX138680	701.634447824277	0.759397400188905	0.122130565185285	6.21791440199116	5.03806250027914e-10	3.19916968767726e-09
EX361496	554.469058104497	0.526578160208007	0.0848380130667049	6.20686578072	5.40517234517098e-10	3.4254335720395e-09
EX331854	43.3768294700319	0.783578427779114	0.126338560321872	6.20221115218342	5.56753082744779e-10	3.5139365899809e-09
EX565788	719.792168048288	0.616238376152458	0.0993625998905925	6.20191477307351	5.57802847669409e-10	3.5139365899809e-09
EX243874	71.5404949931073	-0.545601138304145	0.0879658991874255	-6.20241642891246	5.56027129698291e-10	3.5139365899809e-09
EX311590	5.62186164724733	1.37414991534432	0.221710365905321	6.1979506900058	5.72030545715541e-10	3.59642966860761e-09
EX424973	4446.30807557699	-0.42193025963797	0.0681110864385374	-6.19473688793255	5.83824736270877e-10	3.66332714952576e-09
EX138658	692.931783244802	0.757827219247088	0.122363302347131	6.19325569603554	5.89340057883321e-10	3.69064040193204e-09
EX429659	95.7718899390309	-0.616533303450318	0.0996156774777437	-6.18911921357022	6.05013157287202e-10	3.78133223304501e-09
EX305716	2065.99181711028	0.249592051908131	0.0403723132390421	6.18225788624772	6.31911833360027e-10	3.94168972675459e-09
EX558333	7.73147271056222	1.42794764110291	0.231376311802276	6.17153774290936	6.76289822484056e-10	4.21023565958211e-09
EX486075	704.952758099542	0.798272449935393	0.129354611760078	6.17119435537405	6.77760465279766e-10	4.21113400638602e-09
EX396852	129.440433628434	-0.321318102281143	0.0521446679446513	-6.16205098136217	7.18087228926047e-10	4.45298232781289e-09
EX370714	2.89898413812754	-1.94098755919015	0.315093283490452	-6.16004104463548	7.27260922192941e-10	4.50107880694462e-09
EX486026	703.43449473324	0.799079224939507	0.129909249693761	6.15105719433529	7.69681544274619e-10	4.74512408363479e-09
EX254600	20.5181790066647	0.981936188518779	0.159629083896286	6.1513614220624	7.68206323149236e-10	4.74512408363479e-09
EX307470	17481.5087124294	0.472209659026891	0.0767733112137183	6.15070070004371	7.71413725981442e-10	4.74658639533155e-09
EX250614	25.6943534794528	0.639027187535269	0.103911490407738	6.14972593529159	7.76169478295456e-10	4.76661139959008e-09
EX307459	17471.828430702	0.472009797090211	0.0768297944885813	6.14357750443238	8.06832751957214e-10	4.94535518815474e-09
EX227590	175.333522211508	-0.824768891718957	0.134283757986168	-6.1419854797623	8.14963091747867e-10	4.98556419325525e-09
EX563052	405.403618952654	0.870557056683976	0.14184160951583	6.13752945736855	8.38146815878285e-10	5.11753103925684e-09
EX491581	25.3829145848437	-1.09764354391048	0.178982930504946	-6.13267165094355	8.64153877149896e-10	5.26619685211309e-09
EX262095	60.0533504141102	0.860431218780182	0.140327895244674	6.13157645726776	8.70124999013661e-10	5.29242695760225e-09
EX447999	25.8094749261171	-0.836221783480026	0.136556063527945	-6.12365179455324	9.14546447942362e-10	5.55197891437285e-09
EX338684	70.0354930269055	0.923623562943396	0.150836672343631	6.12333558273697	9.16364097425504e-10	5.55239696436255e-09
EX398791	206.127358383639	-0.513733846775593	0.0839139247992382	-6.12215252718411	9.23195839984413e-10	5.5831367465724e-09
EX219822	114.98475843692	0.645709974521246	0.105504307042863	6.12022383369538	9.34440019197007e-10	5.64039365199714e-09
EX392955	150.038634560195	-0.41434386474506	0.0677479391927894	-6.11596263564516	9.59758130112523e-10	5.78222402866653e-09
EX253710	385.251275008431	0.364092565075439	0.0597191564667634	6.09674661560356	1.08248896465684e-09	6.50928496739674e-09
EX263639	32.866586876953	0.636886022585363	0.104629060952405	6.08708533545073	1.14984691611352e-09	6.9012551203411e-09
EX6142	205.898317920404	0.729229627476163	0.119878704861164	6.08306227799767	1.17908521156206e-09	7.06338782398029e-09
EX197293	88.8355879403027	0.831891596204214	0.136811524626197	6.08056666627425	1.19758545823271e-09	7.16070401109012e-09
EX219828	47.2514540959325	0.689228048656182	0.113398577026729	6.07792502099672	1.21747654757729e-09	7.26595495969531e-09
EX403895	909.919200302642	-0.284423582298523	0.0468247368468623	-6.07421635339275	1.24594652894172e-09	7.42191412643519e-09
EX218178	77.0429201609329	0.68396028947377	0.112665371580696	6.07072323889587	1.27335471568694e-09	7.57097607173414e-09
EX575415	60.866743863765	-0.951320729960444	0.156806605270232	-6.06684092370337	1.30450647385635e-09	7.72813684473252e-09
EX403885	661.640107235788	-0.300321451908114	0.0495047078090798	-6.06652306819657	1.30708960177051e-09	7.72813684473252e-09
EX357449	31139.5122391533	0.450296262577401	0.0742241118864773	6.06671135743747	1.30555882339113e-09	7.72813684473252e-09
EX335543	616.382565213573	-0.942678066811982	0.155472888249117	-6.06329552006206	1.3336030053401e-09	7.87024078430263e-09
EX335554	615.416792065492	-0.942497780061183	0.155494989036681	-6.06127429507615	1.35047297631423e-09	7.9283557511591e-09
EX335577	616.249736669361	-0.942553746247892	0.155500969828676	-6.06140107863223	1.34940870186153e-09	7.9283557511591e-09
EX335575	616.225304485721	-0.942547696769491	0.155504656671814	-6.06121846729453	1.35094187759908e-09	7.9283557511591e-09
EX335558	615.772524806917	-0.942419421902156	0.155515196276106	-6.05998284713576	1.36136065389159e-09	7.97476028801807e-09
EX358069	1101.08284201644	0.383755977123486	0.0634350384835148	6.04959004199573	1.45214884963451e-09	8.49092559408761e-09
EX370570	13.6774164639989	1.98279866118974	0.327798892241624	6.04882660716315	1.45904585394954e-09	8.51557093067977e-09
EX315718	412.058108283908	-0.794174485190406	0.131582416056193	-6.03556697766706	1.58405508658395e-09	9.22821082551199e-09
EX315713	412.75669089687	-0.792549113543399	0.131479430515985	-6.02793235742712	1.66070523831975e-09	9.63937684033856e-09
EX626208	193.508075910324	-0.626618088654107	0.103949920854774	-6.0280766305685	1.65922380739135e-09	9.63937684033856e-09
EX315709	414.908171532336	-0.789340096334408	0.131144367558993	-6.01886387518196	1.75645497259014e-09	1.01765411276892e-08
EX103806	250.939028150525	0.864068075772989	0.143799203579946	6.00885160878241	1.86842037055229e-09	1.08055276439044e-08
EX571338	710.132362200074	-0.285460052417463	0.0475995979520938	-5.99711057863897	2.00859293481654e-09	1.15950592146227e-08
EX403844	358.312803426723	-0.8945388861025	0.149277845047187	-5.99244238701151	2.06712679729488e-09	1.19113023256103e-08
EX136401	20.9543862278768	0.951413091401419	0.158889915388711	5.9878758766651	2.12599204489217e-09	1.22283056929939e-08
EX250494	2038.69205772631	-0.314048570930215	0.0524818801460344	-5.98394284001171	2.1779977446704e-09	1.25047790946266e-08
EX97956	97.4589850232695	-1.0977504390681	0.183901515848365	-5.96922996531057	2.38375930860246e-09	1.36614364707812e-08
EX487569	95.7052648583986	-0.972544241822955	0.162957479629193	-5.96808593282102	2.4005293963556e-09	1.37327582584307e-08
EX575692	97.683866391909	0.53566604008206	0.0898029786194814	5.9649028163288	2.44779686423127e-09	1.39779766977235e-08
EX368004	321.800174680529	-0.536628231942123	0.0900952814651693	-5.95623015118258	2.58122758941803e-09	1.47134606757671e-08
EX335204	692.817039896268	0.584839473454953	0.0982474430695072	5.95271953328288	2.63723023411149e-09	1.50057455077132e-08
EX96206	531.342897804103	-0.359388423695654	0.0604622069968206	-5.94401761937919	2.78119687257055e-09	1.5796601199305e-08
EX399361	852.838279007698	-0.911212420810064	0.153320529419365	-5.94318597946984	2.79534975863352e-09	1.58486347922525e-08
EX302511	136.728506041192	0.663155544094666	0.11175935381036	5.93378112421756	2.96036426538447e-09	1.67542897372472e-08
EX353149	1240.4107139078	-0.391677719512817	0.0660925191217707	-5.9262035207219	3.10018326664293e-09	1.75143805544329e-08
EX207254	24.2384727081055	1.37131483380024	0.231441980764085	5.92509115793497	3.12124198057257e-09	1.75798419249447e-08
EX507865	1127.12649822486	-0.469588409785417	0.0792553366319858	-5.92500681646087	3.12284436084058e-09	1.75798419249447e-08
EX561728	115.08113188782	0.703688321507154	0.118905051289849	5.91806919784937	3.25742925573283e-09	1.83050228087641e-08
EX403891	936.803925953733	-0.273928010657964	0.0463196701739865	-5.91385926603173	3.3418345093993e-09	1.87461564794042e-08
EX413788	9.83779570574981	-1.56786313199254	0.265400271203284	-5.90754155933637	3.47250744351629e-09	1.94448168133408e-08
EX609631	151.063694747684	-0.853195865456364	0.144459764578498	-5.90611418996701	3.50271230051439e-09	1.95794217502345e-08
EX429438	329.76124214559	1.26414532637279	0.214220621310194	5.90113742851252	3.61004034081691e-09	2.0143898211061e-08
EX542710	126.744792761561	0.684410033925596	0.116048568361837	5.89761720964642	3.68788293206157e-09	2.05421549285886e-08
EX381581	618.700144671318	-0.351532235691951	0.0596274150807658	-5.89548004413402	3.73593660058244e-09	2.07733777703139e-08
EX377660	62.2745789418059	-0.857197723338486	0.145569212802329	-5.88859214690189	3.89499354909612e-09	2.16199379691961e-08
EX96115	7253.81382562473	0.670895605996117	0.114063404578632	5.8817778451775	4.05882889578829e-09	2.24900204958601e-08
EX243883	79.3119251262175	-0.518831735210922	0.0882472034873379	-5.87929945321572	4.12006430620474e-09	2.27895543069687e-08
EX302496	133.666100083876	0.656507088763047	0.111685688531211	5.87816664244839	4.14835200684519e-09	2.29061176030148e-08
EX290619	1085.96691888263	0.57642329398436	0.0982719930187873	5.86559075762472	4.47536386459036e-09	2.4668889357768e-08
EX429435	346.594074063236	1.24782565067219	0.212791723065197	5.86407042857522	4.51655757353262e-09	2.48528081385894e-08
EX181475	59.6715622669809	0.728337475219435	0.124294269270394	5.85978323453503	4.63471754465993e-09	2.54588723257704e-08
EX403877	668.49236650744	-0.310674374320414	0.0530672259694653	-5.85435489880656	4.78865077528094e-09	2.62328893430728e-08
EX194806	23.4206527629426	0.99157100095908	0.169376742943042	5.8542334899693	4.79214986424638e-09	2.62328893430728e-08
EX629778	14.7104628895467	0.989300925032577	0.169034853204663	5.85264462492097	4.83817204813887e-09	2.64392362355265e-08
EX357448	33961.4112436696	0.434714714165284	0.0743224542408893	5.84903604980957	4.94429933329154e-09	2.69727669814444e-08
EX103128	327.758553157652	0.531623672988944	0.0909881702709073	5.84277792823059	5.13374351582932e-09	2.79582086839761e-08
EX507870	2142.64979198292	-0.389610891656946	0.0667266620042629	-5.83890876531567	5.25438314402994e-09	2.85662097299573e-08
EX316717	4050.31059584258	-0.652855646323385	0.111824660968583	-5.83820814361157	5.27652136473821e-09	2.86375304838356e-08
EX481572	828.249404480452	-0.695011294935425	0.119219695724206	-5.82966841773538	5.55376199749915e-09	3.00847850602715e-08
EX403876	631.022629125027	-0.353382824943356	0.0606206107310678	-5.82941710223068	5.56213191508012e-09	3.00847850602715e-08
EX487571	76.0204433383252	-0.937593027199603	0.160996587553506	-5.82368260996837	5.75648513605991e-09	3.1083061746582e-08
EX235331	183.951323268677	0.514102270881138	0.0883039018280604	5.82196551045009	5.81595531838068e-09	3.13508627094375e-08
EX205371	196.778754126686	-0.540497898963942	0.0929522851979375	-5.81478871458596	6.07105181795809e-09	3.26704907152829e-08
EX205814	339.686594402305	0.355927318223587	0.0612219063301919	5.8137248504472	6.10978097616862e-09	3.28232734337316e-08
EX594482	1040.56855428671	2.06372773321337	0.355266952721905	5.80894934753138	6.28661038511551e-09	3.37161958999016e-08
EX172412	44.389620943691	0.708646979477014	0.122031663606473	5.80707464385846	6.35737989187313e-09	3.4038248156319e-08
EX485465	753.035103077387	-0.628691400655748	0.108348961680292	-5.8024681631084	6.53458042364705e-09	3.49281024327936e-08
EX261950	48.5158803724439	0.717174925699073	0.123697712624193	5.79780264715103	6.71894536306725e-09	3.57930394760713e-08
EX485458	755.187884958783	-0.62834907163673	0.108371981706597	-5.79807678831509	6.70797376441398e-09	3.57930394760713e-08
EX500763	311.602984350117	-0.7516139543194	0.129691981635192	-5.79537720715534	6.81677895881092e-09	3.62533889350497e-08
EX500716	312.381694597417	-0.750194985936752	0.129548927518319	-5.79082359312214	7.00421125679688e-09	3.71225707089996e-08
EX500787	312.157122757586	-0.750475716620723	0.129603346087373	-5.79055818601153	7.01528895288181e-09	3.71225707089996e-08
EX500746	312.13354219649	-0.750550556706637	0.129610931692976	-5.79079670906581	7.00533258234733e-09	3.71225707089996e-08
EX205813	340.925248000969	0.354166805340081	0.061224792679279	5.78469586978195	7.26436356453172e-09	3.83766294798473e-08
EX205806	341.692270626156	0.353802691821082	0.0612078197388155	5.78035115988154	7.45448630905382e-09	3.93156047030662e-08
EX205809	341.474434075235	0.353436698329996	0.0611951694735659	5.77556531619163	7.66951404392732e-09	4.03825988216737e-08
EX500790	306.443406593282	-0.752787373437001	0.130399977093976	-5.77291031956614	7.79139151180087e-09	4.0956404056238e-08
EX75272	232.00166216236	-0.30920147934191	0.0536244840741243	-5.76605042790725	8.11507868903465e-09	4.25873964259256e-08
EX399364	876.416776267369	-0.843425511682939	0.146342604021674	-5.76336274266393	8.24543134257404e-09	4.31938631918224e-08
EX75275	232.018450599594	-0.309094124913525	0.053633227055988	-5.76310883905718	8.25785038029487e-09	4.31938631918224e-08
EX399430	876.969971412477	-0.84295244279286	0.146275267963002	-5.76278173700609	8.27387653982194e-09	4.32065098913399e-08
EX97954	243.242105511284	-1.02698388240018	0.17841499301596	-5.75615235603161	8.60527269336354e-09	4.48632853882253e-08
EX500730	320.351229244351	-0.74073279282609	0.128764949789239	-5.7525964483232	8.78830988886890e-09	4.5742432618293e-08
EX428477	67.9906351766181	0.409096345642146	0.0711677700840171	5.74833727625844	9.01253240763071e-09	4.68327175028273e-08
EX66166	367.892147814826	0.858026281577017	0.149303234469995	5.74687001673397	9.09105606216929e-09	4.71635669891952e-08
EX370045	544.839767059746	-0.52877875774534	0.0920812543480248	-5.74252339946195	9.32759845579309e-09	4.83117864553721e-08
EX370042	549.447900612619	-0.528131626764618	0.0920187043568968	-5.73939429440613	9.50157671083031e-09	4.91327460209874e-08
EX370040	576.4715361737	-0.532095888613556	0.0927164890593886	-5.73895640367408	9.52617365036412e-09	4.91798395770831e-08
EX368046	331.752104758488	-0.51646454540454	0.0900609234593354	-5.73461303267378	9.77352279772687e-09	5.03748942902318e-08
EX370038	580.900570211147	-0.532829776733086	0.0929414511174026	-5.73296166916978	9.86919432429546e-09	5.07855623657019e-08
EX84845	4127.23901696852	0.324731481291318	0.0566682321924402	5.7303972389426	1.00195712304836e-08	5.14759525190703e-08
EX385541	1069.91890724161	0.460581804585596	0.0805776276951617	5.71600105091269	1.09060063269106e-08	5.58493065934535e-08
EX503053	3162.30156122045	-0.708207615073412	0.123895989355778	-5.71614641245353	1.08966860363486e-08	5.58493065934535e-08
EX370033	617.853423736136	-0.533973989076349	0.0935364444830496	-5.70872660413251	1.13824558304208e-08	5.81950885246965e-08
EX290497	344.297825038144	0.630169916108265	0.110392407990441	5.70845339439312	1.14007386023185e-08	5.81950885246965e-08
EX370035	616.420129521015	-0.532674986521397	0.0934910843091891	-5.69760197410654	1.21504308155217e-08	6.19223400309491e-08
EX335640	267.257028999687	-0.393601883291502	0.0691706247276889	-5.69030401042401	1.26813390738142e-08	6.45244416015384e-08
EX335661	267.269828060367	-0.393523440795917	0.0691668317003575	-5.68948195430907	1.27425354314768e-08	6.4732079991902e-08
EX399366	1363.82252836835	-0.805548549971338	0.141734895920875	-5.68348778709405	1.31975152985633e-08	6.69198789642416e-08
EX399432	1364.14477901654	-0.805279578416869	0.141693329027106	-5.68325681911829	1.32153587749857e-08	6.69198789642416e-08
EX273292	19.2847578871587	0.766037345027031	0.134871288456798	5.67976589971118	1.34879217928251e-08	6.81913243506682e-08
EX71335	19.5360790899307	0.848441254996036	0.149483061705232	5.67583541116577	1.38013430578138e-08	6.96649669452448e-08
EX379488	703.815958371147	-0.408663329825101	0.0720207405373876	-5.67424504074566	1.39301614947858e-08	7.020359166023e-08
EX242541	208.856587120357	-1.3242525476248	0.233642960514353	-5.6678469777541	1.44603016948281e-08	7.27598381633587e-08
EX308345	48.8080374252414	0.60236766272405	0.106382407450561	5.66228643588451	1.49369217804191e-08	7.50391244506816e-08
EX275799	1116.28042256627	0.443398270854841	0.0783324635047292	5.6604663126428	1.50962221853647e-08	7.57195978491831e-08
EX399230	50.3360136030644	0.587460891979731	0.103823553673401	5.65826222658217	1.52913376939422e-08	7.65772826155621e-08
EX138679	502.969727842706	0.658565889287206	0.116444651210603	5.6556130525576	1.55290972093122e-08	7.76454860465608e-08
EX493681	185.728658651144	-0.627785286005968	0.111076026087016	-5.65185223239951	1.5872802094371e-08	7.92392242918677e-08
EX102420	548.932667899287	-0.375931955141063	0.0665277572951119	-5.65075346630819	1.59746063500981e-08	7.96222530008814e-08
EX277867	129.810737367939	-0.743490462130032	0.131616162449819	-5.64892979928281	1.614497640322e-08	8.03452979313846e-08
EX493661	185.211656440139	-0.627641541902909	0.111148060002328	-5.64689605819265	1.63370534511032e-08	8.1173935379112e-08
EX255629	282.148536516772	-0.504060419246925	0.089330126704874	-5.642669923801	1.67433152043132e-08	8.30625402713977e-08
EX312685	79.5531764094411	0.809099817467525	0.143607701639575	5.63409767185185	1.75977270249073e-08	8.71650285555081e-08
EX481659	43.9810472940144	0.565162570203355	0.100328789442176	5.63310464868194	1.76993981610234e-08	8.73959395975884e-08
EX301441	88.7788028261472	0.446566417220721	0.0792720394952625	5.63334083573577	1.76751644631876e-08	8.73959395975884e-08
EX392690	63.2474651507294	0.556747175383915	0.098907321472788	5.62897839203027	1.81280103765503e-08	8.93733430831479e-08
EX370031	694.457121947827	-0.529625197041261	0.0942690531924166	-5.61822972763098	1.92923881213844e-08	9.49664066440239e-08
EX148862	1074.29302210324	0.991270235137787	0.176705502923037	5.60973042005107	2.02642025797257e-08	9.95957324932341e-08
EX329385	116.424770422493	0.670620225244745	0.11963535755729	5.60553534454567	2.0761224870906e-08	1.01880817565884e-07
EX396097	269.624922976144	0.925182985795026	0.165138633545727	5.60246240343779	2.11327884072341e-08	1.03544140729889e-07
EX148016	509.914431407115	0.313381058579632	0.0559524061005659	5.60085044450774	2.1330271029768e-08	1.04350709583226e-07
EX371265	245.360154603935	0.447842446225685	0.0799948182326984	5.59839319745621	2.163476201785e-08	1.05356445796875e-07
EX184079	836.829934378705	-0.593717460170917	0.106051348801287	-5.59839612491294	2.16343967623422e-08	1.05356445796875e-07
EX496630	114.865202544481	0.512829204468069	0.0916030111740602	5.5983880649252	2.16354024124606e-08	1.05356445796875e-07
EX483667	18.6334948449274	1.80615590893681	0.32270598025721	5.59690870152835	2.18207541672944e-08	1.0609631620392e-07
EX304166	504.978706507373	-0.630559978610535	0.11293190476629	-5.58354151482227	2.35669488994339e-08	1.14411410941441e-07
EX370047	441.50590190482	-0.503220349434034	0.0901845782496106	-5.57989358270584	2.4066578123401e-08	1.16658603880608e-07
EX254578	16.2075154477161	0.809736669203166	0.145198262673644	5.576765550034	2.4503175159319e-08	1.18593873675058e-07
EX614950	57.9768310340856	0.552610525692416	0.0991941957762716	5.57099658269125	2.53286297083108e-08	1.22402434282933e-07
EX338027	42.9688996042514	0.978988965381082	0.175828088534967	5.56787583564266	2.57863458589117e-08	1.24424997115569e-07
EX614956	57.9520047755565	0.551959237834535	0.0991961793541887	5.56431952750636	2.63177333798099e-08	1.26604247698328e-07
EX434731	1122.60504576009	-0.422543087703303	0.0759372485874655	-5.56437184073917	2.63098402154112e-08	1.26604247698328e-07
EX370050	435.979234226744	-0.50060044784503	0.0900640805216841	-5.55826967804889	2.72462188055192e-08	1.30872533596858e-07
EX361493	338.992058850801	0.531763175328513	0.0957770536425959	5.55209369159396	2.8226822879406e-08	1.35377889187483e-07
EX448777	3847.69035968038	0.324095741040185	0.058453576934391	5.54449801085661	2.94798685661548e-08	1.40961720930032e-07
EX448774	3847.70855340478	0.32410311827756	0.0584533565868247	5.54464511881619	2.94550956974756e-08	1.40961720930032e-07
EX448780	3847.0220276391	0.324145257325834	0.0584835516104715	5.54250294997124	2.98178379109851e-08	1.42363361454703e-07
EX444835	45.7844474221448	-0.786779126942387	0.141983525318757	-5.54134097724399	3.00164087321426e-08	1.43096242829659e-07
EX441620	100.951768531342	0.687228751010265	0.124062052469766	5.53939530524648	3.03517829630413e-08	1.44478127297835e-07
EX500764	211.019302948783	-0.794518036022176	0.143453873529835	-5.5384913385203	3.0508833274119e-08	1.45008301864263e-07
EX370489	621.211341465631	-0.395763895073483	0.0714786746942439	-5.53681075882277	3.08029060279994e-08	1.46187184811507e-07
EX500761	208.506657490986	-0.795022622775875	0.143924717357954	-5.52387829811455	3.31597196453498e-08	1.57137477423859e-07
EX370052	431.001814514097	-0.497568060609416	0.0901261879031284	-5.52079336967214	3.37472442415896e-08	1.5968330919083e-07
EX235299	208.866477198904	0.489606576847141	0.0886917512898298	5.52031693733489	3.38388762453056e-08	1.59878619164948e-07
EX497636	1640.81540465109	0.51396304248402	0.0931260091295411	5.51900642246015	3.4092173610953e-08	1.60836034494466e-07
EX294911	6.8479571839657	-0.869754265898411	0.15770107291526	-5.51520829769985	3.48367108191995e-08	1.64104683755131e-07
EX357803	589.242740499161	0.346152715520855	0.0627859396866715	5.51322027269647	3.52326819951655e-08	1.65724096792075e-07
EX161773	452.820829008012	0.516703776431766	0.0938605456382923	5.50501569022379	3.69135391845779e-08	1.73117410503744e-07
EX413743	948.953863948184	-0.44259741578366	0.0803968283008256	-5.50516015541766	3.6883281163241e-08	1.73117410503744e-07
EX262549	49.2863453243437	0.547349931502166	0.0995872683322948	5.49618380610474	3.880979982668e-08	1.81742056710485e-07
EX312247	323.177032822459	0.682950196965241	0.124302333171485	5.49426691792707	3.92336716878171e-08	1.83456417686037e-07
EX401614	474.574791871614	0.515153286971002	0.0938196361110685	5.49088984273119	3.99913733488063e-08	1.8672442703303e-07
EX338029	34.415962701277	0.944072411085106	0.172054863811351	5.48704285465729	4.08718004933531e-08	1.90466170484417e-07
EX151178	234.194004493908	-0.627732580194392	0.114406399687301	-5.48686596125855	4.09127333135032e-08	1.90466170484417e-07
EX379486	731.276476019176	-0.398154560722649	0.0726295920000697	-5.48198812299905	4.2057247419672e-08	1.95507702133907e-07
EX398800	143.755154895063	-0.604071504333617	0.110266069134589	-5.47830814206586	4.29411851855696e-08	1.99134786272783e-07
EX138657	471.579064664791	0.638882721351368	0.116622350898198	5.47821850983833	4.29629381407422e-08	1.99134786272783e-07
EX287898	35.9416058439878	0.95091448078772	0.173682437825472	5.47501804266051	4.37467035703987e-08	2.02471988099149e-07
EX489411	3594.88537383049	0.396039144025054	0.0723990581308271	5.47022508648386	4.49464388086484e-08	2.07145325274357e-07
EX489424	3594.88289381758	0.39603807076645	0.0723991608322095	5.47020250254416	4.49521666500889e-08	2.07145325274357e-07
EX489402	3594.89334608288	0.396042593533424	0.0723988893547413	5.47028548453123	4.49311238576385e-08	2.07145325274357e-07
EX165486	865.635563636048	-0.275990474709999	0.0504575688916363	-5.4697537113356	4.5066137984939e-08	2.07369547974176e-07
EX489406	3594.39368251827	0.396020313433563	0.0724132912033807	5.46888985229653	4.52863056420919e-08	2.08035817683021e-07
EX489420	3594.30148891134	0.396007703852985	0.0724138694179537	5.46867205185974	4.5341979791071e-08	2.08035817683021e-07
EX450389	566.096426556064	-0.564295506226176	0.10340416969293	-5.45718328285904	4.83746953105324e-08	2.21630097562684e-07
EX378344	1512.0756910169	0.442752418909775	0.0811656376717718	5.45492441888074	4.89936801690587e-08	2.24142556969397e-07
EX97932	299.321822856416	-0.964623881301661	0.176845094684959	-5.45462616885184	4.90759796430661e-08	2.2419602211041e-07
EX97924	299.930880783187	-0.96411145378996	0.176910422259523	-5.44971540667985	5.04504852095185e-08	2.30144095603766e-07
EX97921	299.968718442848	-0.964024787584168	0.176906311209143	-5.44935215140219	5.05536281698219e-08	2.30283743815186e-07
EX496458	815.988126735933	0.626450793211299	0.114988947523134	5.44792179339903	5.0961755523115e-08	2.31810277630215e-07
EX370025	395.734911947163	-0.497858352904509	0.0914054720171608	-5.4467018430914	5.1312368633611e-08	2.33071202305744e-07
EX312239	179.919627120711	0.632462761037685	0.116191561795389	5.44327618344127	5.23094474959874e-08	2.37260708285372e-07
EX179329	2834.90787751192	0.360734936127888	0.0663254698898472	5.43885986374455	5.36226102379745e-08	2.42869882318929e-07
EX302484	1287.36137588627	0.455028427527358	0.0837816540138651	5.43112251582016	5.60006695981357e-08	2.5327938172946e-07
EX197200	394.979165859266	-0.426632268068099	0.0785823133038257	-5.42911311885914	5.66347807004217e-08	2.55782971157666e-07
EX358207	323.653154172607	-0.426962580395569	0.0786966034646876	-5.42542576932374	5.78165543860044e-08	2.6074937524938e-07
EX165498	877.264660660901	-0.270411281958309	0.0498441427499622	-5.42513657652411	5.791024284334e-08	2.60801448266106e-07
EX500775	274.175766352954	-0.75166724825483	0.138603604813814	-5.42314357021624	5.85599200449161e-08	2.63353748077349e-07
EX407602	151.333745955324	0.243579865528164	0.0449441605845243	5.41961096525712	5.97288675503106e-08	2.68230770116317e-07
EX603435	42.0164129129199	0.452332784307987	0.0835073593960915	5.41668168625097	6.07152914083847e-08	2.72275494663307e-07
EX417191	11.5365001607326	1.86640906538563	0.344788594610618	5.41319839043235	6.19088325455946e-08	2.7723630935439e-07
EX358065	1048.63411658698	0.35379186029704	0.0653626848968845	5.41274981061714	6.20641796135918e-08	2.77540521511484e-07
EX250523	1982.73210171806	-0.282946347510991	0.052402050749237	-5.39952813803019	6.68164041540625e-08	2.98371425019899e-07
EX312234	301.648793271744	0.665873593582869	0.123489802492648	5.39213425029581	6.9625716640174e-08	3.10479845972686e-07
EX178891	27.9572740070201	0.715331388679642	0.133010159209032	5.37802069355818	7.53091623762919e-08	3.35352861914063e-07
EX328706	3549.38760680457	0.669419765066092	0.124677712049713	5.36920155223232	7.90859952733433e-08	3.51677920158074e-07
EX492241	8130.74826243555	-0.374306901891355	0.0698264578263025	-5.3605311445479	8.29776193437997e-08	3.68467050932258e-07
EX259680	201.070956935005	-0.291964005202737	0.0545407206360412	-5.35313801867523	8.64418637500333e-08	3.83015972873707e-07
EX121433	395.311458843862	-0.357657677381854	0.0668141077213481	-5.35302632302575	8.64952606458104e-08	3.83015972873707e-07
EX328705	3734.99283275843	0.665894590703714	0.124432082260529	5.35147028488602	8.72424654053228e-08	3.85786668052785e-07
EX313649	238.799635193225	-0.651400916773405	0.121748353783723	-5.35038788229181	8.77659135650056e-08	3.87561579372591e-07
EX213100	329.288076536474	-0.281616744703205	0.0526412985129525	-5.34973020534272	8.8085448838189e-08	3.8843236119618e-07
EX416535	21.8862611478595	-0.807779182674584	0.151082884715348	-5.34659623554649	8.96236383631215e-08	3.94667200836215e-07
EX84764	2855.0672819748	0.284640419339792	0.0532493630565071	5.34542392624936	9.02056786884312e-08	3.96680096725442e-07
EX376378	342.967540922564	0.341650279980523	0.0639194460665576	5.34501315334885	9.04104879855754e-08	3.97030842813557e-07
EX507867	1345.95840383538	-0.351807361515301	0.0658799267777547	-5.34012981984816	9.28800470268849e-08	4.0675055077291e-07
EX205175	228.30600860075	-0.253524375350757	0.0474752692453598	-5.34013559861034	9.28770864029549e-08	4.0675055077291e-07
EX205209	228.507690469758	-0.253184738138146	0.047470033492752	-5.3335698230928	9.63005088623099e-08	4.21148919611341e-07
EX351616	442.52699849361	-0.325209881976558	0.0609898963965744	-5.3321927268403	9.70338730496819e-08	4.23190311720797e-07
EX74984	268.473861041052	0.996459959929361	0.186869931025	5.33237185064327	9.69381767873075e-08	4.23190311720797e-07
EX529331	1507.83413425823	0.267933104469788	0.0503107122306953	5.32556770894447	1.00638218520256e-07	4.38307741840622e-07
EX434866	580.976463320447	0.425707862072768	0.0799466939200408	5.32489639282073	1.01010597340647e-07	4.39326913091172e-07
EX529328	1508.02700939352	0.268090450227803	0.0503672705732742	5.3227114984876	1.02231814319711e-07	4.4403011007535e-07
EX207498	17.9514545583962	0.564617179966685	0.10613795016813	5.31965408293913	1.03964732271916e-07	4.50939924813295e-07
EX153309	228.506169461092	-0.815597043712925	0.153339470703274	-5.31889825869544	1.04397490510474e-07	4.52199225608122e-07
EX493668	274.003388678965	-0.591378614127169	0.111249795362173	-5.31577260166584	1.06205717461012e-07	4.59404840515956e-07
EX361473	282.042609166009	0.550436312569219	0.103656440438625	5.31019886694962	1.09505679873066e-07	4.73034739587733e-07
EX328635	3660.45353088354	0.661341257773942	0.12459852643575	5.30777752106856	1.10969971448237e-07	4.78708776288252e-07
EX500755	292.219662788182	-0.731540010766835	0.137908422738436	-5.3045346777282	1.12960769018309e-07	4.86635606015103e-07
EX335191	1292.73251688926	0.541141914929581	0.102028809816131	5.30381483332782	1.13407349641312e-07	4.87897473050358e-07
EX205448	369.667637549627	-0.656666851648767	0.124001613684284	-5.29563150138256	1.18605804065522e-07	5.09571620985157e-07
EX507866	869.757636212489	-0.388812120058543	0.0734648022750393	-5.29249529050523	1.2065857797656e-07	5.17690520372402e-07
EX166180	206.970685316977	0.596467027178871	0.112775022807811	5.28899939302483	1.22987299385669e-07	5.26969872536435e-07
EX233916	1497.05765851098	0.431924308944188	0.0817166031812819	5.28563709367603	1.25268016390454e-07	5.36018803287992e-07
EX148769	416.549682989264	-0.332027951685291	0.0629097999681078	-5.2778414786506	1.30714465009503e-07	5.58571233385157e-07
EX431452	41.9927479629121	0.764933765490799	0.145017275348931	5.27477684055412	1.32917729281858e-07	5.67222836653089e-07
EX309486	355.621185489005	-0.450896926796021	0.0856547908689671	-5.26411800462853	1.40863954922258e-07	6.00326250843181e-07
EX489477	1067.90000234533	0.442119168408291	0.0840701518539757	5.25893148350942	1.4489486011618e-07	6.16677186151304e-07
EX370017	2187.21174606961	-0.315953232313652	0.0602256109182854	-5.24616068639536	1.55301466019589e-07	6.59200741460153e-07
EX370029	2187.20302386021	-0.315959720181998	0.0602262975564583	-5.24620859991942	1.55261103954659e-07	6.59200741460153e-07
EX370015	2187.31734663784	-0.31589724633308	0.0602265589862825	-5.2451485133831	1.56156489595347e-07	6.6194506604169e-07
EX205206	229.771144577289	-0.248130567347588	0.0473222800368887	-5.24341952995852	1.57627572319007e-07	6.67290056150465e-07
EX214692	491.964584799874	-0.266392526733211	0.0508290442801929	-5.24095092689002	1.5975119910671e-07	6.75379570124908e-07
EX626893	221.262966309034	-0.286041555432154	0.0546068834785627	-5.23819594180735	1.62153854914285e-07	6.84625650735179e-07
EX626220	63.6572189960705	-0.563209759305464	0.107538901095156	-5.23726533905258	1.62973311588255e-07	6.87171665727371e-07
EX507946	2201.54559995696	-0.341913416185901	0.0653126553926508	-5.23502549590679	1.64962091120508e-07	6.94634800142722e-07
EX130869	6.7622172274531	1.42370011391056	0.272059662475544	5.23304374105273	1.66741261315452e-07	7.01101013116163e-07
EX209179	1249.92120845316	-0.531783629010609	0.10162458924566	-5.2328243878567	1.66939327847502e-07	7.01101013116163e-07
EX157448	110.304506676373	0.430474200729296	0.0823012781626186	5.23046798712803	1.6908145585426e-07	7.09159342585567e-07
EX286364	701.995437681242	0.370348321960466	0.0709787807989353	5.21773293076937	1.81126371028478e-07	7.5867576255332e-07
EX397653	741.293610758531	0.482431966606367	0.0925044527625899	5.21522966947889	1.83589621652958e-07	7.67980301380949e-07
EX324197	20184.8253986841	-1.2247158068634	0.234939463495502	-5.21289947904751	1.8591164846906e-07	7.76670373538505e-07
EX609990	160.013808217424	-0.54716295483688	0.104973719653934	-5.21238036187253	1.86432800422948e-07	7.77824101633193e-07
EX587280	276.415912745857	0.855364337056517	0.164135746172009	5.21132268262954	1.87498998790523e-07	7.81245828293846e-07
EX377317	117.925151072343	0.782146100473362	0.15030728809746	5.20364721081397	1.954148192498e-07	8.13161272762927e-07
EX338031	25.4014803873981	0.904025875561357	0.174011428756885	5.19520977455101	2.04489122538573e-07	8.49807544581113e-07
EX246064	196.771154394514	0.366238017622171	0.0705443340404862	5.19160075154983	2.08493712870104e-07	8.65317043611216e-07
EX497329	235.069186771581	1.20075930802832	0.231343832671566	5.19036662513069	2.09880415045394e-07	8.69935140690765e-07
EX207037	8.16743287325844	0.852716918303641	0.164350717360094	5.18839790906011	2.12110993224982e-07	8.78034424366775e-07
EX217686	668.775985484498	-0.455201182671409	0.0877832377865998	-5.18551370568033	2.15420243455318e-07	8.90571970013848e-07
EX626212	136.622143307337	-0.527220482323839	0.101748040840111	-5.18162785219937	2.19957738543236e-07	9.0814801024028e-07
EX542524	59.1937121893231	0.532816722958886	0.102855031631307	5.18026891352107	2.21566254732308e-07	9.13601115292308e-07
EX364465	535.358558706982	-0.32148816519184	0.0620991821657998	-5.17701125811115	2.25468615869113e-07	9.28486193754131e-07
EX138654	444.86351445577	0.597465894215319	0.115452744303105	5.1749821783946	2.27932736408528e-07	9.37417665928854e-07
EX507925	1843.52836007366	-0.353691500785944	0.0683903928891813	-5.17165475798713	2.32029988203874e-07	9.53033910151746e-07
EX131037	44.1297479833768	0.487115924875048	0.094207847274623	5.17065126703371	2.33279550616523e-07	9.56928389156924e-07
EX497327	450.961290861554	1.18984204822435	0.230209572968288	5.16851681223636	2.35959065506658e-07	9.66671010301469e-07
EX146235	450.42014784429	0.383675465457115	0.0742514247875417	5.16724718151793	2.37566991025257e-07	9.72004119207719e-07
EX234638	5719.54709070497	-0.488079667454597	0.0945095338302088	-5.16434319030138	2.41284650703922e-07	9.8594435776699e-07
EX396832	1301.20209073087	-0.252789737281409	0.0489710094972099	-5.16202830770339	2.44288337203872e-07	9.96935052213746e-07
EX233567	1359.97977423183	0.416575209631016	0.0807162977179949	5.16098014166159	2.45660241070196e-07	9.99886801794942e-07
EX233569	1359.93839520889	0.416528562133078	0.0807107862904903	5.16075460637849	2.45956406992709e-07	9.99886801794942e-07
EX233573	1359.93839520889	0.416528562133078	0.0807107862904903	5.16075460637849	2.45956406992709e-07	9.99886801794942e-07
EX426084	552.416126153874	0.421243043363462	0.0816406878323224	5.15971943093659	2.47320197862881e-07	1.00414530462231e-06
EX178914	26.592788153233	0.689268451312549	0.133663640221181	5.15673858778632	2.51288235307862e-07	1.01895293371962e-06
EX381589	385.756151819716	-0.299723184529172	0.0581301073372972	-5.15607485102414	2.5218012296116e-07	1.02126516632868e-06
EX390662	158.939394491427	-0.66008460984759	0.128035424796209	-5.15548420211229	2.52976370484916e-07	1.02318468317147e-06
EX340105	1795.75432131368	0.396360137613654	0.0768950934887104	5.15455693765229	2.54231307162681e-07	1.02695216315714e-06
EX289616	19.8051884528519	-0.57279046234915	0.111133256344278	-5.15408691503387	2.54869718623457e-07	1.02822281655588e-06
EX426070	550.772508366528	0.42095271721995	0.0816810449077616	5.15361572192559	2.55511274152551e-07	1.02950291298775e-06
EX340117	1793.99745005365	0.395825434210431	0.0769263645565595	5.14551072954193	2.66793951343463e-07	1.07360050128706e-06
EX179500	337.603270182928	-0.566641045141557	0.110257443952368	-5.13925431997454	2.75830869065927e-07	1.10856077124597e-06
EX164461	2924.19690957818	0.337806836754883	0.0657851214188542	5.13500362192941	2.82138590475223e-07	1.13247790740687e-06
EX389719	10.7957898350052	-0.749015955473993	0.145897975047998	-5.13383379877328	2.83898822255398e-07	1.13810449578395e-06
EX222138	48.3480940805076	0.750658601939376	0.146271650839864	5.13194865600571	2.86757731986244e-07	1.14811576173559e-06
EX86140	1269.10328065635	0.497293174040951	0.0969342761216004	5.13020980748972	2.89419414579619e-07	1.15731315023966e-06
EX434902	544.201516362461	0.400731284238037	0.0781291466212759	5.12908820290263	2.91148912939302e-07	1.1627645265186e-06
EX125334	86.2202040603995	0.760954297072211	0.148554408186195	5.12239459174074	3.01679746289194e-07	1.2033080332515e-06
EX439495	53.4074795280083	-0.450914802851204	0.0880456594477926	-5.12137458767718	3.03316436494713e-07	1.20831830096702e-06
EX196916	478.776241330393	-0.275573034638244	0.0538111749258261	-5.12111164675547	3.03739737329597e-07	1.20848830328505e-06
EX103131	451.009369261941	0.530133670757172	0.103524599036891	5.12084737047144	3.04165762658174e-07	1.20849087280028e-06
EX371258	351.165696107364	0.395804407714547	0.0772958974267379	5.1206392692406	3.04501637241016e-07	1.20849087280028e-06
EX340108	1782.01864376736	0.394088999651395	0.0771154176668275	5.11037885256659	3.21513426305659e-07	1.2744133939082e-06
EX416161	6.48773036303057	-0.894040511458785	0.175213250902705	-5.10258503196908	3.35045124491971e-07	1.32639435194764e-06
EX270255	64.4851029120256	-0.773702684081694	0.151754607109047	-5.09838019959243	3.42572230249378e-07	1.3545041482463e-06
EX260069	37.5397421955755	0.58204311132933	0.114332488992345	5.09079367080253	3.56567860785693e-07	1.40808825621216e-06
EX272274	36.8476892438703	0.559400714228055	0.110114608648613	5.08016802759714	3.77101175560752e-07	1.48732451230483e-06
EX296108	1271.32113595928	0.368722030477891	0.0727371913997363	5.0692365677351	3.99414535479475e-07	1.57337611680811e-06
EX185038	21.6984754128345	0.643434625484206	0.127242386308527	5.05676327009505	4.26432040040918e-07	1.67772209061947e-06
EX507868	1138.44510178475	-0.308306236438244	0.0610211583882329	-5.05244811114069	4.36182876475303e-07	1.71396117921917e-06
EX296112	1266.97783920488	0.368715142817587	0.0730010902308803	5.05081693508211	4.39924529923945e-07	1.72652704883625e-06
EX296110	1265.79902326952	0.36926803285373	0.0731311226022669	5.04939647736631	4.43208035247585e-07	1.73726606408776e-06
EX614939	65.8950303530548	0.601264623909692	0.119101825382215	5.04832417118837	4.45702406581983e-07	1.74488919962737e-06
EX106568	7.69153663194454	-0.650504723416437	0.12890781924612	-5.0462782414653	4.50499216318996e-07	1.76149631996652e-06
EX433998	27.7452442886097	0.504653183491011	0.10018872846285	5.03702553404634	4.72821727336982e-07	1.84650551573791e-06
EX403232	168.140356280727	-0.401044963731178	0.0796709383728475	-5.03376729233877	4.80933441062099e-07	1.87587675107145e-06
EX542254	6.56393471433667	0.984517603468885	0.195628162998653	5.03259647475023	4.83880957579016e-07	1.88505771817592e-06
EX252261	1545.03748607335	0.591598307145582	0.117580846764588	5.03141730498029	4.86867106439211e-07	1.89436649870649e-06
EX403236	172.385905833304	-0.40237247477937	0.080020149471208	-5.02838944238847	4.94616553306686e-07	1.92216347215267e-06
EX420507	130.82493301219	-0.274731469944055	0.0547202735265206	-5.02065235128812	5.14962879180594e-07	1.99878623642835e-06
EX561731	159.004796341128	0.67319721761216	0.134199741226959	5.01638238238959	5.2653484972475e-07	2.04077072498713e-06
EX530690	497.184523462165	1.35790398054064	0.270704317006587	5.01618886450044	5.27065195114787e-07	2.04077072498713e-06
EX496289	375.555400610407	-0.334957890870438	0.0667929530369296	-5.01486871953754	5.30696884656764e-07	2.0523296087518e-06
EX179506	277.486396966904	-0.552011559280473	0.110216094723475	-5.0084478193991	5.48707469731039e-07	2.11939929001953e-06
EX579096	8.60986350047621	0.68612135848843	0.137008137540433	5.00788763941811	5.50306424849571e-07	2.1229925867526e-06
EX547154	78.9809662604492	0.648795593249885	0.129603797510904	5.00599215231561	5.557502126197e-07	2.14139189935382e-06
EX204779	9.09393555179226	0.685184346902701	0.136897705547324	5.00508276718956	5.58380336137942e-07	2.14415576771754e-06
EX102150	2258.16005203287	0.509446633628108	0.101786649701615	5.00504373728321	5.58493486583435e-07	2.14415576771754e-06
EX487249	382.164104609106	0.654895641573366	0.130841909942439	5.00524367048353	5.57914099489938e-07	2.14415576771754e-06
EX587274	8.91268773888311	0.93783741451434	0.187519812086797	5.00127108745311	5.69535628516245e-07	2.18390775427425e-06
EX403888	1091.98644548974	-0.223774326943373	0.0448180501931744	-4.99295096459713	5.94636587780746e-07	2.27740792063193e-06
EX493757	1276.92240729394	0.5581039627982	0.111811060928088	4.99149152298224	5.99148128697874e-07	2.29192205857319e-06
EX593886	24.4614351146602	0.637892546991102	0.127930435994955	4.98624539211495	6.15639432231472e-07	2.35217231929594e-06
EX215466	469.727636256805	0.468271814804242	0.0939285462254459	4.98540468922305	6.18322544134859e-07	2.35958422791848e-06
EX359401	927.67411309709	0.297327744848073	0.0596766368765995	4.98231402454688	6.28283647270926e-07	2.39471858353564e-06
EX226993	1258.66769740949	-0.387742520958693	0.0778282601022757	-4.98202735676158	6.29215365923566e-07	2.39539422878576e-06
EX175587	737.369761186072	0.407676967880205	0.0819119756688646	4.97701300147209	6.45729859342998e-07	2.45532012384912e-06
EX575690	135.613107973164	0.418493817522423	0.0841166976183059	4.9751574820663	6.51946160790807e-07	2.47599169917561e-06
EX91713	3571.68910713736	0.33819237802535	0.0680599333746383	4.96903774741826	6.72859717897969e-07	2.55044199471679e-06
EX262041	148.774084869295	0.410475088753327	0.082607974205238	4.96895236449582	6.73156028841786e-07	2.55044199471679e-06
EX396084	70.7330633813045	0.744603875842324	0.149912944751173	4.96690847530363	6.80286743473722e-07	2.57438666332428e-06
EX485486	484.478480251924	-0.517995053890302	0.10432046848992	-4.96542108551164	6.85521643985774e-07	2.59110859482718e-06
EX378984	72.7452079683291	0.583322059111981	0.117494092707556	4.96469265534801	6.88099508487683e-07	2.59775973775076e-06
EX599265	318.052622105016	-0.279415370538049	0.0562947386122721	-4.96343668033546	6.92566271193588e-07	2.61151770907321e-06
EX352985	903.970537989498	-0.229547322954336	0.0462511235815939	-4.9630647901857	6.93894217537184e-07	2.6134212819461e-06
EX485469	537.896224961252	-0.516916414542009	0.104254132363803	-4.95823429557869	7.11367431535832e-07	2.6760563923297e-06
EX424605	93.8703836291605	0.672683845406844	0.13569402895435	4.95735774514551	7.145832703608e-07	2.68497264307164e-06
EX104915	2620.22062655724	0.805785621432256	0.162750575619042	4.95104621515072	7.38155699498702e-07	2.7669945052047e-06
EX104924	2620.1799419496	0.805793312354745	0.162750486078225	4.95109619499044	7.37966124278239e-07	2.7669945052047e-06
EX331122	43.01927817304	0.789638365699673	0.159581450393311	4.94818391331512	7.49091137667694e-07	2.80467495530062e-06
EX331110	43.1136455367184	0.788429557879684	0.159353795789512	4.9476672580872	7.51081578560094e-07	2.80881509061048e-06
EX331112	43.1111822337684	0.788342098529076	0.159351549383542	4.94718816088585	7.52931877440423e-07	2.81242201279217e-06
EX443892	432.277218628311	-0.338521297576821	0.0684303519134163	-4.94694661230364	7.53866415188589e-07	2.81260384045096e-06
EX62002	3781.44263756095	0.483245889941615	0.0977505778039409	4.94366274653502	7.66682895600026e-07	2.85706360742967e-06
EX331115	43.0380164497506	0.788466816625743	0.159562267027603	4.94143653956324	7.75490581906064e-07	2.88649776969725e-06
EX485459	533.875294045392	-0.514520723909007	0.104183675434547	-4.93859255553189	7.86884288213807e-07	2.92547730102908e-06
EX131043	45.6515690954414	0.463983684875931	0.0940169757699538	4.93510540065905	8.01074867478553e-07	2.97345687527514e-06
EX173135	18165.1653122468	0.514074408019403	0.10416987681743	4.93496223404755	8.01662704011187e-07	2.97345687527514e-06
EX206719	34.2503233205671	0.632597295608182	0.128219981979559	4.93368729149434	8.06915925344056e-07	2.98944931501444e-06
EX411224	126.684158641283	0.51426989715299	0.104345240342186	4.92854197725275	8.28455363779545e-07	3.06567107226114e-06
EX575686	137.003395073319	0.41538195203027	0.0843182228587698	4.9263603755741	8.37754258965677e-07	3.09647237743425e-06
EX131031	45.6894846445294	0.463474845603191	0.0941991282433093	4.92016066651986	8.64731988860972e-07	3.19246984259719e-06
EX575677	136.919005049706	0.414725476577437	0.0843094958274946	4.91908381739116	8.695023314705e-07	3.20635296448181e-06
EX419755	1671.3828814432	-0.499613330843413	0.101583608730534	-4.91824751145349	8.73224562186268e-07	3.21634337000163e-06
EX370491	417.767279141218	-0.352487474959299	0.0717345180632734	-4.9137776969295	8.93380429808529e-07	3.28677041094099e-06
EX233918	1202.47446131754	0.409303488729145	0.0833391505058836	4.91129902626316	9.04749891305921e-07	3.32474641770405e-06
EX337935	44.252583918869	-0.457244943237392	0.0931080302557737	-4.91090770561155	9.06557533323292e-07	3.32753776682249e-06
EX258899	2725.53468231027	-0.284864860469043	0.0580287268648889	-4.90903171341856	9.15271778024703e-07	3.35564422081805e-06
EX242264	6910.40436466315	-0.416957954819612	0.0849470022137772	-4.90844813770235	9.17998975813689e-07	3.36176095525774e-06
EX631297	41.2756086637733	0.501774547696904	0.102259133367272	4.90689223714366	9.25308386953076e-07	3.38462457209218e-06
EX352080	96.9412775834011	-0.369014061695046	0.0752229568881592	-4.90560431230711	9.31401243350413e-07	3.40299073376014e-06
EX490073	3.70579550647873	-1.10873214044223	0.226492323774718	-4.89523054010891	9.81905500777841e-07	3.58339076433293e-06
EX507913	1468.59810688191	-0.327261613675519	0.0670195713622873	-4.88307530208515	1.04443961583455e-06	3.80722822075166e-06
EX335190	1459.25334735676	0.462569497269858	0.0948478197206139	4.87696500175138	1.07730540525635e-06	3.92252828175336e-06
EX172411	28.4704933578169	0.68596552174907	0.140755305542518	4.87346121061036	1.0965980708296e-06	3.98820031487284e-06
EX495573	417.078277826696	-0.494653531380024	0.101520533882038	-4.87244808971147	1.10223822969283e-06	4.00412629207637e-06
EX359472	1807.94089529135	0.534851956210896	0.109823913288129	4.87008648842884	1.11549411840663e-06	4.04765008678976e-06
EX416282	352.175619632928	0.544791102484467	0.111907740621478	4.86821643846064	1.12609958599892e-06	4.08146824834084e-06
EX277875	94.952292032272	-0.642612997027065	0.132010943393042	-4.86787671165854	1.1280366377058e-06	4.08382705212761e-06
EX281112	128.441973717747	0.78655696431672	0.161606918294608	4.86709958098967	1.13247973880005e-06	4.09524279121886e-06
EX259687	210.567093092938	-0.269719146429244	0.0554579007142361	-4.86349362228936	1.15331743469164e-06	4.16585080221382e-06
EX259689	210.33989580449	-0.270005933218138	0.0555387231603641	-4.86157977450283	1.16452632065245e-06	4.20155803189947e-06
EX507936	1460.57955043087	-0.325541889022206	0.0669782717686813	-4.86041040513122	1.17142650734347e-06	4.22165625518221e-06
EX259685	210.589996223596	-0.269545491291204	0.0554636128961839	-4.85986175829794	1.17467749156294e-06	4.22857260284847e-06
EX507945	1249.53599809577	-0.306295187360734	0.0630369998240473	-4.85897470082148	1.17995208541644e-06	4.24274957100477e-06
EX311152	352.326451370677	-0.579036304565442	0.119192095474131	-4.85800926866929	1.18571860351064e-06	4.25866127392115e-06
EX289773	4.66202358471199	1.42670598697681	0.294010801853643	4.85256316428476	1.21875948216442e-06	4.37238571284976e-06
EX219838	369.905678068145	0.259592691546762	0.0535127917263955	4.85103996954649	1.22815790688757e-06	4.40113019680364e-06
EX489401	2798.46920305578	0.19909175759393	0.0410963716647897	4.84450936977744	1.26924928631222e-06	4.54325420974216e-06
EX334564	338.560317963764	-0.333751141330657	0.0689481841584436	-4.84060813789806	1.29442395227138e-06	4.62814870322255e-06
EX189661	55.7095132186144	0.709992456358777	0.146962210252548	4.83112260722458	1.35765362689987e-06	4.84876295321381e-06
EX172404	29.5234812540961	0.670601741665161	0.138935182127824	4.82672373832706	1.3879744629442e-06	4.95148193241328e-06
EX189658	55.835418966594	0.708705177661716	0.146874639239356	4.82523859348358	1.39835763529169e-06	4.98292423350294e-06
EX483659	26.4996921404546	1.79005675110446	0.371083453281567	4.82386572420468	1.40802225826001e-06	5.01173841925509e-06
EX189655	48.0953962523833	0.711747993227629	0.147627889906609	4.82122987518068	1.42675826841021e-06	5.07274076394446e-06
EX380985	50.908935888698	0.476486052207899	0.0988796215892499	4.81884987573317	1.44388143824825e-06	5.12787870966242e-06
EX266200	331.906874524175	0.295491845217411	0.0615263044657747	4.80269126811906	1.5654716210893e-06	5.54729062160549e-06
EX335196	4057.4610128613	0.485263229127491	0.10103939569861	4.80271309791855	1.56530090172539e-06	5.54729062160549e-06
EX564312	152.732814325271	1.29722637563678	0.270189192632808	4.80117788204702	1.57735075075557e-06	5.58315343773571e-06
EX371286	330.670808220755	0.368717883701098	0.0768095831985518	4.80041510898408	1.58337083663473e-06	5.59822094244463e-06
EX403293	229.39366551809	-0.332420363486785	0.0692760862202186	-4.79848648536624	1.59869092971756e-06	5.64609977959206e-06
EX403237	229.354549298097	-0.332318642990955	0.0692671429149346	-4.79763750901445	1.60547988083451e-06	5.66377624627731e-06
EX584621	57.7501820923821	0.946712959786778	0.197404428468452	4.79580406139712	1.62023596200631e-06	5.70948854536076e-06
EX208135	105.32669084975	-0.258590672786233	0.0540712370700902	-4.7824071872266	1.73208368216452e-06	6.09685775041282e-06
EX409732	336.015374587326	-0.522897041082423	0.109346056698435	-4.78203839142108	1.73526526800742e-06	6.1012926089962e-06
EX431463	36.0756006179064	0.707788122877259	0.148086065748114	4.77957273901222	1.75668109562312e-06	6.16975937898607e-06
EX388004	6.14061999867495	0.819145386025901	0.171823542118028	4.76736409882191	1.86651816077251e-06	6.54105426098536e-06
EX288048	424.901411200585	-1.17251054432153	0.245939562591338	-4.76747430127709	1.86549781639174e-06	6.54105426098536e-06
EX320577	2425.68650487763	0.569567417341068	0.119491892311494	4.76657793531554	1.87381267756182e-06	6.55937734427651e-06
EX320575	2425.75282278565	0.56952662759186	0.119490640741872	4.76628649788707	1.87652376898931e-06	6.56163322306283e-06
EX496420	215.840603829846	0.585531375528604	0.122879002804058	4.76510520241028	1.88755139629855e-06	6.57845848874633e-06
EX631368	22.0851548747228	0.513449335469553	0.107747517268233	4.76530084856937	1.88572070850293e-06	6.57845848874633e-06
EX507896	1292.4919132897	-0.31570943490568	0.0662512819046434	-4.76533322570401	1.8854179157988e-06	6.57845848874633e-06
EX403897	319.6439170818	-0.242811172027851	0.0509808355733831	-4.7627931024854	1.90931577098095e-06	6.64701488252689e-06
EX66110	2.99542336292394	-1.14880907376991	0.241219602942434	-4.76250296309486	1.91206389175943e-06	6.64929118985345e-06
EX507912	1219.17474324896	-0.310385329236884	0.0653138717128106	-4.7522114536659	2.01203788591933e-06	6.98930009605456e-06
EX507928	1290.13180902991	-0.314689945655112	0.0662354139687927	-4.75108294489381	2.02330109846017e-06	7.02074424875524e-06
EX89364	96.3653531046107	0.625153112754386	0.131587355345651	4.75086007399608	2.02553263749831e-06	7.02081454591391e-06
EX507919	1306.79338970392	-0.31523880087336	0.0664750328553368	-4.74221353992233	2.11395624585229e-06	7.3193141554864e-06
EX221506	86.4985565102732	0.791607912185888	0.166974430672605	4.7408930157578	2.12778272835317e-06	7.35916139708204e-06
EX542522	134.156873492601	0.49160369364383	0.103874431695451	4.73267276287164	2.21582565198937e-06	7.6553280142179e-06
EX409733	229.226728393456	-0.493642477098189	0.104387729272878	-4.72893203575459	2.25703915762024e-06	7.75551875048082e-06
EX319086	4.12899677926959	1.15838477536496	0.244936674002738	4.72932352854604	2.25269163410803e-06	7.75551875048082e-06
EX66774	6139.98177697084	0.388436253235061	0.0821317138755814	4.72943075099456	2.25150233338582e-06	7.75551875048082e-06
EX66770	6139.50369679347	0.388441955404785	0.0821385599120779	4.72910598652543	2.25510644236466e-06	7.75551875048082e-06
EX353528	1363.86395342477	0.324338822106804	0.068581510471836	4.72924582552025	2.25355388529724e-06	7.75551875048082e-06
EX2397	20.5156885052642	-1.50978405868729	0.319329487302591	-4.72798197072431	2.2676231462131e-06	7.7834632315963e-06
EX172390	271.64258152126	-0.227589393544648	0.048185421687925	-4.72320020396709	2.32162098688413e-06	7.96020154790185e-06
EX434506	332.594676910153	0.291033933390222	0.0617041563265334	4.71660177719785	2.39816427029079e-06	8.21377730115779e-06
EX420647	254.155233441368	-0.393645815723297	0.0835163214794113	-4.71339983311333	2.43617506270902e-06	8.33497394838483e-06
EX420713	1140.67893912847	-0.455539394103458	0.0966843588870734	-4.7116141571102	2.45762363300457e-06	8.39930574250753e-06
EX262552	534.792382151744	0.354942807913639	0.0753582474767617	4.71007248440979	2.47628707997923e-06	8.45399083756351e-06
EX266662	9.75640887800588	0.746448950342225	0.15872706949505	4.702719912343	2.5671847574775e-06	8.7548996831268e-06
EX219810	362.557527113692	0.250093960723154	0.0531925512445763	4.70167260023375	2.58039011129879e-06	8.79049206370565e-06
EX306727	206.241145511706	-0.532079583231622	0.113322613589962	-4.69526395814393	2.66262672228049e-06	9.06092158975407e-06
EX434933	255.141625314774	0.377965250465674	0.0806496178345522	4.6865101238427	2.77903078802298e-06	9.44691943466057e-06
EX584634	59.8910203531319	0.917199962038451	0.195930994748365	4.68123975594782	2.85145215515518e-06	9.68273860173015e-06
EX588546	144.143099162241	0.521254183822751	0.111539250933353	4.67328029784072	2.96426774687987e-06	1.0055074889256e-05
EX84503	56.6844949752957	0.7804168116469	0.167408166774396	4.66176069354258	3.13515613589368e-06	1.0623394590675e-05
EX138644	44.8577414824421	0.634043289791264	0.136053756446974	4.66024096907884	3.15839406617474e-06	1.06907261834806e-05
EX233925	568.947371646668	0.392650015614776	0.0843254901868536	4.65636208867233	3.2184569557018e-06	1.08824290035711e-05
EX395317	507.059274675439	0.512385306571991	0.110093141105875	4.65410743507844	3.25387121640957e-06	1.09904692681919e-05
EX188113	315.582345335686	-0.553875180735385	0.119032627982931	-4.65313746424894	3.26922143604544e-06	1.10305824223637e-05
EX261227	7.5200715202348	0.810711692157554	0.174444701733127	4.64738501142794	3.36169374099058e-06	1.13305494985617e-05
EX159735	9.89641350206342	0.665473474878301	0.143252952132752	4.64544335715756	3.39346875887631e-06	1.14255178254849e-05
EX212663	1570.09988495875	0.354133085705226	0.076271767909197	4.64304283764379	3.43315134076794e-06	1.15433074065594e-05
EX112419	137.715960153521	-0.418337469622697	0.0901028543060839	-4.64288809543795	3.43572456667673e-06	1.15433074065594e-05
EX188132	314.037363088778	-0.55222133251536	0.118998163070506	-4.64058703316429	3.4742081138814e-06	1.16486060252037e-05
EX424602	328.228431757572	0.306903238858915	0.0661347376264766	4.6405754354433	3.47440311995839e-06	1.16486060252037e-05
EX448782	1836.98068861593	0.235108856483457	0.0506870406181299	4.63844117976306	3.51046810283086e-06	1.17571057241434e-05
EX310183	18.659941901567	0.602830303918836	0.130028225329149	4.63614959285072	3.54959123839088e-06	1.18756082000959e-05
EX493666	232.090093611446	-0.52488166322728	0.113343225862221	-4.63090457532346	3.64071646094939e-06	1.21676576458046e-05
EX75977	1043.6743004205	-0.256160919833066	0.0553242750231194	-4.63017219341816	3.65361770345635e-06	1.21979350246834e-05
EX149994	389.244532209221	0.303256913755577	0.0655034233476515	4.62963457873152	3.6631159157187e-06	1.22167994037887e-05
EX6101	200.268459311149	0.347117762045547	0.0750093856757065	4.62765771134649	3.69824584404875e-06	1.23210184206241e-05
EX273855	55.2155607311754	-0.666735832084705	0.144274741373809	-4.62129285927619	3.81355983617866e-06	1.26918789097141e-05
EX420915	11.780863951163	0.886496214416504	0.191847662835196	4.62083405820814	3.82200392858358e-06	1.27066622756575e-05
EX433328	514.353642384487	0.667662793452082	0.144526293023211	4.6196631732944	3.84363501641424e-06	1.2765210436313e-05
EX493674	134.366482120376	-0.533855927138923	0.115738967857028	-4.61258586475728	3.97690173018982e-06	1.31940052177144e-05
EX501239	418.24628016659	-0.375577594171979	0.0814304361848978	-4.61225079673139	3.98331966359182e-06	1.32015030604426e-05
EX409606	9.56839716118698	-0.641892055757231	0.139205740512998	-4.61110334524815	4.00537337697927e-06	1.32607512741493e-05
EX493662	109.225195824154	-0.528119460390095	0.114665919551854	-4.60572297727286	4.11035280963715e-06	1.35941355943729e-05
EX493675	233.036728110852	-0.522105052066597	0.113379509271462	-4.60493307319345	4.12598532184427e-06	1.36316372495895e-05
EX329425	30.0920480734512	0.617860158274089	0.13465155431843	4.58858541515937	4.46259708226756e-06	1.47284259212053e-05
EX340409	15.9234821790651	1.03052665503467	0.22474152523934	4.58538605154167	4.53148360922848e-06	1.49402496981313e-05
EX413718	1415.31212436311	-0.430553723396372	0.094027828605318	-4.57900315026546	4.67197162799912e-06	1.53874584220925e-05
EX376687	680.396956277887	0.425368545501662	0.0929326750270036	4.57716885237686	4.7131102781243e-06	1.55068654228442e-05
EX416805	37.1408181525959	-0.519562337566923	0.113582802966145	-4.57430459540417	4.77804300141126e-06	1.57042303617813e-05
EX220963	8.08002673407657	-0.895996271884611	0.195986177530158	-4.57173196179479	4.83709431178353e-06	1.58818763597856e-05
EX328634	3553.1405426052	0.568047033478821	0.124270790248087	4.57104225654961	4.85304398905373e-06	1.59177837450884e-05
EX443997	30.0057406060376	0.426330275426137	0.0933891834668769	4.56509265419745	4.99273777093513e-06	1.63590737076564e-05
EX608710	49.2657294325316	0.656422817500014	0.144058188761974	4.55665049756119	5.19758019951944e-06	1.70126980757466e-05
EX619916	26.4374732447465	0.473343956887501	0.103932796135091	4.55432716610697	5.25535117681664e-06	1.71840782558114e-05
EX626177	83.8237451081315	0.555945320676183	0.122075584728903	4.55410737463014	5.26084813981453e-06	1.71843547776864e-05
EX333648	42.435612268776	0.559520538100149	0.123033098950204	4.54772368471843	5.42292697936318e-06	1.76955736479734e-05
EX434644	225.360734539866	-0.403438972267912	0.0887305650725033	-4.54678691540232	5.44710965083203e-06	1.77450841906961e-05
EX413704	1376.64624088278	-0.427724156240252	0.0940734736469261	-4.54670312106868	5.44927782233975e-06	1.77450841906961e-05
EX79655	22.5895341999324	-0.621013252107511	0.136862206195262	-4.53750724448724	5.69230756004189e-06	1.85174964171445e-05
EX319276	306.070869240795	-0.764030827298939	0.168529350691314	-4.5335178956357	5.80093489392244e-06	1.88515540309148e-05
EX396848	320.162312624444	-0.249753400789452	0.0550980935019413	-4.53288643790647	5.81830992727818e-06	1.88886850911127e-05
EX233920	1035.68694603422	0.377318991226254	0.0832942725585149	4.52995121556749	5.89973075675385e-06	1.91334475512702e-05
EX443876	413.755560825534	-0.305736897266723	0.0675095159061745	-4.52879706161187	5.93204385978002e-06	1.92186114844914e-05
EX171204	775.071435322201	-0.244485027838761	0.0539886380223967	-4.52845333377994	5.94169997184777e-06	1.92302725898233e-05
EX396850	319.028442285389	-0.249516661259783	0.0551158487230603	-4.5271308895836	5.97899095695483e-06	1.93312589494212e-05
EX349766	15.0902845542144	0.50820688556024	0.112488879714383	4.51784111327814	6.24733336586329e-06	2.01783147880121e-05
EX481657	62.8899674193233	0.403602810722302	0.0893684292363046	4.51616766873132	6.29688133333887e-06	2.03176811314542e-05
EX335817	620.644990507768	0.333837797246169	0.0739762427331221	4.51277038292589	6.39862840590106e-06	2.06250204961785e-05
EX233923	718.283074547977	0.379874982734899	0.084210248836898	4.51103028410066	6.45135084980706e-06	2.07395231830755e-05
EX328222	51.78196425963	-0.972399161341579	0.215584590454233	-4.51052257163997	6.46681195314795e-06	2.07395231830755e-05
EX328224	51.78196425963	-0.972399161341579	0.215584590454233	-4.51052257163997	6.46681195314795e-06	2.07395231830755e-05
EX328229	51.78196425963	-0.972399161341579	0.215584590454233	-4.51052257163997	6.46681195314795e-06	2.07395231830755e-05
EX328239	51.78196425963	-0.972399161341579	0.215584590454233	-4.51052257163997	6.46681195314795e-06	2.07395231830755e-05
EX620641	35.7013560067276	0.679257539548772	0.150753906265153	4.5057375717619	6.61427907784313e-06	2.11757268665683e-05
EX298596	31.6563044170889	-0.619117668036157	0.13740835361364	-4.50567706951041	6.61616411075142e-06	2.11757268665683e-05
EX566974	15.8951947253584	0.75938284236136	0.168892539460612	4.49624858970435	6.91628705860946e-06	2.2114009477427e-05
EX311866	870.486780917244	0.372620231021108	0.083042212954646	4.48711827109685	7.21930026183116e-06	2.30596361482032e-05
EX427114	61.694678311708	0.691940896312348	0.154571544660587	4.47650890616208	7.58735044360372e-06	2.4210892119037e-05
EX187078	33.312999689513	0.567514422175459	0.126794405582622	4.47586326516319	7.61031809902755e-06	2.42597991610567e-05
EX180520	44.3037819415519	0.748190776616725	0.167173084289802	4.4755456884417	7.62163976413333e-06	2.4271520813564e-05
EX507934	907.126082228563	-0.295244700695801	0.0660207154088161	-4.47200092982293	7.74910904698984e-06	2.46527266775478e-05
EX404016	194.916345245659	0.364666208989042	0.0817159259634651	4.46260878389952	8.09677994536711e-06	2.57330093358764e-05
EX624158	527.854139002847	-0.234856514265574	0.0526465572122967	-4.46100422708588	8.15764810315197e-06	2.59005327275075e-05
EX74987	229.667907732378	0.844002177712299	0.189240672872652	4.45994069298338	8.19823357774421e-06	2.60033882211167e-05
EX417402	245.383918121347	-0.303441815491471	0.0680468623440355	-4.45930649906106	8.22252680779079e-06	2.60544137871614e-05
EX349444	264.302488103675	0.573045016469155	0.128531444092637	4.45840331534859	8.25724268038673e-06	2.61383305186718e-05
EX370493	365.230187699771	-0.324943223632109	0.0729367555524621	-4.45513679859783	8.38397182944326e-06	2.65130583251816e-05
EX257139	206.916872045931	-0.383719886579603	0.0861661877472894	-4.45325360923461	8.45787541465831e-06	2.66935928842347e-05
EX392101	338.154722948127	0.550202646044637	0.123549738265716	4.4532886412218	8.45649495899725e-06	2.66935928842347e-05
EX442909	142.946497648913	0.238640621970422	0.0536143168499248	4.45106150729134	8.54468615815344e-06	2.69407930011293e-05
EX433590	14.2489031933946	0.680134748890408	0.152845927336638	4.44980615932563	8.59478273030054e-06	2.70718602864129e-05
EX293518	34.7641131794953	0.468593606451902	0.105348243919841	4.44804383078707	8.66558498168061e-06	2.72678219195599e-05
EX407444	69.4997340553655	0.735845755082072	0.165583055339404	4.44396773313413	8.83148554017589e-06	2.77623431584737e-05
EX118464	30.8806836258338	0.723426022885237	0.162833910572316	4.44272338816034	8.88273319179491e-06	2.78958238219079e-05
EX493740	1766.57328404992	0.492575766322517	0.110879511590372	4.44244170322706	8.89437360964126e-06	2.79047788642401e-05
EX357805	922.927027567923	0.28218081885525	0.0636446203164192	4.4336947483125	9.26317551138189e-06	2.90331512819719e-05
EX156547	231.00853932263	-0.214222447940409	0.0483785782770484	-4.42804347646652	9.50917367707189e-06	2.97747795115417e-05
EX403918	292.229314415688	-0.506370130063981	0.114412652465983	-4.42582283646064	9.60753521824661e-06	3.00531274068305e-05
EX295288	183.123156336563	-0.300459661642967	0.067917093538347	-4.4239181329708	9.69267623978491e-06	3.02896132493278e-05
EX182477	92.4726041766823	0.396636558170428	0.0897248826664061	4.42058597775055	9.84336107588411e-06	3.07302570461475e-05
EX317292	668.074828281589	0.345964587234309	0.0783614405989004	4.41498503077754	1.01016980189113e-05	3.15057870432645e-05
EX350957	338.750473411674	-0.551427967539327	0.125178724380998	-4.40512531395498	1.05722742974144e-05	3.29410901808546e-05
EX172504	148.466157669624	-0.523706868173946	0.118905291427252	-4.40440338598687	1.06075401519899e-05	3.30185686103607e-05
EX500727	989.901899939156	-0.617478810253294	0.140352629336287	-4.39948159983384	1.08509776924424e-05	3.37432460073504e-05
EX399676	103.893978945925	-0.578744317271198	0.13164743167211	-4.39616869026854	1.10178320656908e-05	3.42285878753115e-05
EX399700	194.887866581918	-0.550741464351963	0.125297048791211	-4.39548632362198	1.10525023050891e-05	3.43027319830478e-05
EX180518	44.4995254186882	0.73271071274292	0.166721916225062	4.3948074094459	1.10871004827172e-05	3.43765078443623e-05
EX417399	257.829091877488	-0.29763865614167	0.0678945131612492	-4.38383961064394	1.1660563768477e-05	3.61193072828434e-05
EX584646	69.7915340036963	0.728394843684448	0.16631778256636	4.37953676657408	1.18931855243992e-05	3.68039610526e-05
EX119023	173.830867238408	0.792133747637129	0.180882449029285	4.37927367684459	1.19075515212088e-05	3.68125375655676e-05
EX307478	6789.17532037578	0.426991110465156	0.0975539535872677	4.37697391816302	1.20338367933255e-05	3.7166762469658e-05
EX251790	4809.0516194069	0.380528086096473	0.0869559236024547	4.37610309144863	1.20819888025017e-05	3.72792171505762e-05
EX272097	773.621249416952	0.442343657812937	0.101123390883627	4.37429613413562	1.21824910646137e-05	3.75528243982024e-05
EX397002	463.6447012107	-0.241697354840995	0.0552654201206008	-4.37339215577409	1.22330689111651e-05	3.76662646469659e-05
EX331935	309.331710602757	-0.261208705252894	0.0597292200019288	-4.37321473885744	1.22430189340689e-05	3.76662646469659e-05
EX104702	29026.1336684245	0.321520424116553	0.0735918312271252	4.36896892977497	1.24834523733657e-05	3.83687911766081e-05
EX72061	472.871566114029	-0.253966755777758	0.0583198237574697	-4.35472433582637	1.33234474548383e-05	4.09109726006882e-05
EX483796	47.0579653559128	0.480597029273531	0.110501051044818	4.34925301369855	1.3660203632979e-05	4.19044894055154e-05
EX199072	50.2422297561941	0.437308698960704	0.100560706536887	4.34870352467434	1.36944694050891e-05	4.19690544026619e-05
EX102542	460.348600403155	0.387724697229679	0.0892101630202572	4.34619424629497	1.38519911023424e-05	4.24108695756385e-05
EX193890	31.6793584732852	-0.40313546193968	0.0928493576972933	-4.34182284011031	1.41305454155933e-05	4.32220440216848e-05
EX81041	100.374785396533	0.589846279222147	0.135959177974347	4.33840721906573	1.43519048930868e-05	4.38568797262276e-05
EX323545	580.756837010156	-0.282856756023104	0.0652613889762549	-4.33421293141677	1.46282535275604e-05	4.46583701442348e-05
EX500753	416.736128758248	-0.589336445310025	0.136047396608392	-4.33184654761466	1.47863986264356e-05	4.50978056089655e-05
EX360880	344.614043948156	0.265720150863666	0.0614076872122715	4.32714799932353	1.51052470389059e-05	4.60260646339023e-05
EX273874	26.0982691088918	-0.620580493514668	0.143464621837255	-4.32566918287806	1.52069500835431e-05	4.62915306953494e-05
EX361474	636.360323210879	0.562884338106725	0.130136066510825	4.32535232698079	1.52288260681688e-05	4.63137191249388e-05
EX600970	3.54693052930783	0.997286522520432	0.230789786215905	4.32119002696014	1.55189949056543e-05	4.71510132300981e-05
EX119034	145.823381036866	0.78519603529234	0.181720530821496	4.32089886455173	1.5539488915763e-05	4.71681427414413e-05
EX349445	94.6317694467371	0.531120671870215	0.122967876279342	4.31918227703377	1.5660839582462e-05	4.74910846937124e-05
EX603962	139.603442853795	0.44930149367058	0.104097962920146	4.31614107583682	1.58780523559157e-05	4.81038322805652e-05
EX439457	31.3007591092218	-0.38957964952286	0.090428460786751	-4.30815305417583	1.64623455814972e-05	4.98264511165431e-05
EX342867	125.06144618446	0.383624412060198	0.0890753805314397	4.30673896391378	1.65678931257127e-05	5.00981530229885e-05
EX264849	148.02220599805	0.285275615089729	0.0663744069157029	4.29797610774942	1.72364737160504e-05	5.20702226912083e-05
EX419232	4.71436619681953	1.0929661097283	0.2543804752606	4.29658018607208	1.73453242600323e-05	5.23492438456298e-05
EX577055	497.931198048205	0.279502994862348	0.0650792011734516	4.29481293289704	1.74840700588821e-05	5.27178750588326e-05
EX91328	44.722385149601	0.52263012627118	0.121719414875484	4.29372854614704	1.75697273276847e-05	5.29258863998092e-05
EX335545	10.3603831448241	-0.791634718038383	0.184415704244591	-4.29266434375045	1.76541788581319e-05	5.31298747626243e-05
EX444948	45.2067859814529	0.41469156817863	0.0966247914218468	4.2917719363363	1.77252953308845e-05	5.32490986122165e-05
EX359454	2211.0242746714	0.456823492979303	0.106442332534445	4.29174635788327	1.77273377112167e-05	5.32490986122165e-05
EX507894	828.246168334741	-0.282230143278433	0.0658618037262788	-4.28518697197209	1.82585566241627e-05	5.47929274874447e-05
EX302087	24530.7295899048	0.37005913619172	0.0866112981085922	4.27264276454724	1.93169797519257e-05	5.79144577076149e-05
EX93187	3.09839765260165	-0.65285422546277	0.152812760440654	-4.27224940888567	1.93510962284288e-05	5.79620099294918e-05
EX302893	3004.74715048226	-0.509382842060436	0.119260714101469	-4.27117048475029	1.94449681653947e-05	5.81882883365957e-05
EX308531	1147.86517892446	0.273996428519226	0.0641612676224382	4.27043352901908	1.95093362062315e-05	5.83259345148634e-05
EX209318	91440.5155576367	0.56671444375547	0.132730714010849	4.2696556556544	1.95774982380175e-05	5.84746537212657e-05
EX433662	870.218732677609	-0.267975009521961	0.0627813521608342	-4.26838544087835	1.96892900302946e-05	5.8753285569723e-05
EX433657	870.244310863984	-0.267960236542098	0.062782962027712	-4.2680406895078	1.97197363803085e-05	5.87888854530323e-05
EX433675	870.270926698156	-0.26791151622962	0.0627864100840611	-4.2670303314193	1.98092235341039e-05	5.90002670926641e-05
EX434645	295.82404892002	-0.366808677844403	0.0859731174679115	-4.26655085505431	1.98518258114231e-05	5.90717403479554e-05
EX270533	438.854782070232	-0.478462793388682	0.112167611049632	-4.26560563170926	1.99360661612735e-05	5.92668633539733e-05
EX302065	24496.1987537418	0.369389851624865	0.0867026529923937	4.26042155431243	2.04041689366255e-05	6.06017178426437e-05
EX309726	33.1910682956517	0.39474742448456	0.0926721520069119	4.25961214815771	2.04781932386098e-05	6.07647322734448e-05
EX281374	16.0350557296644	-0.593139534694379	0.139300485047032	-4.25798614049417	2.06276734085662e-05	6.11511326537793e-05
EX433652	870.500877184936	-0.267499722284792	0.0628591309870012	-4.25554279998094	2.08542465361981e-05	6.17651424929373e-05
EX368018	109.48646933479	-0.419775928295177	0.098713237349308	-4.25247858916583	2.11417435440019e-05	6.25582812229319e-05
EX620429	91.6205873566297	-0.313392435559925	0.0737129789300795	-4.2515231389196	2.12321568632607e-05	6.27673166115949e-05
EX246025	173.819113161205	0.301634638319083	0.0710443149415587	4.24572520077375	2.17887540427437e-05	6.43528317076383e-05
EX568121	17.6174446652495	0.718235771655906	0.169255342396884	4.24350429052768	2.20056163591752e-05	6.4932929312622e-05
EX246241	203.48137245189	0.394863044416309	0.0932762775075729	4.23326332233028	2.3032455794809e-05	6.78997652261083e-05
EX614954	62.3651026995742	0.303573678100638	0.071911995974096	4.22146088407824	2.42724079663861e-05	7.14887711440407e-05
EX125916	33.4128370890159	0.475251124502819	0.112597766979252	4.22078640858297	2.43451527478553e-05	7.16365708752923e-05
EX414956	293.396939374917	0.543897844263522	0.128880892422072	4.22015889277294	2.44130189648769e-05	7.17697548273003e-05
EX465612	138.006132134061	0.461506442983691	0.10936790556439	4.21976118681344	2.44561242496179e-05	7.1829967153133e-05
EX192542	125.448131510585	-0.289229439386127	0.0685496960608025	-4.2192665468507	2.45098367422212e-05	7.19211937676083e-05
EX192571	125.479261695051	-0.289091123120972	0.0685471296592824	-4.21740668876898	2.4712803030963e-05	7.24498149799702e-05
EX508200	118.491085466086	0.359595925069163	0.0853649781758876	4.21245260940904	2.526127256117e-05	7.3989428396416e-05
EX130878	6.45031870016097	1.05303700995373	0.250421539263088	4.2050576521991	2.61015614282777e-05	7.63801451933473e-05
EX289143	4.29670596369135	1.06300818689095	0.252977872444361	4.20198089508694	2.64589468439205e-05	7.73546558282205e-05
EX489425	2013.78230367769	0.196648437602728	0.0468648579543052	4.1960745468271	2.71580890950929e-05	7.93256052225575e-05
EX426359	540.323747692456	-0.392178584582054	0.0935036438896883	-4.19425990547202	2.73763945612387e-05	7.9889754349203e-05
EX259980	1162.48134079388	0.483328377887833	0.115252176618987	4.19365943504625	2.74489991923095e-05	8.00280738618757e-05
EX111348	852.265921219688	0.33553011745742	0.0800201068589053	4.19307259922859	2.75201320931988e-05	8.01618526567946e-05
EX179159	656.090620206422	-0.49794782377109	0.118817434897915	-4.19086495343812	2.77893034401719e-05	8.08717125779521e-05
EX122930	17.8104878005039	0.54625909861563	0.130356402234361	4.19050456481254	2.78334814701188e-05	8.0926102259732e-05
EX401040	242.388663289169	1.00895632809475	0.240929509357044	4.18776566966538	2.81714160988886e-05	8.18337109917397e-05
EX189656	165.544732733066	0.62794643179835	0.150058101227623	4.18468864167366	2.85557228321404e-05	8.28742413089997e-05
EX209304	89283.6756151729	0.555291987259885	0.132780903272598	4.18201694350487	2.88934431556351e-05	8.37777917983028e-05
EX329360	3192.73563597912	0.53420167769489	0.127925795673214	4.17587144862874	2.96847430971406e-05	8.59936672750195e-05
EX508208	118.980469065445	0.355989114737368	0.0852689890035517	4.17489545610234	2.98122927879439e-05	8.62844390170664e-05
EX453541	782.880244236344	-0.393709761468655	0.0943771354391807	-4.17166466895335	3.02382414859408e-05	8.74375379944098e-05
EX261665	176.769884953434	0.325723111410533	0.0781134561423231	4.1698719720846	3.04770801613305e-05	8.80479795379656e-05
EX93812	434.820561982662	-0.251606352980305	0.0603622130223489	-4.16827581995955	3.06912411851718e-05	8.85860825117459e-05
EX497632	4769.22466844296	0.251240878503297	0.0602804160587339	4.16786901833096	3.07460513606823e-05	8.86636812626397e-05
EX223316	516.830246716526	0.288769891367673	0.0693267453890428	4.16534614090384	3.10880525686904e-05	8.95685725096116e-05
EX259996	1237.83531004339	0.469391591962868	0.11271848973819	4.16428212490354	3.12333716701647e-05	8.99056709453969e-05
EX259974	1233.81497172009	0.46990595293978	0.11289728353299	4.16224321998385	3.15136426314608e-05	9.06302675316015e-05
EX137257	981.158343948813	0.286543284720723	0.0688521288629621	4.16172004341415	3.15859436037928e-05	9.0755991802753e-05
EX487309	973.617540365776	0.360798326041551	0.086723511860576	4.16032882318696	3.17789724378586e-05	9.12280628301999e-05
EX400505	57.0689632796503	-0.667778305232248	0.160589226809378	-4.15830076836294	3.20623696053432e-05	9.1958467476933e-05
EX342152	22.0291655945945	0.685242708201536	0.164820812234758	4.15750110019801	3.21747726605291e-05	9.21975660624367e-05
EX325467	374.015933338527	0.229774773872251	0.0552766201761212	4.15681662771977	3.22712808404623e-05	9.239072738365e-05
EX148226	229.464712272499	-0.353942739109737	0.0852201499112636	-4.15327524626844	3.27750112517051e-05	9.3748342994742e-05
EX329422	32.0030695699568	0.557545762848291	0.134309387543686	4.15120471506089	3.30729770992243e-05	9.45154836093943e-05
EX423490	886.847185607627	-0.28737220236543	0.0692976848083379	-4.14692356837372	3.36972489010035e-05	9.62129183998976e-05
EX166108	952.478482437665	0.380138765083735	0.0917378677020904	4.14374973613075	3.4167260693533e-05	9.74672531014979e-05
EX296728	119.51624772983	0.633794020839463	0.153249884832788	4.13569003024702	3.53889618922907e-05	0.000100861718140057
EX495113	224.365216615713	0.705470435027761	0.170793715119004	4.13054095425122	3.61910611925631e-05	0.00010305526393398
EX399677	128.675401689786	-0.562630478910505	0.136231050472642	-4.12997240319668	3.62806782021788e-05	0.000103217879293833
EX487289	1062.18682261816	0.353079388622064	0.0855227370936362	4.12848560068288	3.65160302475683e-05	0.000103794445869319
EX344707	95.9821853576586	0.277911672601262	0.0673580021540696	4.12588948178106	3.69304597193029e-05	0.000104878541689434
EX438540	149.694139510744	0.333349507425174	0.0808149563767798	4.12484919092221	3.70977757114391e-05	0.00010525955128134
EX426642	278.560428312121	-0.293686715279312	0.0712731491749585	-4.12058003159621	3.77919759166718e-05	0.000107037933573089
EX170149	21.3218615075523	0.62411483119891	0.151458422117238	4.12070073406552	3.77721804305139e-05	0.000107037933573089
EX630914	57.0383871905191	0.536827886148157	0.130328578339002	4.11903431304067	3.80463495322208e-05	0.000107662352731552
EX507869	954.43582466984	-0.248542262920716	0.0603764302430946	-4.11654451778627	3.84595070717296e-05	0.000108734581436101
EX104362	285.545547987323	-0.333846644897181	0.0811371413031857	-4.11459708260726	3.87856296873317e-05	0.000109559051830318
EX399682	127.158645376849	-0.561138637196733	0.136395496291188	-4.11405546704249	3.88767955243545e-05	0.000109718956257623
EX417960	16.4622596017029	0.472731442914333	0.114982385441798	4.11133793317952	3.93372950518927e-05	0.000110898602314587
EX333218	386.242792924622	-0.275014439118303	0.066894323406802	-4.11117752766356	3.93646377349731e-05	0.000110898602314587
EX270750	216.089545446152	-0.453921928865173	0.110458764454842	-4.10942428249547	3.96646738732634e-05	0.000111644804563485
EX255031	733.677090821474	-0.386973008015099	0.0941753953966505	-4.1090669849087	3.97260845177267e-05	0.000111718616779258
EX418353	65.9450258794146	0.522151155753023	0.127101713966729	4.10813622772785	3.98864826975588e-05	0.000111971337369363
EX360577	909.565577809132	0.275628138075037	0.0670916778848792	4.10823140461594	3.98700526152989e-05	0.000111971337369363
EX269275	238.125441402622	-0.438514456086927	0.106781479084457	-4.10665276269577	4.01434005722695e-05	0.000112593018389537
EX196584	831.90597236329	0.294991702971365	0.071856021423881	4.10531639695439	4.03761865536713e-05	0.000113145977323836
EX246967	106.80177657791	-0.333582591414472	0.0813267652082605	-4.10175654423532	4.10025563708102e-05	0.000114799926346845
EX419857	711.691851047276	-0.280883821169542	0.0684866377563861	-4.10129377600159	4.10846562136044e-05	0.000114843447106192
EX333213	369.835113826228	-0.274849982153037	0.0670159663769946	-4.10126119209987	4.10904428071289e-05	0.000114843447106192
EX417958	16.7965564194015	0.472167602513125	0.11518781805096	4.09911057004514	4.14740876555954e-05	0.000115813745212415
EX291644	355.969424870045	-0.320752828671044	0.0782663052983228	-4.09822371770905	4.16332789770958e-05	0.000116156116654024
EX315553	605.626928612748	-0.180970112871364	0.0441615593919618	-4.09791038548118	4.16896610510209e-05	0.000116211302754163
EX204672	272.400787129782	0.224156836130843	0.0547131050502025	4.09694964168395	4.18629925515049e-05	0.00011659210644827
EX413861	1488.03617830298	0.396779172782265	0.0968616587336346	4.09634914340452	4.19716777717996e-05	0.000116792354886471
EX482027	6.36694945131656	0.717508648316754	0.175258534346078	4.09400119083451	4.23992130062487e-05	0.000117878722674991
EX282626	1519.07142462993	-0.309932179166865	0.075771260309263	-4.09036589733187	4.30693181611298e-05	0.000119636994892027
EX423925	389.650618853685	0.162158036530986	0.0396569612739393	4.0890182031559	4.33202860446436e-05	0.000120228940727049
EX396583	98.0722165685778	-0.394645550223989	0.0965721786790872	-4.08653460677749	4.37864199468927e-05	0.000121416491992475
EX362007	152.82251821894	0.453293174855564	0.110954215055373	4.08540743251026	4.39995397155669e-05	0.000121900993540074
EX396588	90.0204146103523	-0.381896194304745	0.0935215580156541	-4.08350975334287	4.4360566520887e-05	0.000122794070360781
EX493556	71.9176859201655	-0.332892200327838	0.0816186475740846	-4.07862921308116	4.53020215694389e-05	0.000125290869758683
EX404060	259.198926299443	0.264931616751452	0.0649859766335404	4.07675056182376	4.56694388466972e-05	0.000126156500972818
EX417416	129.060285188039	-0.291751628686719	0.0715669871049889	-4.07662304211184	4.56944806673201e-05	0.000126156500972818
EX357235	578.513808897566	0.255629881188077	0.0627149987470173	4.07605654620595	4.58058844106868e-05	0.000126354198960843
EX329882	3029.51864208316	0.311186214547872	0.0763658023671468	4.07494198845408	4.60258190845796e-05	0.000126850673258281
EX349508	276.298695259432	0.442603237109311	0.108631330854698	4.07436080941807	4.61408994823744e-05	0.000127057550612783
EX438057	78.2806927001224	0.643830107585761	0.15804439665096	4.07372941546073	4.62662322576536e-05	0.000127292276792071
EX389113	766.511580420945	-0.501811599021097	0.123238166396998	-4.07188465791165	4.66342719145713e-05	0.000128193777773822
EX133824	1750.56149126032	0.35275753049122	0.0866564944985524	4.07075698748826	4.68606139627118e-05	0.000128704540944299
EX177916	26.004645118067	0.493158666916406	0.121171244574392	4.0699315142681	4.70269599749552e-05	0.000129049782126606
EX246973	107.572232844248	-0.330574088980889	0.0812457478956556	-4.06881710788665	4.72524189556204e-05	0.00012955650274965
EX389129	767.393426087126	-0.501126870893941	0.123202437907031	-4.06750774909253	4.7518628854481e-05	0.000130173983272629
EX253403	210.943015242575	0.554234209426471	0.136382953024568	4.06380854157508	4.82784314028207e-05	0.000132141396296513
EX253397	210.947721315514	0.554122830920249	0.136383829658066	4.06296576587938	4.8453137942254e-05	0.000132391319248413
EX253400	210.947721315514	0.554122830920249	0.136383829658066	4.06296576587938	4.8453137942254e-05	0.000132391319248413
EX429054	5.55759927029811	0.671940601308077	0.165627844580488	4.05693017988618	4.97219379842006e-05	0.000135624701975805
EX293490	151.829326854241	0.35267415631858	0.0869303014275751	4.05697611220647	4.97121642507412e-05	0.000135624701975805
EX390780	745.717121883385	0.200950018101887	0.0495426117874974	4.05610465116009	4.98979094146995e-05	0.000135987864713881
EX596801	1693.09828017708	0.490799742011136	0.121026943173467	4.05529321935924	5.007145108861e-05	0.000136343788341627
EX438542	147.016361637138	0.326387702132935	0.0805067301110776	4.05416667255779	5.03133354050013e-05	0.000136885038484044
EX417415	128.364637141749	-0.290200904908215	0.0715845010180204	-4.05396281012227	5.03572255110632e-05	0.000136887149826734
EX416278	400.4770256413	0.486898447758817	0.120242302757068	4.04931073835572	5.1368701069532e-05	0.000139517216335127
EX84469	96.1690520002349	-0.494512903050699	0.122197014748341	-4.04684929553414	5.19116389260929e-05	0.000140871327854996
EX614924	59.7388272327175	0.294108491454235	0.0728516984453587	4.03708489617201	5.41194882982197e-05	0.000146651405038799
EX417342	24.1673125855903	0.570911562679449	0.141418987971379	4.03702197893675	5.41339989623534e-05	0.000146651405038799
EX417422	124.860145539252	-0.288223086249946	0.0714582638835496	-4.03344652648772	5.49646928296091e-05	0.000148774850583128
EX265349	39.7057929856901	0.508701056499784	0.126144410371701	4.03268805174029	5.51424570234724e-05	0.000149128876532815
EX390767	755.297531145911	0.199515507991154	0.0495376732441566	4.02755105206094	5.63608321078535e-05	0.000152294163355264
EX256566	29.3004086946304	0.531824621298513	0.132248851867696	4.02139310691757	5.78549609438679e-05	0.000156198555269371
EX542422	375.837957687172	0.354025849039345	0.088065333468421	4.02003643313625	5.81891419205037e-05	0.000156967311467799
EX148570	95.9393535495163	0.528982157536991	0.13165170204309	4.0180426787331	5.8683570017467e-05	0.000158166667916348
EX195379	211.654850011158	0.41778654247909	0.104015232388967	4.01659000209477	5.90463197154482e-05	0.000159009385153985
EX483830	217.571805881218	0.393305791198603	0.0979485489020814	4.01543254705885	5.93368681909009e-05	0.000159656403818738
EX396595	63.92373589747	-0.366439447372206	0.0912791993691728	-4.01449015662556	5.95744297577823e-05	0.0001601598767832
EX282703	3.95408166291762	0.930134641487563	0.231718011281389	4.01408002918705	5.96780973514638e-05	0.000160302841870472
EX200088	17.6688505981092	0.535115755814899	0.133337303092351	4.01324868138567	5.98887607988261e-05	0.00016073272657335
EX542411	374.714148468371	0.353887050378113	0.08819060056525	4.01275247146413	6.00148357189246e-05	0.000160799243381929
EX291640	205.301223065566	-0.412865256020755	0.102883550297516	-4.01293748929583	5.99677978152606e-05	0.000160799243381929
EX284782	15.6498357465992	-0.683794774991366	0.170428594409975	-4.01220685624187	6.01537534080826e-05	0.000161035554022481
EX444921	47.9451188012313	0.388159492976888	0.0967708221016897	4.0111211680004	6.04310839212854e-05	0.000161641694566201
EX345769	4.53528323951451	-0.888537820851127	0.221634981422727	-4.00901434939283	6.09727118679581e-05	0.000162953165135326
EX390785	757.546096926771	0.198691114728912	0.0495797619780901	4.00750440909167	6.13637163900234e-05	0.000163860218282863
EX244353	8.4692528346406	-0.453188857980133	0.113309233480846	-3.9995757102773	6.34561456655415e-05	0.000169305262595037
EX367979	167.693675627432	0.422561618135182	0.105735724680472	3.99639402304323	6.43146533757204e-05	0.00017145174178666
EX81981	69.3517924762377	0.475379687060831	0.118967900383273	3.99586514958508	6.44584194449225e-05	0.000171690840383917
EX82501	92.1177087001399	0.486765086564893	0.121984122872583	3.99039707055431	6.59627709117012e-05	0.000175550542870621
EX333238	402.667405407543	-0.263989290811282	0.0661664737984289	-3.98977421126453	6.61362215564835e-05	0.000175717576101954
EX424132	687.246717063839	-0.263873484252413	0.0661367784033969	-3.98981460274545	6.61249604699113e-05	0.000175717576101954
EX81964	69.2068420388543	0.473950953506169	0.118984444709549	3.98330180607324	6.79643542472176e-05	0.000180423766500766
EX409731	167.373704847005	-0.464456563860516	0.116628595196095	-3.98235581145085	6.82355222879027e-05	0.000180992300137085
EX265369	46.8093870601745	0.490066860220256	0.123085502313648	3.98151570256797	6.84771962811596e-05	0.000181481718023941
EX261949	193.611123573167	0.358290315641051	0.0900111238921937	3.98051152066688	6.87671317342025e-05	0.000182098117811587
EX377286	18.8721797509307	0.63560877244366	0.159877518873144	3.97559817617627	7.02025747432058e-05	0.000185744312341399
EX415774	127.179864626007	-0.349996826373049	0.0882217777142345	-3.96723842390423	7.2710244850536e-05	0.000192219006994548
EX327803	15.6868762617788	-0.597077030636284	0.150525758183041	-3.96661035189893	7.29020297515708e-05	0.000192565677588384
EX278402	398.076378696187	0.463342648478956	0.116867724656304	3.96467587472588	7.34957426969415e-05	0.000193972554499409
EX291649	444.792322955979	-0.286644997247942	0.0723131372787514	-3.96394082783309	7.3722533541358e-05	0.000194409504978249
EX494930	37.4478519330643	0.691505107582193	0.174515577674454	3.96242625900219	7.41919261373649e-05	0.000195484950610899
EX159322	12.7388521940192	0.664586556270857	0.167782137637346	3.96100899433844	7.46337210956954e-05	0.000196485957279297
EX395216	314.472435920453	0.631034675375052	0.159328320654249	3.96059327546941	7.47637816901672e-05	0.000196665291521359
EX81977	68.6251773634128	0.471988276249025	0.11925815069952	3.95770245874629	7.56741392667684e-05	0.000198895192195356
EX429519	725.245477987725	-0.164306412121346	0.0415479586253816	-3.95462057721822	7.66562050759312e-05	0.000201309719698992
EX133751	528.552424804127	-0.210379798332475	0.0532209908337237	-3.95294779440985	7.71942837637016e-05	0.000202555248718804
EX409049	45.8704135982098	0.504883032488543	0.127932672450892	3.94647452301403	7.93103565365143e-05	0.000207935905865758
EX600967	16.3580491046172	0.637936735163026	0.161768856241705	3.94350773062189	8.02984017085598e-05	0.000210352661241483
EX451461	149.285590387095	-0.180292671146068	0.0457331811561672	-3.94227269103398	8.07131333015263e-05	0.000211264796564176
EX92448	23.4395470635484	-0.384726602508711	0.0976198028494179	-3.94107129167394	8.11185105237868e-05	0.000212150964508256
EX377602	1293.93297040013	-0.477606280879699	0.121427581408208	-3.93326026377904	8.3801415564604e-05	0.000218987238203801
EX501290	474.418073926434	-0.306294367189635	0.077907933125389	-3.93149137580982	8.44205252038021e-05	0.000220423657501704
EX114966	632.976787485455	0.251705041420918	0.064038652302922	3.93051746670554	8.4763235199089e-05	0.000221136624286859
EX493686	372.961827152973	-0.439046073940329	0.111795239475008	-3.92723407545881	8.59283443840035e-05	0.000223808444150296
EX367974	170.490687548484	0.414402505628033	0.105519587632546	3.92725668215383	8.59202709259614e-05	0.000223808444150296
EX367976	170.4806971109	0.414311581756422	0.105530882966996	3.92597474888935	8.63792175910505e-05	0.00022479837364884
EX630975	60.6067624587706	0.502867022164135	0.128110072970499	3.92527309136679	8.66313988388277e-05	0.000225270017455592
EX449843	20.3197970789874	0.38442728992746	0.0979676397306288	3.92402318749823	8.70823483014217e-05	0.000226257328851893
EX398211	538.809106079057	0.2361873096718	0.0602226872825552	3.92189920990485	8.78537430059082e-05	0.000228074925628584
EX383284	62.1909190991813	-0.738753565280165	0.188393142810196	-3.92133999284917	8.80579127354259e-05	0.000228418196842302
EX432894	261.48164057737	-0.235638165669752	0.0602452761335403	-3.91131356336443	9.17955019932648e-05	0.000237724893008659
EX383220	877.521926129448	0.359597319035832	0.0919345507830956	3.91144913389791	9.17439802479735e-05	0.000237724893008659
EX435425	1195.0215307892	-0.546749701449699	0.139841520960614	-3.90978085545629	9.23798910250786e-05	0.000239043320297168
EX435422	1197.79055881035	-0.545701219872071	0.139774506036063	-3.90415416478937	9.45554957198879e-05	0.000244473696181306
EX349524	101.207717073284	0.512839665779121	0.131373898535058	3.90366481848953	9.47469750426048e-05	0.000244769443254899
EX481658	53.0309332155048	0.357489556056158	0.0916675859820894	3.89984695490952	9.62535126747289e-05	0.000248459270522166
EX91307	430.729931621608	0.253878942729808	0.0651462715640236	3.89706020981268	9.73674185400596e-05	0.000251130425560267
EX423916	558.156330346057	0.257960204470581	0.0662011396793312	3.89661274292411	9.75474081858541e-05	0.00025139043911533
EX130281	880.998183140763	0.301996887290909	0.0776581629179691	3.88879772510084	0.000100742034647444	0.000259412781837498
EX197355	8770.18922117913	-0.466940006351345	0.120096017142686	-3.88805571958788	0.000101050432209259	0.000259996047215881
EX368553	162.409250232672	0.49881704763719	0.128330223290809	3.88698028294412	0.000101498994940044	0.000260938711687967
EX171832	40.1922153343476	-0.424520829086282	0.109252599266001	-3.88568173149534	0.000102043123324816	0.000262125337019653
EX399544	452.485808359067	0.284937522469399	0.0733959832392997	3.88219504520283	0.000103517793209097	0.000265698458721812
EX76017	8122.65232017679	0.284763755740887	0.0734199461577058	3.87856121726397	0.000105076086317881	0.000269120557966597
EX76016	8122.6917193543	0.284760581410178	0.0734193165645163	3.87855124148354	0.000105080394538254	0.000269120557966597
EX76012	8122.70149097242	0.284754858857278	0.0734189349011094	3.87849346004304	0.000105105351772781	0.000269120557966597
EX302064	28668.5635293649	0.308291685592153	0.0795940607669235	3.87330012593438	0.0001073714683571	0.000274701379559865
EX452418	134.866735606006	-0.484998644248704	0.125425879737368	-3.86681476952166	0.000110266114499149	0.000281879962588405
EX216373	373.67071227505	-0.232163506291548	0.0601070127676272	-3.86250281958095	0.00011223126954777	0.000286672792288149
EX303633	397.994817783497	-0.313005796641905	0.08112815052594	-3.8581650710973	0.00011424148352313	0.000291572918155899
EX399580	343.882084235907	0.279856405787103	0.0726160629468816	3.85391873960197	0.000116242189668466	0.000296440925459744
EX137253	1557.7547547025	0.277337765993363	0.072012431515907	3.85124846023427	0.000117517195740223	0.000299451923334838
EX425964	11.0022169012403	0.420791923987123	0.109282736016978	3.85048855220599	0.000117882440441539	0.000300141738894857
EX361483	777.519736720564	0.50079459393668	0.130258727716326	3.84461450465949	0.000120742096380965	0.000307176407058945
EX264466	215.750355976391	-0.374055388415961	0.0973148779016914	-3.84376363081744	0.000121161709616221	0.00030799714013731
EX445945	193.566280328995	-0.211277287981246	0.0549724020590732	-3.84333374689008	0.000121374231721216	0.00030829054857189
EX145017	187.651016385839	1.24983582320495	0.32522253528539	3.84301728079263	0.000121530907894933	0.000308441752651008
EX145015	187.617409890986	1.25030566181419	0.325550241692258	3.84059202449034	0.000122737950227938	0.000311256383365577
EX361491	777.017193395512	0.500723246477089	0.130387767458662	3.84026244360568	0.000122902851199168	0.0003114258200777
EX361494	776.516481371363	0.500928175444834	0.13045381738414	3.83988897748986	0.000123089961924296	0.000311651219385677
EX426923	6.50521791255897	-0.598602234907249	0.155998897183461	-3.83722094011518	0.000124434511475219	0.000314804441381531
EX261146	1361.58426261756	0.378943745780379	0.0988053785663553	3.8352542268323	0.00012543448197934	0.000317081592583124
EX145023	187.537220767986	1.25048263433031	0.326385798893524	3.83130221526046	0.000127466819433578	0.000321962730072879
EX272761	12.947253780677	0.644572910954032	0.16836294393973	3.82847255976217	0.000128941003642345	0.000325427413803216
EX188100	11.1848245500422	-0.605665501418119	0.158344730441328	-3.82498046970082	0.000130782453777331	0.000329812780574285
EX498029	11.855292802009	-0.568022201329636	0.148550266847899	-3.8237709926919	0.000131425993150603	0.000331172641470765
EX190826	5.93156715529313	-0.730481367787731	0.191089455792742	-3.82271938949903	0.000131987954900685	0.000332324945923611
EX500349	58.9257413961734	0.47418102029745	0.124108580205707	3.8206949069235	0.00013307619046473	0.000334799449069349
EX175816	19.0374670197205	0.551430533794111	0.144500216034838	3.81612255625393	0.000135565189355369	0.000340791350913141
EX167915	1251.04249379461	0.516460257855418	0.135543014416861	3.81030523835815	0.00013879531882115	0.000348635393399645
EX429600	683.219005792555	0.483162383326869	0.127169616302953	3.79935394454478	0.000145073779060355	0.000364117983017098
EX350420	54.247775570818	0.596201304212563	0.156950477693177	3.79865874239695	0.000145481238853806	0.000364852238041733
EX429603	17.9863818965225	0.648802686790257	0.171026434673677	3.79358131407107	0.000148489973465368	0.000372103919299561
EX167149	46.3982583958689	-0.399380072035957	0.105316064617267	-3.79220466969935	0.000149315771771032	0.000373878214016581
EX396096	507.069346621616	0.61217092328428	0.161518198010522	3.790104959222	0.000150583641909873	0.000376459104774683
EX238942	14.7978658443391	0.64379260133446	0.169854725247629	3.79025429169476	0.00015049313661797	0.000376459104774683
EX65202	34.2803888530055	-0.519193370605076	0.137016806646198	-3.78926777899391	0.000151091977734886	0.000377432753192969
EX196609	1010.70540397231	0.223923258762342	0.0592066283073708	3.78206402161336	0.000155533345328698	0.000388221990108975
EX452437	139.880104008713	-0.458678769280996	0.121377039598767	-3.77895828401516	0.00015748580162524	0.000392786661555489
EX137251	1269.23272543767	0.260087291955786	0.0688612365081686	3.77697678903767	0.000158743518839634	0.000395612772618398
EX278415	414.183266667367	0.437946013662947	0.116059162748772	3.77347210931505	0.000160991224583997	0.00040058553139043
EX507874	792.012493862868	-0.226942634666602	0.0601392414330053	-3.77361984053979	0.00016089587653221	0.00040058553139043
EX67859	54.9463093767005	0.290267924134342	0.0769974402416563	3.76983862350926	0.000163353136829818	0.000406144251710784
EX287264	1885.4340379425	0.690277510517991	0.183246370912382	3.7669368680051	0.000165262770363778	0.000410570654072766
EX287270	1885.38981737415	0.690241539170669	0.183248659878769	3.76669351703478	0.000165423869565537	0.000410649558929304
EX297838	30.2785264189153	0.352685429591681	0.09364367361253	3.76624940037049	0.000165718257291836	0.000411058958516858
EX238939	15.9323405145671	0.643667438000597	0.170939344352359	3.76547272039256	0.000166234273353015	0.00041201703192492
EX71986	768.569497468228	-0.419155353100702	0.111343892235934	-3.76451141309597	0.000166875046780832	0.000413282584656116
EX325450	218.06053820022	0.216529172942275	0.0576090310116392	3.75859772573726	0.000170868300043972	0.000422842441652073
EX278414	422.082079689778	0.432273189434606	0.115213490900327	3.75193205289277	0.000175477028001935	0.000433909317683912
EX278411	422.268410164237	0.432021161987817	0.115168552041603	3.75120772406476	0.000175984819725078	0.000434826305546398
EX158590	12527.7020725588	-0.326017657870598	0.0870055954596883	-3.74708840446532	0.000178899049502185	0.000441683112106872
EX255030	621.832188145879	-0.371192749191402	0.0991603813451219	-3.74335741912374	0.000181577655523324	0.000447947984682637
EX630955	64.8877247711049	0.472141828587084	0.126204390351567	3.74108877885976	0.000183224779138464	0.000451660460997379
EX430157	11.4127839619656	0.58375709274116	0.156213680264722	3.73691402540365	0.000186292585953846	0.000458866532508505
EX416245	23.798356108449	0.418830830714393	0.112205961924528	3.73269676165788	0.000189440608128427	0.000466258861091285
EX350607	55.0618890312921	0.580669889158883	0.155773265727016	3.72766075390929	0.000193265286758138	0.000475303861701849
EX213300	1413.16991506624	-0.365257311920765	0.0982043060886846	-3.71936146660326	0.000199727054964132	0.000490815324699008
EX616521	43.5122757164668	0.309623934756769	0.0832552263978769	3.71897294804143	0.000200034471184454	0.00049119060016291
EX318460	532.081460691733	-0.292902451750576	0.0788357939274864	-3.71534853850764	0.000202923788739086	0.0004977120431702
EX291641	202.640621567491	-0.313815691110364	0.0844669371431868	-3.7152488503092	0.000203003809733987	0.0004977120431702
EX193798	12.9118072874854	0.58075870852212	0.156333205674077	3.71487750166706	0.000203302157007882	0.000498058910879649
EX422407	741.197207776632	0.220194874230227	0.0592828508908607	3.7143098032786	0.000203759050985798	0.000498793359198078
EX353143	520.00720540946	-0.340894081303668	0.0919057476408406	-3.70917042790241	0.000207939431168115	0.000508634587025243
EX72107	499.615596280889	-0.217911740373431	0.0587618344062784	-3.70838900070397	0.000208582057071144	0.000509813726867499
EX429058	31.2282862502652	0.707290386567796	0.190958861010435	3.70388880005493	0.000212319358779969	0.000518549203174156
EX20944	307.911983000136	0.326542394735991	0.0882941743824004	3.69834586505948	0.000217009063263648	0.000529595523337497
EX281945	3.9179850530155	0.863488428652984	0.233652678934115	3.69560679805632	0.000219362244760138	0.000534927132959629
EX341970	153.920246279384	-0.248591994890311	0.0672859893175169	-3.69455807088198	0.000220269550879154	0.000536727416762328
EX433666	787.382066165462	-0.230349150580318	0.0623577262628435	-3.69399534565092	0.000220757843744279	0.000537504719239331
EX238938	9.92214904500958	0.621018749729322	0.168492780590643	3.68572913066288	0.000228048801366645	0.000554831374972488
EX348125	67.168059171163	0.6784599295635	0.184386171947446	3.67955971100086	0.000233636981398692	0.000567991895819945
EX416249	21.7116642019918	0.422303471241717	0.11494985814078	3.67380593653728	0.000238964251699711	0.000580498469125159
EX166999	43.9921223787311	0.356624251543996	0.0973903109181452	3.66180422037806	0.000250445226140005	0.000607923236234339
EX287298	1830.40414433978	0.669572370466569	0.182956330158953	3.65973874686295	0.000252472519753776	0.000612376050586891
EX209311	82394.9596455718	0.495965687382026	0.13552779457598	3.6595127142276	0.000252695306072919	0.000612448547161464
EX70544	875.159098636996	0.211557756882991	0.0578193852976252	3.65894164723471	0.000253258992909448	0.000613346531264301
EX283966	14.8021892462551	0.633481573776523	0.173180387027614	3.65792907989929	0.000254261374563696	0.000614597706984899
EX287307	1829.36336301543	0.669174681855337	0.182942911667437	3.65783334132015	0.000254356342355325	0.000614597706984899
EX415728	267.217926815889	-0.36397515804754	0.0995031508251077	-3.65792595540299	0.000254264473379842	0.000614597706984899
EX291651	204.071533551744	-0.307579381559569	0.0841626355121171	-3.65458352971	0.000257599788324779	0.000621961466107355
EX601167	4.18032498613341	-0.760350146289968	0.20818016781583	-3.65236590145621	0.000259835290698441	0.000626882255294492
EX371050	521.473999595333	0.34867018328303	0.0954912284302441	3.65133205441725	0.000260883675641625	0.00062893369032814
EX331109	35.675394561151	0.495447290569998	0.135738008227588	3.65002623096763	0.000262213530142489	0.000631660059334144
EX71983	977.750683071775	-0.4058210332375	0.111222404554676	-3.64873457701593	0.000263535204844829	0.000634362604535505
EX331105	29.0514081866127	0.504786056275313	0.138534434793761	3.64375873064916	0.000268685297779516	0.000646269560946942
EX323649	17.1184443730392	0.509545234548419	0.139950247343811	3.64090270806481	0.000271683795828349	0.000652987170140051
EX348134	68.6283192059678	0.670253123838308	0.184110841111931	3.64048700114744	0.000272122846569023	0.000653547683703971
EX245966	15.6426081705955	0.457830392899224	0.125900994852807	3.63643189185662	0.000276440691326379	0.000663415869207297
EX71985	757.557610556307	-0.40156552953575	0.110688149702396	-3.62789992077227	0.000285735971224461	0.000685205218004278
EX301190	134.166751721141	-0.4010148806404	0.110568398972877	-3.62684894025435	0.000286901022863427	0.000687479809502928
EX331121	34.8512888199334	0.494474308759145	0.136391722808725	3.62539821754868	0.000288516516774023	0.000690829517916685
EX197368	7106.0369863124	-0.443977883618185	0.122498145325321	-3.62436412762905	0.000289673255317556	0.000693076552850971
EX381955	98.5420579164442	0.302754458622253	0.0835699858724212	3.62276546372093	0.000291470082668304	0.000696850536499898
EX373933	7.31103517058853	-0.756129050567131	0.209061170384913	-3.61678378234936	0.000298286264750988	0.000712610150928809
EX631362	7.45452988875566	0.706151885389294	0.19533062934491	3.61516208572895	0.000300159764148078	0.000716546805391088
EX200587	56.9861137750065	0.635940595292801	0.17628040533455	3.60755124249852	0.000309100505251815	0.000736782360491376
EX245630	45.1617180622163	1.00073380131441	0.277396150150655	3.60759801738743	0.000309044803418011	0.000736782360491376
EX442953	354.986976252532	0.682155777313387	0.189322181824154	3.60314766468825	0.000314386805571963	0.000748820785964728
EX123589	58.9465106868275	0.514554122914632	0.142978013613207	3.59883390397796	0.000319647252386765	0.000760779629931018
EX63389	48.2358278468779	0.735195592993678	0.204319270279976	3.59826849413787	0.000320342820936465	0.000761864012339532
EX422405	777.835495144355	0.21121116994426	0.0587119501287617	3.59741363523185	0.000321397161254942	0.000763799391455421
EX272281	38.00529705023	0.334992807279184	0.0933828604957857	3.58730505256156	0.000334113359301033	0.000793425516664757
EX420789	127.415551287966	0.341112396949803	0.0951562770589964	3.58475980242811	0.000337388568588146	0.000800604413503261
EX323551	874.206173680472	0.230647051271787	0.064445848181633	3.57892801133962	0.000345006477991333	0.000818069878732251
EX60361	228.410817455098	-0.409874988253269	0.114550868451279	-3.57810459051733	0.00034609496309899	0.000820038438686039
EX265939	23.8889322924034	0.67439210136987	0.188489667738564	3.5778730445069	0.000346401623382505	0.000820152986010032
EX422401	66.3633917539156	0.354685139473943	0.0991962570857749	3.57558994556869	0.00034943900579928	0.000826727901201725
EX490612	6.53006062607438	-0.608148787111032	0.170167217264905	-3.57383047619747	0.000351796740227019	0.000831686262264174
EX337437	56.912879373624	-0.304562691864306	0.085253836938753	-3.57242210791176	0.000353694702721512	0.000835551102039287
EX331474	6.36889318234528	0.698796610384252	0.195728639921752	3.57023177938404	0.000356665498191696	0.000841942718779653
EX454106	901.151057855825	0.233919842684199	0.0655589887375214	3.56808192421552	0.00035960407782593	0.000848248846283305
EX153690	7.02434120403455	0.807193415884266	0.226305414765927	3.56683209157486	0.000361322831797018	0.000851670371904626
EX630969	81.6174817231165	0.444732824526437	0.124925514300192	3.55998393937174	0.000370877475677916	0.000873543015784409
EX448943	425.04866077475	-0.357871394847608	0.100642347190065	-3.55587289882817	0.000376726184886407	0.00088666096146356
EX221509	40.4050368202946	0.480687251571018	0.135397227042756	3.55020011908535	0.00038493841522254	0.000905318124690049
EX501319	34.2900434467633	0.577263468203551	0.162711745027691	3.5477676679413	0.000388510762559123	0.000913043427923919
EX399455	1373.03966085984	-0.255360011008418	0.0720133304727563	-3.54601029187262	0.00039111093177299	0.000918474266552695
EX384399	114.275200719666	0.25612182990924	0.0722786744314783	3.54353247238988	0.000394804687459803	0.000926463327926738
EX205914	10.419729605918	-0.495778381234932	0.139951292114951	-3.54250663743582	0.000396343448418	0.000929387332885635
EX384411	114.266980204584	0.256008219694579	0.0722740657621979	3.54218649517959	0.000396824810533363	0.00092982935309478
EX291650	136.132875571048	-0.355873317510123	0.100484288242678	-3.54158171126873	0.000397735647412277	0.000931276313078156
EX360165	33.3684583961192	-0.506233529499122	0.143126342716117	-3.5369696443876	0.000404746182878721	0.000946992727074385
EX350602	59.5447288757742	0.610822595177535	0.17272983789071	3.53628882326639	0.000405790784199815	0.000948737658199126
EX299629	51.210648424927	0.460839439089036	0.130325217631434	3.53607266087453	0.000406122974091342	0.000948815631155269
EX417956	19.1739053331736	0.349816454952299	0.0989510474632264	3.53524761910482	0.000407393202426519	0.000951083395370734
EX317376	769.941126817794	0.178046579008021	0.0503707343605201	3.53472271683955	0.000408203268707997	0.000952274341034454
EX244367	8.8478609188508	-0.398413261044463	0.112747896464048	-3.53366469388194	0.000409840659379887	0.00095539213915649
EX506150	130.620924561321	0.329373665471333	0.0933041459456099	3.5301075009393	0.000415390848528231	0.000967619914950209
EX399452	1391.16382405505	-0.254892561562653	0.0722268094711495	-3.52905747088923	0.000417042551687302	0.00097075520645688
EX255271	154.563120101096	-0.278602292524699	0.0789638659422235	-3.52822508371801	0.000418356257526861	0.000973099719888485
EX265937	24.5128048886331	0.658418938121536	0.18673502459331	3.52595309613451	0.000421961693498265	0.000980767479397506
EX287209	32.8426351250735	0.411933114309897	0.116847345806713	3.5253955617555	0.000422850872445128	0.000982115230441317
EX239556	276.406125841272	0.226773975044118	0.0643567945056599	3.52369904042026	0.000425567329121495	0.000987701951725692
EX402578	275.265253951242	0.246186791120917	0.0699040834502672	3.5217798298731	0.0004286599936973	0.000994153016792496
EX368301	209.81164983974	0.248005641736412	0.0705178566915927	3.51691973312598	0.000436585783974879	0.00101179552125565
EX630972	74.3176186344104	0.439565604350119	0.125045765753111	3.51523781475329	0.00043936035270859	0.00101748294664462
EX374319	71.9266825682961	0.405561064558598	0.11539680932474	3.51449114522136	0.00044059736056967	0.00101960395029789
EX594877	20.8627210053998	-0.320862951322507	0.091315297651566	-3.51379187906534	0.000441758782471026	0.00102154707526985
EX594863	20.8645755164602	-0.320718828740176	0.0913289462143647	-3.51168870368212	0.000445269225079658	0.00102891542185438
EX299622	52.5431367517743	0.457153402820227	0.130219735320219	3.51063071734909	0.000447044953318007	0.00103226743766158
EX594867	20.827313019688	-0.320718445750915	0.0914170180146153	-3.50830132852988	0.000450977929846254	0.0010405922436496
EX288120	503.46424565943	0.229201021224103	0.0653504078515982	3.50726229199039	0.000452742649250697	0.00104390552750251
EX382257	371.220209032886	-0.285379396307759	0.081385614769507	-3.50650906939739	0.000454025963665809	0.00104610481468719
EX370496	290.31838803418	-0.264931889575454	0.0755801350066895	-3.50531114494577	0.000456073940093757	0.00105006146468287
EX630971	78.1995185917598	0.436237516950692	0.124532940335756	3.50298897443955	0.000460068506149617	0.00105849094711959
EX251329	6076.47447801158	0.360263858800348	0.10286144140591	3.50241892273976	0.000461054079606284	0.00105999037128889
EX299620	52.6454351143173	0.455523456549463	0.130205372815734	3.49849969090074	0.000467883631919831	0.00107491355379556
EX299619	52.6754892111363	0.455428741676615	0.130216228738309	3.49748066035513	0.000469674765148092	0.00107824828586059
EX299617	52.8199590037556	0.454999909416634	0.130147556362573	3.49603113675887	0.000472233592148073	0.00108333934614894
EX172401	13.757469182443	-0.329133206255444	0.0943200182762595	-3.48953713400931	0.000483857827749495	0.00110920476758458
EX399887	12.8320546826941	0.556602371735146	0.159530282450883	3.48900762403224	0.000484817320919067	0.00111060244871431
EX508878	150.238242496704	-0.667249715274386	0.191286665452323	-3.48821865704326	0.000486250252777193	0.00111308186919076
EX387117	350.554145927755	0.280494744997403	0.0804190019629331	3.48791626544544	0.000486800506519074	0.00111353862262108
EX585340	69.7426200062893	0.417382074077494	0.119711192000075	3.48657520741448	0.000489247798813192	0.00111833100160683
EX434646	294.792637411716	-0.297958847593682	0.0856276188768564	-3.47970493051063	0.000501966301804468	0.001146577703762
EX353793	80.5108041413858	-0.312124774393695	0.0897387145610286	-3.47815071700663	0.000504885956267928	0.00115241762124419
EX231536	1372.13960085229	0.22682657851081	0.0652880965185245	3.47424095059123	0.000512300770189721	0.00116850211591405
EX171103	806.866233706754	-0.168468096039604	0.0485042198412313	-3.47326679185956	0.000514163979367238	0.00117191000322396
EX371074	548.523314570137	0.323181087133883	0.0930755171490161	3.47224594644435	0.000516123259505304	0.00117553181415304
EX235741	209.289714074012	0.706247227215322	0.203437434902783	3.47156966245086	0.000517425062279574	0.00117765202346785
EX273304	57.8405014339527	0.328967346845163	0.094885545161345	3.46699116589129	0.000526319187325743	0.00119703683363842
EX166195	72.2855149015994	0.300100213645968	0.0866302422210853	3.46415069324284	0.00053190844877041	0.00120888283811457
EX91465	1035.53343566257	0.536895491215493	0.155001588945708	3.46380637042083	0.000532589726466227	0.00120956536590148
EX411729	223.303431990026	-0.181567279015921	0.0525388855215397	-3.45586468410113	0.000548530615624913	0.00124487827348756
EX233905	854.112727941897	0.295628774183392	0.0855818463953256	3.4543397535244	0.000551641939131423	0.00125104511195876
EX287311	1079.1300586073	0.622610906793019	0.180402687914561	3.45122854870038	0.00055804079490207	0.0012646534788109
EX166984	53.4472094089088	0.326029192533287	0.094513959160445	3.44953481400378	0.000561553317002998	0.00127170597823432
EX273592	57.2444846721436	0.50524726191556	0.146501484393376	3.44875182669756	0.000563184051602238	0.00127448992433151
EX489307	1241.81310155193	-0.19630705905548	0.0569376891547963	-3.44775248116903	0.00056527180432504	0.00127830340365527
EX217515	1779.23954972013	0.26604585850601	0.077297609329528	3.4418381216918	0.000577775892358333	0.00130565014821189
EX188861	23.1969799812282	0.452528910626809	0.131488778389946	3.44157818003891	0.00057833132294951	0.00130597578262069
EX579076	138.871815770625	0.213892829878698	0.0622375120043718	3.43671883708452	0.000588806481290461	0.00132868555657229
EX544855	32.0387867509529	0.299533551807416	0.0873033437672465	3.43095165525369	0.000601467782290263	0.00135629276191164
EX404015	182.820028487582	0.232173132455037	0.067755589995872	3.42662697600571	0.000611127961488582	0.00137709813891146
EX344801	47.6259054354062	-0.451326902344891	0.131735686614477	-3.42600334004933	0.000612532849841081	0.00137928496329463
EX290128	981.064453153137	0.605212920438856	0.176674813480014	3.42557554479784	0.00061349829765834	0.00138047986893354
EX625027	75.9341078414491	-0.205280252633175	0.0599325932273656	-3.42518555561921	0.000614379658416386	0.0013814840052918
EX421501	283.84068450732	-0.310895549305991	0.0908608211970289	-3.42166783449848	0.000622382988026154	0.0013984897289335
EX112546	26.6360540898139	0.45975471314011	0.134404734167796	3.42067350519168	0.00062466275482968	0.00140261969348249
EX142579	72.8352733183925	0.490450788642372	0.143446639416189	3.41904690579332	0.000628408927770485	0.00141003416655215
EX370498	286.449833890343	-0.258804682090677	0.0757861932292859	-3.41493181096563	0.000637979808195047	0.00143049851060683
EX605541	97.3272838858318	0.288581308130833	0.0848289028052829	3.4019219698414	0.000669137400486703	0.0014993022205683
EX263051	911.201826069735	0.310432946518945	0.091499692743858	3.3927211907472	0.000692020355577566	0.00154948140265076
EX630966	86.4638953138144	0.435215835208008	0.128305772854744	3.39202068250445	0.000693792029305969	0.00155126034721581
EX229742	4.17673407179196	-0.636778316403643	0.18772147595483	-3.39214420281282	0.000693479325052459	0.00155126034721581
EX353762	95.0449569802986	-0.308867092790153	0.0911166647326535	-3.38979805391696	0.00069944128307086	0.00156279104415903
EX423927	611.460248690271	0.213454035241206	0.0630061212140707	3.38783012075877	0.000704478828737384	0.0015729397195789
EX423914	611.537974258697	0.213496900937439	0.0630344893417193	3.3869854926569	0.000706651243947281	0.00157668144731737
EX291924	1392.93983963478	0.463325142457231	0.136952473088008	3.38310898671753	0.000716701843444351	0.0015979833939156
EX630968	86.3470880254066	0.433828309786328	0.128242044334206	3.38288672828505	0.00071728209835667	0.00159815485072451
EX331114	44.9202270449886	0.461604558538323	0.136605989440934	3.37909458016781	0.000727249838758588	0.00161922737591761
EX417427	92.3550628273878	-0.25181567496153	0.074554248981209	-3.37761668050602	0.000731169257740484	0.00162681316981502
EX434736	263.157408839175	-0.28931568966002	0.0857665834422896	-3.37329153206498	0.000742752660504335	0.00165027270615904
EX385144	265.878520581601	0.479197536207981	0.142052549104466	3.37338216898577	0.000742508182627727	0.00165027270615904
EX432297	159.544874393825	-0.19159320227304	0.0568074134761676	-3.37267955974477	0.000744405310596452	0.00165278801478583
EX296498	17.0185620749162	-0.564740601569043	0.167563196396839	-3.37031408873086	0.000750825503007005	0.00166587768836285
EX503225	729.276236835295	-0.172670782680101	0.0512646338440815	-3.36822424608103	0.00075654034829075	0.00167738519959716
EX185211	50.6387954807695	0.553055895132306	0.164572862637188	3.36055341245145	0.0007778648862207	0.00172346197749527
EX340931	95.2778487453517	0.460020029071886	0.13703598838141	3.35692860324778	0.000788134615153107	0.00174479467799808
EX340960	95.1750577765002	0.460456479447269	0.137172561660209	3.3567681019756	0.000788592240292044	0.00174479467799808
EX340942	95.1734240645646	0.460430031179088	0.137180486739655	3.35638137844564	0.000789695889071706	0.00174601981044754
EX123643	2467.38186374055	-0.269616858463351	0.0803819718244637	-3.35419562799647	0.000795960676908702	0.00175864658955124
EX20963	305.931367131826	0.290577747179923	0.0866490255917376	3.35350276815612	0.000797956156381631	0.00176182948297057
EX269624	237.68085366845	-0.378101010494762	0.112759231564617	-3.35317122375111	0.000798912666360454	0.00176271557727202
EX93818	330.236146481605	-0.21807873527092	0.0651745712705857	-3.34607088346651	0.000819654394085589	0.00180722409807066
EX399474	531.464170459567	-0.208414758469036	0.0623031136094713	-3.34517404339407	0.000822309519019381	0.0018118200713994
EX399437	1436.319610616	-0.50860861743205	0.152079924389049	-3.34435080419248	0.000824753767983466	0.0018159453629317
EX503218	403.612138797343	-0.268486697991875	0.0803577170137715	-3.34114392455752	0.000834339605043795	0.00183577841026615
EX449827	9.9644761186852	0.452879453904901	0.135609352035649	3.33958865746847	0.000839025649201583	0.00184481055139545
EX313204	583.173482568643	-0.138448104619443	0.041466377422526	-3.33880394732125	0.000841399248145805	0.00184874921305393
EX448974	325.640960649847	-0.339753243715624	0.101794966766847	-3.33762320973886	0.000844982493383115	0.00185533846230387
EX318498	64.4848989699228	0.316354508059997	0.0948268733001529	3.33612716575236	0.000849542942658713	0.00186406278019448
EX196583	945.829165790176	0.218460917239369	0.0654885521288619	3.33586421042725	0.000850346874500198	0.00186453820893517
EX318500	64.4708507647681	0.316012920433465	0.0948057688130863	3.33326678734601	0.000858325954118213	0.00188073492361996
EX111215	52.0822173639994	0.503153802711299	0.151174160564873	3.32830558364756	0.00087375966853226	0.00191323237764822
EX130873	57.9753503345058	0.705242427392703	0.212027858370924	3.32617813909597	0.000880456390458089	0.0019265672224014
EX614961	41.0871756069129	0.250426396471406	0.0753334428268114	3.32423936932136	0.000886600614786955	0.00193867558674145
EX288103	427.716240261525	0.212246739837922	0.0639721573801079	3.3177986882137	0.000907298506859463	0.00198256900156834
EX481399	36.7614929043274	0.377758318329636	0.11395604978219	3.31494746484863	0.000916603491828799	0.0020015241310567
EX199292	11.479191526424	0.573457315428908	0.173073623411486	3.3133721021458	0.000921782548638961	0.00201144989135993
EX337134	631.716805365309	0.203745361826491	0.0615690520371462	3.30921713239253	0.000935572500785666	0.00204013921016105
EX485000	49.6526389992845	-0.487455283298389	0.147569868478793	-3.30321689870205	0.000955824262013126	0.00208287030328873
EX139265	67.3022392763563	0.327070255384631	0.0990850153254514	3.30090533175321	0.000963733946984193	0.00209866617398821
EX262850	2283.27939311763	-0.154519555790828	0.0468909419011655	-3.29529648000071	0.000983178910685907	0.00213954286595459
EX234817	22.4476817172734	0.416496746955242	0.126450267531147	3.29375931808647	0.000988571068606017	0.00214980352248226
EX362865	705.270375277854	-0.357313173055118	0.108665726087595	-3.28818649559373	0.00100835019120274	0.00219131543947208
EX565832	173.792550622574	-0.376912865055289	0.114698130386848	-3.28612910937655	0.00101574441255663	0.00220587449375328
EX371035	3562.43579127913	-0.235192846136041	0.0716291525928179	-3.28347938824595	0.00102534142373612	0.0022251941355859
EX357983	1216.80949326381	-0.202859181150055	0.0618104775072744	-3.28195460269954	0.00103090200814407	0.00223573352176053
EX414172	6.80248584260821	1.13289539638944	0.345589008464264	3.27815806823203	0.00104486867670127	0.00226447648363586
EX494922	37.8858712689197	0.518377479383495	0.158190864361951	3.27691160595352	0.00104949219806374	0.00227294524478335
EX506133	151.457479272525	0.302309181439731	0.0922840873340961	3.27585383539939	0.00105343064298892	0.00227991976243342
EX494935	170.468750470025	0.417908971154287	0.127732095481157	3.27176164753311	0.0010687964067247	0.00231159985786848
EX337072	624.311263804155	0.202564806129711	0.0619265508317395	3.2710493868793	0.00107149196613083	0.00231585227533383
EX166174	74.8578262408671	0.281791371913258	0.0861757447440519	3.26996155066833	0.00107562103526161	0.00232205703134121
EX166194	78.3988025995817	0.27492823172543	0.0840782827735505	3.26990778898159	0.00107582547814265	0.00232205703134121
EX448460	196.992445808226	-0.343769235480177	0.105384349539534	-3.26205206923267	0.0011060882477331	0.00238575420282105
EX448468	197.189959772474	-0.34363489960551	0.105388179583265	-3.26065884204796	0.00111153689719846	0.0023958789196233
EX270987	372.262523260187	0.260102840728761	0.0797878531075291	3.2599303101717	0.00111439591997383	0.00240041183576453
EX299666	25.6537412198655	-0.382500893668124	0.117341623803865	-3.25972047487146	0.00111522064999651	0.00240055970422978
EX152449	1347.19103602362	0.274356939583969	0.0842590496635399	3.2561124375307	0.00112949013405125	0.00242962816775929
EX93821	324.720737504997	-0.213616374882226	0.0656197377698385	-3.25536770097263	0.00113245644095542	0.00243435964795766
EX423339	58.399643937658	0.402866359693785	0.123893536635978	3.25171409770535	0.00114711345423577	0.00246419838782041
EX496288	114.702108746756	-0.253359388472167	0.0779284972667127	-3.25117764821047	0.00114928021008644	0.00246718368291038
EX76555	2512.48297297688	0.22354058395751	0.0687811278473231	3.25002789215255	0.00115393690087578	0.00247550652721663
EX127054	101.316166595675	-0.217692486509103	0.0670052440439943	-3.24888730150988	0.00115857369563799	0.00248377547849468
EX594881	18.4888747125048	-0.300910921914526	0.0926755455150959	-3.24692906032596	0.0011665746304908	0.00249924052078831
EX500759	538.512448211425	-0.380055141162073	0.11716982421155	-3.24362645177212	0.00118018411620173	0.00252576134693958
EX442086	412.244252005826	0.340236599465499	0.104896706294195	3.24353939685453	0.00118054483113648	0.00252576134693958
EX448480	197.640055258262	-0.341871841154703	0.10545039986619	-3.24201559774563	0.00118687526344324	0.00253759526022377
EX72896	4.51101290300463	0.702476068856215	0.216791851591516	3.24032505695756	0.00119393509352484	0.00255097168367521
EX424130	502.080421594409	-0.221326401032893	0.06839684638518	-3.23591529039925	0.00121253361776679	0.00258896720673138
EX93824	323.373425739152	-0.212320766395671	0.0656510146810969	-3.23408202336293	0.00122034402213108	0.00260389265474877
EX294775	2446.7266824838	0.173501279986488	0.0537274343948265	3.22928652634854	0.00124099491805815	0.00264617788101722
EX132935	30.9054228710505	0.249089903561572	0.0771670176666437	3.22793223184578	0.00124688509502016	0.00265695313871746
EX152627	698.004441845462	-0.268096732278712	0.0831006654774062	-3.22616829526598	0.0012545956213374	0.00267159027347165
EX434329	100.086219394135	0.751348582090402	0.233049262453992	3.22399038803537	0.00126417642841122	0.00269018777493675
EX212164	13.4200275348684	0.5389012275465	0.167200349493189	3.22308672906484	0.00126817149637741	0.0026965655973082
EX611166	78.4612782101797	-0.295074746223056	0.091554852743835	-3.22292852186282	0.00126887212673337	0.0026965655973082
EX178164	7.6255375403182	0.916955662321946	0.285256007587126	3.21450079203636	0.00130671554383909	0.00277457912206283
EX399483	20.985500921607	0.481485130041836	0.149791633014029	3.21436598529334	0.00130732924932472	0.00277457912206283
EX434330	99.8046271265397	0.748802313218116	0.232976852971654	3.21406312973599	0.00130870896446198	0.00277495403652936
EX553577	33.906383143838	-0.407804925828759	0.126893714732658	-3.21375197099344	0.0013101279057504	0.00277495403652936
EX218244	4.55367981048079	0.813439942367637	0.253110613510065	3.21377255219403	0.0013100340078472	0.00277495403652936
EX406300	16.7625671233748	-0.39294559833204	0.12240501408398	-3.21020835030864	0.00132638792879895	0.00280752111595778
EX421298	92.9986683893072	-0.258873449469443	0.0807047689344183	-3.2076598804193	0.00133819655737601	0.00283062896047225
EX565801	18.0194449630714	0.404303873052777	0.126059911648328	3.20723589098391	0.00134017054621218	0.00283291710001575
EX202658	119.670491829226	0.280412648483827	0.0874668242244742	3.20593151712217	0.00134626024234882	0.00284262071500771
EX94036	647.369589297682	-0.225202534624027	0.0702469496908408	-3.20586923154886	0.00134655167098318	0.00284262071500771
EX488667	123.773586796163	-0.37457694137908	0.117054690628935	-3.20001649969325	0.00137419720446058	0.00289905390309791
EX350398	90.9553709846556	0.471423585338352	0.147470104273319	3.19674002850518	0.00138990132732307	0.00293023686205229
EX401608	350.343498093222	0.242195891488923	0.0757736420710457	3.19630790957414	0.00139198478077522	0.00293268193693519
EX403246	4.07163995131936	0.739416849709723	0.231729665479979	3.19085969497335	0.00141850147515601	0.00298656643476149
EX77374	102.003392083924	0.475219531628583	0.149297893753424	3.18302904134362	0.00145742995460391	0.00306649443728788
EX287181	73.508961424054	0.320982766689244	0.100855048345171	3.1826147719517	0.00145951657878396	0.00306885108452918
EX542320	1146.58576262218	0.147054648895331	0.0462215769876514	3.18151518141881	0.00146506844149928	0.00307848597072153
EX177397	5.90844592982741	0.689407542294758	0.216719903601125	3.18109933992781	0.00146717310358746	0.00308086944701731
EX542325	1146.03310243352	0.146776339791298	0.0462283041479107	3.1750318878598	0.00149820036196872	0.00314394325793171
EX296726	120.996624587953	0.507355281605878	0.159968818095334	3.17158861112244	0.00151607607531186	0.00317935372464673
EX542338	1145.76739332141	0.146519837416715	0.0462169741707208	3.17026027873408	0.00152302445147366	0.00319181691975502
EX158273	193.221554508291	0.31752513141306	0.100296988489875	3.16584910667697	0.00154630984814161	0.00323847873868709
EX319971	726.894505175658	-0.195028113930698	0.0617056201137074	-3.16062157014729	0.0015743289200549	0.00329485562762642
EX319990	726.900678168307	-0.195014441733229	0.0617048165007125	-3.16044115828425	0.00157530420243682	0.00329485562762642
EX214392	1204.78009108693	-0.20940535205458	0.0662715851388836	-3.15980599552183	0.00157874223566738	0.00329987267823828
EX344143	184.041058028904	-0.306399828584162	0.0970637827644185	-3.15668542743506	0.00159573392981359	0.00333319422839352
EX559422	75.5007026021257	0.349682688013825	0.111038262001529	3.14920894573269	0.00163713095780515	0.00341612358795983
EX72059	486.688654450173	-0.249193997209239	0.0791311240697308	-3.14912747845776	0.00163758743334641	0.00341612358795983
EX401282	143.033700322132	0.212459344100752	0.0675321719934923	3.14604636322412	0.00165493769102042	0.00345005066906751
EX404904	220.448807832571	0.379174477882059	0.120531760365094	3.14584700939844	0.00165606608983538	0.00345013768715705
EX452684	5934.21319877043	0.286355287676976	0.0911981034082427	3.13992590827382	0.00168990568869967	0.00351832823712882
EX452689	5930.76526879536	0.286265689855093	0.0912415254983226	3.13744962385965	0.00170424557574227	0.00354585825883468
EX212162	13.8702423097098	0.52239452071346	0.166559000933426	3.13639321673322	0.00171039710054338	0.00355632664978731
EX243231	19.38410981302	0.271183682655034	0.086589223029806	3.13184104402561	0.00173713898620974	0.00360956562906801
EX449127	187.55593804665	-0.270428578177937	0.0863746137898891	-3.13088031670705	0.00174283171524001	0.00361666058554708
EX449130	186.384276992501	-0.27073163095178	0.0864698251223097	-3.1309376486981	0.00174249151745318	0.00361666058554708
EX273220	116.479866638408	0.213445705952308	0.0682182556599598	3.12886490408445	0.00175482969264869	0.00363917980023487
EX94872	1741.55835519656	-0.552086230546785	0.176477246385676	-3.12837060784735	0.00175778386702533	0.00364292674791477
EX451473	121.510512842427	-0.148708621034464	0.0475573845061583	-3.12693018294998	0.00176641869962648	0.00365843403216835
EX163878	799.15454124038	-0.332916203637618	0.106474360138611	-3.12672650208199	0.00176764283566085	0.00365858279219244
EX355830	211.962486652758	0.257164922126856	0.0823281834220302	3.12365597584704	0.00178619165592062	0.00369456580296285
EX269625	230.857011113479	-0.337401624282577	0.108093737073224	-3.12137995612102	0.00180005619970281	0.00372081929300549
EX391130	302.378717362429	-0.729395728699342	0.233886059610714	-3.11859428438517	0.00181715991959211	0.00375372982739425
EX254794	389.724944766961	0.622565459091731	0.199797350685596	3.11598455612862	0.00183331873643102	0.00378464693639044
EX229352	856.996898281171	-0.273593938579623	0.087854829722447	-3.11415934040243	0.00184469838673503	0.00380566431311482
EX449125	188.564369094441	-0.269268239083865	0.0865104181436846	-3.11255274060332	0.00185476870149563	0.00382300835465237
EX275769	22.0617800187237	0.398412162733957	0.128006613440433	3.11243420965399	0.00185551366126592	0.00382300835465237
EX449114	188.977084175445	-0.268747752665909	0.0863786557766703	-3.11127500479689	0.00186281369643875	0.00383555997807589
EX449123	188.600844480285	-0.269114514066897	0.0865105793543578	-3.11076998992888	0.00186600224596834	0.00383963521124398
EX239526	758.475277202598	-0.294171360288501	0.0945749119243778	-3.11045872845983	0.0018679699770268	0.00384119473902856
EX449118	188.831200518296	-0.268887206915684	0.0864616951142035	-3.10989978348819	0.00187150829790246	0.00384597983549536
EX449116	188.83386896831	-0.268864606990193	0.0864600397552684	-3.1096979338806	0.00187278759027944	0.00384611940435784
EX449120	188.811322184765	-0.268915265797181	0.0864965902849767	-3.108969554883	0.00187741062883921	0.00385312136170942
EX421499	656.609822154726	-0.285153170592034	0.0917463232108885	-3.10806101664237	0.00188319183467705	0.00386248971259666
EX417800	1745.43066587853	0.211792817178667	0.0682158773272876	3.10474372648648	0.00190443952665974	0.00390354777091328
EX372732	1097.00990636138	-0.144213455426174	0.0464593273225386	-3.1040797131002	0.00190871897903782	0.00390979532802907
EX590375	447.906792671332	0.158211433650989	0.0509739511337413	3.1037702617144	0.00191071635544811	0.00391136326792246
EX399394	756.893202834804	-0.476925437057646	0.153746852028248	-3.10201757477297	0.00192206546970983	0.00392952856814469
EX434647	326.297980232176	-0.268948451030603	0.0866998769809871	-3.10206266024555	0.00192177275525978	0.00392952856814469
EX254798	563.06661284075	0.618774088824417	0.199583468627018	3.10032736218641	0.00193306864533518	0.00394948066212303
EX427587	25.0655593368587	0.335363711035233	0.10819738042967	3.09955481087849	0.00193811713900739	0.00395702038830487
EX254796	563.198536484925	0.618580526844103	0.199581927300588	3.0993814681049	0.00193925156667791	0.00395702038830487
EX630519	29.7253395934796	0.515343054683868	0.166402711158232	3.0969630909068	0.0019551421552604	0.00398688268654577
EX363329	350.704848156775	0.290394515565465	0.093780891687073	3.09652116056275	0.00195805886184455	0.00399026757789247
EX406139	13.9767837506699	0.366246803974496	0.118339349391239	3.0948860700903	0.0019688850993133	0.00400975637608706
EX322690	39.4058989383808	0.426637133347275	0.137900486651955	3.09380440711611	0.00197607716020934	0.00401913275221008
EX433364	1142.26210530957	0.164176489009722	0.0530665317463715	3.09378592507975	0.00197620025797897	0.00401913275221008
EX126086	5400.94851387398	0.800758957027195	0.258841816401812	3.09362284718378	0.00197728672722902	0.00401913275221008
EX58400	30.7369909708316	0.464025020998748	0.150006832652341	3.0933592343369	0.00197904414718646	0.00402013126507807
EX59881	228.843617076435	-0.257511149773454	0.0832770711281146	-3.09222149968861	0.00198664550883817	0.00403299200163759
EX290917	14.9455489841217	0.338808848514974	0.109647960028998	3.08996946614758	0.00200177073105665	0.00406110036492324
EX218037	4397.87419437974	0.247415207950728	0.0801812060298376	3.08570075459651	0.00203073084810054	0.00411722250492927
EX293472	553.702078844496	0.206669163702682	0.0670065585931732	3.08431246197053	0.00204023193677405	0.00413384581956452
EX623954	1581.34449442532	-0.438447934162707	0.142177954376521	-3.08379689442988	0.00204377071108419	0.00413837500490581
EX325634	50.1992026934024	-0.330469248555425	0.107455081408845	-3.07541759982534	0.00210208003921572	0.00425373111823448
EX292773	38.5987184423177	0.344403169706506	0.112000610547262	3.07501153809492	0.00210494410316151	0.00425681371180751
EX448331	352.660704597491	0.181791257045634	0.0592045782873468	3.07056079621609	0.00213657183344133	0.0043152770809009
EX88040	343.721033779698	0.17626994372904	0.0574057916059476	3.07059512285826	0.00213632624399699	0.0043152770809009
EX624824	38.407883760534	0.300430719438462	0.0978927399912633	3.06897855208951	0.00214792011186216	0.00433543951377136
EX440362	254.547536247094	0.240790321712131	0.0785649689150343	3.06485606800835	0.00217774773453247	0.00439285200580723
EX508120	4774.8564178598	0.580569035458058	0.189470394506521	3.06416755488455	0.0021827662133896	0.00439872229198197
EX508156	4774.77093089876	0.580555537638412	0.189471603469887	3.06407676404492	0.00218342876603577	0.00439872229198197
EX322664	27.363840222416	0.451197967752922	0.147392710371214	3.06119594799881	0.00220454769409449	0.00443845207910591
EX57850	1015.98659357897	0.279653723878956	0.091375601987122	3.06048570731571	0.00220978307414669	0.00444617316883126
EX607657	56.9671222052574	0.336291163377784	0.110022263658639	3.05657375330123	0.00223882394550877	0.00449997174408539
EX371240	218.63456434688	0.225297589491356	0.0737148691986241	3.0563384557367	0.00224058180637404	0.00449997174408539
EX93379	23.1196752877783	-0.516646209026567	0.169042319243611	-3.05631282946382	0.00224077333146425	0.00449997174408539
EX443212	27.0543594207665	0.471069303768357	0.154205561674135	3.05481396814866	0.00225200162230394	0.00451684947377134
EX163494	14.4736315820214	0.552998118837539	0.181025305525487	3.0548111339035	0.00225202290298584	0.00451684947377134
EX279507	357.35729140923	0.207576739728937	0.0679993194716522	3.05262966367585	0.00226845703686475	0.00454693882073585
EX315315	3.49153422171487	0.612111127774942	0.200769571202863	3.04882420233118	0.00229738876232358	0.00460202480780907
EX318800	329.337743206462	-0.204516788327833	0.0672315043025159	-3.04197846604155	0.00235028707592885	0.0047050198398954
EX89087	465.803553218027	0.42829962822694	0.14090340282633	3.03966845112206	0.0023683871510739	0.0047382666696028
EX328789	916.623522733175	0.236877276305401	0.07793928570754	3.03925387761779	0.00237164900888169	0.00474180453601975
EX494921	62.0043200911343	0.523108370224763	0.172454554439532	3.03331142471034	0.00241885835321138	0.00483314995056397
EX273328	44.5323937389384	0.296402826199502	0.0977476136719682	3.03232800336386	0.00242675350544919	0.00484587571056678
EX454128	140.691672082604	-0.225632743204112	0.0744626812458059	-3.03014529465149	0.00244436117143836	0.0048779677682695
EX292775	38.3051014496927	0.338378195455301	0.111688926695801	3.02964855573299	0.00244838460483142	0.0048829278394094
EX607669	57.8434490784712	0.340409030018308	0.112452502019089	3.02713611441499	0.00246882761299624	0.00492060745214254
EX607666	57.9223255759764	0.339761802722984	0.112259646699734	3.02657110289826	0.0024734464063232	0.00492672041410047
EX200589	12.5697985083262	0.538373681324489	0.178091343449018	3.02301993402957	0.00250265757287256	0.00498177918110995
EX564860	105.395304770868	0.28615965206291	0.0947527236481286	3.0200678254441	0.00252718085260573	0.00502744311216991
EX239836	175.318037332178	0.314094887215567	0.104086637646381	3.01762929726539	0.00254760335334115	0.00506489708632319
EX138271	652.228113039898	-0.263197284141883	0.0873702388275284	-3.01243635903803	0.00259159770299812	0.00514913811453005
EX130871	54.1733250822536	0.635431054188138	0.210950776171081	3.01222430048233	0.00259340892923959	0.0051495142903913
EX542336	1130.51630685983	0.1386373772838	0.046051223563832	3.01050366428665	0.00260814800980635	0.00517554370695948
EX196603	724.443686104628	0.22626346315198	0.0752042128818737	3.00865409637863	0.00262407690240765	0.00520390016561166
EX196606	724.349123904329	0.226176637337561	0.0752200937662885	3.00686460243323	0.00263957302311771	0.00523136351335751
EX196585	724.319620242813	0.22615940077021	0.0752282977571951	3.00630756660421	0.0026444137184414	0.00523768780789236
EX393051	40.8056593074029	0.358535466535172	0.119269011316741	3.00610747567124	0.00264615450796375	0.00523786818128734
EX196599	724.757054807143	0.225890048459697	0.0751556567319312	3.00562936021452	0.00265031835117007	0.00524019772798814
EX372987	300.653713219955	-0.38425776668971	0.127847557330335	-3.00559333876718	0.00265063229957447	0.00524019772798814
EX121412	580.35143543436	0.209489412901815	0.069718135180191	3.00480516812988	0.00265751019143928	0.00524726048371874
EX121414	577.144757953147	0.209437494405878	0.0696995973192972	3.00485946061402	0.00265703589092728	0.00524726048371874
EX483309	787.856492422786	0.256486760823583	0.0854393833494038	3.0019734549661	0.00268235564584132	0.00529302621227235
EX506408	314.351129806395	0.30262820763505	0.101006278033114	2.99613265163415	0.00273427460503479	0.00539212538570526
EX423496	225.733218403946	-0.169835783862221	0.0567153604368289	-2.99452886403478	0.00274869047510054	0.00541718948382633
EX491519	397.619540149382	-0.21247994223337	0.0709675403319199	-2.99404405506499	0.00275306189537136	0.00542243890682635
EX77384	12.6712368641186	0.526896987375478	0.176166474964498	2.99090384525013	0.00278153063531729	0.00547511454874916
EX168239	24.5965106789969	-0.268815991752282	0.0900349120640236	-2.98568616983962	0.00282942852154109	0.00556594520191632
EX391146	351.695216221983	-0.689508874032651	0.231709626093802	-2.97574548652338	0.00292277318752213	0.00574600920766734
EX422389	1104.47677429303	0.162167595563211	0.0545136434696097	2.97480750215524	0.00293172456214911	0.00576004052278677
EX565831	268.682839722786	-0.373526924871059	0.125684240849926	-2.97194717766622	0.0029591759101053	0.00581037941532734
EX288126	231.021396326837	0.16585519540517	0.0558657936642019	2.96881480646445	0.00298950707704718	0.00586630715057158
EX630704	15.5900080174387	0.391847943140391	0.132053020511742	2.96735312544819	0.00300375755663528	0.00589063016820076
EX177988	4.55491443379486	0.579004942520798	0.195217042151645	2.96595489891208	0.00301744735925699	0.00591382429977836
EX385511	25.5055382169091	-0.397013371191319	0.133865526015643	-2.96576260526498	0.00301933451954554	0.00591387236246581
EX179446	935.170107746069	-0.199317907189009	0.0673572397498074	-2.95911631666259	0.00308522625692652	0.0060392067606299
EX445844	216.926573833172	-0.20322490081548	0.0689090852032036	-2.94917426658905	0.00318624254701454	0.0062330992524776
EX348977	518.502083519137	0.190766798119269	0.0647099086194132	2.94803071414071	0.00319805288941745	0.00625235093836232
EX350426	97.3473249328825	0.442205955791179	0.150032765317094	2.94739588953504	0.00320462641739164	0.00626134700013443
EX432534	18.1449671363013	-0.371765823113234	0.126230926166106	-2.94512473610494	0.00322824487440063	0.00630361468402336
EX170373	16.2053391838808	-0.331420528446045	0.112613449400614	-2.94299242417344	0.00325056372684067	0.00633939793164566
EX218043	1197.07479824921	0.259598433246152	0.0882043955502231	2.94314621881104	0.00324894927040169	0.00633939793164566
EX365491	179.848644302108	-0.486811646844912	0.165563117171566	-2.94033873704159	0.00327853611877389	0.00639002589141012
EX510809	360.822435418767	-0.239681607646127	0.0815717337768466	-2.93829242739669	0.00330025572164725	0.00642841221854602
EX342049	16.0783507292614	-0.654285499409483	0.222832521311642	-2.93622086919007	0.00332237673665715	0.00646753288711617
EX319991	25.485064384933	0.280584372550823	0.0957482366014004	2.93043906091863	0.00338483375789181	0.00658507792972212
EX502017	144.073078246471	-0.120165630118231	0.0410315324851718	-2.92861667210839	0.00340474025942883	0.00661974912656861
EX350451	13.377196178297	0.518564697357252	0.177101989421532	2.92805687305398	0.00341087647691276	0.00662762106132069
EX377978	177.221283053796	-0.425527673368009	0.145410032527342	-2.92639830947012	0.00342911591222051	0.00665898655737011
EX442511	88.3249445459889	0.528431468076776	0.180798156510965	2.92277022218824	0.00346932435909447	0.00673294916878052
EX417786	2347.10544172589	0.20284675212812	0.0694439395689639	2.92101446702451	0.00348893625889799	0.00676687392913936
EX122760	29.618045441242	-0.290438034767546	0.0994464220239274	-2.92054785739466	0.00349416526077745	0.00677287832904054
EX417776	2346.62330635048	0.202703203111877	0.0694496163358335	2.91870875328781	0.00351484447021693	0.00680880487671676
EX615558	421.937281904454	-0.110288824459592	0.0378077335335313	-2.9170969574724	0.00353305928339049	0.00683991660046635
EX337070	422.621251881308	0.182962419763761	0.062751521365381	2.91566508321659	0.00354931280653353	0.00686719571038633
EX335834	19.2444482262919	0.329576843054281	0.113083816818571	2.91444746318607	0.00356318776977475	0.00688984236847433
EX223159	180.880921149961	-0.274153355638962	0.0940827921675147	-2.91395853931324	0.00356877300167587	0.00689644204523487
EX592637	166.250305048629	0.290540762344833	0.0997249035889012	2.91342234375615	0.00357490739804744	0.00690409427542616
EX607066	555.226912611283	-0.257836773357797	0.0885366634887914	-2.9122034104034	0.00358888842421343	0.00692688191299552
EX216893	49.911053098106	-0.247476983229235	0.0849876556107343	-2.91191681251621	0.00359218288256662	0.00692902834273937
EX350375	106.563426490187	0.436497452807706	0.149974414287667	2.91047946332004	0.00360874681939477	0.00695675236890006
EX222503	347.283913429614	0.132752123912966	0.0456403150642899	2.90865923528285	0.00362982271177739	0.00699313538221676
EX196588	862.744520085916	0.150703824482277	0.0518338406564658	2.90744082579338	0.00364399279899195	0.00701617776640354
EX77371	105.23697166282	0.43526419258043	0.14979379379118	2.90575584985324	0.00366367193804941	0.00704979297170113
EX343402	6.1772404828352	-0.710584193319654	0.244725268109621	-2.90359961114175	0.00368899598393446	0.00709422304602781
EX542324	247.898878469394	0.159036406906476	0.0548501354121973	2.89947154571856	0.0037379227061738	0.00718396161749504
EX413875	107.8458488175	0.3978821369898	0.137332150036898	2.89722498979952	0.00376479652360229	0.00723123349209757
EX325627	41.7759288248962	-0.313934051185203	0.108414569030022	-2.89568140143847	0.0037833629313585	0.00726250139483871
EX278982	34.5310010844295	0.410635589121425	0.142081541716162	2.89014029663161	0.00385069931220759	0.00738729324245263
EX417755	5.63412132480391	0.390583773694055	0.135540265514962	2.88168074785821	0.00395560291323109	0.00758396089946179
EX68470	12.3675666427161	-0.404778515819106	0.140610480609654	-2.87872222656578	0.00399289853212099	0.00765084661405198
EX588553	73.1096984553399	0.312785980732484	0.108718183630587	2.8770346439497	0.0040143152054599	0.0076826104745842
EX413872	100.647905922176	0.392790230158356	0.136520650239634	2.87714883769519	0.00401286271921976	0.0076826104745842
EX434728	423.251059045758	-0.461853396694829	0.160615082117375	-2.87552943724995	0.00403350532722385	0.00771468639393718
EX117047	16.8124548112336	0.353741713809042	0.123286970333718	2.86925465725632	0.00411440390211944	0.00786467934330477
EX443220	4.74747139430528	0.593628013896265	0.206911315985224	2.86899733380777	0.0041177526969413	0.00786634465270075
EX163181	31.8552935486687	0.231475117345082	0.0807675212909803	2.86594306282037	0.00415769016767417	0.00793786306816926
EX598673	1513.21225180468	0.164983292772223	0.0576417053993859	2.86222088033469	0.00420683616967274	0.00802686588864841
EX238041	2573.65105605616	0.277237475919011	0.0969038358778718	2.86095460935535	0.00422367518509381	0.0080541553829867
EX445981	218.391541652713	-0.160103138373279	0.0560991108825798	-2.8539336159603	0.00431815535133781	0.00822937769537668
EX374996	3430.13364160978	0.285165509146383	0.0999517347571773	2.85303211434162	0.00433042450765484	0.00824780912525742
EX162673	229.22803870515	0.369554557313118	0.129667053130186	2.85002665204464	0.00437155657717038	0.00832115835282732
EX288080	366.275529814091	0.182801095686685	0.0641570167045227	2.84927674440632	0.00438187469604287	0.00833580117431761
EX390683	386.784049533576	-0.250463647421481	0.0879459119562715	-2.84792825328842	0.00440048439034724	0.0083661903828458
EX494911	124.421917491351	0.351826468002668	0.123619923608149	2.84603369532802	0.00442675104366484	0.00841109189924348
EX284616	442.301234649417	0.216556667298903	0.0761787183163015	2.84274495666543	0.00447268459926793	0.0084932856475333
EX222490	345.793982575186	0.130211741571808	0.0458531388905179	2.83975633342596	0.00451480055946303	0.0085681361484131
EX168797	28.0994322396144	-0.281967888162432	0.0996093315707644	-2.83073768005477	0.00464407919167948	0.00880447784086129
EX204669	529.775914685448	0.169720272049661	0.0599573702632842	2.8306823882433	0.00464488201053312	0.00880447784086129
EX292777	36.6487290231452	0.307915862879884	0.109195413946454	2.8198607592703	0.00480444919880612	0.00910150728294119
EX284917	75.5057444948169	0.32229393355164	0.114335452772633	2.81884512402773	0.00481967669862274	0.00912490967091663
EX443216	13.3285647366075	0.44815055171479	0.159250303126646	2.81412683628232	0.00489099262591959	0.00925441095786335
EX194425	88.1336375280345	-0.469479604262466	0.166889144922467	-2.81312247408647	0.00490629602668532	0.00927389452571266
EX79985	156.449312608108	-0.148216393033567	0.0526885265174852	-2.81306771758705	0.0049071315915582	0.00927389452571266
EX96335	3670.06926001428	0.204410680026434	0.0726743727592939	2.81269273150064	0.00491285720692554	0.00927919192860714
EX317356	380.361721531705	0.142916250817546	0.0508207406147222	2.81216387421447	0.00492094253332816	0.00928893730280435
EX238581	1812.15380608303	0.263927503755293	0.0939072365016168	2.81051294434321	0.00494625992486548	0.00933117959681991
EX125716	334.505373143168	-0.16580695605221	0.0591280285254341	-2.80420234171832	0.0050441238555739	0.00951015038090685
EX503223	822.329404867681	-0.133085826866064	0.0474776212413502	-2.80312752379755	0.00506096537109677	0.00953624038767492
EX503215	822.291348777126	-0.133037968992707	0.0474802429336894	-2.80196479151353	0.00507924165910284	0.00956500134498903
EX486207	13.7683168849489	0.373349932449169	0.133346905394428	2.79983949642352	0.00511280214846424	0.00962249367004977
EX630081	1732.19909727768	0.180376747512698	0.0645117766541056	2.7960282117144	0.0051734884173447	0.00973093941058614
EX417486	16.4999515746504	0.396602629223135	0.14200126028244	2.79295147405236	0.00522295264358506	0.00981816142296184
EX296760	129.033164181038	0.383811409030146	0.137431245816265	2.7927521630945	0.00522617162257632	0.0098183993501064
EX242232	280.74665252022	0.18418515485797	0.0660854892821748	2.78707408931373	0.00531863174709969	0.00998619503077559
EX400334	1736.66031060307	-0.10232959250361	0.0367541824461391	-2.78416184752762	0.00536662477459833	0.0100703508624998
EX108960	5.74900284591596	-0.570501702526006	0.205076235313287	-2.78190060225395	0.0054041588662858	0.0101347929122607
EX371195	519.083308044173	0.142886882030674	0.0513998784662098	2.77990700162079	0.00543744678170502	0.0101912004320622
EX385621	30.5443602578272	-0.513404540944415	0.184779648239652	-2.77846908918534	0.00546157094040062	0.0102303762452932
EX395029	21.6127194475725	0.306239177047304	0.110227820074145	2.77823853217193	0.00546544801884647	0.0102316022758476
EX425174	680.868541852994	0.184972920792011	0.0667745855315831	2.77010960561518	0.00560374319524171	0.0104843162315218
EX189810	556.337670213966	0.180214248378732	0.0650699930875039	2.76954460616563	0.00561347172124401	0.0104963325765311
EX398037	2935.30301260285	0.266773705309827	0.0964540475141179	2.76581141160281	0.00567813615444313	0.0106109960508281
EX417775	1546.53401525697	0.172120430247402	0.0622544876556955	2.76478751538894	0.00569598856997734	0.010631842274943
EX435492	345.480430911437	0.225937146818774	0.0817143099105713	2.76496426471742	0.00569290319926015	0.010631842274943
EX133495	6.61061645273493	0.336188835210736	0.121744523202242	2.7614288213381	0.00575490593639145	0.0107355031422108
EX413790	68.4682099209104	-0.50487001578538	0.182872633334432	-2.76077402386441	0.0057664560378371	0.0107507327775295
EX152734	478.572818525296	0.222281248629876	0.0805765068956318	2.75863594977863	0.00580431564778594	0.0108149660690847
EX395027	22.544815484092	0.299983981660235	0.108800613406057	2.75719016896218	0.00583004343990981	0.0108565325054039
EX378233	162.575105820023	0.435050872006072	0.157814033569534	2.75673121183096	0.00583823209270745	0.0108654084960997
EX98882	1916.38900145977	0.216726568944475	0.0787044555218984	2.753675983238	0.00589300783700138	0.0109609255316224
EX556317	55.810426357454	0.281806818000692	0.102669838960491	2.74478679282955	0.00605502218251703	0.011255676480967
EX434738	200.742795562249	-0.235713501577931	0.0861880731133086	-2.73487378315148	0.00624041994183707	0.0115935244677195
EX366322	727.392911366766	-0.208186508473493	0.0761653030219566	-2.73335101697787	0.00626934787795426	0.0116404558552659
EX332002	18.119450573743	0.373484700020822	0.136652122716752	2.73310573297838	0.00627401880101403	0.0116423201012388
EX172176	18.7937773527286	-0.882488741337435	0.322958635826313	-2.73251321823157	0.00628531493665817	0.011649664287151
EX152710	476.100473346668	0.221083011936256	0.0809037563054055	2.732666838134	0.00628238445760775	0.011649664287151
EX325449	288.161240207059	0.161990845957833	0.0593288239397537	2.73039030947805	0.00632593808142167	0.0117181175078844
EX450606	248.264828921918	-0.165094426751549	0.0604887218296341	-2.72934229320526	0.0063460795000522	0.0117485728353736
EX98877	1903.50166753504	0.214894862787928	0.0789801865562318	2.72087053928302	0.00651102551122254	0.0120469149173261
EX368300	136.394080784549	0.194758634644662	0.0716173989684793	2.71943183430022	0.00653941720501215	0.0120923993161989
EX380322	961.623285201467	0.250884907260833	0.0924102862458015	2.71490239293822	0.00662953065512064	0.0122518974563493
EX417099	172.01223506704	-0.174552508305555	0.0644114201644806	-2.70996211323736	0.00672908941054478	0.0124286555430365
EX316575	17.1734139519237	0.283979296077789	0.104883567007871	2.70756710683266	0.00677783664612356	0.0125114135764199
EX581383	230.194390972673	0.269132219934186	0.0996350783157862	2.7011793886606	0.00690940604226393	0.0127468705311958
EX395312	520.077814468706	0.154137307273214	0.057070814555706	2.70080790809044	0.00691712764461562	0.0127537051519481
EX293485	27.6500140264003	0.302997231239434	0.112201126193741	2.70048297658118	0.00692388803198651	0.0127587605928945
EX394973	64.7866292398884	-0.450141679227929	0.166703498927603	-2.70025333675461	0.00692866939990266	0.0127601655131618
EX71987	1432.98776066982	-0.300618348429994	0.111410630565225	-2.69829141891445	0.00696963987691008	0.0128281777444577
EX508211	251.49712811761	0.218628314260695	0.0810767305307992	2.69656056465724	0.00700596560656545	0.0128875670920309
EX496332	125.06015944107	-0.212681437879127	0.0789433336513082	-2.69410256752696	0.00705784419866744	0.0129754807937285
EX394712	47.7831176501081	0.318833672120684	0.118385887088385	2.69317297831834	0.00707755386957187	0.0130041860740108
EX592643	149.179377851208	0.263646857300045	0.0979211162770823	2.6924412968702	0.00709310213191193	0.0130225867561772
EX381557	221.046664465304	-0.161697447519556	0.0600588707127589	-2.69231581614146	0.00709577168131861	0.0130225867561772
EX423053	1112.84082297539	0.268806510344561	0.0998499299221561	2.69210514773646	0.00710025559106191	0.0130232879847611
EX94873	1852.91569349204	-0.470165677306236	0.17545551290519	-2.67968597578519	0.00736912553408141	0.0135086452486769
EX153794	74.3248936214517	0.383145942213807	0.143054424675556	2.67832290460622	0.00739918484266577	0.0135559214515083
EX435498	355.90326498112	0.216312272113336	0.0808599731633199	2.67514647421947	0.00746966070449159	0.0136771469070131
EX435525	355.126989008549	0.216796627386497	0.0810509150533143	2.67482023175051	0.00747693306972343	0.0136825720440184
EX310199	47.9078106437351	-0.310964625090343	0.116282708353755	-2.67421209475382	0.00749050617889417	0.0136995144688877
EX435505	354.475478205813	0.217154527386781	0.0812548981776639	2.67250999332954	0.00752861320403596	0.0137612820511308
EX435494	354.601402364236	0.216947783859625	0.0812158265079539	2.67125008988708	0.00755693206191986	0.0138050974088582
EX506414	291.785254206744	0.272439668865112	0.102011540652588	2.67067497581411	0.00756989062374954	0.0138208181313426
EX435496	354.89856226014	0.216526281473801	0.0811142723425992	2.66939806301002	0.00759873347373519	0.0138655050454651
EX373360	195.878860602717	-0.174165960366339	0.0652937147419674	-2.66742305985531	0.00764353881937221	0.0139392508624393
EX214396	1006.70660079531	-0.209277228538254	0.078488539906937	-2.66634121091298	0.00766818213329894	0.0139761643359496
EX152430	2960.4019980549	0.259907951102196	0.0975880248344396	2.66331808173325	0.00773742361814266	0.0140861926534421
EX152436	2960.4019980549	0.259907951102196	0.0975880248344396	2.66331808173325	0.00773742361814266	0.0140861926534421
EX152433	228.330979531522	0.2593739559793	0.0974463117328316	2.66171137077435	0.00777445113941511	0.0141454913281622
EX282702	11.5793323146789	0.466425925267204	0.17530260574536	2.66069020071911	0.00779806699805003	0.0141803337450222
EX102921	193.348813301805	-0.144939849516154	0.0544903626382069	-2.65991713944892	0.0078159877487509	0.0142047859772662
EX292574	158.649390870652	-0.146427521864956	0.0551236882857446	-2.6563447842227	0.00789928055218076	0.0143479495155457
EX206528	336.941308230093	-0.489530253256143	0.184430471262583	-2.65428076990148	0.00794776653851018	0.0144277637277129
EX421347	116.81333202651	-0.207873970429514	0.0783368214296045	-2.65359209929541	0.0079640033754924	0.0144489775526791
EX592378	27.3766829853642	-0.270874755532629	0.102087081271653	-2.65336957584117	0.00796925617351094	0.0144502503431737
EX387549	157.061891764191	0.207192959137526	0.0782327045609033	2.6484187182386	0.00808692934012699	0.0146552515153557
EX421661	11.6589369714444	0.454793681062107	0.171797874252716	2.64726023555508	0.0081146880159116	0.0146971673990413
EX333828	2155.18989302494	0.209821700686836	0.0792664745003634	2.64704217021629	0.0081199226589312	0.0146982636500037
EX297535	2142.20154193719	0.203160067243461	0.0768403321709148	2.64392489599831	0.00819508375555973	0.0148258637743032
EX333799	2152.152218494	0.209499864376742	0.079272644279573	2.64277628532099	0.00822293468080401	0.0148677776831166
EX134938	9.40090935226887	-0.519433391244128	0.196847439612729	-2.63876122679595	0.00832095649534092	0.0150364467118426
EX114833	175.171048500649	0.404679556525303	0.153512817113918	2.63612878802818	0.008385789724474	0.0151449842862372
EX251791	2014.55777080601	0.203408873651507	0.0771957721034542	2.63497427526092	0.00841436599658563	0.0151879545418757
EX223161	193.037785844846	-0.229060622305891	0.0869693004974217	-2.63381010305679	0.00844326951807938	0.0152314663181262
EX424063	217.110334666814	-0.187996505364539	0.0715619680952075	-2.62704492859146	0.00861299610102758	0.0155288260197402
EX453481	603.175077236401	0.517842366859224	0.197620553905053	2.62038718456392	0.00878299849395919	0.015826345186334
EX398016	2929.16917530117	0.218393103558998	0.0833752085546259	2.61940098675629	0.00880843393010735	0.0158631751151962
EX625467	538.729388398801	-0.32185248069165	0.122917730688405	-2.61843819349009	0.00883332919637789	0.0158989910422334
EX412430	107.760168967318	-0.31496834743264	0.120297695068049	-2.61824091687269	0.00883843799634658	0.0158991731662325
EX363564	822.983823459667	0.255595287559778	0.0976709377375699	2.61690215616166	0.00887317718245496	0.0159526260216843
EX398025	2949.75150057063	0.217115259877333	0.0832952572147086	2.60657409722235	0.00914530343912551	0.0164325627726222
EX273191	3.56085291620934	0.557089684870203	0.213951559721521	2.60381221616384	0.00921932541825211	0.0165468390067555
EX381799	20.5510373125467	-0.377871095065029	0.145117499566263	-2.60389750508681	0.00921703158765952	0.0165468390067555
EX72060	642.428774213233	-0.177825586912303	0.0684278104436064	-2.5987326754939	0.00935686088108109	0.0167841996030692
EX130875	49.2184906156722	0.547279497978952	0.210737246185778	2.59697565515538	0.00940485895668452	0.016860771986151
EX561964	21.8235967367316	0.33346809524073	0.128485335466649	2.59537864013507	0.00944867644086242	0.0169297673249087
EX404917	409.927498042954	0.271608186861111	0.104666544752926	2.59498569960693	0.0094594854688463	0.0169395749371613
EX168801	29.058340818396	-0.261003759340252	0.100612854300775	-2.59413929913965	0.00948280576707783	0.0169717634219121
EX353683	350.83812528799	-0.251360093031757	0.0969068100740892	-2.59383311492331	0.00949125447383846	0.016977314340528
EX498545	1315.82365988354	0.25740323240782	0.0995077398898016	2.58676594094969	0.00968813767496478	0.017316440009725
EX508159	1436.3907552167	0.518636224571309	0.200505964422272	2.58663739039227	0.00969175240859257	0.017316440009725
EX372117	1733.17361861797	-0.27976239417194	0.108244498894556	-2.58454145041092	0.00975085830992197	0.0174122469820035
EX534701	89.618215008719	0.354026863170938	0.137214046452344	2.58010657308248	0.00987698285557254	0.017627555124476
EX498521	1313.59098240322	0.25688111669018	0.0995920644014516	2.57933318516928	0.00989912565168888	0.0176571482832091
EX350401	20.4140997648681	0.45759507819472	0.177566189809469	2.57703946165499	0.00996505734728957	0.0177549605022401
EX623534	251.749012840346	-0.118524857011701	0.0459926984979431	-2.57703637495856	0.00996514633543048	0.0177549605022401
EX404919	409.047364739522	0.270656245310434	0.105124726305417	2.57462021374593	0.0100350207533353	0.0178694284306448
EX222580	11.2102897980977	0.603093777290908	0.234480481837762	2.57204255366632	0.0101100464231459	0.0179929357586818
EX573908	83.536959007549	0.281236388236136	0.109355852503505	2.57175433959625	0.0101184661834449	0.0179978320069678
EX298703	1057.80122783723	0.203957490078299	0.0793887789650746	2.56909720412788	0.0101963851894351	0.0181262726631894
EX204649	560.282112865308	0.156958926737782	0.0611187978257101	2.56809577939303	0.0102258897224296	0.0181685505700694
EX484287	26.5642055314938	0.498302161288922	0.194088548179188	2.56739599509434	0.0102465522424812	0.0181950801844955
EX404896	407.131180048673	0.270471711436137	0.105571535604742	2.56197572467619	0.0104078592907783	0.018471186835227
EX578021	2357.43955390382	-0.201548905938651	0.0787938246090003	-2.55792769216116	0.0105297984600209	0.01867715648635
EX606929	2143.1474946668	0.170468555271321	0.0666731353271667	2.55678024491915	0.0105645934794086	0.0187284111095043
EX158373	26.9260941453364	0.351683325607212	0.137570880890649	2.55637910675845	0.0105767816367841	0.0187395545182978
EX332591	866.629783041959	0.193861010611993	0.076013178273648	2.55036054293233	0.0107611567220809	0.019055589845291
EX630517	32.6799048859975	0.398907896780355	0.156440881868516	2.54989547499244	0.0107755220248362	0.0190703915433974
EX122704	140.200425540584	0.213692254105151	0.0839137915071648	2.54656892826617	0.0108787724685535	0.0192423969847674
EX363566	83.7373507255867	0.256106680322562	0.10058678598328	2.5461264898665	0.010892571061262	0.0192560763471641
EX435504	563.038340107834	0.184426737088536	0.0724439383942008	2.54578562646587	0.010903212379398	0.0192641621060594
EX337001	34.7293581911331	0.462640678991199	0.182054664892187	2.54121848108191	0.0110466866468722	0.0195068020599661
EX372153	1742.6504686985	-0.27514878333788	0.108287199566099	-2.54091697301608	0.0110562171054836	0.0195127789382492
EX214678	669.681590184531	-0.146781440474473	0.057831918744362	-2.5380696968278	0.0111465783425373	0.0196505460245827
EX332585	895.920228480261	0.193277949922891	0.0761516266783511	2.53806725284093	0.0111466561859129	0.0196505460245827
EX214672	669.833631027397	-0.146672984845283	0.05783113329482	-2.53622878350926	0.0112053502148189	0.0197430560111265
EX363580	88.0496060697529	0.257297384101303	0.101460188617315	2.5359442714203	0.0112144578853403	0.0197481440853886
EX20945	214.488345984143	0.22396424275259	0.0883309864811894	2.53551162139783	0.0112283202795271	0.0197615947269947
EX344091	7.96372965999142	0.426425144005532	0.168277030587228	2.53406625085705	0.0112747413119504	0.0198323011996912
EX206130	5.36014684844343	0.605091663308262	0.239040245369627	2.53133802792334	0.011362828403287	0.0199761795019026
EX262167	19.5929020604085	0.532116922644534	0.210507106628017	2.52778602664862	0.0114784283994979	0.0201682402702854
EX58976	1534.05371138161	-0.427625613502055	0.16923855742653	-2.52676234071362	0.0115119374825271	0.0202159300370706
EX257296	896.60290459084	0.15295813172912	0.0605639116415713	2.52556559811319	0.0115512214079747	0.0202737025817135
EX269682	2814.17330173517	0.152971837440868	0.0605802291934044	2.52511156655582	0.0115661564149855	0.0202886997887177
EX298691	1051.89757384589	0.201249995908003	0.0797864421902174	2.52235831531636	0.0116570899702963	0.0204369191914361
EX268153	316.072313854034	-0.17030459049788	0.0675767126691034	-2.52016684108022	0.0117299220846154	0.0205532575158134
EX434884	974.54941100969	0.175885806982441	0.0698003143041936	2.51984262156645	0.0117407314999639	0.0205608508066109
EX166238	12.0133158370166	-0.311836277896688	0.12379883759788	-2.51889503930228	0.0117723743732647	0.0205935474573638
EX261704	140.081381702101	0.373976637360608	0.148468126000008	2.51890185076215	0.0117721466466827	0.0205935474573638
EX434879	974.121662958901	0.175801308437827	0.0698175301177344	2.5180109943931	0.0118019637051143	0.0206339398478733
EX419488	28.4516272254262	0.500461593201762	0.198986140170041	2.51505754508379	0.0119012956523682	0.0207961550337198
EX408979	545.603081555327	-0.152920672616239	0.0608588642953728	-2.51270992955197	0.0119807799566114	0.0209235293521678
EX325635	27.6135499928571	0.299615633102258	0.119495276982833	2.50734288975539	0.0121642645138779	0.0212322923757901
EX325621	27.6112051461856	0.299486788062039	0.119502222472964	2.50611898142559	0.0122064536838227	0.0212942255198556
EX325617	27.608111255443	0.299307074412752	0.119494538323428	2.50477618987603	0.0122528899714051	0.02136349569424
EX196594	704.530216807343	0.14790670300825	0.0591423965755166	2.50085744867295	0.0123893036140416	0.0215894835206269
EX391055	610.635375763972	-0.350473590379955	0.140292085631039	-2.49817078991672	0.0124836033520927	0.0217418763811818
EX291642	1163.3525043187	-0.143493653344	0.0574983525578304	-2.49561329952329	0.0125739593024655	0.0218872372726578
EX494650	144.014183922288	-0.169893320496095	0.0680837668196682	-2.49535724053117	0.012583037658757	0.0218910381186594
EX318924	12.7732977921418	0.261349222681602	0.104755847393464	2.49484137816166	0.0126013447489617	0.0219108814775211
EX130877	47.0643420912154	0.52601775580102	0.210884381339493	2.49434193494969	0.0126190916131888	0.0219297295412558
EX434727	539.209098868832	-0.211854149074287	0.0849606995933805	-2.49355466807847	0.0126471107296271	0.0219663985593906
EX431799	64.8814807060734	-0.200881101328551	0.0806113083463088	-2.49197172765835	0.012703614899203	0.0220524752897592
EX372707	1154.37305833726	-0.125070786398358	0.0502265336624748	-2.49013374561821	0.0127695032096875	0.0221547391752775
EX431798	64.8901524811461	-0.200664654808222	0.0805959894807068	-2.4897598019596	0.0127829453739041	0.0221568884185402
EX199903	43.9179372908249	0.274657645195701	0.110317077198858	2.48971104175105	0.012784699081186	0.0221568884185402
EX303365	1130.63981731281	-0.175535569886019	0.0705578519972955	-2.48782474121729	0.0128527053173229	0.022262596498909
EX196608	826.620126887139	0.136783094448528	0.0550634252518181	2.48410072244845	0.0129879066427375	0.0224845166797664
EX140762	1416.21408692612	-0.202227390823586	0.0814988342319165	-2.48135317185175	0.0130884620434244	0.0226462490397125
EX442178	108.382966424281	0.269324902504098	0.108560120816455	2.48088248685217	0.0131057571729742	0.0226638229979265
EX177531	6.33812134120336	-0.410825697681949	0.165786041430713	-2.47804757346622	0.0132103529959223	0.0228322649766214
EX431796	65.2029358995208	-0.199706573407086	0.0806037362998976	-2.47763419631131	0.0132256662899648	0.0228462951418053
EX631321	2746.09334025519	0.215570697891649	0.0870760489912158	2.47566007402789	0.0132990130351618	0.0229605037447736
EX320392	269.921914046702	0.260409543530021	0.105261006303298	2.47394123118755	0.0133631676944312	0.023058726864032
EX361183	52.9284612459631	0.288282393016882	0.116549685802434	2.47347207358032	0.0133807261416093	0.0230764831611133
EX143581	1569.22013054266	-0.21763000589436	0.0880334623282371	-2.47212821282566	0.0134311336766496	0.0231508411636061
EX372734	1145.24505172535	-0.126260547454994	0.0511168222640302	-2.47003905686525	0.0135098301094198	0.0232612313434967
EX433670	13.3759951462624	0.312277706464472	0.126424287714725	2.47007685081147	0.0135084028381235	0.0232612313434967
EX289180	9.49220818587432	0.372971492163136	0.151135921876532	2.46778851468435	0.0135950613906789	0.0233952953471032
EX442167	107.833438114419	0.268177300713514	0.108705859330605	2.46699950090006	0.0136250547492369	0.0234342084663203
EX496106	908.280505853527	-0.242378557007944	0.0982972620302837	-2.46577119241909	0.0136718636752238	0.0235019854731108
EX90501	35.288484950612	0.310664348623426	0.126189429966198	2.46188883416498	0.0138207496450815	0.0237450650016957
EX592651	122.015028567828	0.245345634008379	0.0996715663177189	2.46154086940202	0.0138341635236616	0.0237552564562605
EX433672	13.3634363423841	0.310735218924918	0.126269640730025	2.46088622038052	0.0138594310980217	0.0237857803979561
EX204282	9.20345602105019	0.414048719771872	0.168272247967826	2.4605882715196	0.0138709445562675	0.0237926790740947
EX362131	289.882873191365	0.382817396102195	0.155686658991612	2.45889659770283	0.0139364751143293	0.0238921752095008
EX327507	17.1138773440981	0.39780560918154	0.16194244685109	2.45646287873699	0.0140312297576157	0.0240416376041176
EX417889	1183.22251609509	0.15268241909041	0.0622039375261524	2.45454588829233	0.0141062659293634	0.0241444051363703
EX362127	289.707080195122	0.382183094264452	0.155704439078905	2.45454205753746	0.0141064162292809	0.0241444051363703
EX431751	64.4083205034538	-0.198059325747667	0.0807037537716024	-2.45415258264429	0.0141217046801682	0.02415754976268
EX372730	734.516148673162	-0.114171986890099	0.0465628489499811	-2.45199745000022	0.014206566870702	0.0242896337180822
EX213199	14.7078434166211	0.244083059026981	0.0996031020188297	2.45055680073937	0.0142635456254346	0.0243739275353902
EX205297	11.2549215812815	-0.257471145691472	0.105212116800312	-2.44716248966021	0.0143985909368743	0.0245914611213426
EX508150	765.819376699411	0.491498142208905	0.200916496503218	2.44628067263273	0.0144338587290235	0.0246384416476611
EX388163	521.118144518129	0.194194238040801	0.079473837308812	2.4434989503051	0.0145456119117903	0.0248158612681001
EX519639	52.0142987128002	0.341014937307028	0.139760739225403	2.43999093877893	0.0146876303142199	0.0250446972328937
EX360452	10.3798847326311	0.306079308973168	0.12551714988677	2.43854572263062	0.0147464930520808	0.0251315702846788
EX265408	24.7547561465822	0.308466148402993	0.12658814176839	2.4367697012835	0.0148191139463164	0.0252351701300135
EX130855	46.1139110029107	0.514028528390244	0.210955286729047	2.43667052085055	0.0148231786747953	0.0252351701300135
EX487345	27.9397381986085	-0.281911947079873	0.115815309982508	-2.43415095225711	0.0149267686122839	0.0253979047931412
EX340131	52.0368989112887	0.294169959398981	0.120915077543727	2.43286416694063	0.0149799193428491	0.0254746887592641
EX394134	14.460324285184	0.290743826580591	0.119639925035795	2.43015721126207	0.0150922748424585	0.025652019606427
EX197371	8977.47873680132	-0.322877663462241	0.13304718879036	-2.42679057256139	0.0152330463899451	0.025877433005926
EX450609	355.363621810967	-0.144600386861821	0.0597270350056629	-2.42102067929725	0.0154769968151729	0.0262644254340698
EX259626	101.631433654489	0.304558724015778	0.125798145062398	2.42101124674543	0.0154773984211479	0.0262644254340698
EX257248	882.666000524098	0.146693786227552	0.0606208102397614	2.41985855430442	0.0155265452389775	0.0263337506056375
EX355981	29.2123624635592	-0.330941672026257	0.136784661178778	-2.41943555055281	0.0155446150708884	0.0263503218633586
EX355984	29.1665290441627	-0.330973492681678	0.136873478550706	-2.41809805804758	0.0156018717589295	0.026433267254323
EX611263	18.8054607846793	0.210020036923008	0.0868939757461053	2.41696889939371	0.0156503542597319	0.0265012665464794
EX380563	698.474463930055	-0.136369795091325	0.0564703290882956	-2.41489287016728	0.0157398383474251	0.0266385856892722
EX592603	111.752631749766	0.247544418188138	0.102585598717949	2.41305233172875	0.0158195480173186	0.0267592248028697
EX358474	150.495513980778	-0.132520222564518	0.0549367683574089	-2.41223185358056	0.0158551953786018	0.026805242453174
EX74084	757.601783847894	0.158407472363026	0.0657080225493703	2.41077826142166	0.0159185231445105	0.0268979834932522
EX620166	2386.9037803383	0.0996578075876902	0.0414237960077702	2.40581060144746	0.0161366281725106	0.027252018323256
EX493318	81.4666652318441	-0.261055228631489	0.108521113837468	-2.40557085529431	0.0161472203460904	0.027255409143454
EX242511	33.178558425994	0.225090106283695	0.0938227352069921	2.39909981079853	0.01643543405708	0.0277271536297709
EX183585	2109.28004367015	-0.167297058489654	0.0697432447144887	-2.39875645554672	0.0164508522197307	0.0277384258086271
EX432787	5510.78675548174	0.211327992156832	0.0881554482494309	2.39721986959775	0.0165200074587898	0.0278402461155295
EX432798	5512.07282763026	0.211219440070106	0.0881205769550413	2.39693664486411	0.0165327820389563	0.0278469936199927
EX483372	4.49291889966245	0.426803116781418	0.1781864075958	2.39526192003143	0.0166084963708592	0.027946310324491
EX432771	5509.71068418659	0.21108535511241	0.0881269036814157	2.39524306760507	0.0166093504196266	0.027946310324491
EX90488	35.6365655596767	0.301243529819018	0.125826408265056	2.39412007362114	0.016660293685589	0.0280171782053734
EX156667	168.014880902469	-0.158898570212722	0.0664293910791709	-2.39199197269995	0.0167572088739267	0.0281652399019149
EX183579	2107.63535347445	-0.166908727549259	0.069789386923096	-2.39160615830002	0.016774832029879	0.0281799426956961
EX592621	112.784580930453	0.244946218365315	0.102467425499453	2.39047889777052	0.0168264160723285	0.0282516504651734
EX148764	405.656917334763	-0.161762442243678	0.0677993110432228	-2.38590097383958	0.0170373379999913	0.0285906702695414
EX233928	680.827085442197	0.249172762546832	0.104445495315389	2.38567265916463	0.0170479177745859	0.0285933116398891
EX355101	3.07869086711377	-0.506684049730848	0.212490044866778	-2.38450723679087	0.0171020116372755	0.0286688949040918
EX339489	9.9528239886795	0.29348224009949	0.123145863880212	2.38320826093655	0.0171624818880745	0.0287550817913649
EX451753	3.89168373954963	0.41185549873804	0.172989515448773	2.38081191030333	0.0172745297402153	0.0289275484837466
EX600366	3836.93180249718	0.177955801926628	0.0748464099813871	2.37761306081189	0.0174251001929245	0.0291643084409779
EX487802	2813.36975898808	-0.147713898533396	0.0622998072826314	-2.37101694172619	0.0177392179472475	0.0296744030466337
EX580516	641.946516616909	0.321233650595822	0.13560370907455	2.36891492709259	0.0178403565363234	0.0298278736191821
EX630277	213.907085598001	0.346525845363221	0.146344065980286	2.36788449905377	0.0178901199384796	0.0298953320024594
EX597361	466.244471636428	0.182853160533917	0.0772748136650723	2.36627112847462	0.0179682801923179	0.0299482167985929
EX97664	537.396471185414	0.162055477656046	0.0684840045958458	2.36632595614708	0.0179656191462858	0.0299482167985929
EX433674	11.9899413495304	0.29601268652366	0.125074072586145	2.36669903204583	0.0179475211747433	0.0299482167985929
EX448088	243.647187735491	-0.164984012527429	0.0697071870645698	-2.36681495086876	0.0179419011870988	0.0299482167985929
EX213298	2441.02227988598	-0.236920701779	0.100124638932057	-2.36625773941387	0.0179689300791558	0.0299482167985929
EX279116	8290.36577150781	-0.317687692057932	0.134306044060705	-2.36540130624605	0.0180105429871571	0.0300018226569904
EX204648	524.978521449844	0.130497396837245	0.0552158611711634	2.36340417534586	0.0181079088952277	0.0301481965088348
EX148768	408.44678236365	-0.159781340650752	0.0677487282895181	-2.35844044139015	0.0183519044043991	0.0305384153479912
EX188183	216.339625948222	-0.115525550273471	0.0490627670713496	-2.35464807978457	0.0185402550136515	0.0308356781919034
EX483003	639.410551603829	-0.175666585044444	0.0746810307737609	-2.35222496562225	0.0186614846854301	0.0310210543854663
EX370483	269.841482873187	-0.174628518696022	0.074373568403943	-2.34799166482866	0.018874943685106	0.0313594694925231
EX542856	312.071554506065	-0.280918646267105	0.119734630302411	-2.34617708809552	0.0189670933682329	0.0314960886214119
EX204244	181.051344460024	0.178775767322031	0.0763317039336141	2.34209061384917	0.019176058593979	0.0318264433015595
EX565889	93.252126334095	0.331643120582286	0.141769887065688	2.33930581060999	0.0193196122010537	0.0320479460492924
EX600377	3492.64645785287	0.176228410757621	0.0753485289755087	2.33884341411499	0.0193435389348668	0.0320708804794789
EX233908	675.83082431166	0.244904673036649	0.105019181739252	2.33199944029953	0.0197007206035386	0.0326460270961561
EX252951	265.275616774734	0.259231341763117	0.111325281825368	2.3285936268256	0.0198806040132435	0.0329269263130141
EX562063	202.984060729383	-0.30014916752337	0.128918860035844	-2.32820215319867	0.0199013719118328	0.0329441375495668
EX238551	3120.34711824367	0.216797604142788	0.0931467006541553	2.32748559659388	0.0199394347121253	0.032972763130728
EX238585	3120.35499270464	0.216801566449691	0.093146858878962	2.32752418126531	0.0199373835136837	0.032972763130728
EX289675	30.9694752553373	0.567290414373247	0.243790634696076	2.3269573709444	0.0199675342277966	0.0330020412146039
EX428053	2420.41152059866	-0.20197189900673	0.0868102153352353	-2.32659138359206	0.0199870235735957	0.0330170654766735
EX102686	14.0853166477276	-0.390659888664587	0.167965818365543	-2.32582969836396	0.0200276376370601	0.0330669524168828
EX453018	5401.03583388898	0.295250390418485	0.127088461645603	2.32318801089761	0.0201690545566351	0.0332831331690833
EX170359	10.4200413610854	0.294471387806552	0.126797694410442	2.32237178424833	0.0202129252980778	0.0333382014656608
EX354606	12.7702305239796	0.28913863061345	0.124579043875293	2.32092510601451	0.0202908862911601	0.0334494101632571
EX284615	321.740876479543	0.177841303021569	0.076656375531235	2.31998058594754	0.0203419275875382	0.0335161495020413
EX597366	253.543622416437	0.187550137901492	0.0808691052205729	2.31918156371266	0.0203851936848488	0.0335700155339185
EX563005	27.7352683497642	-0.247048345187735	0.106552535674642	-2.31855904341964	0.0204189580244008	0.0336081864839152
EX414364	30.877802325081	0.397741997212735	0.171726142039292	2.31614122631212	0.0205505589797596	0.0338072667154076
EX495999	252.959793661239	-0.421757577209898	0.182189753711641	-2.31493576679087	0.0206164476013999	0.0338980948391738
EX495997	252.946508279249	-0.421635383888927	0.182191351349621	-2.3142447803673	0.0206542988831339	0.0339427530817547
EX495927	252.99274960435	-0.421543932343414	0.18218980733858	-2.31376243545842	0.0206807569679994	0.0339686515123632
EX436557	11.5132883209404	0.655903977291766	0.283540744665825	2.31326181379963	0.0207082488335051	0.0339962202928534
EX204224	178.88355085019	0.177137604856837	0.0766384356065705	2.31134160626904	0.0208139935933155	0.034140198489614
EX487786	2793.01827501538	-0.143689562586245	0.0621688557610931	-2.31127886828777	0.0208174564648481	0.034140198489614
EX144570	528.450642480979	0.155563001505384	0.0673151317640023	2.31096630770577	0.0208347159726655	0.0341508638168369
EX497527	41.6494609936977	0.279314056617049	0.120944456576707	2.30944075092768	0.0209191359116243	0.0342715461916446
EX364316	169.177466161458	0.120901967479589	0.0525247982331432	2.30180736616899	0.0213460379693073	0.0349528986862045
EX133686	17.6185258871215	0.248240325461332	0.107942187263308	2.29975259678394	0.0214622404323004	0.0351250584394607
EX381164	13.2812923089271	-0.38002550363438	0.16555088298958	-2.29552084997517	0.0217032929264652	0.0355012648333472
EX80008	256.677804861184	0.203479916126419	0.0886689156894388	2.29482806397569	0.021742979660921	0.0355478683951721
EX609037	817.22548097701	-0.160156858891826	0.0698230752142918	-2.29375257964926	0.0218047146705985	0.0356304524339425
EX494651	157.074864508756	-0.13809939720912	0.0602931765402518	-2.2904647778331	0.021994388127394	0.035921904477611
EX361142	11.245708099443	0.40449868878171	0.176681065957605	2.28942861867706	0.022054460913773	0.0360014978926628
EX590837	34.6557462251164	0.417449471689519	0.182976993773986	2.28143146894824	0.0225229276655678	0.0367473254564121
EX313814	279.890022759706	0.152345120551365	0.0668348978750228	2.27942475256327	0.0226418283064593	0.036922344567544
EX590913	39.1182594645078	0.413761208295582	0.181554886868186	2.27898689720198	0.0226678442019241	0.0369268370144223
EX590915	39.1828879231327	0.413630892989305	0.181482416324948	2.2791788943822	0.0226564331778014	0.0369268370144223
EX149339	4.24481320122036	0.538676975540919	0.236509590444615	2.27761155278422	0.0227497315716132	0.0369518577064309
EX270529	55.8281446194933	-0.318222391661499	0.139720984293345	-2.27755618292374	0.0227530336428574	0.0369518577064309
EX606932	2033.20270438613	0.149283974677161	0.065534052969038	2.27796035669717	0.0227289396578223	0.0369518577064309
EX252960	226.714220750726	0.249032361844888	0.109338402331677	2.27762941962011	0.0227486661428011	0.0369518577064309
EX412290	253089.570551709	-0.150335928830961	0.0659984884319452	-2.27786927250586	0.0227343675178555	0.0369518577064309
EX448330	206.569414883059	0.156596751057177	0.0687304763151943	2.27841795157992	0.022701687845392	0.0369518577064309
EX590377	636.739009049215	0.120754607098641	0.053114213576598	2.27348950435831	0.022996697901439	0.0373284845792786
EX428500	2.68817563501677	-0.383736560030162	0.168843070607065	-2.27274094607769	0.0230417956081007	0.0373634836852501
EX305729	1612.07661572169	0.092314299751921	0.0406172006876176	2.2727883307838	0.023038938589546	0.0373634836852501
EX313796	282.142060694351	0.150376272802543	0.0662959628067194	2.26825686566998	0.02331355530374	0.0377848586469497
EX354376	458.537949854826	0.184418295466722	0.0813466115141816	2.26706794584272	0.0233860753456492	0.0378830557257328
EX590383	369.433391640878	0.11891926592851	0.0524822404534902	2.26589537529169	0.023457789848288	0.0379798484285132
EX313798	282.355977441705	0.149470970139121	0.0661969881330134	2.25797236935886	0.0239473821181195	0.0387510019923809
EX260139	37.9493177510052	0.244923348303522	0.108479040828551	2.25779419169661	0.0239584935152894	0.0387510019923809
EX171104	889.301233894673	-0.0895787606625257	0.039699352868144	-2.25642873726555	0.024043793600431	0.0388691673530389
EX206539	240.927868204153	-0.412251763766943	0.182732290708691	-2.25604222531281	0.0240679868147172	0.0388884774232709
EX493641	979.343933015533	0.0881684349972552	0.0391020375391355	2.25482968525646	0.0241440212156679	0.0389914889927495
EX355832	48.2012434063345	0.186020262315593	0.0825117801084977	2.25446914453898	0.0241666696692482	0.039008223792508
EX330718	974.765676955537	0.194996854738755	0.0866163015918007	2.25127200255816	0.0243683149325277	0.0393137194668574
EX629366	1729.10686666297	0.164522444283925	0.0731206310734934	2.250014009296	0.0244480560237499	0.0394223351322528
EX110433	23.3093884569392	-0.231431062896655	0.102946518072617	-2.24807081608536	0.0245716746563158	0.0396015568699507
EX252957	227.908149548094	0.245591885870461	0.10934466558342	2.24603445042407	0.0247018013494066	0.0397910803066292
EX100836	189.950792638668	0.203534528432998	0.0907150778679641	2.24366812239574	0.0248537626091487	0.0400155660669609
EX196582	795.551068697496	0.131187438360654	0.0584927573654779	2.24279798507294	0.0249098444770159	0.0400855328000637
EX196601	796.369422733067	0.130909784970998	0.0584115790621074	2.24116154832597	0.0250156125706274	0.0402353444335066
EX313762	667.305976043877	-0.0901030818810262	0.0402101449633564	-2.24080470147863	0.025038728285329	0.0402521328131238
EX232139	879.01107701987	-0.140466853153564	0.0627225940389697	-2.23949368334944	0.0251238118634301	0.0403684730093069
EX109700	6.95724080952421	0.314607681057145	0.140549664054895	2.23840934215445	0.0251943733721626	0.0404613735238321
EX334017	619.689235869062	-0.246378171643513	0.110364354662439	-2.23240712453841	0.025588067367155	0.0410728583876224
EX429537	647.740789842075	-0.0931845557628337	0.0417678741112583	-2.23101026196869	0.0256804492701405	0.0412003165400183
EX140763	1259.04150277885	-0.166636274949449	0.074712701469947	-2.23036072409292	0.0257235048132562	0.0412485493848931
EX606937	1351.97567907449	0.130047658590557	0.0583672924969533	2.22809133381242	0.025874425075174	0.0414696111124066
EX275763	11.840390934836	0.269631326985584	0.121093250983614	2.22664206960691	0.025971204947701	0.0416037213465947
EX339258	6.7543902649097	0.413686806595815	0.185818070918742	2.22630019002146	0.0259940807665324	0.0416193678435403
EX435216	34.0380028881558	0.192945573827354	0.0867129168773018	2.22510763996523	0.0260740129941448	0.0417263060768194
EX338482	206.683277454549	-0.212985262936109	0.0957734470749548	-2.22384459827807	0.0261589016134239	0.0418410642935118
EX630604	1110.54245666831	0.194776325006987	0.0876019395330269	2.22342480138301	0.0261871688678785	0.0418651868859589
EX271621	93.2898616455536	-0.263982431955906	0.118805788115958	-2.22196608550968	0.0262855976505804	0.0420013953400064
EX630599	1113.51957899367	0.194152413132753	0.0873941461340755	2.22157228740349	0.0263122244410904	0.0420227930585825
EX630601	1113.09084718334	0.194229871193227	0.0875058602596454	2.21962129869831	0.0264444852454015	0.0422127906757917
EX403896	166.054543593706	0.306135569335905	0.137997308909635	2.2184169514231	0.0265264163711686	0.0423222974766131
EX590884	34.2076273750998	0.405049271260363	0.182603268866306	2.21819288217082	0.0265416838571768	0.042325387366417
EX144572	449.942514922009	0.145818528680104	0.0657487087990318	2.21781585286814	0.0265673907688839	0.0423451132987984
EX590956	39.4583034813879	0.401982312340322	0.181295312079931	2.21727913275051	0.0266040229461837	0.0423822242118079
EX397864	102.205407913515	-0.414198734535467	0.187308922854311	-2.21131341862251	0.0270141407661072	0.0430139904375078
EX255370	495.432588003	-0.159086135672129	0.0719705982215689	-2.21043230990475	0.0270751735025459	0.0430895618398913
EX233919	550.737661057924	0.237447283106354	0.107465950244561	2.20951178085704	0.0271390639028705	0.0431696031521112
EX448092	277.613331943877	-0.153863983680298	0.0696509700244356	-2.20907165580491	0.0271696572516822	0.0431966258257842
EX299501	295.742551913195	-0.165370720682372	0.0748894352338136	-2.20819826142453	0.0272304555492016	0.0432716198041617
EX483745	106.314545821326	-0.204054948821375	0.0924699838136558	-2.20671552438663	0.027333939966499	0.0434143368652497
[truncated: 1,176 more rows]
