# Supplementary material for: Identification of Candidate mRNA Isoforms for Prostate Cancer-Risk SNPs Utilizing Iso-eQTL and sQTL Methods
Source: Int J Mol Sci. 2022 Oct 17;23(20):12406. doi: 10.3390/ijms232012406 (PMC9604153; doi:10.3390/ijms232012406)
Supplement: Supplementary file 1 [file ijms-23-12406-s001.zip › Supplementary Table S7_DE_INT_cis.csv]

	baseMean	log2FoldChange	lfcSE	stat	pvalue	padj
INT72969	40.9867756206645	-2.88106266484749	0.159164878222259	-18.1011206556785	3.12249699704966e-73	1.94781362675958e-69
INT72970	33.0439416814037	-2.50015476714491	0.139050671717583	-17.9801703671221	2.78635127984579e-72	8.69062964183901e-69
INT45340	32.9611884369351	-2.81017544257662	0.211168228483442	-13.3077568664501	2.08652458614205e-40	4.33858012278471e-37
INT52936	32.6675740411049	2.65839320153744	0.206983223813339	12.8435201296064	9.35232641198493e-38	1.45849530394905e-34
INT59517	1409.05246589511	-1.9135534600727	0.152265008506153	-12.5672567771562	3.19622788481681e-36	3.91113721151632e-33
INT47130	18.9781577939232	-1.88292791628109	0.149981943036942	-12.5543640664617	3.76191459908591e-36	3.91113721151632e-33
INT16373	28.4440075984038	-1.39019379578102	0.112120541592715	-12.3990998975994	2.6427547219719e-35	2.35507199366581e-32
INT122725	345.931140586657	-1.66417212849996	0.135320950847487	-12.2979636048786	9.28864493869813e-35	7.24282089094987e-32
INT45354	100.508812421688	-1.76258740963528	0.144590695343558	-12.1901855817709	3.50622009589542e-34	2.43020010646618e-31
INT64399	23.4374886046475	-1.11688210040462	0.0923126950848016	-12.0989003666139	1.07035315769761e-33	6.67686299771766e-31
INT40220	29.5378813131091	2.82320474423093	0.235168891661735	12.0050093542636	3.34426083661718e-33	1.89649991807436e-30
INT73577	20.616590093708	-2.18315149721216	0.182119272478836	-11.9874819808863	4.13277795165304e-33	2.14835573853431e-30
INT72549	68.6195736052551	-1.90277502226932	0.160137626525115	-11.8821232933092	1.46595652966704e-32	7.03433602466383e-30
INT17224	1327.30104492441	2.53980459011869	0.218212367008163	11.6391413783788	2.60626098805859e-31	1.16127543167925e-28
INT75103	11.0921253644987	-1.32376853526931	0.115214442597257	-11.4896058638817	1.48789212616598e-30	6.18764738868225e-28
INT29844	31.9295433779002	-1.64506352417144	0.145071183440692	-11.3396987958258	8.34311189845687e-30	3.25277075141087e-27
INT90811	13.4552175466558	-2.02229789948765	0.178555735736576	-11.3258635526061	9.77111481660244e-30	3.58542436623329e-27
INT49143	43.2254141093599	1.4658450214806	0.130124610010511	11.2649330619489	1.95500450333465e-29	6.77517671766753e-27
INT91947	422.200059518489	2.23310891064138	0.200094833651658	11.1602527156147	6.38099278400769e-29	2.09498068350737e-26
INT15570	18.0500445744171	-2.23715924154409	0.203447114843749	-10.9962691938997	3.98270576655069e-28	1.24220592858716e-25
INT20691	14.6484392827159	-1.94493635214609	0.177387220587525	-10.9643543977083	5.67037958973986e-28	1.68437275622844e-25
INT68290	21.8279202010647	-1.83146182989037	0.167757034425075	-10.9173474374236	9.52366464870124e-28	2.70039182175447e-25
INT120568	38.9521541425808	-1.36952377635956	0.125570213706148	-10.9064382064718	1.07381594775794e-27	2.91237560091914e-25
INT67306	24.3207040586008	-1.74186990612749	0.159872678214449	-10.8953570152305	1.21289934985014e-27	3.15252756015215e-25
INT69085	107.85445941828	-0.647969252495589	0.0602974632490656	-10.7462108284569	6.17463547392669e-27	1.54069504345419e-24
INT93823	57.0127611716791	2.32515919474061	0.217903693639955	10.6705818331951	1.3974854225618e-26	3.35289002536173e-24
INT117628	43.9841417606048	-1.60685887860784	0.150847573549468	-10.6522023576395	1.70287864512587e-26	3.93428036603526e-24
INT81854	31.7611766695469	1.31621442531256	0.126083467512341	10.4392308625532	1.64135138194452e-25	3.65669640020354e-23
INT90511	198.135955144876	-1.40047997926703	0.134322909550971	-10.4262183118926	1.8823135334133e-25	4.04892131773523e-23
INT57034	49.7108361863511	-0.940264129622543	0.0904076010381695	-10.4002773973127	2.47212469534542e-25	5.14037128318825e-23
INT34454	161.880132207133	-1.0904660900551	0.105096380726222	-10.3758672041788	3.19300028268989e-25	6.42514056884501e-23
INT31487	13.8077436646599	-2.21250134658994	0.213670060998743	-10.3547560020725	3.98200573795406e-25	7.7624224354242e-23
INT22331	349.460306096639	1.27914389328134	0.123620337066609	10.3473580774344	4.30193073898541e-25	8.13195271205788e-23
INT150980	1215.39498825539	1.47026905614672	0.143348502713014	10.2566056032704	1.10523697363485e-24	2.02778477692182e-22
INT60506	172.086811727995	0.879148257681442	0.0859648822328408	10.226830245637	1.50360398623248e-24	2.6798519046052e-22
INT150663	51.2966291511432	-0.984246191920237	0.0965436007521236	-10.1948361595431	2.09096796297556e-24	3.62318282028932e-22
INT102756	106.83463042704	-1.07958029648708	0.106347183652287	-10.1514704894949	3.26407629791809e-24	5.50305620173326e-22
INT54257	123.741427954457	-0.646110348882161	0.0643707556885217	-10.0373273852582	1.04466227397749e-23	1.67092391412091e-21
INT141352	31.1430464091601	-1.41171849031366	0.140637668246967	-10.0379827674234	1.0377460420613e-23	1.67092391412091e-21
INT147116	20.4900016554582	-1.43724907554588	0.143996825146756	-9.98111641753974	1.84380382963099e-23	2.87541207230952e-21
INT104860	18.0941892978482	-1.22218065756401	0.122541379546033	-9.97361594990768	1.988544572617e-23	3.02549781560606e-21
INT92804	20.7302594287802	-1.27530121639334	0.129386673039114	-9.8565113889884	6.42427750582349e-23	9.54158168603022e-21
INT12844	7.19722306325346	-1.75592541202594	0.178638107373282	-9.82951195489749	8.40249781445487e-23	1.21894840387371e-20
INT45525	54.392601991186	0.974551324106637	0.0993007436457052	9.81413923327437	9.78696585700752e-23	1.38752484127302e-20
INT92403	4.4237630537086	-1.84208192883243	0.18830378858409	-9.7825006213819	1.33861649162578e-22	1.8556199277248e-20
INT88119	37.4447024849048	-1.74719509355199	0.178970282527781	-9.76248720667232	1.63105120497032e-22	2.21184726447932e-20
INT104755	17.2100269317252	-1.72240582095413	0.176644473333238	-9.7506918187292	1.83215392266384e-22	2.43169705735682e-20
INT17969	19.5542785269939	-1.891458790575	0.19414675125451	-9.74241793052438	1.98767595101608e-22	2.58315053800798e-20
INT57904	59.2146374231727	-1.21010812061153	0.124291963422833	-9.73601258912313	2.11698644306289e-22	2.69505335343394e-20
INT82525	338.012935145151	-1.27031487609399	0.130685252876903	-9.72041487565966	2.46773963983531e-22	3.07875197465853e-20
INT78523	111.247435254327	1.90694172439488	0.196850826917367	9.68724264082141	3.41627145113001e-22	4.1785688847351e-20
INT89130	10.1727034535097	-1.5547569098551	0.161130359568433	-9.64906249833566	4.96071530909253e-22	5.95095040348446e-20
INT22332	176.630171041784	1.12402490183998	0.116628252925442	9.63767246482329	5.54305180227342e-22	6.52406738539276e-20
INT36223	18.3265552316967	-1.3591461504347	0.141160654749292	-9.62836388686776	6.06880338999038e-22	7.01059176791851e-20
INT85317	182.553829820836	-1.57521243674894	0.165134230746128	-9.53898189146874	1.44241366893882e-21	1.63595935760734e-19
INT102748	252.960796060868	-0.649331922671379	0.0681697869258023	-9.52521567036917	1.64699575897188e-21	1.83463563294046e-19
INT47137	45.028662311283	-1.30373777397673	0.136990100135286	-9.5170218336158	1.78213119359916e-21	1.95033936590729e-19
INT24701	1749.90607437871	-1.53382062367414	0.161827902306672	-9.47809742208405	2.58961450579857e-21	2.78517504951232e-19
INT91061	16.1086716627904	-1.04796059323928	0.110612002337803	-9.47420326086191	2.68804172347859e-21	2.84203462221347e-19
INT20001	123.515341942117	-1.2718120024569	0.134301195951177	-9.46984867446189	2.80249393449514e-21	2.91365952723011e-19
INT138142	33.4871393711814	-1.37951384190897	0.145757481113891	-9.46444622510357	2.9512065063168e-21	3.0179715059679e-19
INT33448	16.6527896399756	-1.19846166231053	0.126824750609405	-9.44974586231636	3.39654343938667e-21	3.41736096369258e-19
INT92404	4.74740097102609	-1.51746761603142	0.16067497291561	-9.44433092780687	3.57682087592516e-21	3.5416204165113e-19
INT81163	18.4488896668777	-1.07969298450151	0.114737867096446	-9.41008414941116	4.9573986303933e-21	4.83191447756147e-19
INT31767	295.772783424181	-1.51531883453841	0.161203151351315	-9.40005714426777	5.4533445913458e-21	5.23353285551002e-19
INT152676	17.9599192601764	-1.29114687007993	0.137822830287574	-9.36816394922296	7.3805183827427e-21	6.97570813205288e-19
INT82538	1763.54562212565	-1.24974012440825	0.133812565375155	-9.33948258823448	9.68060250343554e-21	9.01307439051207e-19
INT81167	3936.5297689095	-0.766600816542569	0.0822383605539387	-9.32169381027202	1.14497618395456e-20	1.05034726992773e-18
INT84054	235.788333116906	-1.65549590641564	0.177854521933213	-9.30814627832349	1.30082758239496e-20	1.15922320842568e-18
INT48325	432.874958550822	2.08505330022722	0.223987013478681	9.308813345224	1.29268466144567e-20	1.15922320842568e-18
INT81177	3929.01620879002	-0.766021574933886	0.0826168950815094	-9.27197244798576	1.82734868435466e-20	1.60549311169076e-18
INT137994	14.4704074537886	-1.18551519366497	0.129433522449312	-9.15925929566838	5.22547461324793e-20	4.52729314408897e-18
INT68292	24.3428600003867	-1.46099101615856	0.161051039626824	-9.07160251522661	1.1727924117495e-19	1.00217521431416e-17
INT51155	28.0713791375798	-0.917984296102808	0.102359878692642	-8.9682042205155	3.01387845865849e-19	2.54061808447455e-17
INT44953	6.33841999992253	-1.46016027714396	0.162874294590655	-8.96495227079093	3.1041527226335e-19	2.5818272911717e-17
INT13681	13.2215552259861	-0.909018625809007	0.101627022202976	-8.94465473949892	3.73114281897148e-19	3.06248275062422e-17
INT85318	131.300218524035	-1.56826689139326	0.17623399273157	-8.89877637727906	5.64657314178084e-19	4.57445756602972e-17
INT24145	17.538642085905	-0.997858951171665	0.112187349537165	-8.89457639643319	5.86425561419477e-19	4.68990083607012e-17
INT81861	18.4630602172726	1.36551054203518	0.154086931633449	8.86194908003966	7.86275130693574e-19	6.20858767755255e-17
INT91975	6.8275703774743	-1.41787989572173	0.160106049903811	-8.85587956590999	8.30264865804229e-19	6.47399029110848e-17
INT78525	248.151237060873	1.60663387939785	0.182111546647299	8.8222515758952	1.12180869421256e-18	8.63931189444195e-17
INT47138	38.6763861848358	-1.30348224219076	0.147988295366256	-8.80800903182764	1.27388174004969e-18	9.69082231028048e-17
INT49299	28.8433057088104	1.13910325518899	0.129443149076571	8.80002737352411	1.36782785261468e-18	1.02801327043499e-16
INT120144	45.3855992051914	-0.807593940848063	0.0919014377356298	-8.78760942969407	1.52776040582862e-18	1.13454397756654e-16
INT54581	10.3016672790034	-1.55573686881481	0.177802286591525	-8.7498136196015	2.13705409648743e-18	1.56834628869277e-16
INT132592	142.458851197612	-0.549876642896389	0.0629160854622563	-8.73984194751378	2.33436778454872e-18	1.69323095814127e-16
INT78518	418.333254044806	1.46372933025543	0.168469611068377	8.68838789959183	3.67618714192871e-18	2.6358684357875e-16
INT97265	363.479251523967	-0.567415961654852	0.0655915287088088	-8.65075068114169	5.11617651504292e-18	3.62667148873156e-16
INT87452	85.5447846275543	-0.832492059491405	0.0965001706492419	-8.62684546452608	6.3067298322366e-18	4.42037985320134e-16
INT118575	71.1414302436079	-1.37654010697942	0.159940171981248	-8.60659389025047	7.52635056953866e-18	5.21659720586468e-16
INT22134	64.2645036082893	-0.575076810812483	0.0671419228003349	-8.56509296766243	1.07988679621844e-17	7.40256465363803e-16
INT131735	50.8132124057319	-1.37971562814777	0.162757005329571	-8.47715049409972	2.30776351192373e-17	1.56476399862829e-15
INT105732	1705.19466072241	1.05396325488956	0.124440144352735	8.46964024649493	2.461520828705e-17	1.65107171284536e-15
INT17967	8.44390839537084	-1.57332686862741	0.185902034458773	-8.4632041451721	2.60129775812233e-17	1.72626546969862e-15
INT76198	179.037805023459	-0.913176684793556	0.108269730175746	-8.43427505833129	3.33262079588494e-17	2.18830405523477e-15
INT144219	6.03757093844128	-1.04771858138275	0.124901238743909	-8.38837622364126	4.92902650781471e-17	3.2028403495571e-15
INT33243	210.306972120049	-0.860105783985291	0.102845374492453	-8.36309642733042	6.10932412077476e-17	3.92886225416422e-15
INT86072	8.17932896678477	2.70851738861792	0.323996114204331	8.35972182959506	6.28663113045257e-17	3.96748592517786e-15
INT67312	34.4490258029315	-1.55506684800059	0.186028534550601	-8.35929203956394	6.30957427488828e-17	3.96748592517786e-15
INT149729	46.71298184149	1.22289854329799	0.146308618885294	8.35834930720481	6.36018904324762e-17	3.96748592517786e-15
INT20222	9.58928746598059	1.59273408803111	0.191038735413274	8.33723110962572	7.60503323095063e-17	4.69704923709604e-15
INT88835	403.276789653491	0.723818271436982	0.087147130612003	8.30570400142685	9.92293244588504e-17	6.06855417621871e-15
INT18446	46.7859161251681	1.20510953342356	0.145369379025767	8.28998198588951	1.13265621250828e-16	6.8597179161424e-15
INT129478	22.7436331844092	-0.938225513145976	0.113236074969141	-8.2855707724032	1.17543986923575e-16	7.0503787541275e-15
INT96831	16.7338302840323	-1.30307979625906	0.157656695856579	-8.26529941642616	1.39344555372977e-16	8.27839368015841e-15
INT138510	44.181594431449	1.70872896716358	0.206916852984263	8.25804637234422	1.48076029423293e-16	8.71413463719341e-15
INT149588	81.158015264184	0.966810163249529	0.117227422732426	8.24730375124168	1.62008247059067e-16	9.44492939396694e-15
INT56291	84.6727115628628	-0.836373740255892	0.10169482008423	-8.22434947584501	1.96253088821638e-16	1.13354330376794e-14
INT94713	145.087539802323	-1.06666280327777	0.129981504882052	-8.20626599334791	2.28173613396096e-16	1.30582293611454e-14
INT150978	11.570410587275	1.51088860571245	0.184269010850918	8.19936352149213	2.41663108513065e-16	1.36230624735653e-14
INT143929	598.688037141383	3.1050116626342	0.378706511169955	8.1989920190222	2.42411018686398e-16	1.36230624735653e-14
INT126553	726.647428672248	-0.882107394778291	0.107776033856366	-8.18463403425926	2.73132394201128e-16	1.52124988841664e-14
INT72503	7.10837356499641	-1.26177864856259	0.154262092841581	-8.1794472337308	2.85148904154925e-16	1.57412288860037e-14
INT92805	10.9939964955002	-1.26121118132659	0.154506345337625	-8.16284391796733	3.27227228654344e-16	1.79056443188228e-14
INT107669	46.5002949605873	1.53343062337021	0.188414319479491	8.13860978086186	3.99842400165363e-16	2.16888425411438e-14
INT132746	27.3458508847596	-1.63312365802331	0.200704217669933	-8.13696730932207	4.0530209728285e-16	2.1795469679745e-14
INT17975	12.9756392890755	-1.63369391630092	0.201162070398724	-8.12128207401507	4.61284523936047e-16	2.45939560710518e-14
INT81853	38.7822528731286	0.919852783260395	0.113436270090158	8.10898297810128	5.1045196201371e-16	2.69847401613688e-14
INT36798	26.4212524924172	1.18784690779141	0.146699420670431	8.09714791212421	5.62626489242185e-16	2.94929751251492e-14
INT82167	55.4639038535766	-1.09723939970924	0.135777785741211	-8.08114076775821	6.41636923319824e-16	3.33544260639089e-14
INT106108	12.741315124355	-1.14525816030093	0.141755187718506	-8.07912697047217	6.52320806603152e-16	3.36295635668633e-14
INT55438	8.19324390381927	-0.964163379783652	0.119554623753618	-8.06462644030086	7.34601416670502e-16	3.7561013419595e-14
INT81597	95.9019113731875	1.5835865486569	0.196870296301213	8.04380639644082	8.70900750946142e-16	4.41681210113986e-14
INT33451	44.9936164124428	-0.970123480582826	0.120640877706226	-8.04141596967806	8.88062358937878e-16	4.43178639604359e-14
INT47886	32.8409412280651	0.870456152558997	0.108235917845359	8.04221158638531	8.82313711674032e-16	4.43178639604359e-14
INT32516	34.9013204195769	0.970915362737853	0.120955854793745	8.0270224570234	9.98668095261605e-16	4.94419966527134e-14
INT75017	14.562030365297	1.43079475759681	0.178408689910179	8.01975934197575	1.05952543191761e-15	5.20418869630082e-14
INT117609	27.0053531755723	-0.847213911555956	0.105699985838762	-8.01526986813722	1.09895450633976e-15	5.35568610199018e-14
INT22491	445.622350379092	0.942204307341239	0.117874430038402	7.99328834111248	1.31386354501686e-15	6.35339596419781e-14
INT120648	24.3654213237108	1.44131517038316	0.180384732055028	7.99022818596129	1.34689218683546e-15	6.41367439807603e-14
INT119446	43.8877185703731	-0.629027295769095	0.078722187050383	-7.9904702770327	1.34424974486183e-15	6.41367439807603e-14
INT121259	66.5969740915953	0.571244140170143	0.0716580611097848	7.97180570229161	1.56372521442069e-15	7.3897862784517e-14
INT78516	447.750368815112	1.0343904286559	0.129920055607018	7.96174558133448	1.69628988159942e-15	7.84126016218162e-14
INT38995	21.6227966682391	-0.789195198336104	0.0991161274615628	-7.96232882123198	1.68831089795866e-15	7.84126016218162e-14
INT98509	53.1625526311481	0.954524705769777	0.11988962025977	7.96169596418414	1.69697037815729e-15	7.84126016218162e-14
INT141749	25.4542324568806	1.18038985090421	0.148356261446094	7.95645454663279	1.77039130008713e-15	8.1203683308408e-14
INT12897	65.6141265363456	1.29503225044602	0.163065619240722	7.94178599067081	1.99290577178134e-15	9.07426730246131e-14
INT148844	31.0822378584868	-0.995426813298722	0.125544017023742	-7.9289068240542	2.21083339635673e-15	9.99360777280673e-14
INT145440	44.6998047615576	1.24050094630053	0.156799385853388	7.91138906284002	2.54532700072423e-15	1.1422841604689e-13
INT153452	5.19679082569751	-1.24049592324318	0.156859066100121	-7.90834698997497	2.60828965935213e-15	1.16217934964561e-13
INT42762	229.152294497702	0.768366871893831	0.0973148585454902	7.8956788652645	2.88739259776071e-15	1.27741524998804e-13
INT33460	10.351596303824	-1.14363511250222	0.144956254361586	-7.8895189278931	3.03353622496376e-15	1.33261964586788e-13
INT21626	67.0217336029619	0.937910608088656	0.118911318790948	7.88747965816066	3.08350392878142e-15	1.34509772781388e-13
INT64802	6.6027543347877	-1.3188630101128	0.16728786377544	-7.88379372148115	3.17588400736778e-15	1.37577530819168e-13
INT32488	149.909502513264	0.800293469808781	0.10171543156656	7.86796514042306	3.60455979277235e-15	1.55070648188372e-13
INT55845	61.7624827696146	0.685107292110036	0.0870870504120146	7.86692497757988	3.63464456658006e-15	1.55293923331003e-13
INT47482	92.5369863829729	1.03148131029566	0.13123067815384	7.86006233303517	3.83942350590481e-15	1.62927372992069e-13
INT143714	47.3041692976533	1.30199404814055	0.165678477374402	7.85855875050259	3.88578458460801e-15	1.63780569180978e-13
INT34201	50.1315069547584	-1.13874275022221	0.144985026418325	-7.8542093508098	4.02301831904309e-15	1.68426766940878e-13
INT45344	131.425573800427	-0.58833922828031	0.0752342868973619	-7.82009443490771	5.27837239828374e-15	2.1950991346996e-13
INT28586	15.5898762807969	2.43210560103853	0.311407464386191	7.81004272274721	5.71686041160831e-15	2.36170697004057e-13
INT72308	21.7792350477302	0.896848475669301	0.115206091113293	7.78473140614886	6.98614646028563e-15	2.86707773810933e-13
INT100653	103.278037595062	1.06323947161706	0.137052772892094	7.75788369093548	8.63582930542477e-15	3.52093485014639e-13
INT70231	25.1738075684191	0.917948487764469	0.118825036184137	7.72521109391433	1.11668133387011e-14	4.52328451992323e-13
INT81771	22.826200376252	0.837176715759823	0.108448047805937	7.7196107509276	1.16685494384298e-14	4.69602654173711e-13
INT54039	167.471856597798	0.949199163288401	0.123036346485207	7.71478664967126	1.21184778027958e-14	4.84583747011797e-13
INT127141	18.5999694535606	-1.19540104079463	0.155005547288329	-7.71198877528586	1.23872029504428e-14	4.92174343980016e-13
INT101575	30.1315011116861	1.139208033099	0.147835513440788	7.70591589655675	1.29908167046044e-14	5.12890598755206e-13
INT91779	20.8981176374549	-0.970437326433277	0.125949005647585	-7.70500188900767	1.30841355665449e-14	5.13326023044698e-13
INT134249	12.9322100096387	-1.18141254876404	0.15335261292211	-7.70389578796479	1.31979493145162e-14	5.14555048899701e-13
INT14390	23.9478938263768	1.05277773017419	0.13672834707631	7.69977662047373	1.36304296642319e-14	5.28115653698626e-13
INT28702	31.5538446136065	1.24111935891256	0.161596386020351	7.68036581434599	1.58634934710331e-14	6.10842421433979e-13
INT17197	15.6102548942417	-0.780387876805097	0.101684330080763	-7.67461295349318	1.65918863667868e-14	6.3497047334979e-13
INT144904	70.3406974266359	1.01907021166934	0.132875972311157	7.66933399578804	1.72891700960642e-14	6.57620994263712e-13
INT24207	12.6242552973659	1.55079704168276	0.202393269589306	7.6622955142215	1.82638789421205e-14	6.90485314187561e-13
INT26648	355.122281237271	0.847429122066906	0.11066427377206	7.65765764489082	1.89354844980418e-14	7.11563568064967e-13
INT87932	177.852182422259	1.46074942255151	0.191062304934214	7.64540877414032	2.08282575961822e-14	7.78004017275355e-13
INT48729	27.7219209435324	1.08641842107338	0.142217565719378	7.63912963618774	2.18695029644229e-14	8.12035473167084e-13
INT85935	74.1147758052429	-0.577492409391517	0.0756501365877409	-7.63372593150215	2.28064482588885e-14	8.41814344609152e-13
INT139037	212.624747827107	-0.861771960455538	0.112916047739363	-7.63197063401221	2.31192108137287e-14	8.48339041506117e-13
INT62313	42.8954942542633	-0.688734923136842	0.0904312825721098	-7.61611362293402	2.61427580970749e-14	9.53675584851189e-13
INT122015	12.7223707354638	-1.14005123627794	0.149813293562779	-7.60981358306638	2.74491544967785e-14	9.95510614830838e-13
INT32768	19.1129000474222	1.04549846177161	0.137492938741114	7.60401567778097	2.87080452865322e-14	1.0351490548982e-12
INT100240	12.8262718739002	-1.00458021455663	0.132282335418919	-7.59421287336111	3.09668969847128e-14	1.11018105396919e-12
INT49427	32.6085146242654	0.910125347132868	0.119905227774614	7.59037253024223	3.18987054937674e-14	1.13705214211498e-12
INT138729	44.8642447622863	-1.05723512670329	0.139453656420778	-7.58126501547769	3.42201783207864e-14	1.21287200207423e-12
INT73284	104.353173220937	-0.440798139040775	0.0582114733357481	-7.57235839914873	3.66508625338924e-14	1.28442741846304e-12
INT31243	15.4478282087247	-0.880398534150278	0.116261999607838	-7.57253906796664	3.65999094366002e-14	1.28442741846304e-12
INT63429	39.5377294135168	-1.33501324252297	0.176408724700128	-7.56772798393232	3.79808235716078e-14	1.32359987396475e-12
INT74364	149.264681002784	-1.04030616811074	0.137548265695831	-7.56320817894742	3.93247464160914e-14	1.36282093413099e-12
INT72848	213.413851399066	2.44650276205984	0.323612767804318	7.55996983264635	4.03162853763594e-14	1.38893969516533e-12
INT68300	111.464620127558	-0.687563344079778	0.0909559271925879	-7.55930223902779	4.05237294838232e-14	1.38893969516533e-12
INT20885	49.9484039885537	0.80736316438037	0.106932049191193	7.5502449498262	4.34440379873405e-14	1.48089567740454e-12
INT90513	97.1117907403776	-0.998448551725866	0.132331249704669	-7.54507007191545	4.5204437901105e-14	1.53252871536463e-12
INT64444	17.8728300573695	-1.06439795827079	0.141403582444528	-7.52737618007912	5.1770061268748e-14	1.74563049834838e-12
INT42198	46.0055661770203	0.682996977820017	0.0907445709379578	7.52658777004944	5.20834739131583e-14	1.74675650682947e-12
INT72828	146.912714614724	1.07094823491999	0.142322824372363	7.52478205546316	5.28083366467424e-14	1.76159574332823e-12
INT55426	3.93919330394626	-1.18959400593248	0.158598555386103	-7.5006610434531	6.34967916437215e-14	2.10687758656136e-12
INT13370	46.7292021442785	1.06424795635711	0.14195954991471	7.49683946586556	6.5374963712149e-14	2.15771970177982e-12
INT32202	23.0531525281141	-0.84933302441585	0.11394173330498	-7.45409956282217	9.04836511672184e-14	2.97072113674268e-12
INT102234	189.100628717263	0.895801778656762	0.12023882487875	7.4501874046099	9.32077358712441e-14	3.04413537363780e-12
INT55485	46.7621424095087	0.763671506308504	0.102526800734844	7.44850615482989	9.44030271366384e-14	3.06711501707474e-12
INT101008	20.3581823165566	0.937743682726338	0.126025008749947	7.44093328798702	9.99764291824103e-14	3.23136251419625e-12
INT88277	19.1402030992315	-1.05496811739274	0.14186028061919	-7.4366701714393	1.03254928520485e-13	3.32012496964321e-12
INT100264	20.427653427472	-0.648658261158312	0.0872756383673506	-7.4322946619772	1.06729710075743e-13	3.4142560587307e-12
INT70495	53.7635133196786	-0.530377855519803	0.0713989881843429	-7.42836654982332	1.09946928367231e-13	3.49922928140197e-12
INT28703	27.4389339487613	1.07378684110353	0.144611382104945	7.42532728388063	1.12501383803481e-13	3.56235346277214e-12
INT96328	14.0584356079089	-0.881289715671598	0.118717212506207	-7.42343672890332	1.14119696659462e-13	3.5772797374961e-12
INT78139	216.67149756498	-1.41226269184325	0.190228406886372	-7.42403679323685	1.13603579548833e-13	3.5772797374961e-12
INT46927	214.306004118736	1.14469917133191	0.154261099461237	7.4205303561936	1.16652267067134e-13	3.63838420982391e-12
INT47826	26.5259598734262	-1.25526496919135	0.169241479216439	-7.41700542327462	1.19798043205526e-13	3.71791141052773e-12
INT147111	14.6410941119884	-1.10476369687828	0.14923310905439	-7.40293962833429	1.33202317804812e-13	4.11344583399215e-12
INT40717	16.8490230479819	1.0959081213447	0.148291626202777	7.390222559473	1.46583251179733e-13	4.50436611260677e-12
INT104754	35.6081800598663	-0.929732104988697	0.125885359390063	-7.38554594031758	1.51829100673169e-13	4.63249859799001e-12
INT143889	24.2698262002758	-1.26706680759968	0.171568662384778	-7.38518788913807	1.52238251456869e-13	4.63249859799001e-12
INT87451	32.8992572865175	-0.682416047338505	0.0924260491943416	-7.38337355417636	1.54328232937983e-13	4.6732986265395e-12
INT47951	104.730653795632	-0.894419828986578	0.121203233794405	-7.37950466324823	1.58879516738995e-13	4.78787645129396e-12
INT102289	1765.56664807738	-0.575954357917611	0.078242945778072	-7.36110268076111	1.82397192068822e-13	5.47016194291015e-12
INT69856	19.8243735765212	-0.946421081599267	0.12858710537405	-7.36015542807503	1.83696214908025e-13	5.4827607109869e-12
INT94518	50.2775959172011	-1.13931706636132	0.155177160872481	-7.34204092893266	2.10361039513178e-13	6.24872459277717e-12
INT22666	72.2273423529906	-0.78559936880346	0.107267598260258	-7.32373411491322	2.411642889048e-13	7.12977646534664e-12
INT32478	62.1190331906394	1.02948048051755	0.140601991929208	7.32194804918471	2.44396774208811e-13	7.19125979959698e-12
INT53071	25.1677721765235	-0.818038414026949	0.111826236583097	-7.31526374330834	2.5687635602184e-13	7.52297985382272e-12
INT57507	30.3695319045517	1.51479440925093	0.207317311111464	7.30664699985667	2.73890840711675e-13	7.98379002037116e-12
INT59476	9.43802049745326	1.62933505176668	0.22301581614695	7.30591704174502	2.75382045408613e-13	7.98992185701827e-12
INT118678	44.6889453126865	0.670741852606753	0.0918639486718753	7.30146986172503	2.84640841892061e-13	8.22032209130867e-12
INT90443	4.25292319666453	2.12790641685487	0.291689289491504	7.29511330554651	2.98407842705506e-13	8.57819411427163e-12
INT29882	34.1591214763041	-0.856632557912237	0.117532540590891	-7.28847137656978	3.13491476696894e-13	8.97045794328085e-12
INT83251	65.9866078089589	1.16605557975304	0.160023012439477	7.28679932952808	3.17405124821652e-13	9.0409733727738e-12
INT103635	33.6846241465204	0.989867931214269	0.13591466692883	7.28301038866246	3.26452077964158e-13	9.25640028336553e-12
INT30263	89.3619370693387	-1.02187936140805	0.140511231550743	-7.27258134549206	3.52682068702115e-13	9.95489024689499e-12
INT53092	83.5203689876648	-0.561020258239903	0.0772001060806534	-7.26709180494891	3.67309191253587e-13	1.03210573650445e-11
INT82527	53.7661708593216	-1.04998695192106	0.14467262036857	-7.25767563514162	3.93798485582578e-13	1.10157621213638e-11
INT82524	116.18714524374	-0.934543968426376	0.129195394634431	-7.23357029150109	4.70458768281915e-13	1.3101436591708e-11
INT13036	42.0988212011974	1.2034758093988	0.166635916745919	7.22218734652398	5.11579255206406e-13	1.4120492893706e-11
INT81888	57.4512934158844	-0.961114992200269	0.133073298564287	-7.22244809867668	5.10598950336756e-13	1.4120492893706e-11
INT69642	72.165879457052	1.15295403242336	0.159891425285119	7.21085593156361	5.56012577361554e-13	1.52793236016801e-11
INT72064	211.016779205263	-0.710446479323569	0.0986496650765202	-7.20171202580862	5.94611733578316e-13	1.62683683950067e-11
INT84309	320.071157857368	1.46559769408075	0.203537462350955	7.20062870565643	5.99355519205094e-13	1.63265490340672e-11
INT49300	28.9821888270535	1.19174969361752	0.165658128641123	7.19403088392534	6.29059568359322e-13	1.70611895105454e-11
INT149734	17.4721814109623	-0.834659020252193	0.116215089624128	-7.18201933115325	6.86892061265747e-13	1.85490592128819e-11
INT108560	66.5974625258843	2.27279417451252	0.316545518643196	7.17999163044343	6.97156866375279e-13	1.87451057433146e-11
INT116649	32.6065880115705	0.903058244898609	0.125976925062736	7.16844171620233	7.58562147695903e-13	2.03086295164251e-11
INT137943	15.3344997280509	-1.58003696986772	0.220549859690221	-7.16408059423393	7.83103254793732e-13	2.08760602709543e-11
INT57333	47.5887363537153	0.99541619629492	0.139180656985038	7.15197224857136	8.5539865079819e-13	2.27062841858686e-11
INT47020	223.061438946275	-0.765006638858853	0.10698392087438	-7.1506693025125	8.63558019429517e-13	2.28257412084802e-11
INT55473	13.7917498062067	-1.07878034955755	0.151243913065278	-7.13271911374008	9.84052450032673e-13	2.59009248240667e-11
INT39241	19.5985281375138	-0.903444231786157	0.12681050310062	-7.12436438383425	1.04562084965283e-12	2.7405810336699e-11
INT17049	28.4248673753623	-0.713760989069573	0.100279944808724	-7.11768430298815	1.09755405738852e-12	2.86466201254795e-11
INT136552	33.7955838455919	-1.00429511911184	0.141267318163182	-7.10918230890282	1.16732468986045e-12	3.03407142306229e-11
INT16591	8.15826869150208	-1.03450773464406	0.145600890788621	-7.10509207080281	1.20242352498244e-12	3.11233109910393e-11
INT150338	49.446305004086	-1.23560628130144	0.174055226811776	-7.09893235574955	1.25724322948255e-12	3.24077820888932e-11
INT119450	37.3792746566471	-0.614180448359955	0.0865515487236083	-7.09612314761997	1.28305159140306e-12	3.29369375603797e-11
INT23310	34.628881625576	0.780629484497097	0.110036649582173	7.09426802307482	1.30037898121312e-12	3.32449347738011e-11
INT72501	18.2325800629183	-1.25566281689654	0.177244245727836	-7.08436435688101	1.39683952505783e-12	3.55652447237174e-11
INT31191	10.452495595938	-0.994337625139221	0.140515869370315	-7.07633685501204	1.48014820185136e-12	3.75331889558893e-11
INT57093	60.3928473491044	1.20555595041571	0.170518800532781	7.0699298062676	1.5501208774163e-12	3.91483968960441e-11
INT76565	21.5550365143777	0.965108717537921	0.136655910572866	7.06232693113786	1.63737187797087e-12	4.11851845757351e-11
INT25513	115.608916681177	-1.46758470405213	0.208280863841727	-7.04618118526408	1.83894773966757e-12	4.6069702811431e-11
INT92285	130.000096880485	-0.497961110252546	0.070772544348935	-7.03607754721113	1.97726922273017e-12	4.93368216455632e-11
INT137881	10.3063515644499	-1.04783949587366	0.149024239846223	-7.03133595551247	2.04565280154479e-12	5.08397696256431e-11
INT63380	85.1347229970249	-0.458167443343271	0.0652160577104021	-7.02537778928322	2.13487803994009e-12	5.28467032267709e-11
INT53271	561.788302336713	1.51656301507804	0.216615659512504	7.00116980688783	2.53834063929608e-12	6.25856478574266e-11
INT15106	19.5630363599029	0.872748872344852	0.124690511336272	6.99932066194817	2.57206576970465e-12	6.31675050055812e-11
INT86918	14.4107978471457	-0.939582584205104	0.134511613656591	-6.98514097529056	2.84570086677133e-12	6.96136549290963e-11
INT145303	31.3345776839552	0.93342428311125	0.133660976581182	6.98352134621967	2.87871683263827e-12	7.01462328203028e-11
INT14389	33.7502340829366	0.996622232813338	0.142870215355807	6.97571729930781	3.04314114085996e-12	7.38642585084997e-11
INT87939	101.088260679953	1.38448780510975	0.198892428672257	6.9609879790405	3.37894608318095e-12	8.16971537476076e-11
INT34204	21.0630087290215	-1.04203777726623	0.149902312023278	-6.95144566619103	3.61561665944595e-12	8.70819178441075e-11
INT23391	167.187034096368	0.632920905969241	0.0910661422930967	6.95012317456233	3.64967410713743e-12	8.74843808413884e-11
INT102400	19.6079543191129	-1.09247095280921	0.157196621773313	-6.94971011771884	3.66037566521359e-12	8.74843808413884e-11
INT56279	126.284318576319	1.04889845140034	0.151102314651467	6.94164383795004	3.87563335683599e-12	9.22755758776446e-11
INT25497	38.1530083419902	1.26905823282456	0.182875737357741	6.93945654661687	3.93611165694951e-12	9.33591806693955e-11
INT32767	115.568788072764	0.749862436044133	0.108213347135755	6.92948195293712	4.22384503892539e-12	9.98043384576385e-11
INT13911	18.8751500859463	-0.805766580520251	0.116413776023932	-6.92157413014937	4.46652299817361e-12	1.0514026589663e-10
INT153787	24.1029296303056	0.734011080328314	0.106154244765929	6.91457116902685	4.69280771124254e-12	1.09639455066408e-10
INT65505	46.2187506993537	2.05351250784274	0.29696976391321	6.91488749825348	4.68234814145624e-12	1.09639455066408e-10
INT60636	467.717318572698	1.7658192429844	0.255599448100582	6.90854090690185	4.8966379884324e-12	1.13974730491945e-10
INT46834	17.2522821926224	1.19156768618477	0.172674487666431	6.9006585876578	5.17619994397863e-12	1.20033960039177e-10
INT33602	28.9083146246624	-1.07634357571103	0.156273148998661	-6.88757846506474	5.67500732992261e-12	1.31113687866879e-10
INT20785	17.456051233743	-1.07476929317154	0.156093686071511	-6.88541170511634	5.76206445441571e-12	1.32633793603857e-10
INT152701	17.4526949150279	-1.0479632927642	0.152295100522645	-6.88113596017076	5.93771458259443e-12	1.36174498405235e-10
INT78179	15.3860209126577	-1.33583069140982	0.194354534027633	-6.87316453970605	6.27930665571616e-12	1.4316265698127e-10
INT145446	29.9112099482174	1.22576071686116	0.178345390273269	6.87295990652178	6.28832446503174e-12	1.4316265698127e-10
INT45040	4.16927117858123	1.94588239680726	0.283523067862282	6.86322425712622	6.73234109593415e-12	1.52713977296135e-10
INT32382	16.9230453040601	-0.877689522302241	0.127920705550037	-6.86119982318992	6.82845660768760e-12	1.54333015647664e-10
INT17047	27.3997084875797	-0.703367284964386	0.102617940281656	-6.85423311980198	7.16960835442974e-12	1.61458544819252e-10
INT133634	23.6499419624091	1.06098888616353	0.155154033655513	6.83829392743491	8.01418389271498e-12	1.79829061592648e-10
INT108235	89.5744935749424	0.533498191804157	0.0780980877407715	6.83113002171039	8.42483294039263e-12	1.88365978072291e-10
INT46011	10.6884316159907	1.00250343561976	0.146807942359309	6.82867302346731	8.57036613752227e-12	1.909355141638e-10
INT144596	396.162608362178	1.20474657804151	0.176642283921106	6.82026155515285	9.08749043680997e-12	2.01735819732458e-10
INT32766	35.8051823180232	0.88697272304679	0.130068610425912	6.81926807815032	9.15055072299723e-12	2.02415373794527e-10
INT101662	54.3393550243498	-0.799809087611202	0.117391576590262	-6.81317272365135	9.54694001334151e-12	2.10437497537895e-10
INT63026	109.802447415382	0.980274800420248	0.144147020164385	6.80052074127059	1.04241661346126e-11	2.28964606858145e-10
INT59596	44.1706196844804	-0.696097519179464	0.102408695486471	-6.79725013459842	1.06634866723151e-11	2.3258332119546e-10
INT82528	124.654437052492	-0.927583978582192	0.136456450584351	-6.79765576936797	1.06335152406734e-11	2.3258332119546e-10
INT153788	281.587081921853	0.500988831343036	0.0737339517505267	6.79454741606816	1.08653077524193e-11	2.35379300121586e-10
INT122016	22.8770918754181	-1.11480876206819	0.164074615904369	-6.79452306454252	1.08671430642861e-11	2.35379300121586e-10
INT133062	70.4382016795198	0.958414450536262	0.141121793722883	6.79139929597461	1.11051089835417e-11	2.39701279720875e-10
INT116892	96.9318853054997	-1.1082104378395	0.163420440399306	-6.78134531477012	1.19061912753518e-11	2.56106279916016e-10
INT15682	17.7240856806062	0.965437945381867	0.142464528397418	6.776690003063	1.22960322963435e-11	2.63582987850828e-10
INT34710	14.3405866490679	-0.875603067466111	0.129331024929181	-6.77024764897343	1.28562141225656e-11	2.74647478412891e-10
INT103932	61.31220575188	-0.589383395621286	0.0871699135705843	-6.76131673738604	1.36743207616683e-11	2.91127689117021e-10
INT96995	76.0386152770286	0.669564270899584	0.0990488558162453	6.75993948018697	1.38049392888024e-11	2.92908881916834e-10
INT67981	41.8484354979956	1.16389474644795	0.172197214635654	6.75907998227841	1.38870721626105e-11	2.93652732713099e-10
INT74649	149.883581218353	0.624933905274788	0.0924823067693205	6.75733474980859	1.40553202833236e-11	2.96206378133016e-10
INT129157	24.5902522498945	0.594431623292107	0.0881471409396226	6.74362908377561	1.54478604886004e-11	3.24457083258887e-10
INT34264	15.9515283008989	-1.08485219756335	0.160940843899259	-6.74068913322221	1.57637156676054e-11	3.29980061525244e-10
INT77235	67.8883821402955	0.770742831623066	0.114458727282468	6.73380571252536	1.65281848415562e-11	3.44825475055611e-10
INT83196	35.9747762651579	0.703890427288285	0.104641966178689	6.72665521294113	1.73607448612441e-11	3.60987754814802e-10
INT39249	24.6251607706122	-0.81479908660646	0.121159261142771	-6.72502521822348	1.75562033712357e-11	3.62634425926385e-10
INT107769	77.9138887825702	-0.921643275648851	0.137046782893471	-6.72502671124545	1.75560233553893e-11	3.62634425926385e-10
INT47134	5.90238304939296	-1.05559733820005	0.157174567587118	-6.71608234337885	1.86675330431363e-11	3.84317066412819e-10
INT54604	9.85556789622675	-0.598387399005742	0.0891060208264818	-6.71545416859087	1.87481349274581e-11	3.84706794991723e-10
INT81174	10.8749127424817	-0.845593329053962	0.125992500705584	-6.71145762103667	1.92689759957171e-11	3.94097941840272e-10
INT44205	12.6478548141971	1.08922298897417	0.162460603286989	6.70453615791419	2.02047122259017e-11	4.11459453323927e-10
INT54038	26.5874639981644	1.04561838877802	0.155964424502226	6.70421086164488	2.02497679016424e-11	4.11459453323927e-10
INT103750	108.882462652074	0.678973006238506	0.101368088977415	6.69809417428971	2.11155180377647e-11	4.27657797141481e-10
INT95473	98.0535220060134	1.69095202486169	0.252546243447049	6.69561345194282	2.1476874642712e-11	4.3356875087779e-10
INT55469	6.61913655183558	-1.03640937332807	0.155283170189476	-6.67431874338632	2.48383250655238e-11	4.99811199221734e-10
INT69630	217.678727327614	0.881423665141112	0.132113017656252	6.67173970270297	2.52788644381066e-11	5.07040374163694e-10
INT18361	9.92336622996309	0.923684057673719	0.138662315801554	6.66139211893482	2.71245869556163e-11	5.42317863554918e-10
INT61629	3.63635681582049	1.99542183822945	0.299680962100688	6.65848715995186	2.766604537611e-11	5.51376329252952e-10
INT55932	12.9657925676769	-0.959398147229598	0.144497945355104	-6.63952795226171	3.1468932348225e-11	6.25169426714101e-10
INT26691	11.9217750230813	2.44650048763887	0.368610330909808	6.63709148248881	3.19933102658785e-11	6.33569109328731e-10
INT108568	13.6698827718937	-0.7979946906043	0.120295074727528	-6.6336439161103	3.27499350012653e-11	6.46500299170547e-10
INT17265	28.6776724617047	0.909728041028525	0.137163106695089	6.63245433081966	3.30150508014878e-11	6.49677876655144e-10
INT102392	18.3724729863364	-0.711765595010104	0.107351717782501	-6.63022082657465	3.35185043329652e-11	6.55449623915476e-10
INT92114	86.153278433841	0.532845467049884	0.0803611990135754	6.63063112037279	3.34254601957122e-11	6.55449623915476e-10
INT73612	53.0062965971981	0.880603000186697	0.132857616281928	6.62817100615468	3.3987160894745e-11	6.62537217691936e-10
INT121932	22.2112017153628	0.94962698733977	0.143312200271919	6.62628154154329	3.44248310777692e-11	6.6897849303154e-10
INT93828	12.9008344009153	0.921595268506523	0.139249763914193	6.61828963009532	3.63378552011176e-11	7.01781859890315e-10
INT24295	276.026024281254	0.76886418074451	0.116166360609268	6.61864740112355	3.62500338050104e-11	7.01781859890315e-10
INT78265	58.0881571397882	-0.948596841670022	0.143513559886247	-6.60980636548845	3.84823040037485e-11	7.40903124615379e-10
INT22353	11.6904240803278	-1.17180337537303	0.177317273083686	-6.60851227291312	3.88201361028028e-11	7.45107720028567e-10
INT53277	112.075333514153	1.5578608213657	0.2361520850796	6.59685397586298	4.19974037434108e-11	8.03619032366248e-10
INT46867	27.7687669614295	-0.829321625577607	0.12587441504844	-6.58848444505945	4.44338793840005e-11	8.47640793875825e-10
INT32371	141.612696597452	-0.997748542712712	0.151479318629403	-6.58669811655097	4.49715350663039e-11	8.55281816291474e-10
INT118148	128.048735610686	0.557914140172832	0.0847222576219527	6.58521332920983	4.54232714651241e-11	8.61247317323539e-10
INT108721	65.3990432699278	-0.880161088973216	0.133730281433017	-6.58161397360157	4.65368564413106e-11	8.79687607517865e-10
INT61499	10.806695318032	-0.856199414066329	0.130250510986439	-6.57348218891419	4.91519554716593e-11	9.26313891940213e-10
INT73617	36.0696116423417	0.910151645963225	0.138522558763896	6.57042184381337	5.01729140652025e-11	9.42706740779317e-10
INT84051	4.54010165694913	-1.06742724792809	0.162471561365881	-6.56993284827413	5.03379582281651e-11	9.42967517799682e-10
INT41618	9.03951067550267	-0.837790872231764	0.12755987614661	-6.56782444088339	5.10556836810122e-11	9.53548966473514e-10
INT62158	768.440089138907	0.938407953138012	0.142961679248557	6.56405239551274	5.23647880126295e-11	9.75079246635173e-10
INT23346	102.050183140248	-0.977925629366757	0.149013341367656	-6.56267163994365	5.28521482131223e-11	9.8122529926624e-10
INT133852	18.1322380914171	1.14494732520428	0.174505300714066	6.56110341931863	5.34110600327458e-11	9.88659324879135e-10
INT114648	27.7853370748299	0.743061368290126	0.113462582560636	6.54895518434923	5.79410143474834e-11	1.06933741863787e-09
INT150201	15.5760742362971	0.879539994622515	0.134443703433369	6.54206907546564	6.06734648104441e-11	1.11646334362109e-09
INT46930	10.3874140659832	1.4747613448761	0.225670058868916	6.53503327941586	6.35953987100449e-11	1.166788521039e-09
INT1362	22.7610917873409	0.668145783652742	0.10231261920667	6.53043377086359	6.55794820759786e-11	1.19966219703799e-09
INT59612	6.59948401588573	-1.19837690807298	0.183548132107324	-6.528951803074	6.62315576195399e-11	1.20804811821839e-09
INT150400	73.2412596520205	-0.578941898749968	0.0887950808367226	-6.51997715745688	7.03180992921812e-11	1.27884636555285e-09
INT52031	825.81743953349	-0.56544676674976	0.0867986180616705	-6.51446738873204	7.29480274105467e-11	1.32281917147381e-09
INT153778	756.79807701554	0.411467932569291	0.0632521594747082	6.50519975897139	7.75902053367937e-11	1.40292087214759e-09
INT70501	37.361023749722	-0.510578231768531	0.0785464373404974	-6.50033596756507	8.01408305115748e-11	1.44485115818267e-09
INT129469	80.2133317523736	-0.592646125362706	0.0912159255001355	-6.49717822971412	8.1840486045514e-11	1.47124193646085e-09
INT75501	18.7914895547807	0.821654874465946	0.126612057272171	6.48954682648967	8.60949452028533e-11	1.54327663268793e-09
INT117257	12.7775993272487	-0.877094107936175	0.135489844237339	-6.4735044377183	9.57556002877699e-11	1.71152846588856e-09
INT30812	7.37895727758009	-0.864454686808448	0.13363372194662	-6.46883641506111	9.87604387830664e-11	1.76019319179648e-09
INT145443	23.488459300014	1.01050121145216	0.156603783969697	6.45259766933664	1.09948976336893e-10	1.95402197831777e-09
INT52063	5.9960238168551	1.21292129331833	0.187987928945766	6.45212328323618	1.10293794962319e-10	1.95458151413336e-09
INT23139	41.2654764063935	0.644991858974399	0.100027874344081	6.44812121824883	1.13245176951198e-10	2.00119947258236e-09
INT31342	8.30760674391782	0.943481026974	0.146429043278364	6.44326429955856	1.16930805162365e-10	2.06049254972552e-09
INT119482	72.4078273692872	0.758086524410765	0.117708717906714	6.44036005057467	1.19190413505559e-10	2.09439380126107e-09
INT48075	51.1485595152005	0.57678759398433	0.0895694979819457	6.43955372062699	1.19825300016279e-10	2.09963545365604e-09
INT47805	96.9977553066387	0.89869155690771	0.139573488409021	6.43884141001108	1.2038890677483e-10	2.10360224218877e-09
INT15105	22.4970849514218	0.954085496045666	0.148254995623382	6.43543573040442	1.23119617873085e-10	2.14530775500644e-09
INT107909	16.0493996632133	-0.796009724128157	0.123733649940158	-6.43325178327107	1.24902491703736e-10	2.17031126252898e-09
INT70541	33.7759510098013	0.710384562818939	0.110491442648987	6.42931747280838	1.28178170673072e-10	2.22104285738507e-09
INT78599	49.2621691924273	-0.556186103101948	0.0865505894355745	-6.42613882503891	1.3088587930837e-10	2.26167898926762e-09
INT47473	20.4412115200733	0.926206223608925	0.144149268056472	6.42532727426734	1.31586103058729e-10	2.26749754386838e-09
INT85585	54.4161761294882	0.536005314333712	0.0834438311576811	6.42354631729265	1.33135609695414e-10	2.28787860407711e-09
INT80389	154.650730222164	-1.64288942109741	0.255795718584309	-6.42266192018347	1.33911684347328e-10	2.29489309604019e-09
INT96972	15.3463413819921	-1.15222353428125	0.17956511169589	-6.41674500908976	1.39218815381899e-10	2.37930676808845e-09
INT71691	78.3070485286165	-0.819566281331174	0.127799146219115	-6.41292454275092	1.42754188326149e-10	2.43306182179922e-09
INT79992	109.954885436922	-0.890617824228509	0.138974735432044	-6.40848727979056	1.469705389585e-10	2.49809869761069e-09
INT71928	38.4638126143787	0.493333835481801	0.0770558127220773	6.40229228729497	1.53061285488539e-10	2.59455515999323e-09
INT91944	31.190009845509	1.27001910791304	0.19881694248914	6.38788169666381	1.68199378068611e-10	2.84343555661787e-09
INT81623	5.90631789485096	1.50183394601085	0.23530612434048	6.38246858308604	1.74255784986566e-10	2.92993958691698e-09
INT24822	72.3819430755394	-0.62280084477393	0.0975773226352984	-6.38263920298048	1.74061676798016e-10	2.92993958691698e-09
INT5358	73.4090164491856	0.626111510989443	0.0981482797039783	6.37924080664313	1.77968011736832e-10	2.98431305702784e-09
INT30817	60.1785227365776	-0.803721277970658	0.126054438721864	-6.37598553545624	1.81790083828578e-10	3.04023201855943e-09
INT148845	42.4039234323111	-0.719635488949546	0.112966397182259	-6.3703500058384	1.88597307296405e-10	3.14564171902399e-09
INT70540	27.7179183539532	0.688950381146227	0.108417670842109	6.35459492714581	2.08976565101007e-10	3.47625550160021e-09
INT30030	61.5023187426137	0.771813438373843	0.121543040185469	6.35012450894834	2.15140727229477e-10	3.56927621398265e-09
INT28680	87.3939019313258	0.772508790815733	0.121742498554583	6.34543236739454	2.21801623693757e-10	3.67002262228556e-09
INT19899	43.5603687135132	-0.698011457638602	0.110120520223257	-6.33861387708179	2.31841450912761e-10	3.82599727723228e-09
INT72829	23.893194351133	0.898774698231284	0.141887407869376	6.33442186116131	2.38232865014741e-10	3.92109924000516e-09
INT87246	13.4875462944061	1.07708170031908	0.170088718479532	6.33246996007377	2.41267271826563e-10	3.960592741195e-09
INT81242	56.2504397855682	2.06804732944645	0.326610576800386	6.33184433188267	2.42247832292236e-10	3.96625191033849e-09
INT23587	150.442117540479	1.01961498740019	0.161257955972587	6.32288175334134	2.56729760833783e-10	4.19235667036946e-09
INT31348	108.133890894602	-0.652642641750224	0.103276529860156	-6.31937036066135	2.62631162642813e-10	4.27752791792655e-09
INT98819	94.7856063370375	1.01290445319234	0.160304900309334	6.31861191540481	2.6392313015541e-10	4.28737626538919e-09
INT84974	33.4666027498926	1.64641476079356	0.260743737819974	6.31430221319561	2.71383152974123e-10	4.39711196948721e-09
INT118570	24.5314789102321	-0.756649506686108	0.119874749951886	-6.31200070898835	2.75450965072542e-10	4.45145886042102e-09
INT116268	752.739404709971	-0.4688257365408	0.074295967126103	-6.31024475049983	2.78594535627145e-10	4.49062716600034e-09
INT45282	36.2512734568881	0.807068480341401	0.127966999601437	6.30684850668594	2.84774317086497e-10	4.57840770614837e-09
INT150213	13.1890733983937	-0.776122033407209	0.123197291463783	-6.29983033056671	2.97971632498802e-10	4.77827003477514e-09
INT105362	37.079151512281	0.755197639366624	0.120101667702413	6.28798628540154	3.21610315924147e-10	5.14411577111494e-09
INT120060	15.0267949765545	-0.774550265647923	0.123292724625013	-6.28220576683394	3.33802626309764e-10	5.32547514813377e-09
INT148967	19.2362110447356	0.676051900064855	0.107694669040037	6.2774871411093	3.4408871116563e-10	5.4755749496204e-09
INT93826	23.5743178313757	1.09943830612351	0.175260873040966	6.2731531975567	3.53808469796617e-10	5.61592171651729e-09
INT60437	147.24195499331	0.535460526377253	0.0854345053804888	6.26749723653857	3.66897132716416e-10	5.80889419767768e-09
INT36669	7.84803657358612	-0.802719437175333	0.128193400227457	-6.26178442689752	3.80596848343251e-10	6.01053959484861e-09
INT84305	142.671271113238	1.54814405738049	0.247292230743624	6.2603829191282	3.84033308322535e-10	6.04890467004302e-09
INT96137	28.5760138473212	-1.09192274523489	0.174428419076586	-6.2600048261371	3.84965558513478e-10	6.04890467004302e-09
INT53645	179.757451110166	0.695739045292067	0.111168689983339	6.2584082388336	3.88926626755846e-10	6.09578969272103e-09
INT120622	77.6234213212901	0.920037486858004	0.147298079397727	6.24609289285956	4.20846944919598e-10	6.57955699851742e-09
INT138468	511.542648521707	-0.367318059384522	0.0588548009620905	-6.2410891444713	4.34534499748724e-10	6.75966635768713e-09
INT42850	183.596444410446	0.7353780933373	0.117825205715128	6.24126296978643	4.34051804208705e-10	6.75966635768713e-09
INT48595	27.5626756633219	0.865781660094497	0.138803334525165	6.23747018078684	4.44703842050999e-10	6.90065315103018e-09
INT59235	29.3391732158619	-0.640039286405325	0.102658191055286	-6.23466359406857	4.52749969080044e-10	7.00807520377497e-09
INT152429	23.3122969937825	0.925027599082793	0.148795004645514	6.21679203066365	5.07421567441215e-10	7.83489043984728e-09
INT77541	55.416186796886	0.458183227716911	0.0737102981323885	6.21600019706859	5.09987395172979e-10	7.8550651138001e-09
INT84001	27.651449052898	0.646367284676311	0.104024672469519	6.21359596076316	5.17855822992279e-10	7.95661237395527e-09
INT54121	104.884631990821	-0.496185601990623	0.0798772767288109	-6.21184925564262	5.23646501006674e-10	8.02581541346348e-09
INT104891	46.9070292340302	0.970061274759739	0.156349306347232	6.20444885508706	5.48889199094024e-10	8.392085352815e-09
INT130895	86.7132637272211	0.94981471953896	0.153189110312495	6.20027570890257	5.63643327956479e-10	8.59659432712106e-09
INT53081	13.4310334310806	-0.695528278916134	0.112209480187335	-6.19848053618053	5.70108542510934e-10	8.67399289800782e-09
INT47804	568.367917229319	0.984740845914673	0.159018289526714	6.19262632522054	5.91698924497029e-10	8.98057881024931e-09
INT87557	53.1135414836034	1.12164068709869	0.18126903076068	6.18771271844848	6.10434439482658e-10	9.24245153760393e-09
INT48691	23.5083993532753	0.907325036543905	0.146801579640293	6.18062175330211	6.384963110204e-10	9.64392248945583e-09
INT101580	33.7910458105478	0.722786405615048	0.117342517505403	6.15962927147668	7.29154385313682e-10	1.09866305690501e-08
INT23392	65.8573907893742	0.652873511983077	0.10600319475798	6.15899844786451	7.32064441803479e-10	1.1003898766193e-08
INT49429	24.4197300984575	0.762186338952651	0.123759552605488	6.15860612701383	7.3387997035071e-10	1.10046712861724e-08
INT48632	110.858250814282	0.638833363943313	0.103760471203049	6.15680862409713	7.42254524380237e-10	1.11035580889303e-08
INT14270	3.51550472119889	-1.16216190726318	0.188825982123661	-6.15467158805557	7.5233230658978e-10	1.12273897811173e-08
INT139119	73.2280120817862	0.583810668768402	0.094893861092257	6.15224907121035	7.63917797167426e-10	1.13730768943446e-08
INT143873	39.1394810916877	-0.688051066878088	0.112065489176118	-6.13972304887522	8.26654761658731e-10	1.22777914362552e-08
INT62561	135.49409023707	0.971230069452649	0.158231680867386	6.13802535704995	8.35535282678076e-10	1.23802116231493e-08
INT83352	6.10633680843137	0.983521967639485	0.160295890023811	6.13566553386609	8.48034095608042e-10	1.25356319630402e-08
INT103537	35.9997617436222	-0.692397180635275	0.112884654867117	-6.13366964225862	8.58747527041827e-10	1.26639883538698e-08
INT48692	80.9757682680212	0.871679381488252	0.142181300789296	6.13075964736058	8.74604518466617e-10	1.28496647871045e-08
INT84976	77.3732328948262	0.855558290984853	0.139555291068214	6.13060446820794	8.75458085046398e-10	1.28496647871045e-08
INT102288	139.238745403252	-0.487039316947113	0.0794978764401342	-6.12644436249662	8.98646100672389e-10	1.31331117490615e-08
INT61597	3.40288166914561	-1.13144384221473	0.184683758558062	-6.12638518432048	8.98980236750441e-10	1.31331117490615e-08
INT82130	29.9945043056448	0.908602892040785	0.148426494632528	6.12156808183262	9.2658911728894e-10	1.35048198917019e-08
INT103602	115.255893888753	0.768556327319128	0.125563336395652	6.12086576687798	9.30682835250076e-10	1.3532866028648e-08
INT91553	8.2392126207171	-0.844167881353126	0.137986872908536	-6.11774050356718	9.49114542936003e-10	1.37687826019414e-08
INT108555	222.413029724798	1.82347704467743	0.298262996779962	6.11365494333401	9.73747354111545e-10	1.40933549766771e-08
INT122752	606.236869631009	1.65386089358482	0.27091055347249	6.10482268920824	1.02914867014745e-09	1.48607162138421e-08
INT100618	7.77333239526197	-1.46328174345848	0.239812400659686	-6.10177680317292	1.04895786943814e-09	1.51117764192958e-08
INT59230	11.3993443777862	-1.41944977873882	0.232932970149681	-6.09381221484743	1.10252986376597e-09	1.58469614980924e-08
INT104863	29.2924118898738	-0.870398683411924	0.143050999242664	-6.08453410336145	1.16830533734849e-09	1.67231722209424e-08
INT152824	184.600238540182	0.425172536752784	0.069878444921311	6.08445905216642	1.16885269130024e-09	1.67231722209424e-08
INT66416	114.832832544944	-0.446696929472315	0.0734345569524739	-6.08292536933821	1.18009286700448e-09	1.68399690200181e-08
INT73609	28.6351285735043	0.946380135968841	0.155587830753177	6.08261026191803	1.18241526623404e-09	1.68399690200181e-08
INT89665	250.008293309138	0.528246275248661	0.0869592115908595	6.0746442565975	1.24262885231426e-09	1.76572181793539e-08
INT38483	75.716203665663	0.853047697960725	0.14054232264206	6.06968550059694	1.28160979908475e-09	1.81697316515697e-08
INT62138	48.5073390086824	-0.703711752848362	0.116148373082914	-6.0587310366027	1.37199580302671e-09	1.94070517444004e-08
INT24095	3.18001589692511	1.46851549056017	0.243061720353084	6.04173906292989	1.52461895151347e-09	2.15171335283733e-08
INT68562	21.6877525236122	0.936936043601055	0.155152891226811	6.03879203405492	1.55272207929059e-09	2.18642896853605e-08
INT105338	120.361712853772	0.669027636327296	0.110830008783694	6.03652064697597	1.57472611230417e-09	2.2124192541787e-08
INT152325	68.9065037083414	0.702699394018996	0.11654866848935	6.02923571008629	1.64736874450931e-09	2.30927780410091e-08
INT138435	8.85318132422167	1.2475083194021	0.206974192741285	6.02736168639859	1.66657766695923e-09	2.3309667010071e-08
INT142342	24.1340059630044	-0.778749010539017	0.129238391618062	-6.02567859897585	1.68401539254684e-09	2.35008680507991e-08
INT23452	6.74448406919488	1.28845542013271	0.213981737770701	6.02133356592044	1.72985840754748e-09	2.40867338086634e-08
INT117418	37.9391329584144	-0.665905231751169	0.110678600778563	-6.01656713282324	1.78154634437472e-09	2.47511939781949e-08
INT142112	88.5778792752806	0.693770420466387	0.115473873507014	6.00802934374802	1.87791859124086e-09	2.60321248270233e-08
INT61928	47.5832574726107	-0.740479636121528	0.123295273737177	-6.00574226145908	1.90458542210201e-09	2.6343245816125e-08
INT117376	47.6715900217235	-0.937691991536909	0.156274777852226	-6.00027723234774	1.96980922790457e-09	2.718511053909e-08
INT34149	65.0658767197283	-0.558131574490835	0.0930388992322263	-5.99890560933799	1.98651782421864e-09	2.73551836368121e-08
INT42783	208.424319722281	0.687248393191071	0.114607561304951	5.99653622645734	2.0157065956055e-09	2.76959862189143e-08
INT96437	18.3190525518025	-0.904773680199843	0.151114673021441	-5.98733175349203	2.13311409452928e-09	2.92447598278541e-08
INT107811	18.333280519017	-0.959753393367204	0.160361610447225	-5.98493237060039	2.16479790639572e-09	2.96140555703871e-08
INT31869	30.9290892940484	-0.698885666983898	0.117305532263618	-5.9578235868135	2.5561923093445e-09	3.48917453516214e-08
INT101356	12.1873536696903	1.40019730485808	0.235325150761905	5.95005378866091	2.68054382693258e-09	3.65092410314529e-08
INT75016	35.2330549265606	0.836145247175632	0.140608311657838	5.94662745976453	2.73723409785394e-09	3.72001444497013e-08
INT41543	266.416521098786	0.617032564291972	0.103801139749447	5.94437176490888	2.77519121444889e-09	3.76222339410689e-08
INT69986	10.549350845435	0.823346248577051	0.138515634535734	5.94406726241901	2.78035425566412e-09	3.76222339410689e-08
INT84546	17.5381611602721	0.717450185267155	0.120717165715643	5.9432325221846	2.7945558432579e-09	3.77325527061532e-08
INT41605	43.9342259344468	0.607871650378809	0.10231228632172	5.94133580855934	2.82708808964634e-09	3.80893639378269e-08
INT144900	5.5165673763512	1.28355299544711	0.216098128585926	5.9396765897338	2.85584903409112e-09	3.83939359367681e-08
INT95474	43.5073485991393	1.3959363443822	0.235250244768792	5.93383588507698	2.95937653625649e-09	3.97001953401462e-08
INT128605	3.99122062271068	-0.876488596762349	0.147780032997479	-5.93103532990348	3.01030424817801e-09	4.02967336912756e-08
INT92924	58.4525164560209	0.707254842206621	0.119274939378749	5.92961812339121	3.03640012930206e-09	4.05590235687072e-08
INT53636	204.980125351891	0.65739165524204	0.110937682540383	5.9257741841032	3.10829481523295e-09	4.14306475585965e-08
INT44994	24.5027010757545	-0.541049050588082	0.0913866230142604	-5.92044035267234	3.21080732651817e-09	4.27057912640093e-08
INT47480	54.162072691275	0.775584496416845	0.131076967203145	5.91701587979859	3.27835052767272e-09	4.34190033792409e-08
INT28212	21.6053380039941	-0.523892584267395	0.0885353618715142	-5.91732583673953	3.27218053749398e-09	4.34190033792409e-08
INT49369	102.648254851064	0.727985275846762	0.12310988593591	5.91329664805103	3.35327453680926e-09	4.4317217289441e-08
INT30477	6.24881095913418	-0.868418989496109	0.146966074654297	-5.90897587445851	3.4424110807414e-09	4.53990704474944e-08
INT54790	41.8266587972809	1.02534452010799	0.173555854809447	5.90786476914736	3.46570322563552e-09	4.56098243069924e-08
INT61316	15.3064722731409	0.930339130112442	0.157519034573852	5.90620132118865	3.50086119177881e-09	4.59755202406658e-08
INT18050	14.9718022624985	-0.761181976183317	0.128926671064477	-5.90399154727762	3.54810348973323e-09	4.64980453129326e-08
INT70688	24.5998036427967	-0.649868881741041	0.110190428937807	-5.89768900988519	3.68627901161303e-09	4.82075649359373e-08
INT48271	30.7754821683548	0.591119107537806	0.100323526513635	5.89212847753579	3.81252562788649e-09	4.97542570434224e-08
INT102210	161.100521470871	1.37576735433056	0.23351152492522	5.89164648199328	3.82366499432994e-09	4.97954535169732e-08
INT138132	43.9430083114531	0.65752916079409	0.111679345613636	5.88765234234866	3.91720039448374e-09	5.09072834599783e-08
INT80586	7.76306875859917	-0.910475907418792	0.154657051538473	-5.8870636570509	3.9311732886891e-09	5.09826589913568e-08
INT38289	61.5560132375352	-0.87722812308986	0.149041842742653	-5.88578419957238	3.96170969406817e-09	5.12720852107827e-08
INT141788	17.2235350913585	0.705624769910297	0.119899925610079	5.88511432613416	3.97778930580614e-09	5.13736018418606e-08
INT116886	19.5897849280443	-0.590151914698419	0.100360259400245	-5.880334688503	4.09437742707937e-09	5.27700958473577e-08
INT47950	12.0401452947462	-0.910441570638731	0.154886878490033	-5.87810652209196	4.1498585577421e-09	5.3374881821021e-08
INT48634	51.2476697150761	0.468997241823363	0.0798662138195316	5.87228590656776	4.29826615697571e-09	5.51699265169022e-08
INT82522	14.3516381328147	-0.849160624242123	0.144737569400693	-5.86689846843632	4.44022379469884e-09	5.68749815838426e-08
INT39425	26.7027144954047	0.651011124010853	0.111026080405893	5.86358738082858	4.5297229491119e-09	5.7902483107705e-08
INT17629	20.8139809844495	-0.779278118803897	0.133053484083722	-5.85687871437884	4.71647307782979e-09	6.01663784447899e-08
INT92074	18.0588806487019	0.702848823538369	0.120025104121228	5.85584848006861	4.74580759630085e-09	6.04170362973973e-08
INT56337	13.8724819252467	-0.614421973398034	0.104943669964378	-5.8547787932954	4.7764533174659e-09	6.06833315567256e-08
INT63149	57.1429548177255	0.536958711437616	0.0917927164562406	5.8496875587465	4.92497250595783e-09	6.23704708040319e-08
INT80979	142.43106940915	0.862502387605532	0.147447817722387	5.84954325488519	4.92924689105285e-09	6.23704708040319e-08
INT16574	26.5997472842278	0.621739487558698	0.10630319226063	5.84873769391932	4.95317459253172e-09	6.25463625672325e-08
INT38311	231.538653637473	-0.894797955159875	0.153182557568384	-5.84138278772646	5.17692970921541e-09	6.52397727799712e-08
INT121513	55.1566013989443	-0.719481763560076	0.123451872979673	-5.82803440883024	5.60840166882986e-09	7.03927758755748e-08
INT150435	5.32834599563936	1.01517667907011	0.174184356603699	5.82817365958884	5.6037249477439e-09	7.03927758755748e-08
INT151379	14.4021294830951	0.812504950103278	0.13943650966132	5.82706030204563	5.6412232857675e-09	7.06476007052303e-08
INT60140	23.0537748078341	0.675598935227831	0.115947602457477	5.82676071698508	5.6513550419862e-09	7.06476007052303e-08
INT137541	25.247707404394	1.16771869456463	0.200467539655888	5.82497643543225	5.71206588792528e-09	7.12637340177558e-08
INT90636	42.3007238791691	0.764158080792029	0.131224297335149	5.82329718131665	5.76978239903585e-09	7.18401249604504e-08
INT68564	18.1652409065403	0.883680285466301	0.151903470673516	5.81738048214569	5.97769734892268e-09	7.42806296067325e-08
INT103081	48.3341967038005	-0.565971269718385	0.0973314771472229	-5.81488421122286	6.06758703946445e-09	7.52477295271953e-08
INT16573	100.886190216751	0.550423911528453	0.0947530894235839	5.80903393099765	6.28343551699088e-09	7.76159816930477e-08
INT32514	16.5820832890843	0.720770225731968	0.124071565933483	5.80931029852871	6.27307284006254e-09	7.76159816930477e-08
INT148540	69.2199973116086	-0.535582319874026	0.092275144050363	-5.80418839098978	6.46785235129834e-09	7.95788224209055e-08
INT139739	35.9903542683764	0.498965419869421	0.0859647580163605	5.80430203472985	6.46346749679186e-09	7.95788224209055e-08
INT62733	43.8582450892106	-0.961854646465642	0.166027735371734	-5.79333714521891	6.90013930732614e-09	8.47304507856309e-08
INT15104	22.7958988486732	0.667756839921286	0.115334701680189	5.78973049909043	7.04994490011482e-09	8.63999141196783e-08
INT67423	10.7395302827608	0.737770328220894	0.127482250175054	5.78723961341922	7.15524786793426e-09	8.75185023532822e-08
INT63190	14.1577274151126	1.59233513898741	0.275225091657353	5.78557401652106	7.22651319277021e-09	8.82172001888465e-08
INT70683	17.1905283944655	-1.38866743963544	0.240069686865821	-5.7844347521126	7.27565554211705e-09	8.86436313900901e-08
INT31633	37.649723577371	0.721000301227804	0.124917622515992	5.77180614476955	7.84263121125184e-09	9.53651725064112e-08
INT64403	8.08350596646628	-0.753966533118833	0.130650128822382	-5.77088243168782	7.88574808458379e-09	9.57029115790538e-08
INT150865	55.3334917402196	0.689031971837898	0.119680212883041	5.75727562008321	8.54822789003149e-09	1.03541447724304e-07
INT80390	78.6564869749324	-1.47642136102872	0.256472311906988	-5.75665010406333	8.57994911367986e-09	1.03724268548711e-07
INT83388	504.420376588601	1.0911344333763	0.189557618278445	5.75621514601174	8.60207417071318e-09	1.03790597053982e-07
INT144902	12.7175901075559	1.00992160859729	0.175526460808904	5.75367157716917	8.73257306400749e-09	1.05161758249573e-07
INT82317	35.1000967512679	-0.704253902956038	0.122453848957124	-5.75117817001103	8.86236555418892e-09	1.06519145138787e-07
INT104757	20.5603249586631	-1.10871153748575	0.19279879495935	-5.75061445648306	8.89196813717123e-09	1.06669417768604e-07
INT55823	5.76190894945673	1.16478948407732	0.20256335180761	5.75024787891351	8.91126997327157e-09	1.06695781369037e-07
INT69097	6.87195596104735	-0.775896976807407	0.134954749748056	-5.7493121083616	8.96072707672788e-09	1.07082405181281e-07
INT151184	28.2505808235447	1.15403078692522	0.200794656688145	5.74731821035233	9.06699970191259e-09	1.08145208681703e-07
INT89862	6.8884679340308	1.66076259784434	0.289134986394871	5.74390051702785	9.25201572658901e-09	1.10141362790958e-07
INT92219	61.3108611642117	-0.567441026025438	0.0988813955450778	-5.73860252373516	9.54609679704207e-09	1.13425812990378e-07
INT98635	19.2622908778555	0.904112300912525	0.157600503516867	5.73673485006199	9.65191809200473e-09	1.14465142695676e-07
INT34621	13.0430829785704	1.76438084222356	0.308110178617662	5.72646074251576	1.02547478421894e-08	1.21383523794265e-07
INT101899	17.6216931669505	0.596386067954528	0.104160942545661	5.72562088417251	1.03056131787085e-08	1.21754573880272e-07
INT73693	31.8725722181531	0.657617870679922	0.114928854103269	5.72195621204942	1.05304451784051e-08	1.24175646546108e-07
INT93748	117.067457876064	0.558244532276854	0.0976050547143309	5.71942235892103	1.06886801580103e-08	1.25803748727676e-07
INT136809	50.9088111257284	0.710183806742108	0.124206777858694	5.7177540468046	1.07941225810143e-08	1.26805530433837e-07
INT104184	17.0576240665012	0.79038749658138	0.138297984959505	5.71510493672639	1.0963634703599e-08	1.28554799400471e-07
INT29488	193.254599100328	0.700793744981325	0.122778964448893	5.70776719063328	1.1446784233124e-08	1.33968180199301e-07
INT83749	11.6615877491607	0.856650669885543	0.150158453877712	5.70497796003674	1.16358143814482e-08	1.35925487100138e-07
INT34652	17.4574732043204	-1.10512437864083	0.194326280229838	-5.68695277516634	1.29326200337007e-08	1.50791932280794e-07
INT18839	138.696740488604	0.540332964311406	0.095028525863557	5.68600806338111	1.30043257509566e-08	1.51345119467289e-07
INT118568	14.172853379039	-0.879583211308123	0.15482020699359	-5.68132047094176	1.33658765322355e-08	1.55263198897738e-07
INT107853	156.885056205387	-1.09382240279021	0.19263069131739	-5.67833918525455	1.36008816447303e-08	1.5769944182124e-07
INT122306	33.9312426599374	0.882463069106333	0.155446354727503	5.67696213046157	1.37107810518272e-08	1.58678761041369e-07
INT101704	224.936630994931	0.679786906316934	0.11978400284425	5.67510594215849	1.38602850088407e-08	1.60111959046571e-07
INT102224	103.435406808269	0.705620241595144	0.124380606213673	5.673072861399	1.40258538133089e-08	1.61725094431462e-07
INT79029	86.3538591254427	-0.562454857701712	0.099578839466164	-5.64833714388516	1.62007222395354e-08	1.86457758911848e-07
INT93832	22.697592414761	0.97504026119315	0.172774833247126	5.6434160164896	1.66708864934842e-08	1.91515635260322e-07
INT102829	72.0855789133759	0.675975614092738	0.119832944883083	5.64098307650093	1.6908198231185e-08	1.93884817217154e-07
INT73613	20.4958601100261	0.841120127661038	0.149218154437919	5.63684848421696	1.73190364686107e-08	1.98231466956319e-07
INT52891	36.1186226462132	0.563020829027835	0.0999170425977144	5.6348828427065	1.75177386661315e-08	2.0013856007203e-07
INT68540	65.0947136120564	-0.586570338936192	0.104141026111393	-5.6324616804599	1.77655327535825e-08	2.0259852525932e-07
INT95666	5.70286948549628	-0.790776142749065	0.14049790296193	-5.62838395504975	1.81905817879393e-08	2.07067243053221e-07
INT100076	60.1405803719172	0.591748271333239	0.105200952789988	5.62493262313455	1.85580394728373e-08	2.10865300968232e-07
INT121686	11.486372806806	1.14582753378031	0.204006285537591	5.61662857965801	1.94719362782299e-08	2.20847160915633e-07
INT137877	3.91450875613722	-0.911359832736216	0.162282244945008	-5.61589367367357	1.95548887612312e-08	2.21385473852196e-07
INT66253	44.7402823731598	0.5031977394319	0.0896083039544572	5.61552576296553	1.95965454447697e-08	2.21455163921147e-07
INT45615	102.722855127264	-1.0361004863367	0.184559876828308	-5.61389888280303	1.97817840563371e-08	2.22741460186699e-07
INT133739	18.4331639964397	0.623960501710156	0.111144863780536	5.61393914650177	1.9777179132442e-08	2.22741460186699e-07
INT47828	2.36538881781618	-1.18159749392847	0.210523551144612	-5.61266180198914	1.99237763449202e-08	2.2393606637768e-07
INT53501	31.9236733547132	-0.542531685079101	0.0966699838209811	-5.61220415722621	1.99765552060179e-08	2.2412545211356e-07
INT66547	47.1781012003551	0.650131760241177	0.115885953980694	5.61009973952053	2.02210039913748e-08	2.26460723336079e-07
INT150200	42.5299404656509	0.670844632769742	0.119839979504725	5.59783667806194	2.17043071683555e-08	2.42637039634769e-07
INT55761	10.6664208146924	-1.38960565139521	0.248582445919217	-5.59011979408552	2.26913012533888e-08	2.53217061214024e-07
INT32381	37.9302705058637	-0.462939038801921	0.0828755494074915	-5.58595438717023	2.32420237478312e-08	2.58899543105305e-07
INT41121	47.302917747994	-0.585425108359472	0.104957879533733	-5.57771470765392	2.43698899206517e-08	2.70979275089171e-07
INT77037	76.9185487393016	0.981184058436157	0.176039446420746	5.57366021301306	2.49442036531499e-08	2.76871783609162e-07
INT83353	20.8059158224691	0.665943842715704	0.119511637058364	5.5722091932394	2.51529131086959e-08	2.78692490181252e-07
INT69391	111.349435110125	-0.425579674478924	0.0764172867359915	-5.56915447612303	2.55978467279413e-08	2.82618350245837e-07
INT59518	8.98924340613863	-0.568463998380484	0.102071303074039	-5.56928324867311	2.55789371695747e-08	2.82618350245837e-07
INT51551	206.112822103291	0.512357273411322	0.0920261608302819	5.56751763616686	2.58393932624603e-08	2.84278898009219e-07
INT45624	35.2457468628902	-1.06494467823439	0.191269843604447	-5.56776049044475	2.58034163111004e-08	2.84278898009219e-07
INT89981	15.6636697929516	0.550945677145956	0.0990099586692861	5.56454809749219	2.62832630175175e-08	2.88653159688863e-07
INT138829	7.37107690945286	-0.685747245075781	0.123338237037018	-5.55989173795282	2.69942045915217e-08	2.95939979335523e-07
INT69096	20.0610747862207	-0.612415212982466	0.110188773615831	-5.55787302904042	2.7308191420629e-08	2.98857014178744e-07
INT108713	10.4216456642764	-0.92233346140104	0.166010736162493	-5.55586634166992	2.7623819461861e-08	3.01254170984421e-07
INT141745	34.2500249618477	0.698398875125242	0.125700634084828	5.55604894287114	2.7594952691127e-08	3.01254170984421e-07
INT13629	37.3683434886294	-0.91490729741644	0.164817392556204	-5.55103610867068	2.83981415678518e-08	3.09158127574624e-07
INT108705	15.8617546467576	-1.11691156372393	0.201249356397218	-5.54988887278436	2.85851239988359e-08	3.10651574050067e-07
INT29451	70.1339039023403	-0.918298465501367	0.165563624359919	-5.5464989308586	2.91446409077779e-08	3.1618133910038e-07
INT100025	319.665296546586	-0.513797347601782	0.0927398429680183	-5.54020075038263	3.02125102462694e-08	3.27197289785119e-07
INT85632	18.7275086831311	-0.808188181723467	0.145931558613978	-5.53813163786806	3.05715447499911e-08	3.30511778423647e-07
INT143523	25.4646675475383	-0.48765701516079	0.0881039240341627	-5.53502038083682	3.11192166173704e-08	3.35850645777088e-07
INT138377	161.927521996266	-0.754037660122383	0.136324528018393	-5.53119582428077	3.18055012266328e-08	3.42664450175709e-07
INT19600	11.5355426361009	0.984923011954135	0.178130026523984	5.52923631783954	3.21627837842813e-08	3.45123545056598e-07
INT46798	101.579512320059	0.511003443147962	0.0924147112507347	5.5294599337278	3.21218152746321e-08	3.45123545056598e-07
INT120317	15.4194579999231	0.604184203422297	0.109274803627491	5.52903490434915	3.21997279934177e-08	3.45123545056598e-07
INT60769	49.1980442035171	0.460756905926167	0.0833576406254394	5.52747057701092	3.24880691157715e-08	3.47616766971154e-07
INT49805	19.2984501593543	0.615834603405795	0.111514117244116	5.52248108692525	3.34245787936114e-08	3.57024867319431e-07
INT24058	52.2620262385603	0.630513983399915	0.114198519033685	5.52120980845586	3.36673479356571e-08	3.58390642359435e-07
INT73615	50.5233903588666	0.763189335193243	0.138227445761166	5.52125759823346	3.36581909214695e-08	3.58390642359435e-07
INT59032	14.9464308600307	0.945076497190586	0.171261852506453	5.51831294219463	3.42269531276816e-08	3.63726973782756e-07
INT90143	13.5035545750634	-0.796416505599234	0.144535537790901	-5.51017775816081	3.58471501598875e-08	3.80296807308467e-07
INT135706	141.148872145205	0.712208362801387	0.129278172475988	5.50911533757695	3.6064155768239e-08	3.81949412024235e-07
INT138826	94.9142362096635	-0.963318230934194	0.174908349045781	-5.50756002323282	3.63841372474965e-08	3.84685166355734e-07
INT152427	13.7376418559544	0.810722820807099	0.147390196565642	5.5005206567184	3.78671383979201e-08	3.99687325425085e-07
INT84649	38.9389495617351	-0.495381228364075	0.0900769136754973	-5.49953598708643	3.80791987263032e-08	4.00570053380572e-07
INT122546	9.56836019889974	0.691308825294518	0.125702950598102	5.499543344092	3.80776100455818e-08	4.00570053380572e-07
INT72541	26.3518916492129	-0.645654701978876	0.117451009905283	-5.49722563049527	3.8581292602988e-08	4.05168524002422e-07
INT39388	200.975591893229	-0.709062382866971	0.129000174835437	-5.49660016950757	3.87183202796176e-08	4.05924171267655e-07
INT84936	33.8907536088454	0.751811840859073	0.136929341955485	5.49050941253688	4.0077613070782e-08	4.19470050898554e-07
INT106052	17.474696855886	0.983961690280269	0.179277563241604	5.48848206372723	4.05402426452234e-08	4.23601396349922e-07
INT60347	107.990654775455	-0.476800268150054	0.0868817515879601	-5.48792191036038	4.06689768275571e-08	4.24235915468731e-07
INT104196	28.5958080550461	0.661700161954864	0.120592628733847	5.48706972310277	4.0865586657374e-08	4.25575174572119e-07
INT74355	23.0879788034457	0.635633308367164	0.11585016650189	5.48668446114659	4.0954773433765e-08	4.2579312779971e-07
INT57088	22.3861742315683	0.640835807304217	0.116840957815648	5.48468464556179	4.14207646531597e-08	4.2992134759802e-07
INT94845	22.5318663087237	0.507680398267229	0.0925931160524789	5.48291730434357	4.18368614767113e-08	4.33518840351702e-07
INT88891	20.7243567147294	0.660698624989351	0.120678589336369	5.4748620167226	4.37852651846579e-08	4.52956026901983e-07
INT87887	15.5545573937155	-0.642089539590973	0.117316336608961	-5.47314686215601	4.42113416967298e-08	4.56606538914239e-07
INT118235	58.3982044640391	-0.538785376310603	0.0984615144967292	-5.47204031000865	4.44883603071767e-08	4.58708085282923e-07
INT121792	9.81005844975503	-0.884240158106518	0.161719510511142	-5.46773951585511	4.55811058286625e-08	4.69199567919466e-07
INT120413	13.1196556310597	-0.534315629516599	0.0977720387877408	-5.46491242426249	4.63135394914497e-08	4.75953639781982e-07
INT91541	6.37797072640979	-0.717340052233072	0.131350502230566	-5.46126615468811	4.72750666223102e-08	4.850359631414e-07
INT31130	183.985574195624	0.572553600814137	0.104870399587567	5.45963020133298	4.77127327138771e-08	4.88722539686643e-07
INT79816	48.4612372444964	0.499955957446561	0.0915863722838324	5.45884660544435	4.79237566163658e-08	4.89415087232132e-07
INT98461	14.5705501517419	0.785825478289606	0.143955809006013	5.4587965828929	4.79372584640642e-08	4.89415087232132e-07
INT33787	13.2713504791661	-0.799063460987518	0.146407900316163	-5.45778922627787	4.82099454791822e-08	4.91394836436501e-07
INT73937	21.9526048924471	-0.999783965670935	0.183240955982574	-5.45611629403425	4.86661261998162e-08	4.95235391899598e-07
INT45625	34.122338998847	-1.037517115809	0.190203229812505	-5.4547817975107	4.90330185780847e-08	4.98156302752594e-07
INT107261	140.920109614872	0.561156646269239	0.102999699910466	5.44813865241385	5.08996738983434e-08	5.16279944354253e-07
INT99895	56.727932836754	0.555655240758806	0.102159242128798	5.43910887727867	5.35477254301833e-08	5.42257648106304e-07
INT52680	30.8606484373402	0.488771324234626	0.0898918669435763	5.43732532044773	5.40863319334121e-08	5.46513139760894e-07
INT80717	20.4719148180438	0.685976606298201	0.126165014406266	5.43713809669356	5.41431741539327e-08	5.46513139760894e-07
INT92612	210.899616450361	0.427106997088882	0.0785945632271842	5.43430715244632	5.50097538707494e-08	5.54363238522997e-07
INT135664	243.41317374206	-0.452341434529697	0.0832574609463154	-5.43304383040659	5.540079255781e-08	5.57403458025191e-07
INT49357	12.0235339108334	0.908401823829044	0.167239390837085	5.43174559104891	5.58054453297818e-08	5.60570640848919e-07
INT88440	22.4730733312967	0.684342324014284	0.126031100061162	5.42994803411362	5.63704637057895e-08	5.65335936650667e-07
INT87558	348.442115293467	0.689867014244507	0.127083356627117	5.42846075642058	5.684214065578e-08	5.69151321686606e-07
INT98511	16.9877105789334	0.604852447388555	0.111519436226348	5.42374018248177	5.83647002329461e-08	5.8345993598256e-07
INT29090	7.01652304031515	1.16656697581611	0.215120174980917	5.42286178374296	5.86523443401226e-08	5.85397318389896e-07
INT34982	128.147621976581	0.738513838474096	0.136241117221742	5.42063844993368	5.93865586442096e-08	5.91778518885909e-07
INT132918	24.4142216039707	-0.747714132001238	0.137964558770524	-5.41961021485894	5.97291182444696e-08	5.94242806393941e-07
INT73616	18.195329965621	0.807752372929555	0.149206521232724	5.41365327906593	6.17516854246231e-08	6.13386964456686e-07
INT134365	37.2907141760202	0.631694185910799	0.116941247264278	5.40180817879616	6.5972477465019e-08	6.54270770153877e-07
INT90428	12.3360053708948	0.831783864239509	0.154016669909686	5.40060932837504	6.64149203075921e-08	6.57613131553586e-07
INT32792	11.9748771625511	-0.75314710922875	0.139625441117574	-5.39405357075686	6.8885665695375e-08	6.80996485907685e-07
INT101113	282.304995936723	-0.559461886759096	0.103753194546843	-5.39223769641627	6.9585634320382e-08	6.86827827358454e-07
INT68986	10.2269648752986	0.992734307065751	0.184134612397176	5.3913508934672	6.99299710586623e-08	6.89136112897212e-07
INT119975	9.09674952000802	-0.950995949822498	0.176477472650554	-5.38876682411235	7.09427775537189e-08	6.98014268738326e-07
INT76132	61.9131568516476	0.473034094969233	0.0877896813947867	5.38826531152355	7.11409812957794e-08	6.98862112319798e-07
INT109058	123.129120675072	-0.608469695864394	0.112942030144788	-5.38745137735135	7.14637999431726e-08	7.00929534662753e-07
INT15750	65.1932595556222	-0.463314399527134	0.0860083944839346	-5.38685092666944	7.17028567881492e-08	7.02170205093366e-07
INT107914	43.4644289420861	-0.672892460032145	0.125007035324098	-5.38283672025001	7.33210434451931e-08	7.16891330738424e-07
INT34662	14.5195930175476	-1.00554711710441	0.186822541697096	-5.38236503994655	7.35134912129018e-08	7.17648134876497e-07
INT91368	35.4218043402388	0.645317088034567	0.119988377876533	5.37816328093539	7.52495574931572e-08	7.33448030691116e-07
INT108287	5.59454394244164	1.56473843920685	0.291102519418169	5.37521434831382	7.64916299179379e-08	7.44391244037593e-07
INT102278	28.6183495893997	0.884164430407597	0.164535741617011	5.37369219428119	7.71404981423343e-08	7.49536491295766e-07
INT150170	23.3893671952399	0.534974439782191	0.0997004358356623	5.36581846707267	8.05829587059102e-08	7.81767490524833e-07
INT76604	41.7843025028657	-0.614130466173868	0.114527717721672	-5.36228677555895	8.21749415569276e-08	7.95435733846094e-07
INT34027	4.65342760397698	-0.786787833486083	0.146730500153003	-5.36212875077548	8.2246881745869e-08	7.95435733846094e-07
INT121685	5.0498227900187	1.2981667178896	0.242235345517996	5.35911353115543	8.36312901089524e-08	8.06324555949993e-07
INT45521	3.69427916220726	1.0690106659636	0.19947522410334	5.35911500171963	8.36306094456562e-08	8.06324555949993e-07
INT48397	28.6638478101671	0.584117398155115	0.109091085007052	5.35440084877105	8.58403748642601e-08	8.263460777828e-07
INT77341	11.7978287887593	-0.705804616275002	0.131854890535795	-5.35288917541816	8.6560868713274e-08	8.31997995428972e-07
INT122604	39.5464228317651	0.698212436256257	0.130513540637691	5.34973178142881	8.80846817450359e-08	8.4534191496236e-07
INT90486	14.9406310465392	0.9786813864642	0.182983774608725	5.34845993070653	8.87058091414145e-08	8.49995141972571e-07
INT16588	13.0990438259884	-0.660155040504097	0.12350898034082	-5.34499628029002	9.04189104265809e-08	8.65081538713208e-07
INT138148	46.9915952646097	0.507914936032532	0.0950920121054408	5.34129970316898	9.22825418249176e-08	8.81559718076318e-07
INT134751	111.07066654135	0.468800530749387	0.0878117594415511	5.33869875436704	9.36160422479128e-08	8.92930996242324e-07
INT88477	153.515359199612	0.444857225450734	0.0834420160150776	5.33133362178534	9.74941194454081e-08	9.28501247481612e-07
INT13640	25.831179546766	-0.907386610852654	0.170331387546845	-5.32718381456912	9.97472069572908e-08	9.46454537838135e-07
INT38734	61.0504444562806	-0.840676002667252	0.157807466016815	-5.32722578903633	9.97241671097843e-08	9.46454537838135e-07
INT62036	25.5024669108654	-0.39824327281378	0.0747590392898059	-5.32702502061292	9.9834415821977e-08	9.46454537838135e-07
INT38262	11.9231884420591	0.803037490611249	0.15109693152427	5.314717397039	1.06822980809825e-07	1.01117109907692e-06
INT13298	81.1335214594951	0.479665493426219	0.0902983073600293	5.31200979785524	1.08422772610902e-07	1.02475947810122e-06
INT98936	47.6156996973258	-0.489903982145927	0.0922734421419502	-5.3092631072793	1.10069343293312e-07	1.03874820493749e-06
INT84935	7.61543766847211	0.978312906114821	0.184394576557724	5.30554056620295	1.1233958041252e-07	1.05857145409864e-06
INT100210	53.835340180487	0.336366454964148	0.0634588168194527	5.30054721822418	1.15456099629377e-07	1.08629735971049e-06
INT32099	9.92982637843557	1.03607855146806	0.195587019313445	5.29727665519383	1.17542540263007e-07	1.10426259963951e-06
INT36842	8.84377559755841	0.737783019396245	0.139354675903783	5.29428248181386	1.19484615055564e-07	1.12081959205505e-06
INT104380	447.63636256531	0.574916659123745	0.108623747158607	5.29273454619716	1.20500772083386e-07	1.128654378763e-06
INT28582	51.4699005288544	0.743648513871747	0.140520055402222	5.29211657185263	1.2090877830734e-07	1.13077804959698e-06
INT94517	337.327885224573	-0.595358120528028	0.112545272136083	-5.28994340880139	1.22354211511027e-07	1.14258319072723e-06
INT149598	42.5247594199777	0.741064980636262	0.140124241255713	5.28862796326504	1.23237260177694e-07	1.14910916141772e-06
INT66817	11.8611776365447	-0.754393729108915	0.142743524868404	-5.28495936894085	1.25732660721774e-07	1.17062736952601e-06
INT40527	62.933782177287	0.609312744692122	0.115409517937024	5.27957100578663	1.29486693436215e-07	1.20028069322939e-06
INT22506	144.913452439054	0.659390505825479	0.124887635631852	5.27987020083599	1.29275433314026e-07	1.20028069322939e-06
INT14438	34.15946475918	0.463817049672511	0.0878514681977604	5.27955945629074	1.29494855168865e-07	1.20028069322939e-06
INT68189	7.68859362416203	1.18014161580236	0.223700813218035	5.27553565329289	1.3236887215771e-07	1.22509944290771e-06
INT33913	18.3369209560051	-0.807484824459678	0.153141205607492	-5.27281224707933	1.34348988190917e-07	1.24158368642213e-06
INT35910	11.3051367280098	0.77067420432434	0.146405360017144	5.26397533692819	1.40973369453093e-07	1.30087556013076e-06
INT69100	2104.748782689	-0.524302188818375	0.0996182947418086	-5.2631114613763	1.41637649753523e-07	1.30507482889582e-06
INT60486	6.1997214608822	1.77423686103349	0.337350155597862	5.25933316345782	1.4457873483013e-07	1.33020965762589e-06
INT38304	9.03430334980257	-0.762083763738092	0.144947824025594	-5.25764197469792	1.45914238249934e-07	1.34051990898835e-06
INT119924	92.7565302275472	0.39424261586349	0.0750649018415495	5.25202333169868	1.50437400131417e-07	1.38004191473497e-06
INT92602	239.463840641646	0.396927339869023	0.0756006167362075	5.25031880697505	1.51836193436645e-07	1.39082845030513e-06
INT145384	17.4898403354214	-0.473554178435943	0.0902384767297518	-5.24780776003293	1.53919785335406e-07	1.40784695149892e-06
INT54824	6.72183687167166	0.84743346999553	0.161626925517877	5.24314539350559	1.57862045165347e-07	1.44179127048526e-06
INT120453	29.8941967579897	-0.9066109621362	0.172951997425036	-5.24198029299523	1.5886234068788e-07	1.44880596668274e-06
INT112318	319.784021151136	0.642180419680183	0.122545587877102	5.24033896939814	1.60281902192509e-07	1.45961825675455e-06
INT69874	9.91689960150832	-0.75584857862724	0.144435288098978	-5.23312958055842	1.66663813794849e-07	1.51552313477007e-06
INT28803	66.5471971766422	1.21238524506209	0.23169120300647	5.23276339079752	1.66994445989527e-07	1.51631929269675e-06
INT51619	9.8742740238161	0.75424393328006	0.144311746694542	5.22649022381065	1.72757949084053e-07	1.56637221858477e-06
INT17131	17.4442116572381	-0.7741570232808	0.148201838676826	-5.22366679248126	1.75414312796332e-07	1.58814874197898e-06
INT76782	28.0595321849289	0.509853241180831	0.0976309219080048	5.22225163110979	1.76760550077968e-07	1.59801784258893e-06
INT68177	37.3391026032713	0.973228546678101	0.186600594165231	5.21557045963278	1.83252384190433e-07	1.65431023528209e-06
INT96645	76.270961397379	0.719716317215976	0.138016513106543	5.21471163860215	1.8410340151259e-07	1.6595910673924e-06
INT38739	12.1333868206073	-1.06005828935013	0.203336671139122	-5.21331584416884	1.85494669319519e-07	1.66971969295117e-06
INT87358	123.85509616069	-0.612917189632183	0.117577963171584	-5.21285769117927	1.85953547960929e-07	1.67143837489953e-06
INT115504	154.16383683214	-1.08151749849054	0.207497879944308	-5.21218577645619	1.86628512204612e-07	1.67509159587391e-06
INT90475	22.0297732096986	0.893442343862505	0.17143213352883	5.21163871365022	1.87179806358491e-07	1.67762590813831e-06
INT92408	3.78479242945695	-0.831930943463425	0.159640338244939	-5.21128276605742	1.87539352073094e-07	1.67843684107885e-06
INT78352	23.8033085778481	0.698732530053454	0.134163509523482	5.20806687701588	1.90818155166747e-07	1.70533474488563e-06
INT92409	5.22515999188651	-0.758033913541722	0.14564072414509	-5.2048210965125	1.94183589463849e-07	1.73292879982187e-06
INT107417	11.1973437121092	0.564194786204054	0.108429540822433	5.20333095505768	1.95747812172781e-07	1.74439264619115e-06
INT88982	669.234942745952	1.41175524810074	0.271672606798296	5.19653146019577	2.03041252863058e-07	1.80680646984273e-06
INT58496	89.818608462003	0.804064474976837	0.154862072270051	5.19213299415686	2.07898405349966e-07	1.84739352218388e-06
INT48601	20.3990997151514	0.792801246458303	0.152856483549289	5.18657258134988	2.14199565594619e-07	1.90067836440859e-06
INT50720	25.8181685490816	0.462915888587967	0.0892606361632046	5.18611460197941	2.14726704265601e-07	1.90264940512616e-06
INT102204	231.509837096256	0.900892572841779	0.17401698806296	5.17703807467253	2.25436222729288e-07	1.99471086153943e-06
INT117404	50.1161487290853	-0.722008692868018	0.139597154138301	-5.17208747789166	2.31493156511768e-07	2.04540270583627e-06
INT137841	18.2858591969805	0.687607751538335	0.132962148467561	5.17145487992841	2.32278362557793e-07	2.04943766002194e-06
INT86057	74.7778020024201	0.76916716761417	0.148824942637236	5.16826785876231	2.36273521969205e-07	2.08174326277387e-06
INT16945	35.7983934066436	0.509555714623168	0.0986072181365139	5.16752956074401	2.37208458657526e-07	2.08409347197979e-06
INT29602	49.5275496881853	0.621693120797144	0.120306488639349	5.1675776413094	2.3714746364204e-07	2.08409347197979e-06
INT101521	15.9251684361886	-0.89797332680463	0.17383240431305	-5.16574185551444	2.39487131437178e-07	2.10115432616753e-06
INT59475	7.44561284679956	1.19767305515627	0.231878046577478	5.16509895108199	2.40311758931044e-07	2.10542802276945e-06
INT68359	16.8802594210249	-0.499154050350927	0.0966631500681188	-5.16385044351619	2.41921012281232e-07	2.11655438234267e-06
INT50282	90.9767390193374	0.415984592029548	0.0806741510665872	5.15635536946897	2.51802807487607e-07	2.19992424804999e-06
INT100849	11.4878745960468	1.08432853868573	0.210453135438634	5.15235155050429	2.57240229937868e-07	2.24127629451691e-06
INT143564	11.9136935765576	0.850100869693704	0.164993126377142	5.15234112086911	2.57254541018612e-07	2.24127629451691e-06
INT99103	74.9877758837551	0.494151605986384	0.0959721010771699	5.14890890623561	2.62006079418598e-07	2.27948943293335e-06
INT82521	13.8830959019962	-0.92984798119624	0.180620939935934	-5.14806301819743	2.63190078598117e-07	2.28660126782041e-06
INT150399	22.4336613550832	-0.497450153802274	0.0966626497111232	-5.1462499247528	2.65745321524906e-07	2.3055901469713e-06
INT88757	15.4177109717625	0.775310406461187	0.150919906558671	5.13723089379053	2.78816309247164e-07	2.41563352372751e-06
INT146962	15.6272197931292	-0.488815039834684	0.0951602150913985	-5.13675845903871	2.79517838033917e-07	2.41835266803825e-06
INT150671	42.9004633808991	0.696110038898497	0.135724444791768	5.12884793867817	2.91520692754211e-07	2.51870648393458e-06
INT118541	16.5783669315056	-0.691609906022861	0.134869277165699	-5.12800187379335	2.92833528808635e-07	2.52654986543329e-06
INT120861	150.030507133475	1.11802591792786	0.218057293842988	5.12721174432667	2.94064724253774e-07	2.53205329081455e-06
INT68560	3.12927488084775	1.17781230414496	0.229724165159365	5.12707186606982	2.94283205489026e-07	2.53205329081455e-06
INT84505	39.3033000043786	1.39304119750458	0.271787323061559	5.12548260828582	2.9677656203749e-07	2.54998924791992e-06
INT78037	59.5903323923387	0.35181578384675	0.0686817092902454	5.12240868030809	3.01657199704779e-07	2.58835985111198e-06
INT25066	18.1413895420274	0.806804530961266	0.157671767031758	5.11698794368658	3.10453457529466e-07	2.66017674185276e-06
INT27657	92.9905059472874	-0.405282323839121	0.0792313156963618	-5.11517851593282	3.13444372855059e-07	2.68212071038389e-06
INT61311	4.65070512476199	0.940504897391721	0.184066592706794	5.10959041269311	3.22857962683455e-07	2.75888763180739e-06
INT149736	14.3377653573759	-0.671618587800472	0.131608468722764	-5.10315631143199	3.34034874074851e-07	2.85049185291234e-06
INT119500	28.2450047568609	-0.446560875702252	0.0875448288372725	-5.10093950303238	3.37971588252955e-07	2.8801458572704e-06
INT37616	28.3392978390953	0.518708656448625	0.101719018835884	5.09942646306413	3.40684192667199e-07	2.89930149230285e-06
INT102207	905.658794404412	0.67046442476415	0.131735497226904	5.08947427897378	3.59057555169588e-07	3.05150003971102e-06
INT83206	23.5640410757851	0.636172944642299	0.125103663188388	5.08516640063782	3.67303898271565e-07	3.11733566995649e-06
INT21320	28.1293004781617	0.542421295585124	0.106673819282865	5.08485867696175	3.67899901013842e-07	3.11815160669069e-06
INT43019	143.373494084081	0.614694087841024	0.121021839701445	5.07919966641924	3.79028198007714e-07	3.20811112506394e-06
INT101520	134.226720774005	-0.538310655487405	0.106113643885445	-5.07296362443775	3.9166739152995e-07	3.31059781621115e-06
INT78035	94.323789571749	0.524595224659692	0.103461722720143	5.0704280855509	3.9692187968465e-07	3.35047183419871e-06
INT81857	27.1946292407297	0.578311692454715	0.114198818226346	5.06407773247251	4.10382185736414e-07	3.45941091165371e-06
INT87589	17.7568921670631	-0.584670858930999	0.115500994400626	-5.06204177691332	4.1479010030722e-07	3.49184972431368e-06
INT77824	47.1847445745305	0.409534099399119	0.0809233163250759	5.06076762541448	4.17571884623091e-07	3.51053021061838e-06
INT66007	36.4783378185839	0.61577091376641	0.121725411442553	5.05868829251827	4.22150273886727e-07	3.54424415680405e-06
INT133332	21.0719740388397	-0.456243189754536	0.0901970536055556	-5.05829371932426	4.23024516909891e-07	3.54681039849987e-06
INT122019	21.3701571033554	-0.870323039619351	0.172109794350303	-5.05678972486563	4.26372914592104e-07	3.56530059145515e-06
INT22500	48.9139767735018	0.790445655045697	0.156308811712374	5.05694878226191	4.26017593797791e-07	3.56530059145515e-06
INT94919	19.4910909576956	0.692725871403431	0.137170843455498	5.05009558848539	4.41589038566055e-07	3.68759360451814e-06
INT59613	34.4133531379495	-0.856181589978682	0.169557728826539	-5.04949904616011	4.42970149240014e-07	3.69418153871551e-06
INT54022	15.823536507324	-0.548578184513104	0.10871555157624	-5.04599550440948	4.51166014852104e-07	3.75750814505664e-06
INT17048	21.480995562586	-0.595731768777892	0.118082902903826	-5.04502984029018	4.53450594130943e-07	3.7714997415851e-06
INT78355	14.9361608740942	0.721678081152044	0.143070558932014	5.04421095813975	4.55396655077897e-07	3.78264225615968e-06
INT78946	8.83535315633194	0.624394189294388	0.123792862843072	5.04386258589004	4.56226996892938e-07	3.78450000880072e-06
INT97454	11.9179033857042	0.610851446335707	0.121174272093778	5.04109854163564	4.62867028873711e-07	3.83219730569201e-06
INT117400	8.87914425735364	-0.75647155993154	0.150065020873377	-5.04095861599781	4.63205637783228e-07	3.83219730569201e-06
INT31585	9.14066146456855	0.669815316466614	0.132901908475859	5.03992248228911	4.6572044470589e-07	3.84280970115786e-06
INT57509	23.1719429072664	0.832095645253958	0.165094641952991	5.04011296436192	4.65257138586498e-07	3.84280970115786e-06
INT115505	498.188093110771	-1.13347292702647	0.224988800066215	-5.03790822784462	4.70646992385928e-07	3.87833016975353e-06
INT39385	92.1775270338929	-0.790181214057738	0.156975434452008	-5.03378899262941	4.8087897468017e-07	3.95741826392467e-06
INT107338	134.729092013438	0.711763983747047	0.141408490142872	5.03338931791094	4.81883088326834e-07	3.96045679180868e-06
INT136054	19.0052908719251	0.686133206859637	0.136336245895776	5.03265439319899	4.83734739997811e-07	3.97044382645571e-06
INT126599	42.7965188808264	0.579380777519996	0.115279997427562	5.0258569608666	5.01189363748778e-07	4.10830387787763e-06
INT92639	68.9097548330445	0.612364578599012	0.121916345783694	5.02282589477772	5.09166978764292e-07	4.16821996526464e-06
INT134368	91.3084924035841	0.41842679672253	0.0833199346564206	5.0219290071213	5.11550926244612e-07	4.18224728429082e-06
INT95390	140.212882356503	0.743079325206761	0.148002700987608	5.02071462377553	5.14795943668623e-07	4.2032684510535e-06
INT103840	1221.89695088409	0.371912171668288	0.0740979336254252	5.01919761417845	5.18877518223505e-07	4.23105615513494e-06
INT32800	347.151168766726	-0.458868796014668	0.0914455748069366	-5.01794424698461	5.22273277496628e-07	4.2531862989869e-06
INT89970	8.00406083259017	0.679813315762462	0.135539469992501	5.01561143628551	5.28650729075201e-07	4.29950879787627e-06
INT124880	94.4546154294168	-0.383390234231733	0.0764642352541527	-5.01398115023862	5.33152119968491e-07	4.3304725577649e-06
INT21321	36.1009387506728	0.552911749623086	0.110324970431078	5.01166460741089	5.39611955816711e-07	4.3772423672102e-06
INT92893	23.9496036502021	-0.577118804087758	0.115244096835061	-5.00779493212343	5.50571477689733e-07	4.46034399717994e-06
INT47669	7.71546558859115	0.77444128084868	0.154702550784722	5.00600201431949	5.55721755306324e-07	4.49622867652509e-06
INT18362	17.4526175183419	0.619766912549437	0.123861402670085	5.00371301462034	5.6236459804329e-07	4.54408078056224e-06
INT98508	16.0164842136781	0.664116331211745	0.13282450088669	4.99995352347147	5.7344135494053e-07	4.62759013210741e-06
INT47520	19.5117578602878	-0.533123628206691	0.106780006500285	-4.99272893568582	5.95320822814459e-07	4.79794740661059e-06
INT91376	25.5263759629062	0.455922886247412	0.091420759526613	4.98708267802885	6.12978381304823e-07	4.93388276461869e-06
INT40525	53.5060565390966	0.682498463305088	0.137109283749504	4.97776988283304	6.43210616926094e-07	5.17055132523837e-06
INT100058	262.371310522305	0.646185771328421	0.129894210648187	4.97470801896312	6.53460592041783e-07	5.24618683803944e-06
INT96613	183.580717519863	0.861119168727668	0.173297391575072	4.9690255629418	6.72901994937195e-07	5.39532473575607e-06
INT13046	7.37427768098279	0.844510086234586	0.170029139536937	4.96685502575943	6.80474191226785e-07	5.44903466607534e-06
INT119753	17.2691043270033	0.522962593740808	0.10531194775151	4.96584295425594	6.8403293743458e-07	5.47050956886783e-06
INT120401	50.0598276041556	-0.460442054579307	0.0927918617368898	-4.9620952307745	6.97367869309803e-07	5.57001378841812e-06
INT45620	42.5784974391997	-0.997414894820564	0.201029146713907	-4.96154369216932	6.99351343360215e-07	5.57871314562791e-06
INT150118	13.7252491745486	0.640554319140029	0.129121601622826	4.96086101077909	7.01813969368705e-07	5.59120758738439e-06
INT94673	729.501323449476	0.710430520126907	0.14323441092288	4.95991511780934	7.05239886991857e-07	5.61133471308062e-06
INT15751	30.8118389232706	-0.716901663911421	0.144624748862905	-4.95697776174532	7.15981679929247e-07	5.68954613936132e-06
INT34862	11.1742987811452	1.22818886155861	0.248343722929867	4.94552005208304	7.59408524737102e-07	6.02695976757003e-06
INT121668	22.7231851489694	-0.613147352787084	0.124054470201952	-4.94256556647193	7.71011628679422e-07	6.11090363711847e-06
INT83092	31.5723663074295	-0.465701325369605	0.094227083992693	-4.94232980196776	7.71944864708137e-07	6.11090363711847e-06
INT21483	96.4563429325274	0.558056368733422	0.112934661963849	4.94140912124975	7.75599663980697e-07	6.1320541240958e-06
INT15041	45.8753628472472	-0.617874927253105	0.125138818572288	-4.93751606657674	7.91238897642119e-07	6.24778258669815e-06
INT51131	2.89263768103994	1.19585695448377	0.242397541516715	4.93345331392855	8.0788359090311e-07	6.37114771182503e-06
INT96648	57.4445124189844	0.837132354422754	0.169746738646722	4.93165501202943	8.1535826032523e-07	6.42197579281412e-06
INT86756	7.4532026019079	-0.790036660164104	0.160233532709606	-4.93053262200677	8.20057203718554e-07	6.45084090390459e-06
INT34905	107.512438684781	0.290340558402114	0.058961504625828	4.92423930231474	8.4689148213514e-07	6.65353786594333e-06
INT87763	18.9255569530873	0.571081243301001	0.116074099010906	4.91997136456209	8.65568749321736e-07	6.79172057643898e-06
INT132221	15.9998909901278	0.793358789311341	0.161347692367864	4.91707552595501	8.78466663560882e-07	6.88426513478993e-06
INT39854	29.8898619475995	-0.479828240874881	0.0976128365506686	-4.91562644658742	8.84990066469943e-07	6.92668511247115e-06
INT67983	13.3905240495649	0.996452918036075	0.202803676786019	4.91338684696257	8.95164045287278e-07	6.99753548183213e-06
INT23137	20.1593515584903	0.594973783161087	0.121114530455882	4.91248887248766	8.99274884272996e-07	7.02087200011884e-06
INT23839	25.9926103741751	0.59596942228548	0.121328973745911	4.91201238983171	9.01463550516528e-07	7.02916203515263e-06
INT105369	53.0868210083384	0.535290485983879	0.10903751331442	4.90923233401625	9.14336030050795e-07	7.12063440131943e-06
INT52947	13.6353665312747	0.495116850356716	0.10095314402154	4.90442229566494	9.37027052520084e-07	7.28824782246918e-06
INT77611	29.0152699003936	-0.590433555664155	0.120407587290945	-4.90362417309693	9.40844205211967e-07	7.29973402004011e-06
INT153786	168.091038548442	0.431479899930253	0.0879885052406291	4.90382122926456	9.39900362172564e-07	7.29973402004011e-06
INT122305	44.4541949505249	0.763355312186997	0.155696126825657	4.90285357606727	9.44543914861402e-07	7.3193353303173e-06
INT62087	10.1998485609185	0.870930928897556	0.178028892851617	4.89207630821731	9.97777425524185e-07	7.72225258116609e-06
INT84213	6.76010435386196	0.867540501562189	0.177447425691881	4.88900021051069	1.01349387377136e-06	7.8341694976279e-06
INT143524	13.53480263626	-0.537731416375253	0.110085290681935	-4.88467998807303	1.03596971058166e-06	7.99799387946583e-06
INT85286	528.742619488775	0.592775474455737	0.121464173935591	4.88024950278811	1.05951712474446e-06	8.1696759260271e-06
INT75115	260.50995857836	-0.474134331494626	0.0972413073635332	-4.87585311581725	1.08339203997591e-06	8.34345622885153e-06
INT19353	3.8996980908599	0.835714427019897	0.171703581365165	4.86719275378752	1.13194615340871e-06	8.69591145931467e-06
INT122160	10.0468186194501	0.752224597496965	0.154549455402751	4.86720962902581	1.13184953755507e-06	8.69591145931467e-06
INT34984	78.3956444386199	0.723625750605884	0.148775554669671	4.86387533363638	1.15109430627586e-06	8.83213564889152e-06
INT55471	36.5392957258905	-0.816450848770909	0.167884483618798	-4.86317038461256	1.15520323600626e-06	8.85277369312903e-06
INT94628	24.2676198157318	0.734515112771622	0.1510999662564	4.86112029651437	1.16723292023108e-06	8.91211622570564e-06
INT57462	39.0265562010092	0.591045662666253	0.121575637292971	4.86154690056825	1.1647197670088e-06	8.91211622570564e-06
INT77120	6.19852020428378	0.792018833371173	0.162923099510988	4.86130472442772	1.16614580338546e-06	8.91211622570564e-06
INT102206	158.900665243654	0.674018838801678	0.138718421017562	4.85889930016106	1.18040147979781e-06	9.0016435586537e-06
INT101756	20.0942805669448	0.60359113165385	0.124394306819047	4.85224080658191	1.22074270520041e-06	9.29791574485979e-06
INT81772	36.3621891420156	0.598556498006819	0.123399300923422	4.8505663608116	1.23109435283967e-06	9.36532508904126e-06
INT90510	133.219307837914	-0.781089315549675	0.161074172596697	-4.84925238452345	1.23927661154878e-06	9.41608709237675e-06
INT26504	9.74006645165979	-0.648813848985289	0.133816840174265	-4.84852166693193	1.2438494713508e-06	9.43933455265972e-06
INT153783	223.353248513508	0.363946407170889	0.0751062820836403	4.8457518741986	1.26133076633932e-06	9.56036612445284e-06
INT51719	39.2079341000076	0.709423333205308	0.146677719851887	4.83661277201251	1.32070357152885e-06	9.99823893106426e-06
INT98300	15.8818235171957	0.584544091911323	0.120878530441126	4.83579747187633	1.32612891313526e-06	1.00271420122882e-05
INT84215	118.92664311832	0.455695315043127	0.0942453676748077	4.83520120177681	1.33011030348023e-06	1.00450703064282e-05
INT135707	15.0295759508361	0.713324194799159	0.147579402904	4.83349424623418	1.34157158307181e-06	1.0119375496012e-05
INT40270	12.1286754801973	1.47078395496844	0.304581135325155	4.82887409753171	1.37307184039568e-06	1.03444711840438e-05
INT35712	9.23836186491734	0.618125284439126	0.128058828192522	4.82688537107214	1.38684891542388e-06	1.04356616820436e-05
INT118177	11.4859680391611	-0.499325928743615	0.10347911494942	-4.82537881182769	1.39737413494126e-06	1.05021925948958e-05
INT116572	17.8351471500434	-0.707420824263181	0.146714552615037	-4.82174952418917	1.42304565402468e-06	1.06822608782262e-05
INT26835	7.75474977739708	0.721527013343286	0.149667116248059	4.82087870355854	1.42927247395288e-06	1.07161078035073e-05
INT38147	23.9032599484897	0.582920122825585	0.120935135003596	4.82010561122914	1.43482243353239e-06	1.07448047303422e-05
INT100768	4.68037894767464	-0.646132064588614	0.134146638987991	-4.81661016230497	1.46017565922049e-06	1.09215536717235e-05
INT98799	14.1693340713591	0.571831700688273	0.118823095299925	4.81246258772248	1.49081787243825e-06	1.11240692443419e-05
INT35021	22.2486910592648	0.666215634221089	0.138433162839866	4.81254361710815	1.49021335045769e-06	1.11240692443419e-05
INT76523	14.7420149039288	1.068843309256	0.222262087758011	4.80893219368887	1.51738661680201e-06	1.13087905801803e-05
INT89175	99.1471865886282	0.519242905301905	0.107992571255059	4.80813540475435	1.52344568291343e-06	1.13403987708997e-05
INT77895	16.255090020615	-0.543598543420906	0.11307644825436	-4.80735424407839	1.52940848309579e-06	1.13712158731246e-05
INT40191	19.7074877125139	-0.461357141058344	0.0961363013630286	-4.79898991865907	1.5946782021172e-06	1.18295073099366e-05
INT47839	236.293054733751	0.637508657106598	0.132849412430711	4.79873147680724	1.5967369597574e-06	1.18295073099366e-05
INT14819	37.182085337003	-0.599221834142931	0.124867680425833	-4.79885453224902	1.59575637697678e-06	1.18295073099366e-05
INT121386	23.4331229997228	-0.810912005138381	0.16905601497275	-4.79670602237424	1.61296051892888e-06	1.1935525168539e-05
INT96222	31.1166020966575	0.523416143700558	0.109183248089063	4.79392354469611	1.63550625918671e-06	1.20880190104345e-05
INT134745	75.3678998571211	0.449133545199941	0.0937117010399083	4.79271574644314	1.64538675807447e-06	1.21466539607912e-05
INT3207	63.7438736480395	0.605499718248331	0.126344899743628	4.79243498927916	1.64769172143526e-06	1.21492919128997e-05
INT44057	13.0008349091748	0.853351158623475	0.178149887339773	4.79007408517715	1.66719746422e-06	1.22641247426938e-05
INT40571	12.3328195534401	0.606736535952045	0.126662845650341	4.79016978370257	1.66640250721586e-06	1.22641247426938e-05
INT85595	8.24545463426184	0.813615289822455	0.169923794075554	4.78811866371518	1.68352097438369e-06	1.2369615828275e-05
INT100335	15.6731621565682	0.59703158606434	0.12479266287616	4.78418820709685	1.71679764469044e-06	1.25992749500929e-05
INT95231	833.606909252986	0.69341945680495	0.144949169941628	4.78388014973936	1.71943231615811e-06	1.26037823598053e-05
INT147311	6.74771290444279	0.745293428308061	0.155922646051849	4.77989212715277	1.7538927455258e-06	1.28412945382511e-05
INT56732	75.1700666700483	0.493005996594243	0.103147212255404	4.77963471638482	1.75613968246964e-06	1.28426721444849e-05
INT106115	10.0582943789597	0.600634407391621	0.125673366173293	4.77932934941358	1.75880881626229e-06	1.28471304400985e-05
INT57569	80.501494487312	-0.532805292885766	0.111519857723705	-4.77767192104759	1.7733641101433e-06	1.29382986187999e-05
INT123196	4.37826361799193	0.876803868082208	0.183572921278268	4.77632464514257	1.7852809112602e-06	1.30100260799546e-05
INT101607	12.2401770895758	-0.575287603165189	0.120482593650135	-4.77486071420197	1.79831676673322e-06	1.30897316112973e-05
INT45619	67.377728536544	-0.935549623625867	0.196044881094492	-4.77211962078693	1.82297174242245e-06	1.32537269571459e-05
INT68185	19.3482491823419	0.929600470945307	0.194910534252581	4.76937008310006	1.84802880237309e-06	1.34202603832402e-05
INT12999	60.7803442278515	0.694217655790802	0.145597302985833	4.7680667261972	1.86002184021916e-06	1.34916467898687e-05
INT109363	38.4962870305626	0.759056867825717	0.159223065433203	4.76725445374719	1.86753387661257e-06	1.35304022326472e-05
INT34587	22.3161204466542	0.631212116588246	0.132550801790286	4.7620392186455	1.91646424488689e-06	1.38687980969889e-05
INT106739	6.57781221807587	-0.834114392560153	0.175312902353832	-4.75786083831222	1.95655302567608e-06	1.41425003176911e-05
INT38405	15.2533244280419	-0.463100728562257	0.0973468416403115	-4.75722397110095	1.96273365809858e-06	1.41707552768738e-05
INT79990	5.39834540127026	-0.792038598342245	0.166522387638357	-4.75634903855899	1.97125524413792e-06	1.42158268357599e-05
INT132524	100.784395302719	-0.426970220500556	0.0898022307814041	-4.75456140438074	1.9887769064025e-06	1.43256239516614e-05
INT88460	15.6227622986209	0.728236762369248	0.153177918239145	4.75418892449176	1.99244659018725e-06	1.43355038403553e-05
INT143486	38.3910033178468	0.482966161225692	0.101602551092432	4.75348459298346	1.99940347330564e-06	1.43689848692172e-05
INT72502	14.116786418717	-0.7985837484369	0.168019059768867	-4.75293546777051	2.00484352134336e-06	1.43915004443497e-05
INT45977	55.0955702404412	0.457466095511618	0.0963936489787596	4.74581157947886	2.07671963828081e-06	1.48903185098801e-05
INT42879	633.388826251036	0.33893105682197	0.071423426771721	4.74537658218556	2.0811877787282e-06	1.49052231500649e-05
INT53729	78.0466234046127	0.550211103172624	0.115977396171662	4.74412360800236	2.09410955474906e-06	1.49805681221613e-05
INT85573	89.1262270677601	0.379863541332956	0.0800850459444511	4.74325183750832	2.1031454426805e-06	1.50279739649954e-05
INT143640	99.5384941155256	0.682850936206321	0.144073122732825	4.739613629897	2.14126128537443e-06	1.52828236821118e-05
INT99104	73.5749782874357	0.566473692594346	0.119610228741386	4.73599706776868	2.17980738885738e-06	1.55401582762198e-05
INT70550	1092.04255276639	0.622339097793673	0.131449860416589	4.73442189912843	2.1968034111456e-06	1.5638243572947e-05
INT118562	50.8988648275983	-0.576477087989217	0.121773093709057	-4.7340267905696	2.20108654329072e-06	1.5638243572947e-05
INT82647	21.8817917308644	0.535223689467544	0.113056348063661	4.73413212645223	2.19994387754824e-06	1.5638243572947e-05
INT95088	28.5396644884077	-0.505878616780547	0.106910144057268	-4.73181119753769	2.22525341076654e-06	1.57919576522886e-05
INT66942	63.7090920469541	-0.481819791814775	0.102018429204409	-4.72287012819395	2.32539355390337e-06	1.64651588981262e-05
INT33878	37.6504755504398	0.717401788062863	0.151896926082679	4.72295132340185	2.3244649961509e-06	1.64651588981262e-05
INT126745	22.9260954846539	1.12841147767259	0.238957996815021	4.72221684443606	2.33287755380282e-06	1.64994219734943e-05
INT151038	59.2844254395642	0.85512000248641	0.181100577077265	4.72179612172953	2.3377095778276e-06	1.65148724195793e-05
INT93664	58.0791305074973	0.615869513640199	0.130456468449779	4.7208813864012	2.34824854574833e-06	1.657055930812e-05
INT31788	13.2577951755585	-0.819893038468037	0.173688830672971	-4.72047071358185	2.35299486645076e-06	1.65852903694009e-05
INT98808	47.6992746497859	0.898125839394694	0.190352322971549	4.71822894186025	2.37906678354991e-06	1.67501338552871e-05
INT74088	27.0978306233895	0.511372192965007	0.108407066019241	4.71714816886791	2.39173509996579e-06	1.68203422250131e-05
INT77086	91.6943124635821	-0.626654304747889	0.132860196961411	-4.71664440577261	2.39766208090518e-06	1.68430361043767e-05
INT149596	11.9986787894569	0.705301451588503	0.149607381781502	4.71434927334387	2.42484419506437e-06	1.70148234969759e-05
INT47391	7.02605492092492	0.723243867265378	0.153599679747051	4.70862874490637	2.49388826206277e-06	1.7463383873329e-05
INT80277	25.3868980876621	-0.553238642617867	0.117495621648691	-4.70858943384324	2.49436919383394e-06	1.7463383873329e-05
INT34562	52.1631449150204	0.380224535458734	0.0808162494146021	4.7048030342031	2.54111164294157e-06	1.77706888213784e-05
INT54287	11.2802219121477	-0.58300015010884	0.123947322264511	-4.70361230446497	2.55598396491703e-06	1.78546785813577e-05
INT130660	4.25997235143829	0.924996102031727	0.196810383565537	4.69993546719402	2.60243715790846e-06	1.81408625735941e-05
INT17362	19.7498656389106	-0.682648468217225	0.145247153527249	-4.69990944152416	2.60276883670514e-06	1.81408625735941e-05
INT48174	59.9288438009459	0.564871307201659	0.120237334577294	4.6979693053536	2.62760908009878e-06	1.82935551804199e-05
INT64529	18.6602684202363	-0.37205176548931	0.0792003711324347	-4.69760128859984	2.63234653078284e-06	1.83061066432814e-05
INT92018	32.6916262661329	0.406387852253038	0.0865903721764301	4.693222145125	2.68935179274215e-06	1.86817110057077e-05
INT29498	75.0599547781519	0.540416032083765	0.115237073777256	4.68960217723287	2.73736719307564e-06	1.8994100723477e-05
INT44501	103.349453628392	-0.645278990706049	0.137686602678695	-4.68657791064734	2.77811091158856e-06	1.92452137195205e-05
INT132600	27.8749885343225	-0.465648121567553	0.099360335541941	-4.68645882713428	2.77972708581083e-06	1.92452137195205e-05
INT90524	1408.29899568421	-0.570031614508141	0.121743841822811	-4.68222134256105	2.83782813321413e-06	1.9610334480982e-05
INT72156	112.390339102309	-0.499188273096941	0.106615075363632	-4.6821546708508	2.83875152874747e-06	1.9610334480982e-05
INT52620	37.1362826832615	-0.410405341763362	0.087827638390735	-4.67284956402353	2.97049345050966e-06	2.04977191861496e-05
INT69984	9.11474719074674	0.695152656799542	0.148798741544014	4.67176435490162	2.98623441902586e-06	2.05835693987661e-05
INT50592	57.494388775834	0.448757795427519	0.0960622626412999	4.67153055829215	2.98963610281616e-06	2.05842715335179e-05
INT63969	46.4074808441135	-0.403561256675556	0.0863992803735037	-4.67088678205377	2.99902211274798e-06	2.06261300323285e-05
INT97323	19.7345946317935	-0.458847392546292	0.0982420819400802	-4.67057887500951	3.00352126667943e-06	2.06343234157998e-05
INT100409	11.8212043929819	0.482867506242323	0.103483102853898	4.66614831721904	3.06898212414039e-06	2.10608476241889e-05
INT88456	19.0995642992339	0.605238903494425	0.12978035934667	4.66356316580775	3.1078073241687e-06	2.13038484485322e-05
INT64920	12.6368681624361	-0.64092134660581	0.137458253247366	-4.66266180068814	3.12145495616689e-06	2.13739143979902e-05
INT68192	4.610017627354	1.15666548862246	0.24810581490399	4.66198460148969	3.13174627773129e-06	2.14208698250963e-05
INT73702	46.3787715596669	0.447477318874316	0.0959892151417562	4.66174578272657	3.1353833367453e-06	2.14222576720889e-05
INT87054	28.6492309185844	0.509279570004792	0.109308497434028	4.65910319837816	3.17589963730796e-06	2.16753412883228e-05
INT56338	69.5669554191925	-0.657783112148987	0.141202385268795	-4.65844192997747	3.1861165372994e-06	2.17213059668564e-05
INT13027	53.9437691699379	0.450648321994342	0.0967511228422734	4.65780973652371	3.19591368778729e-06	2.17275044086684e-05
INT48612	7.16268906521144	0.868568308767863	0.186479721903247	4.65770915948979	3.19747499954434e-06	2.17275044086684e-05
INT57132	13.928339422082	0.507013242513511	0.108844468630123	4.65814431265635	3.19072514182223e-06	2.17275044086684e-05
INT54796	21.5118572935151	0.870333965264549	0.18691519424314	4.65630399277447	3.21936482059516e-06	2.18524458660203e-05
INT92972	18.7662475345695	0.952407103146144	0.204669077251911	4.6534000931362	3.26505837437131e-06	2.21385153688351e-05
INT109236	234.541749026482	0.547166682584467	0.117676755017031	4.64974312475968	3.32348700265047e-06	2.25102192427075e-05
INT118565	11.4191631461398	-0.731634161287362	0.157419635052585	-4.64766775150359	3.35709058903431e-06	2.27131573691931e-05
INT56583	19.9259249555938	-0.367947245175205	0.0791864444880348	-4.64659384007072	3.37460660055019e-06	2.28069295495472e-05
INT118014	61.1701068047011	0.443403826978467	0.0954454112089221	4.64562749913553	3.39044297155896e-06	2.28891593685982e-05
INT96710	73.5102954072437	-0.506777064513036	0.109106048865583	-4.64481181183067	3.40386587888915e-06	2.29549355162276e-05
INT102213	103.293285568858	0.83718816337489	0.180353600739641	4.64192652623252	3.45175611317527e-06	2.32527587840036e-05
INT60139	43.4386478300918	0.416231289060619	0.089680039705511	4.64129242613438	3.46236722599639e-06	2.32990795639326e-05
INT66814	9.07165239919085	-0.700129639917543	0.150861432252401	-4.64087891427531	3.46930382895449e-06	2.33206005226488e-05
INT122549	19.8421779381332	0.530562110084864	0.114415523941481	4.63715142672618	3.53243626228343e-06	2.37194159355479e-05
INT53495	9.56734681233596	-0.47616751429829	0.102761635676063	-4.63370898259463	3.59171818722773e-06	2.40915462923942e-05
INT87780	19.5956484970813	0.520244873127482	0.112343441056871	4.63084331611423	3.64179389396223e-06	2.44011925999317e-05
INT69305	14.4601517827644	0.676967661218426	0.146246323667613	4.62895506868965	3.67515491173171e-06	2.45983007933288e-05
INT71930	40.3406425720703	0.486043696928173	0.105122593246051	4.62358929626606	3.77156268827828e-06	2.51986128766181e-05
INT55468	6.899330840917	-0.794953019737653	0.171936960694589	-4.62351443532682	3.77292472375141e-06	2.51986128766181e-05
INT151244	9.3338010292456	0.654937650593221	0.141929245728502	4.61453625876417	3.93973994355912e-06	2.62845965432319e-05
INT96434	19.2659734136701	-0.797194866872588	0.172868757145283	-4.61156127941965	3.99655800776762e-06	2.65783889685015e-05
INT143812	88.847302657766	-0.453473436072306	0.0983340340467865	-4.61156140361888	3.99655561941964e-06	2.65783889685015e-05
INT145130	215.821192038161	0.529431184653503	0.114797133753675	4.61188504749189	3.99033660019039e-06	2.65783889685015e-05
INT123261	11.169081159619	-0.819068872475647	0.177622066448067	-4.61130133690415	4.00155969419383e-06	2.65833113656881e-05
INT101768	92.7317746981841	0.778721956518689	0.169065329213786	4.60604170080301	4.10406123108305e-06	2.72352488930809e-05
INT74267	9.30140930335119	0.631241167860912	0.137107669963975	4.60398144047498	4.14489418068564e-06	2.74769924538969e-05
INT45387	5.6274977227926	0.685774682965558	0.149083244138743	4.59994472837837	4.22603055020111e-06	2.79851152570642e-05
INT81303	5.82535523010049	0.794872033857333	0.172876485351387	4.5979187524647	4.26732332713774e-06	2.82285926984997e-05
INT50792	38.7308877081593	0.771157192765557	0.16784204837885	4.5945411189508	4.33702604295543e-06	2.86592886185975e-05
INT82911	10.6616816294558	0.575110715180605	0.125180527221062	4.59425062306208	4.34307155817452e-06	2.86688681268705e-05
INT17150	178.693097955309	0.448885164301272	0.0977336919613091	4.59294185344985	4.37040866239668e-06	2.8818825830899e-05
INT120571	521.601978485758	-0.583816894866448	0.127146988703457	-4.59166906601363	4.39715226181449e-06	2.89645573486787e-05
INT119726	206.472683564802	0.330835870852755	0.0720695260620787	4.59050987192259	4.42164542654415e-06	2.90951731759308e-05
INT18544	6.61096408380179	-0.738161010098977	0.160850392822556	-4.58911537078612	4.45128373190413e-06	2.92593339511253e-05
INT36422	4.77600126740919	-0.560855516409055	0.122510083231482	-4.57803555115804	4.69362936675624e-06	3.08198526208689e-05
INT18516	31.3740081177649	0.678650730869255	0.148322072163206	4.57552083092868	4.75036694306441e-06	3.11596098746959e-05
INT138186	42.7079219999859	-0.543128725691965	0.118863542650664	-4.56934661024031	4.89247083603858e-06	3.20406111114039e-05
INT118566	10.6470553677782	-0.739001801445355	0.161734060230278	-4.56924039619829	4.89495068758703e-06	3.20406111114039e-05
INT42905	4.9889084933816	0.827677561975542	0.1813139663754	4.56488586357371	4.99766170243474e-06	3.26786307125659e-05
INT86922	8.6172659401076	-0.699957979404262	0.153355716513533	-4.56427706327133	5.01218497791165e-06	3.27392773740449e-05
INT78934	146.747988915181	0.78296673266024	0.171608760166991	4.56251028151675	5.05456175716138e-06	3.29815441853271e-05
INT105710	9.83784214397706	0.666289701569854	0.146143380048519	4.55915075557065	5.13608929773018e-06	3.34785005634701e-05
INT53479	11.0169454862065	0.642581318592932	0.140986947581043	4.55773622748701	5.17079185175537e-06	3.36695193854384e-05
INT148842	19.0488835923638	-0.72544603620526	0.159209614745865	-4.55654664677908	5.20014947448033e-06	3.38253727026155e-05
INT31715	11.4054683831143	-0.472934997891984	0.10392155948599	-4.550884342298	5.3420908508447e-06	3.47124611745513e-05
INT64926	38.6750562372153	-0.657822439053214	0.144557280734093	-4.550600535045	5.34930201889247e-06	3.47231487969316e-05
INT13318	22.2561062869933	-0.567768440151052	0.124806235500853	-4.5491993078116	5.38504216570519e-06	3.49188077231487e-05
INT77503	23.9621374431577	0.832120387965781	0.183082485782428	4.54505729704073	5.49203124160078e-06	3.55755876273163e-05
INT115714	157.450752620495	-0.633507078126529	0.1394192480678	-4.54389969036737	5.52229444526123e-06	3.57345153003522e-05
INT46253	25.7947139365012	0.608184009920213	0.133919776540458	4.54140550134862	5.58804325877528e-06	3.61225013971401e-05
INT76902	26.7063601154631	-0.481678792547619	0.1060994217956	-4.53988140930277	5.62858769092211e-06	3.63469254823728e-05
INT77504	17.5426799050532	0.748509137495846	0.164997280311864	4.53649378996476	5.7197172887015e-06	3.68972041850258e-05
INT64810	15.6804423238958	0.441593289835091	0.0973524800606403	4.53602506643924	5.73243699416646e-06	3.69410557537297e-05
INT144256	4.22246605261569	0.793982198772772	0.175087727507916	4.53476785651282	5.76668762161888e-06	3.71234235125476e-05
INT117057	16.3675513010598	0.652977590948707	0.144031770610848	4.53356636649946	5.79960323607047e-06	3.72968298831006e-05
INT24144	4.24370210193955	-0.922194012198564	0.203426184409929	-4.53331027602734	5.80664221599213e-06	3.73036396944994e-05
INT103997	46.0675656775492	0.51280852654987	0.113166269790837	4.53146089817828	5.85771806278279e-06	3.75930506951019e-05
INT73696	106.302883293923	0.469878966223577	0.103708804324399	4.53075290265428	5.87738496700771e-06	3.76805009498398e-05
INT122329	73.5496420492409	0.577141513811299	0.127404055269652	4.5300089749088	5.89811808998301e-06	3.77746002518624e-05
INT61870	6.45257667070158	0.737569460139889	0.162846169935854	4.52924045085261	5.91961020774439e-06	3.78733625393944e-05
INT102205	18.1773129524839	0.782309734680784	0.172832032759908	4.52641632565614	5.99923371614336e-06	3.83434630341212e-05
INT58821	4.29903368944631	0.86809865650162	0.191796110156275	4.52615361069782	6.0066926001912e-06	3.83518407778841e-05
INT103026	12.2886935180411	0.581457679302807	0.128486772054931	4.52542833790095	6.02733031540433e-06	3.84442602326096e-05
INT120248	18.7260917270161	0.715404570739844	0.158260331331027	4.52042887009671	6.17144787573067e-06	3.93232807444412e-05
INT81118	20.4406172446609	0.57297169597494	0.126782604383728	4.51932423032381	6.20373270581387e-06	3.9488657774354e-05
INT14636	174.59211161723	-0.344041382574615	0.0761727332785458	-4.516594951589	6.28419455686363e-06	3.99600465297812e-05
INT70510	41.4909355694204	0.590830340785278	0.130869593366619	4.5146494734657	6.34215774077173e-06	4.0263408959726e-05
INT139293	24.7688475006478	0.606607177125878	0.1343668189102	4.51456082718817	6.34481099830245e-06	4.0263408959726e-05
INT119578	15.90280331122	-0.75474471465162	0.1672731260811	-4.51205003657128	6.42040364577809e-06	4.07017052259794e-05
INT104366	722.30236072382	0.412739201832951	0.0914871520656473	4.51144442158158	6.43876553256751e-06	4.0776669433661e-05
INT16093	154.454171268048	-0.55639806297139	0.123407883373507	-4.50861037205698	6.52536197497606e-06	4.12459530333371e-05
INT22668	4.10983994487352	-0.715324955878082	0.158661810088698	-4.50848856116154	6.52910885910879e-06	4.12459530333371e-05
INT102735	35.5752615443914	0.501284280146485	0.111189650035408	4.50837177729089	6.53270304535701e-06	4.12459530333371e-05
INT22492	247.16201280894	0.71595190978317	0.158815487129517	4.5080736313789	6.5418874879136e-06	4.12621781088018e-05
INT101898	9.77060449582383	0.604673738730775	0.134139044461679	4.50781307677736	6.54992403706704e-06	4.12711375184083e-05
INT134095	2505.781961071	0.436719142128242	0.0969269071256427	4.50565436450107	6.6168716499306e-06	4.15670144534412e-05
INT25269	13.8968529963951	-0.473133701590677	0.105004661341257	-4.50583522242911	6.61123771750226e-06	4.15670144534412e-05
INT46844	39.0876756873712	-0.34743451740135	0.0771083990144923	-4.50579342642104	6.61253930334357e-06	4.15670144534412e-05
INT145304	3.24067931547306	0.920821762309686	0.204410744700144	4.50476203518786	6.64473603504664e-06	4.17000637692364e-05
INT59645	5.97970153772067	-0.672215410189963	0.149338392732435	-4.50128997567524	6.75422844406672e-06	4.23020853755905e-05
INT122301	10.4049160161632	0.61727061769132	0.13712610807749	4.50148134695474	6.74814881957598e-06	4.23020853755905e-05
INT103501	6.54885382095975	1.15517596283914	0.256715739414385	4.49982523656051	6.80093519395911e-06	4.25518894081414e-05
INT16584	25.0268214080176	-0.504163350962523	0.112065563214189	-4.49882494231458	6.83300936545826e-06	4.27097318854996e-05
INT56366	127.479384666592	-0.241501536678045	0.0536993247717198	-4.49729186921228	6.88244792426893e-06	4.2975685837427e-05
INT54042	35.7063532271262	0.771546403137502	0.171652735814487	4.49480982331296	6.96321510555947e-06	4.343653582848e-05
INT56152	11.3414927958003	-0.405684815792546	0.0902928276905061	-4.49299048627759	7.0229923296554e-06	4.37656604918985e-05
INT53505	63.9164080306635	-0.397050577719364	0.0884190514959198	-4.49055459204611	7.10379642138304e-06	4.42250320125623e-05
INT45419	22.9043988458066	-0.652767933849688	0.145388569307273	-4.48981606298147	7.12847023938727e-06	4.42902364076671e-05
INT151942	242.663902108756	0.233153898830702	0.051927050662673	4.49002775731111	7.12138929012461e-06	4.42902364076671e-05
INT21134	41.9823086881761	0.547520873292651	0.122007761758801	4.48759050571761	7.20332142193366e-06	4.47107652040022e-05
INT76687	15.7621835513598	-0.44391549317434	0.098940361451859	-4.48669771021944	7.23355916723024e-06	4.48538191701613e-05
INT38631	3.91841223973947	0.730462948203766	0.162889031058426	4.48442073390295	7.31122775923185e-06	4.52904059206438e-05
INT28678	7.50308994936555	0.845097318580877	0.188512353100916	4.48298111333039	7.36074463105294e-06	4.55152913810621e-05
INT28588	48.2209652127386	0.897150079250035	0.200125330696811	4.48294114556249	7.36212391848215e-06	4.55152913810621e-05
INT107660	12.8246938153244	1.22171861600554	0.27256450460439	4.48231004172311	7.38393609891112e-06	4.56049439455521e-05
INT68238	51.2353955542539	-0.438083473053113	0.0977585075960352	-4.48128233363988	7.41958800714363e-06	4.57798120559466e-05
INT57423	40.4897572912693	0.859741280354442	0.191870356827218	4.48084474627132	7.43481813008871e-06	4.58284540469302e-05
INT63243	21.6248636827177	0.38233117731217	0.0853340687386488	4.48040487185873	7.45015797982843e-06	4.58776756941458e-05
INT93242	289.114030447107	-0.556769063246311	0.124403734562784	-4.47550119940589	7.62322709142293e-06	4.68971307655781e-05
INT42200	20.1005174490768	0.921618735759127	0.205999355797682	4.47389134878788	7.68087818856559e-06	4.72052395470662e-05
INT91294	9003.94011370986	0.557007446834646	0.124576049267314	4.47122420489853	7.77731099891037e-06	4.77508523732312e-05
INT138020	14.4234996215298	-0.508735504040043	0.11379569248384	-4.47060422882251	7.79989198330007e-06	4.7842405301697e-05
INT49636	8.63342748054328	-0.693367132143961	0.155156542026057	-4.46882305502475	7.86511577316423e-06	4.81950807396841e-05
INT76027	25.6840489019249	0.43260702498855	0.096828737536239	4.46775447037759	7.90449556894798e-06	4.838885511197e-05
INT150175	22.6249539144247	0.507055869269333	0.113672881676285	4.46065817802802	8.1708325394088e-06	4.99702484125805e-05
INT121694	3.52714650998769	1.16664820656773	0.261666633905773	4.45852873617753	8.25241348917952e-06	5.04197407889342e-05
INT72993	28.0558162467793	0.685535825235247	0.153864662646337	4.45544684168954	8.37186387421045e-06	5.10994978936641e-05
INT101730	41.2030327144528	0.583639922216632	0.131069784878382	4.4528944848592	8.47203934436415e-06	5.16603924048324e-05
INT144905	55.8768318412472	0.672251604981968	0.151012412928829	4.45163143839569	8.52203441171764e-06	5.1914502597944e-05
INT151798	16.9108697989093	0.582177269678511	0.13095638487106	4.44558140675405	8.76544795298893e-06	5.32932400884454e-05
INT149014	70.6660633887917	0.364147736567496	0.0819117867801896	4.44560851229734	8.76434273243521e-06	5.32932400884454e-05
INT120325	42.8271360046584	0.545162033632252	0.122643554956189	4.44509321200772	8.78537676674959e-06	5.33623955900525e-05
INT151774	21.8122187044852	0.576856238399539	0.129795095714454	4.44436082291282	8.81535516724298e-06	5.34923983786593e-05
INT149038	14.0032959207534	0.605617496021453	0.13629015223655	4.44358954835066	8.8470309072273e-06	5.36324380945422e-05
INT64767	423.018212491256	0.539419777451806	0.121406003147154	4.44310630008949	8.86693298706567e-06	5.37009009449666e-05
INT44803	13.9376932602855	0.663823081723152	0.149473264105232	4.44108239488104	8.95075119170335e-06	5.41559514392294e-05
INT86725	108.913174449952	0.687152615895546	0.154862090729019	4.43719061689502	9.11405799660982e-06	5.50905947508257e-05
INT45114	7.21797615680754	0.749457878675635	0.169105504522539	4.43189522890868	9.34084058454893e-06	5.62977425762476e-05
INT15933	15.1061300538007	-0.628645403905024	0.141844922173271	-4.43192039780671	9.33975004832847e-06	5.62977425762476e-05
INT148906	85.1560622591818	-0.281695411492836	0.0635565330045268	-4.43220229575411	9.32754407786761e-06	5.62977425762476e-05
INT96593	10.6296953114954	-0.826579462903648	0.186592501011075	-4.42986432158165	9.42923928497536e-06	5.67756705209231e-05
INT32510	23.3718956189198	0.612116411540666	0.138296962322239	4.42610163854796	9.59513275268716e-06	5.77188409944672e-05
INT99728	49.4074361301559	-0.23566057665499	0.0532667606259933	-4.42415821584599	9.6819048743589e-06	5.81847038595865e-05
INT23309	101.223247689543	0.50038896979684	0.11314146877699	4.42268405391788	9.74822432731296e-06	5.85268752201908e-05
INT109238	236.740676597275	0.510444370496057	0.115462058632253	4.42088402495771	9.8297923591077e-06	5.89598507078017e-05
INT143780	44.98369411025	-0.500963699421263	0.113395494086923	-4.4178448487314	9.96899376180663e-06	5.97373516677712e-05
INT103490	20.5787199384194	-0.537491492899523	0.121693775795004	-4.41675417981064	1.0019406496734e-05	5.99818212347663e-05
INT98634	17.2452790105229	0.698003954587525	0.158264538691352	4.4103622982074	1.03197813436812e-05	6.17208015550177e-05
INT57549	366.982055860178	-0.486687649022807	0.110367050213057	-4.40971873474271	1.03504964996526e-05	6.18452080122919e-05
INT108333	14.8169291669281	-0.616495125849897	0.139828702054248	-4.40893119075596	1.03882021633815e-05	6.20111053542332e-05
INT40526	75.6455946194032	0.519308386172911	0.117899707916729	4.40466219424134	1.05948845889387e-05	6.31844073286803e-05
INT103082	94.3949949491636	-0.420174031030252	0.0955337440329434	-4.3981740199082	1.09165435768423e-05	6.50404955418739e-05
INT118561	24.6406310481393	-0.593291452781478	0.13493340529734	-4.39692047698714	1.0979754895882e-05	6.53546861073586e-05
INT109030	7.86505665083027	0.995228527007061	0.226493051851545	4.39407972505657	1.11242988407174e-05	6.61519315237326e-05
INT95470	166.736598614188	1.28365319577608	0.292258556827883	4.39218344779566	1.12217949046312e-05	6.66681491572282e-05
INT76065	27.1448307467128	0.636933914848172	0.145231183435791	4.38565533778611	1.15637099786989e-05	6.86340845357977e-05
INT73033	100.3823297577	0.560622923062266	0.127844518936866	4.38519326228699	1.15882847224459e-05	6.87145628313857e-05
INT96855	7.25700258363192	1.05810850594279	0.241506687791123	4.38128035136626	1.17983944591202e-05	6.98940025033161e-05
INT58532	8.22279770009895	0.568213270786009	0.129728517397562	4.3800182271773	1.18669382264667e-05	7.0228151196179e-05
INT47384	42.0215930662681	0.532432043618858	0.121564608379828	4.3798277369946	1.18773163693441e-05	7.0228151196179e-05
INT135067	71.9902159295762	0.478349862336868	0.109231496825513	4.37923013268769	1.19099308438188e-05	7.03543073899067e-05
INT67935	7.75906857859374	0.618421430051347	0.14130984836335	4.37635053192614	1.20682880127517e-05	7.12223090099764e-05
INT86450	65.0054030751824	0.58583810239188	0.133915292228175	4.37469158782617	1.21604281205046e-05	7.16982519997236e-05
INT151243	10.8746463284	0.539476713392907	0.123337073331118	4.37400287539331	1.21988770651624e-05	7.18570303422879e-05
INT98607	18.7256885538652	-0.838783558688831	0.191807052677835	-4.37305900371494	1.22517593489433e-05	7.20621050666887e-05
INT83382	65.8315398164846	0.488618250068377	0.111738307299278	4.37288036554618	1.2261792496586e-05	7.20621050666887e-05
INT120569	88.3616747960549	-0.617021137628876	0.141105528959887	-4.37276371930317	1.22683481213247e-05	7.20621050666887e-05
INT30509	29.8080407148898	-0.734656155701272	0.168337041740513	-4.36419785036811	1.2759006385328e-05	7.48736423628185e-05
INT151734	185.077932979044	0.592536102936135	0.13578838674845	4.36367289666544	1.2789677098616e-05	7.49830881026e-05
INT35031	83.6401587371129	0.525353635269252	0.120456773131199	4.36134574763222	1.29264912449486e-05	7.57140397990512e-05
INT143992	6.11941409573732	0.646019021914858	0.148156663936542	4.36037775655884	1.2983810114717e-05	7.59784310465334e-05
INT86366	158.868770875763	-0.659813635100042	0.151337986961666	-4.35986792441724	1.30140968569516e-05	7.60842888412969e-05
INT77034	46.3377572858419	0.404703310040269	0.0928409348190657	4.35910421226348	1.30595915612416e-05	7.62787754297987e-05
INT129081	14.8036420767647	0.689691745844209	0.158439961473134	4.35301636930249	1.3427711998652e-05	7.83555354982146e-05
INT45093	23.3932168745587	-0.367430017651077	0.0844197491674348	-4.35241778463865	1.34644370526808e-05	7.84964096585258e-05
INT98462	15.4263676954124	0.56509208114484	0.129856006033121	4.35168228569041	1.35096934341194e-05	7.86867111503612e-05
INT122048	30.9014851538346	-0.685307007181495	0.15755361020021	-4.3496750490874	1.36339413303852e-05	7.93363115848347e-05
INT67381	107.418165313496	0.359274234837092	0.082614284684295	4.34881493206696	1.36875154942726e-05	7.95738319229008e-05
INT43899	51.3539932891006	0.580222322429479	0.133472628250824	4.34712592411919	1.37933037231729e-05	8.01141793530286e-05
INT39383	14.8096689678675	-0.746733081960079	0.171813481424615	-4.34618445402794	1.38526091906051e-05	8.03837917497625e-05
INT52792	30.8625757905308	-0.443220046509247	0.102118555417212	-4.34024986642676	1.42320791019411e-05	8.25090236411791e-05
INT77994	4.37142901544553	0.845025731212117	0.194908375094431	4.33550241646985	1.45427576750373e-05	8.42318685022124e-05
INT152577	232.384035666089	0.347706019279277	0.0802282872196334	4.33395790100062	1.46452193112914e-05	8.47466401334282e-05
INT83040	44.3789239281086	0.414406925648359	0.0956450512701427	4.33275867538505	1.47252491278184e-05	8.51307729928928e-05
INT14762	5.2734025306216	-0.82031445766784	0.189532436073613	-4.32809536278654	1.50404349134987e-05	8.68724379540786e-05
INT98565	27.8622900882499	-0.528416737886695	0.122160433647585	-4.32559644811921	1.521196909848e-05	8.77819271381295e-05
INT20547	34.6047804237738	0.370103524238236	0.0855729848887945	4.32500426062268	1.52528914296814e-05	8.79367252664994e-05
INT20696	63.7699833464419	0.518805749167355	0.119972372925824	4.32437682538897	1.5296364015258e-05	8.81059268025664e-05
INT88948	14.1672985597979	0.679644066383067	0.157252708651445	4.32198638873379	1.54630730295906e-05	8.89839940577363e-05
INT141356	570.784966788544	0.372087935274383	0.0860989009367754	4.32163397239665	1.54877965652839e-05	8.90441244002222e-05
INT26353	76.8538699886544	-0.920880914616943	0.213302655885996	-4.31725011013987	1.57985108217827e-05	9.0746878919227e-05
INT120587	131.010122444433	-0.329316337694497	0.0763216548832348	-4.31484797071448	1.59712777674585e-05	9.15751457975823e-05
INT54436	15.4799491294745	0.44617299382144	0.103404367137882	4.31483704384075	1.59720677505241e-05	9.15751457975823e-05
INT31355	231.965329563158	-0.515557578714528	0.119562949150058	-4.31201791507731	1.61771322606435e-05	9.26657034360828e-05
INT31246	12.1738568042111	-0.624515464657624	0.144853573555326	-4.31135697469758	1.62255711782795e-05	9.28579018441356e-05
INT36246	60.3344285977281	0.412098484068787	0.0956118666103375	4.31011859383813	1.63167018996518e-05	9.32938464253236e-05
INT31815	17.8319917486432	-0.572383250804726	0.132824540150969	-4.30931852016315	1.63758373861118e-05	9.35462212587594e-05
INT95756	18.3030095414047	-0.425314758199211	0.0987150240824008	-4.30851090958744	1.64357370788358e-05	9.38024957893664e-05
INT39384	89.5530669129713	-0.593859793680314	0.137882192204908	-4.30700864400077	1.65477145912017e-05	9.43552501096126e-05
INT18825	9.32001786148969	0.611046280117596	0.141927117710014	4.30535256388484	1.66719997939989e-05	9.49771093287353e-05
INT16887	26.0131432312649	0.557281385447469	0.129527763191437	4.30240877875601	1.68951237175734e-05	9.61603848085974e-05
INT85339	13.6159988619105	-0.603938607739718	0.140434547576276	-4.30049883139825	1.70414070138891e-05	9.69045551072384e-05
INT91550	42.9876300348848	-0.444573896374466	0.103402722803552	-4.29944090755793	1.71229522514203e-05	9.72795775449543e-05
INT69346	34.3075511024653	0.711343032436412	0.1656651090529	4.29386149264095	1.75592042275791e-05	9.96672574810179e-05
INT83348	12.3968796609116	0.654126709924332	0.152365181995578	4.29315084560013	1.7615523824855e-05	9.98960341994956e-05
INT133299	145.661024887937	-0.443163835265779	0.103253959560514	-4.2919790887637	1.770876294668e-05	0.000100333572444496
INT107142	14.6772589886449	0.486911360323151	0.113527876582283	4.28891453783379	1.79548437944686e-05	0.000101635495090649
INT118621	12.8274608271946	0.675994142413483	0.15769820121947	4.28663191581175	1.81402498193225e-05	0.000102591911489514
INT31817	9.03753005809212	-0.593697103987892	0.138557601485505	-4.28483964519261	1.82871038724904e-05	0.000103328762641844
INT112615	7959.05809621973	-0.442743853677589	0.103367108002173	-4.283217962026	1.84209558191334e-05	0.000103990879999777
INT74658	26.1791346649452	0.507757794500901	0.118553949679911	4.28292600855407	1.84451522616575e-05	0.000104014771939289
INT68825	13.3594333038664	0.495212558856075	0.115629178173	4.28276466788647	1.84585367965363e-05	0.000104014771939289
INT13980	12.6999344279971	0.477643031760836	0.111561781452586	4.28142169784046	1.85703067875797e-05	0.000104550156805887
INT47304	51.8787139845644	-0.680578978916292	0.159000567493165	-4.28035565939442	1.86594875614847e-05	0.000104957514344943
INT87455	30.544218526267	-0.502333713497392	0.117405181302244	-4.27863325898882	1.88044397327918e-05	0.000105677563110951
INT102187	4.42711168165099	0.775751973319415	0.181606272803238	4.27161441807633	1.94062912966088e-05	0.000108961696767098
INT42581	4.10694202370764	1.09032858824179	0.255389552793914	4.26927639096353	1.96108139235012e-05	0.000110011022711151
INT100091	6.93342842383787	0.666441904270023	0.156237341576613	4.2655737581353	1.99389127275947e-05	0.000111751067021326
INT13028	6.42205551081354	0.721489167784883	0.169161612929782	4.26508801429061	1.99823414803365e-05	0.00011189393730192
INT94850	11.9469712691437	0.654869242868666	0.153551432431993	4.26482014851086	2.00063289921247e-05	0.000111927784980156
INT57864	12.7108264563887	-0.453485533479886	0.106359006722842	-4.26372478883347	2.01047046114902e-05	0.000112377372192182
INT50425	9.33536683021666	0.625789756547355	0.146831045773741	4.26197166443712	2.02631141139862e-05	0.00011316141973415
INT12833	21.8437133859333	0.461057227349162	0.108210176320614	4.26075664069804	2.03735982179815e-05	0.00011367665982448
INT86124	6.66292581262083	-0.600958029545031	0.14106374609685	-4.26018765397335	2.04255340938631e-05	0.000113864594886075
INT76929	7.99388164649262	0.695131136012357	0.163210027869029	4.25912025804063	2.05233039276235e-05	0.00011430747312546
INT57757	5.88182632113974	0.676479347573885	0.158860295948831	4.25832863733164	2.0596101294659e-05	0.000114610597570101
INT120876	7.29044275432263	1.28508763305136	0.301816101562148	4.25784981781944	2.06402527495615e-05	0.00011475391858446
INT83637	80.2710914128739	-0.588174710229843	0.138226210382933	-4.25516049814578	2.08899113873754e-05	0.000116038528258635
INT118316	11.2716678451102	-0.540083482650324	0.126964747404116	-4.25380661713361	2.10166821747701e-05	0.000116638846446811
INT119761	4.56972401451422	0.762368063552107	0.179268807953826	4.25265316511989	2.11252632462452e-05	0.000117137237448958
INT21749	22.0229080293371	0.512878207881782	0.12065536960406	4.25076985437806	2.13036988207501e-05	0.000118021734674813
INT39453	62.8448236793824	0.45226343248912	0.10649565108966	4.2467784164102	2.16866246284543e-05	0.000120036525671959
INT60836	41.7303783309333	-0.688455130767057	0.16226303337594	-4.24283409747434	2.20714603158784e-05	0.000122058306250398
INT148841	72.0900785297805	-0.434737241317574	0.102531263381378	-4.24004568928908	2.23474295571859e-05	0.000123474991654319
INT80653	55.5261332130652	-0.527441294438172	0.124449625291133	-4.2381911010523	2.2532793648075e-05	0.000124388997147515
INT42153	73.762600246969	-0.382420574524328	0.0902370551868342	-4.23795494802588	2.25565016469629e-05	0.000124409776546202
INT119541	23.9630779439696	-0.715576216229379	0.168933432188197	-4.23584726220564	2.27691516069716e-05	0.000125471702936651
INT90521	41.3774124741332	-0.557913520379196	0.13172187577638	-4.23554187253109	2.28001209673481e-05	0.000125499545149033
INT48622	12.0848744276455	-0.679431796857604	0.16041735598009	-4.23540079380145	2.28144411989425e-05	0.000125499545149033
INT72262	159.66454340977	-0.266607506938508	0.062959748220815	-4.23457072927692	2.28988705962644e-05	0.000125852999805725
INT52992	58.1991306977172	-0.402933192682182	0.0952009534270331	-4.23244913183576	2.31160206329665e-05	0.000126934627384194
INT57938	22.3424306997664	-0.435465187230627	0.102957989074441	-4.22954246819813	2.34167071746391e-05	0.00012847266434072
INT87651	7.29853979998111	1.28926071581786	0.304953215459524	4.22773281427812	2.36057869430208e-05	0.000129396220518949
INT89810	63.6517253687529	0.305305165826013	0.0722435833802436	4.22605235705272	2.37826678455272e-05	0.000130251345057418
INT46350	5.98069789890992	1.00649622842601	0.238348957005968	4.22278427843428	2.41302753122659e-05	0.000131954003910511
INT95888	58.5069121571807	-0.353886770011918	0.0838051671966049	-4.22273210411606	2.41358638124227e-05	0.000131954003910511
INT98200	20.9885084020067	0.574648839126049	0.136138775954098	4.22105190162577	2.43164935809154e-05	0.000132825119927977
INT103768	4.97241436179899	0.717765032353252	0.170113880727674	4.21932078254263	2.45039418654587e-05	0.000133731924196615
INT39344	37.0109049080927	0.463200194565463	0.109834683116244	4.21724888189676	2.47300978862832e-05	0.000134730437218022
INT31273	14.790370006679	0.581914648211857	0.137983338093034	4.21728200124791	2.47264672142542e-05	0.000134730437218022
INT96620	68.8721867894079	0.618822894505272	0.146823118508991	4.21475106093306	2.50053849507206e-05	0.00013609883148761
INT71638	9.42623710801947	-0.735154245483931	0.174431409220988	-4.21457493674524	2.50249053729222e-05	0.00013609883148761
INT69431	18.7551492042922	-0.387004854128789	0.0918335402692421	-4.21419944166531	2.5066571133528e-05	0.000136206681821383
INT42185	133.13295980504	0.538387135832726	0.127792333726037	4.21298461445214	2.52018236064192e-05	0.000136822433121708
INT34460	86.3587359495187	-0.284488824244253	0.0675321530474675	-4.21264259180793	2.52400276638953e-05	0.000136910689189025
INT59809	21.2222680138252	-0.594675162351811	0.141197560090291	-4.21165324649759	2.53508482978961e-05	0.000137392347247851
INT93829	36.6513852140306	0.625142078014834	0.148477452855577	4.21035023157965	2.54975106929142e-05	0.000138067249741666
INT133953	185.38350752776	-0.331344486869731	0.0788014943107356	-4.20479953797768	2.61313657656824e-05	0.000141376808019364
INT52802	10.6483100106281	-0.521278598524247	0.124088714553343	-4.20085420661007	2.65909793494922e-05	0.000143640202153915
INT119928	19.1987193909333	0.558553310091644	0.132963132876431	4.20081339848343	2.65957732426695e-05	0.000143640202153915
INT32693	24.8642410206214	-0.382929116016397	0.0911619505847018	-4.20053666645279	2.66283037473542e-05	0.000143691486830446
INT87798	13.4198677903208	-0.512638788774196	0.122207623313338	-4.19481841537659	2.73090274381827e-05	0.00014723743574709
INT118720	35.7150759156475	0.432719813643572	0.103214517908331	4.19243166962121	2.75980221741129e-05	0.000148538794065674
INT22832	212.189668274665	-0.33459754337979	0.0798097309799256	-4.19244043641684	2.75969553615839e-05	0.000148538794065674
INT85790	10.0969406927891	-0.528233974068668	0.126031986912861	-4.19126911356155	2.77398390141997e-05	0.000149173375664291
INT47297	420.583886889791	-0.425562162587563	0.101547072328339	-4.19078711803294	2.77988391998339e-05	0.000149361893995318
INT83543	3.44698697177265	-1.10272879129357	0.263196458949925	-4.18975542335611	2.79255282988891e-05	0.000149913464310215
INT122431	200.612890363875	-0.582131726412379	0.139003114887675	-4.18790418389392	2.81542324840162e-05	0.000151011265894491
INT32176	37.4775379298258	-0.512658940303885	0.122509414381724	-4.18464934218445	2.85606632413467e-05	0.000153059636855258
INT21132	10.1981710266404	0.51462143916172	0.123008646384969	4.1836200485546	2.86903472942701e-05	0.000153530675584778
INT30032	5.45534205022167	0.790742683620635	0.189011861334009	4.18356116933471	2.86977825796491e-05	0.000153530675584778
INT40519	17.4519677119938	0.514005236293315	0.122889196595797	4.18267228146965	2.88102544098238e-05	0.000154000314488844
INT24076	12.8289033372613	0.418319805317337	0.100098172480355	4.17909533162991	2.92670992093435e-05	0.000156308360332093
INT95108	36.0554634207539	-0.626028555711916	0.149844315710219	-4.17785988574021	2.94264829309428e-05	0.000157025150148179
INT90343	6.85845326206764	0.576706703975836	0.138045912151807	4.17764419812475	2.9454393042162e-05	0.000157039746835048
INT51618	11.9881326918819	0.566572452662052	0.135685058338722	4.17564365302237	2.97144665729194e-05	0.000158209103370445
INT148949	10.2515536838525	0.656064785418955	0.157119918295767	4.1755672516578	2.97244419926518e-05	0.000158209103370445
INT79270	3.87226183250651	0.870590202488617	0.208543355026058	4.17462451575038	2.9847793480316e-05	0.000158730209488671
INT99081	62.4344902302742	0.35662913737293	0.0854981121523952	4.17119312222076	3.03008920556414e-05	0.000161002525249652
INT138359	42.2054333401955	0.446826476572159	0.107135588030081	4.17066340688494	3.03714181365972e-05	0.000161239920286037
INT65013	13.7558738758454	0.632005963186313	0.151593233559554	4.16909085152554	3.05817076404799e-05	0.000162192365513201
INT149180	95.8892954227485	0.395281437638265	0.0948159610664558	4.16893351279976	3.06028236949402e-05	0.000162192365513201
INT24190	6.46478768356195	1.0294604943918	0.246949338700789	4.16871128227287	3.06326723302785e-05	0.000162212741932323
INT113547	5.93595227702742	0.690488632015027	0.165770104593858	4.16533870028463	3.10890665447127e-05	0.000164489904245901
INT92719	44.4809468834402	-0.59145236208193	0.142016980506256	-4.1646594651819	3.11817623181127e-05	0.000164840536729141
INT139019	61.8842552728749	0.381856091494043	0.091767005940453	4.16114798102738	3.16651807877473e-05	0.000167112857659871
INT135705	25.091427497308	0.499983359235321	0.120154480573491	4.16117115940184	3.16619666499162e-05	0.000167112857659871
INT92909	154.599709372334	0.434499746793629	0.104433574042247	4.16053698035711	3.17500199420653e-05	0.000167418955535591
INT78737	18.6537916790033	0.454586306255192	0.109349071063917	4.1572031827273	3.22167442134214e-05	0.00016973652905686
INT28587	26.3578567660367	0.839191156373144	0.201882423077249	4.15683120690519	3.22692223637647e-05	0.000169869543548662
INT108161	18.6008127624741	0.521227363841523	0.125438687678973	4.15523610367691	3.24951808995736e-05	0.000170914787901805
INT109063	615.427515767153	-0.507974574654968	0.122286866915147	-4.15395853593538	3.26772413786751e-05	0.000171727575164427
INT87308	16.1828911132924	-0.514681963232501	0.124103203991756	-4.1472093119102	3.36552359203005e-05	0.000176718317904743
INT69786	10.128419076573	-0.485735175794622	0.117171113109337	-4.14551985472189	3.39043619194448e-05	0.000177876711230863
INT19356	97.4000215552619	0.707055131438607	0.170574009185173	4.14515162548027	3.39588927097625e-05	0.000178013086322268
INT39064	32.4704370715766	-0.436481474268025	0.105313341989397	-4.14459807297703	3.40410246498382e-05	0.00017829379661267
INT152213	78.7958003315521	-0.315239845646569	0.0761230829286022	-4.14118600454268	3.45514623075518e-05	0.000180815454592708
INT85041	8.78669436237726	0.698509792243935	0.168756369838595	4.13916104566611	3.48578198767497e-05	0.000182265784066358
INT43989	5.22634926005565	-0.605219312855749	0.146224704514622	-4.1389675900848	3.48872225374396e-05	0.000182266745551548
INT89248	15.1185254923392	-0.491863844333318	0.118859722887082	-4.13818770888936	3.50059930837108e-05	0.0001827235010992
INT100415	16.99992134239	0.477693946310538	0.115440523068269	4.13800919827814	3.503323297766e-05	0.0001827235010992
INT64525	12.2878828995052	0.487028104813206	0.117710833363382	4.1374960222201	3.51116534288825e-05	0.000182979527225872
INT145947	6.33926426878469	-0.680916111939716	0.164648300037858	-4.13557936391176	3.54060220612574e-05	0.000184359570632825
INT51791	6.71447284380477	1.01508927283159	0.245508950084378	4.13463245426579	3.55523159837775e-05	0.00018481278925567
INT143637	3.9886439101709	0.900672309576058	0.217830416239163	4.13474080032597	3.55355478959378e-05	0.00018481278925567
INT51018	5.33332760570526	-0.678278733926593	0.164070799927628	-4.13406123591635	3.56408444154494e-05	0.000185118723949686
INT87570	23.264712701891	0.507985389579982	0.122888070092767	4.13372420281733	3.56931765514291e-05	0.000185236302269397
INT133022	18.0462414123893	0.462787249335109	0.112042979832023	4.1304439602457	3.62063348428591e-05	0.000187743239193479
INT117724	1019.47352191618	0.374819342018994	0.0907752066769674	4.12909378827223	3.64195830799553e-05	0.000188692158847808
INT29517	18.7780511080568	-0.515782771512909	0.124978730259231	-4.12696440780821	3.67583259059697e-05	0.000190131373964709
INT83934	37.4352778510566	0.474648513651805	0.115008969982616	4.12705646980014	3.6743618980158e-05	0.000190131373964709
INT53518	68.7455453553006	0.28537056278603	0.0691956346478078	4.12411222526551	3.72167413887183e-05	0.000192343026332084
INT77036	65.7387724870014	0.537214484984673	0.130330876932673	4.12192795466413	3.75714714135351e-05	0.000194015594931815
INT77866	46.8208567203359	0.461456167765896	0.111994275655583	4.12035494729228	3.78289165755283e-05	0.000195059402406517
INT43800	7.97870010431234	0.729154408873531	0.176965870387627	4.12031092366221	3.78361457056566e-05	0.000195059402406517
INT123166	53.0531016369833	0.556457129430587	0.135063617997441	4.11996315277984	3.7893299357012e-05	0.000195192734425302
INT81585	28.3652965091503	0.527560477549969	0.12821231602956	4.11474103180802	3.87614340176167e-05	0.000199499855942156
INT22493	243.941881820597	0.51053672324444	0.124081004166061	4.11454377465525	3.8794593579582e-05	0.000199505914879994
INT24179	46.9538512139658	0.568376168072254	0.138201320281729	4.11266814899884	3.91112403367199e-05	0.000200968630329867
INT65173	23.2362274183172	0.54405363714246	0.132300867165605	4.1122454357117	3.91829415559011e-05	0.000201171349321573
INT90478	7.89810038742863	1.05045199812378	0.255489012472936	4.11153492651688	3.9303740279469e-05	0.000201625601861289
INT125241	18.5752117369486	0.902690067584873	0.219613865003323	4.11035099068638	3.95058151888707e-05	0.000202495706777465
INT57326	118.804270301842	-0.318184482116765	0.0774488815989545	-4.10831603436685	3.98554486465433e-05	0.000204120105629833
INT80486	67.6477580365368	-0.789901744338336	0.19229324497311	-4.10779767354176	3.99449783202132e-05	0.000204410807843716
INT17449	79.0145029282533	0.486135136827129	0.118391588454161	4.10616280408597	4.02285998163064e-05	0.000205693447257475
INT106252	60.0115707383718	0.801964349662312	0.19538798835687	4.10447109060536	4.05240940685942e-05	0.000207034642751753
INT35420	42.6748311620577	0.459255098857269	0.111902600314084	4.10406100991623	4.05960330352942e-05	0.000207232450142525
INT47600	83.5421690551121	0.674932794833117	0.164542013128744	4.10188730525026	4.09793862458845e-05	0.00020901832494017
INT104064	25.1279011376419	-0.522719276748174	0.127491729947045	-4.10002497389666	4.13105556305368e-05	0.000210535331718373
INT128862	28.3028301858244	-0.343844836027856	0.0839618523029576	-4.09525071918577	4.2171176544442e-05	0.000214745958599371
INT39141	19.1079226180219	-0.594864406957967	0.145361020978755	-4.09232408353068	4.27071210966893e-05	0.000217297733606156
INT37416	42.5326879626808	0.411969757194004	0.100684602829913	4.09168577533095	4.2824867508649e-05	0.000217719253071681
INT41590	14.4400688318521	-0.509074906283057	0.124498654517434	-4.0889992607251	4.33238233744253e-05	0.00022007655554533
INT106475	42.4542524109446	0.626004533159839	0.153168566872309	4.08703003457436	4.3693057346213e-05	0.000221591294085916
INT95412	43.5588820320199	0.610809827436397	0.149448769062702	4.08708503433795	4.36827043789548e-05	0.000221591294085916
INT38865	39.3158712549215	0.569485597039178	0.139374005324982	4.08602447573558	4.38827510732642e-05	0.000222372543619027
INT137988	20.3757592209734	0.420371927714715	0.102947431056545	4.08336491159088	4.43882372597706e-05	0.000224751480540949
INT125381	377.741371768616	0.477790908635275	0.117028686858887	4.08268195994881	4.45189298723663e-05	0.000225230401089879
INT53372	12.9440340838115	0.503989434957088	0.123526139035492	4.08002256763066	4.50313287161645e-05	0.000227638110641357
INT34857	34.939496362976	0.764744116326852	0.187481171692284	4.07904489514306	4.52211041698907e-05	0.000228412346406298
INT98568	103.912339764647	-0.366207513669187	0.0897973332336189	-4.07815578126862	4.53943478921012e-05	0.000229101894944116
INT51715	11.1960481759477	0.472099192504959	0.115824532967312	4.07598615258993	4.58197455818086e-05	0.000231061902133648
INT61275	37.2648838501204	-0.493174789018196	0.121059200609493	-4.07383153477986	4.62459395381139e-05	0.000233022755120157
INT153517	113.597391869941	0.567872431906698	0.139431093786337	4.07278187731138	4.64549261205009e-05	0.000233886867747929
INT20723	20.723487950434	-0.527775350425048	0.129603573968939	-4.07222836734068	4.65654901610436e-05	0.000234254457761766
INT16615	1024.62495008095	-0.324308122468652	0.079673406561226	-4.07046888624542	4.6918607471991e-05	0.000235834565041057
INT82839	6.22955454150927	0.915377912777032	0.224892704017459	4.07028728111148	4.69551987465522e-05	0.000235834565041057
INT35073	4.56727618179094	0.651919012435613	0.160260589710389	4.06786854842924	4.74451320063543e-05	0.000238103566738245
INT69117	28.4488650367029	0.403597040738107	0.0993361708218363	4.06294139787183	4.84581983098514e-05	0.000242992155190396
INT107616	25.5023474050865	0.400063817875199	0.0985501085476501	4.05949647109484	4.91786511068039e-05	0.000246109645110003
INT58988	24.4987262120313	0.614139010040764	0.151287997406717	4.05940339331571	4.91982570458758e-05	0.000246109645110003
INT87475	9.74561729643552	-0.436669634837754	0.107565521078989	-4.0595688140356	4.91634178776659e-05	0.000246109645110003
INT77058	3.11864979667509	0.785586351248525	0.193588316723732	4.05802563162748	4.94893372659591e-05	0.000247367376494433
INT89691	29.8335681195933	-0.478237818036409	0.117905357769651	-4.05611608397584	4.98954683456831e-05	0.000249197703395013
INT30268	73.1828706877013	-0.435280824016924	0.107335537096394	-4.05532814007362	5.00639707971155e-05	0.00024963952824333
INT13873	6.54370662848578	0.638004657328044	0.157318085161076	4.05550739239419	5.00255902117209e-05	0.00024963952824333
INT132577	33.1215668830649	0.473001961522363	0.116663701658485	4.05440556744035	5.02619492064914e-05	0.000250426548841927
INT106540	15.7651901773791	0.56017583118131	0.13824004323884	4.05219658542411	5.0739003027828e-05	0.000252601676686026
INT151510	38.9762840354899	0.460128698746196	0.113612058013318	4.04999880111546	5.12178953462853e-05	0.000254782480996912
INT26135	188.098832792513	0.261218883637864	0.0645384095559884	4.04749490164072	5.17687092446252e-05	0.000257317297424679
INT84035	31.4293574301059	0.632141668050397	0.156266913025073	4.04526880203342	5.22631218159248e-05	0.00025956795691699
INT30025	10.2161563438945	0.803759324280489	0.198794212146408	4.04317266384262	5.27327578707061e-05	0.00026169207923426
INT26233	13.8223245143294	0.384800397797707	0.0951847243770419	4.04266966486609	5.28460473665665e-05	0.000262045821520383
INT66897	42.162593046514	0.313510887733905	0.0775606253561986	4.04213976220667	5.29656457709352e-05	0.000262430260777676
INT56700	26.5894518040748	-0.429206750345745	0.106262237375248	-4.03912773669607	5.36503433360273e-05	0.000265611779150903
INT104977	11.6908025088776	-0.728383272893818	0.180634454887223	-4.0323606775273	5.52193520744342e-05	0.000273162821760762
INT104239	406.501709757042	0.370637445849151	0.0919213048568697	4.03211688983603	5.52766799441851e-05	0.000273229738107628
INT120184	7.89931663636505	-0.645184440141346	0.160160596026298	-4.02835938519739	5.6167438604574e-05	0.000277412891540248
INT32487	18.8023358991667	0.517105520171594	0.128436281777314	4.02616389244407	5.66941804746514e-05	0.000279792957120946
INT81363	65.0569675803431	0.34498818743911	0.0857057806086913	4.02526159833058	5.69120123220773e-05	0.000280645954834085
INT68548	16.4089449973713	-0.544359232597811	0.13525513097671	-4.02468452521438	5.70517447045619e-05	0.000281112783149334
INT44034	12.9721389405291	0.443807543588219	0.110342746516764	4.02208171898996	5.76860356786763e-05	0.000284013804706853
INT13887	45.7225487461921	0.294942471388634	0.0733466727753453	4.02121132736338	5.78996318713736e-05	0.00028484061799182
INT107913	61.9635307148598	-0.504856669593392	0.125624516773228	-4.0187750174971	5.85014979418084e-05	0.000287574739291569
INT105574	35.2794969980837	0.872982839584103	0.217263116189278	4.01809039148444	5.86716914790993e-05	0.000288184260981592
INT92913	14.2025505293962	0.859207835980937	0.213866357960055	4.01749879773711	5.8819135355826e-05	0.000288552879994305
INT79402	3.60926053416161	-0.972035097017037	0.241955169221098	-4.01741818596483	5.88392535031671e-05	0.000288552879994305
INT26582	26.9487827245319	0.462678472886265	0.115255431813224	4.01437455577845	5.96036328221444e-05	0.000292071847246297
INT53916	6.87308937047593	0.662449593266066	0.1650691748834	4.01316353422135	5.99103767906596e-05	0.000293182403148853
INT29102	396.495577188014	0.79847101655101	0.198965701579751	4.01310884344033	5.99242648308412e-05	0.000293182403148853
INT66948	10.6076612943516	-0.534840893452218	0.133330305189173	-4.01139780407291	6.0360304700421e-05	0.000295084310910052
INT50063	14.5990961991221	0.588271139546863	0.146782600923419	4.00777160130704	6.12943535631689e-05	0.000299282212910723
INT17637	37.5195065841104	-0.979579741458106	0.244424892496969	-4.00769222582456	6.13149516030625e-05	0.000299282212910723
INT138894	97.9703069807025	0.675719002006091	0.168672437529836	4.00610207513343	6.17289810877234e-05	0.00030106754028555
INT77844	14.7692050183343	-0.469104280460383	0.117148404810221	-4.00435909665459	6.21858426900705e-05	0.000302813353388742
INT118318	8.16268768320817	-0.667434225834602	0.166684307073134	-4.00418154266773	6.22325615653042e-05	0.000302813353388742
INT53880	19.6288865782009	0.54253331120637	0.135479223709521	4.00454989592801	6.21356756622964e-05	0.000302813353388742
INT53730	42.1110702292026	0.491538151272063	0.122835757371544	4.00158847708569	6.29186592474039e-05	0.000305913169435156
INT88046	73.4909725509355	-0.484518838106245	0.121109464773387	-4.00066864313908	6.31637534750233e-05	0.000306865649670713
INT32723	3.78967052917195	-0.603410194885376	0.150895415281552	-3.99886367494656	6.36473251508024e-05	0.000308974330187319
INT20495	24.6688684997446	0.433872845189632	0.108508494957485	3.99851500437482	6.37411409559914e-05	0.000309189142522142
INT56019	938.817385077326	0.444737589569455	0.111323733066803	3.99499349615393	6.46960289441456e-05	0.00031357717836331
INT38174	31.7339883433777	0.38813285520227	0.0972586635562176	3.99072782835352	6.58708382798828e-05	0.000319023516451793
INT148183	19.8995961548627	-0.495480278690158	0.124201608750336	-3.98932255125736	6.62622673914253e-05	0.000320670305653771
INT87653	7.55577232794714	1.09511792838744	0.27456051876329	3.98862128218656	6.64584228317114e-05	0.000321370264824974
INT33760	15.1490510002604	0.73925421740432	0.185356711506186	3.9882786622466	6.65544584546448e-05	0.000321585369357145
INT47562	23.1446451673949	-0.606973436179301	0.152390295844097	-3.98301895023726	6.80453274306542e-05	0.000328534638167508
INT117412	510.640872261484	-0.378572055631302	0.0951117576629823	-3.98028661159568	6.88322282994927e-05	0.000331808784122293
INT45732	61.2487497636767	0.428160590739154	0.107575031931219	3.98011121217151	6.88830354982959e-05	0.000331808784122293
INT83992	6.29572406377008	0.715327200165627	0.179720281754529	3.9802252321341	6.88500037905954e-05	0.000331808784122293
INT84866	12.7733428873147	0.588525096476276	0.147930713690143	3.97838340528124	6.93854218202463e-05	0.000333970880644056
INT87251	27.4164521714464	-0.392607708854723	0.0987408858877298	-3.97614124407518	7.00425339902953e-05	0.000336873806500742
INT62729	11.654485860193	0.759531938092704	0.191082705346332	3.97488583132666	7.0413025539423e-05	0.000338394802245702
INT124618	4.63931590296139	0.652190301921858	0.1641253010007	3.9737340796656	7.0754555080427e-05	0.000339774376129102
INT80200	13.8564509083835	0.438670513619444	0.110404465052522	3.9733040997097	7.08824585269997e-05	0.000340126750993403
INT95564	40.529952421416	0.393829547273617	0.0991805339141395	3.97083511986893	7.16211346134705e-05	0.000343407100475656
INT71212	34.5618211704296	-0.302652960097266	0.0762309293444051	-3.97021212649665	7.18086706692339e-05	0.000344041849181783
INT105889	13.124926916628	-0.69673856047239	0.17553645710269	-3.96919575552783	7.21156202678483e-05	0.000344982545422422
INT143305	45.8419836218994	0.409203710981746	0.10309106266813	3.96934225325675	7.20713007283942e-05	0.000344982545422422
INT76347	7.87993970827241	-0.427579905294006	0.107765570179952	-3.96768564004269	7.25739761643335e-05	0.000346909167289741
INT58891	163.808756955573	0.556527574759026	0.140298869936163	3.96672884829544	7.28658097090036e-05	0.000348037458625394
INT108905	16.756940943213	0.620036931647748	0.15645285856415	3.96309110193418	7.3985532163335e-05	0.000352786859833792
INT36231	11.7266799126242	-0.341066301326676	0.0860640626008068	-3.96293517898003	7.40338881177736e-05	0.000352786859833792
INT118437	6.84391350536651	-0.821975754858775	0.207424749104979	-3.96276605566855	7.40863716547398e-05	0.000352786859833792
INT34196	74.0475689450022	-0.396276778600235	0.0999886191615918	-3.96321883353356	7.39459413751444e-05	0.000352786859833792
INT42394	8.29548595442228	0.544169390765723	0.137394124458074	3.96064528168217	7.47474994560704e-05	0.000355392455493115
INT22102	9.58927460697004	-0.441960835765426	0.111585934080275	-3.96072174694955	7.47235656103455e-05	0.000355392455493115
INT86065	6.28909319006222	0.701658464495056	0.17716878329659	3.96039556991507	7.48257104530533e-05	0.000355493360096075
INT30476	5.01436347250364	-0.508262783789715	0.128365533757636	-3.95949573776831	7.51081848378741e-05	0.000356563818126833
INT43023	23.9616910985484	0.417670525030488	0.105511319007978	3.95853761432844	7.54100663475477e-05	0.000357724710171865
INT103846	13.9728739578963	0.504115153642166	0.127368136718268	3.95793772784196	7.55996597636443e-05	0.00035835157872767
INT87888	9.36224567427756	-0.477992965606232	0.120813703422363	-3.9564465955917	7.60728849668691e-05	0.000360320923631989
INT46505	39.5863061701754	-0.471026941071756	0.119079745797147	-3.95555883931894	7.63559517619619e-05	0.000361387273968982
INT50778	45.4400355071861	0.321901826602875	0.0814752175721479	3.95091705422971	7.78523049450072e-05	0.000368190051741436
INT87882	65.4839689619233	-0.369032564434836	0.0934447549650602	-3.94920575876966	7.84109303277024e-05	0.000370551048018339
INT96651	126.390699353505	0.62668746478607	0.158722713506002	3.948316223578	7.87027998306003e-05	0.000371648800411268
INT31264	20.8862727031231	0.554054279030894	0.140401728498627	3.94620696593712	7.93989886502325e-05	0.00037465271649028
INT39215	3.40750937833145	0.97940078426129	0.24823196294349	3.94550634272772	7.96315239624902e-05	0.000375182361388228
INT54386	45.1530842522338	0.813292513345631	0.206127927887364	3.94557167328652	7.96098137059725e-05	0.000375182361388228
INT55758	7.35857216288815	-0.802674088877787	0.203508750114392	-3.94417482504612	8.00752272512727e-05	0.000376988126485614
INT132556	30.9233378581522	-0.539131126088864	0.136721030838305	-3.94329330888731	8.0370260640797e-05	0.00037780684693089
INT78542	6.37394461617093	0.62763425484447	0.159164990960072	3.9432933778881	8.03702375068622e-05	0.00037780684693089
INT117053	711.605871506396	-0.291845917645622	0.0740364121826747	-3.94192410250151	8.08305567186173e-05	0.000379684497598445
INT48079	5.43555655788359	0.781580177313602	0.19834806632401	3.94044767765397	8.13296888919333e-05	0.000381741609712475
INT149587	3.09195578225757	0.824620661274365	0.209300229222202	3.93989373226588	8.15177106375623e-05	0.000382336450343695
INT16951	55.0026289992842	0.497495348017125	0.126297189598088	3.93908486483578	8.17929968668747e-05	0.000383339379756247
INT54792	36.8614359371635	0.701713990777632	0.178229130630855	3.93714533810417	8.24566702886052e-05	0.000386159691636876
INT26426	75.9463023991621	0.618611432499311	0.157243927691444	3.93408789503908	8.35132208987227e-05	0.000390814307551562
INT132773	13.6700814560895	0.520312703517312	0.132278463940599	3.93346496487111	8.37300479598563e-05	0.000391535261749313
INT120315	121.28615525874	0.363769748598469	0.0925197154433296	3.9318079055408	8.43094234244709e-05	0.00039394920099015
INT106514	48.7403938501083	0.571582167604279	0.145502444489129	3.92833377893513	8.55364402634582e-05	0.000399383468834919
INT83039	35.4648631698474	0.483391724178793	0.123066655727421	3.92788543185454	8.56960144888818e-05	0.0003998292732847
INT62308	10.7671831492319	0.758561764998798	0.193202330118209	3.92625577825423	8.62784080900095e-05	0.000402245672395724
INT85919	13.8412977219694	0.437058984683599	0.111375693097567	3.92418644075892	8.70233229292803e-05	0.000405415600024533
INT40998	18.015672672399	0.615720158234954	0.157027039964523	3.92110911836626	8.81423355052035e-05	0.000410194706095442
INT153352	36.0519709105554	-0.473327008729743	0.120715758131554	-3.92100431671828	8.81806830512966e-05	0.000410194706095442
INT76267	24.0556060919008	0.403528151393691	0.102923029684088	3.92067890570537	8.82998533507676e-05	0.000410442984502301
INT27559	26.7900664699479	-0.618649595032689	0.157923232366961	-3.9174071209178	8.95065141845248e-05	0.000415742096413303
INT25933	9.11271649182384	0.555380009077231	0.141824895820358	3.91595569920743	9.00467833100823e-05	0.000417940352893075
INT46280	18.514364522358	-0.589509706027777	0.150629792969368	-3.91363285049232	9.0917842251596e-05	0.000421669516702941
INT15573	29.3951209422256	0.383494207244518	0.0980444032156378	3.91143394897376	9.17497497141758e-05	0.000425211692954702
INT37773	344.967495277574	0.386959997634443	0.0989732617699909	3.90974280037087	9.23944452289538e-05	0.000427881625343886
INT50767	19.6630183134661	0.399871578331528	0.102388318612368	3.90544139947645	9.40535491932714e-05	0.000435241869338002
INT97023	21.2407876616428	-0.694413105940303	0.177930916489336	-3.90271190438072	9.51208979121261e-05	0.000439854826668527
INT79750	276.882995048052	0.713155015346394	0.182766990733743	3.901990247163	9.54050025274793e-05	0.000440790038327821
INT67290	3.56344971672201	0.85432898819802	0.218955443238862	3.90183945902645	9.54644664605461e-05	0.000440790038327821
INT57508	24.4719126800791	0.60929102213184	0.156205304505803	3.90057830660421	9.59631794195335e-05	0.000442765024570303
INT39070	25.288862561922	-0.478879796367795	0.122777779196721	-3.90037838687821	9.60424616639244e-05	0.000442803308100192
INT34973	24.5391385271477	-0.322007916577292	0.0825789478514836	-3.89939476047112	9.64334403365439e-05	0.000444277548611049
INT83207	18.1340982772071	0.532428920905994	0.136735469347142	3.89386106946598	9.86611689637009e-05	0.000454205440587134
INT66652	95.1249443174845	0.426202721720944	0.109461026144018	3.8936481479736	9.87478491212289e-05	0.000454269235116686
INT15151	5.36839702243368	-0.592952446653033	0.152301527716757	-3.89327970337749	9.88980124689988e-05	0.000454624761814012
INT58370	11.6751220906005	-0.722408090748024	0.18560231014303	-3.89223652545766	9.93243403502626e-05	0.000456248332183312
INT77892	13.0974497559103	-0.60623326382407	0.155840772245279	-3.8900812354158	0.000100210669631367	0.000459980983929704
INT64445	3.21198155906171	-0.590773036311717	0.151914482214971	-3.88885264721323	0.000100719242881978	0.000461975468454249
INT95579	345.550363893432	-0.320706074857235	0.0825073247612633	-3.88700125455775	0.000101490229777175	0.000465169767340203
INT46511	13.6284465595725	-0.485088124617849	0.124971683082648	-3.88158431296026	0.000103778159392959	0.000475307017836473
INT53502	3.42575021326592	-0.580767715595798	0.149770341934144	-3.87772177118464	0.000105439199963612	0.000482560329694064
INT34033	230.86576968207	0.517853836998532	0.133651574820322	3.87465570603805	0.000106775553789065	0.000488318111830051
INT123359	6.15871609942116	0.553834224234532	0.142953297904555	3.87423188099032	0.000106961531609839	0.000488810281452145
INT108311	135.310573557966	0.327050247354827	0.0844840331643219	3.87114860767493	0.000108323725294992	0.000494673058850778
INT102454	21.6184597706595	-0.676635521673249	0.174907246696487	-3.86853909402279	0.000109489383651749	0.000499630413474476
INT36851	224.902327832383	-0.483556487154527	0.125011714013751	-3.86808941041586	0.000109691446889545	0.00050018658311183
INT66290	21.7352340831149	-0.473003796700415	0.122368517185594	-3.86540433421302	0.000110905314383873	0.000505352338295542
INT29996	8.90860727106606	0.743031209092169	0.192240920122658	3.86510431087243	0.000111041733074387	0.000505604621108047
INT73736	31.6949054847344	0.402893248133664	0.104260185813227	3.8643058708471	0.000111405550233941	0.000506891190634081
INT80598	10.9360464733517	0.543766130138307	0.140723724144466	3.86406864545512	0.000111513860840513	0.000507014186532888
INT49343	14.3690192812052	0.677842420376269	0.175451607536133	3.86341527384793	0.000111812686179745	0.000508002575665876
INT138888	11.1215488401453	0.547759903006825	0.141869456167611	3.86101362339528	0.000112917606514336	0.00051264922084165
INT104851	42.111054182405	0.449997167141971	0.116580074826607	3.85998351614773	0.000113394674084357	0.000514440710500521
INT108842	21.7108381052369	-0.314602044821044	0.0815388406850108	-3.85830902399471	0.000114174231067982	0.000517600910902667
INT137025	4.81384619690364	0.75401842512367	0.195513726109697	3.85660096673014	0.000114974620175665	0.000520850893722439
INT42580	130.580322639365	0.79427518936885	0.206012771546092	3.8554657723788	0.000115509492005283	0.000522894202560925
INT117604	89.3301332042178	0.451388368917617	0.117096421460615	3.85484341269505	0.000115803725566888	0.000523846004413522
INT148569	19.2093880286308	-0.57699610387452	0.149775461845599	-3.85240744221064	0.000116962193189279	0.000528703015300526
INT147832	182.634767382469	0.305729447189598	0.0793908881196452	3.85093874663364	0.000117665928481393	0.000531498958629202
INT81660	5.06793713759628	0.662174706166636	0.171987914042745	3.85012348020026	0.000118058290273619	0.000532885394158346
INT81374	112.717295837216	0.474526808449702	0.12337164478541	3.84631986770609	0.000119905208628361	0.000540830579482078
INT50545	44.4646628003871	0.37621129603646	0.0978716550962268	3.84392494095018	0.000121082053143576	0.000544070608703775
INT76418	32.0262941209106	0.438890725360959	0.114159640592695	3.84453492567358	0.000120781283050326	0.000544070608703775
INT105347	29.9628047594123	0.746054773977174	0.194061621916592	3.84442202744152	0.000120836897517421	0.000544070608703775
INT144074	7.96753691355882	0.498566476154321	0.12970427111941	3.84387092153137	0.000121108722944257	0.000544070608703775
INT135708	182.312272543512	0.530223768364239	0.137942826489043	3.84379370685402	0.00012114685403808	0.000544070608703775
INT121580	38.1639877844634	0.394921233751855	0.102730596903595	3.84424159554394	0.000120925829675874	0.000544070608703775
INT120246	19.9225803904612	0.592491544526214	0.154225372927417	3.84172547797993	0.000122172434095406	0.000548281758192191
INT94674	14.3369031458815	0.753800702546017	0.196254600803746	3.84093264289796	0.000122567745983749	0.000549660387812097
INT132996	66.3371870379427	-0.807466930543353	0.210270150499315	-3.84014054598769	0.000122963893780186	0.000551040782615516
INT34993	53.0523725000896	0.695655815958616	0.181164968820376	3.83990249598617	0.000123083184323758	0.000551179399721178
INT83350	90.7709660046465	0.459976808952392	0.119798703828853	3.8395808489675	0.000123244539929212	0.000551506054575628
INT16614	1064.03203934362	-0.3038227461862	0.0791632479317234	-3.83792674156372	0.000124077484377494	0.000554835374585524
INT76034	36.747940604832	-0.262261427182222	0.0683444200212208	-3.83734951735329	0.000124369399090601	0.000555742343500838
INT70699	6.96993196068841	1.24604587861425	0.324946228173971	3.83462176378036	0.000125757662561166	0.000561543521157159
INT53338	7.14322466637272	0.656374864597778	0.171187726265537	3.83424021637887	0.000125953007828362	0.000562013492727699
INT24705	109.986918097696	0.647848081357919	0.16911628530949	3.83078471817383	0.000127735230853531	0.000569558520417673
INT33675	38.1157052238706	-0.295219423098085	0.077069647746939	-3.83055368395414	0.000127855233827973	0.000569686391870638
INT150537	15.3793766628393	-0.484340189524052	0.126466552430445	-3.82978882729038	0.000128253271551881	0.000570665883869326
INT89208	64.9146143187105	0.397520013138602	0.103801852238861	3.82960423696352	0.000128349508667628	0.000570665883869326
INT46781	20.5249013437365	0.408118923334945	0.106567505841619	3.82967509759956	0.000128312557065197	0.000570665883869326
INT96617	16.1836321557169	0.669264655593042	0.17483597149364	3.82795742704119	0.000129211098612262	0.000574087487993796
INT96168	8.08096810588315	-0.411718917968422	0.10759677934748	-3.826498529652	0.000129978925540601	0.000577087927062113
INT47650	21.4097135940251	0.472030295206572	0.123429917149872	3.82427782588089	0.000131155954617394	0.000581899605194382
INT46535	13.3994986325545	-0.398208923327611	0.104170323481568	-3.82267146744602	0.000132013617625777	0.000585288519367162
INT17677	53.2826999552269	0.30965028381833	0.0810151399465023	3.82212860488552	0.000132304654289583	0.000586162239672174
INT50793	4.137516252136	0.923349746346603	0.241687419483382	3.82042949657994	0.00013321948372367	0.000589796408423173
INT100459	42.2507873018119	-0.436296249932394	0.114264744671908	-3.81829278300272	0.000134378388835257	0.000594505240818676
INT40522	18.6853617137399	0.53670354034293	0.140605159586281	3.81709705335236	0.000135031063869544	0.000596969366703201
INT77861	18.6141286016491	0.559575852913071	0.146618649787944	3.81653939469768	0.000135336475498476	0.00059747270641153
INT66309	18.4466054376949	-0.572320587586141	0.149954893474342	-3.81661827984338	0.000135293233169105	0.00059747270641153
INT129886	283.436385649577	0.319146726446517	0.0836769361297134	3.81403456206602	0.000136716335471508	0.000603137553515748
INT78938	23.6539459839246	0.68666826481328	0.18005920777528	3.81356928811029	0.000136974100356461	0.00060384765938064
INT81848	35.8946333478167	0.419413168573729	0.110019117254638	3.81218445520702	0.000137744018923984	0.000606812987321899
INT96998	4.76371619116791	0.579863043393655	0.152148508105977	3.81116483238705	0.000138313497276535	0.00060889174030418
INT72638	16.9740733743012	0.43486639289919	0.114113927974508	3.81080908017061	0.000138512712880347	0.000609338718580822
INT32962	1271.99793584199	0.468762087523335	0.123015986908494	3.81057860286098	0.000138641920762541	0.000609477309173171
INT46796	41.6672270572272	0.377909520473077	0.0991901649910863	3.80994950968212	0.000138995174797479	0.00061059992984977
INT16610	1066.3409605244	-0.301194585525268	0.0790726403718954	-3.80908724065222	0.000139480741438609	0.000611959133045225
INT35907	3.1172131532466	0.731418875251162	0.192021251160587	3.80905171084152	0.000139500783454682	0.000611959133045225
INT92952	24.9687120593773	0.367553878825756	0.096751240655476	3.7989577842685	0.000145305837733366	0.000636976680098904
INT91970	7.14464720424328	-0.636057144229849	0.167447949086356	-3.79853648671338	0.000145553004552992	0.000637612108428065
INT34594	16.8487920907528	0.424963107600016	0.111884130683202	3.79824292332655	0.000145725466287628	0.000637919620141913
INT10151	57.7990959255252	0.254010593256442	0.0669001635021786	3.79686057490981	0.000146540153649361	0.00064103609990513
INT67410	10.9674020880811	0.565509936840209	0.149008359011087	3.79515579255613	0.000147550773580219	0.000645004713099794
INT72269	4.05437268555751	0.64904578564954	0.171038122578322	3.79474339325917	0.000147796233791597	0.000645625284588223
INT102255	10.9904392076259	0.485324947657387	0.127943108062946	3.79328714930557	0.000148666070007024	0.000648970570121636
INT22550	35.770902896747	-0.576767210474006	0.152068432369294	-3.79281354774106	0.000148949996383057	0.000649755298907348
INT80647	10.0727227605889	-0.403870477614622	0.106517577991768	-3.79158525033148	0.000149688747363635	0.00065252159752226
INT50030	30.511405693379	-0.364063462141412	0.0960934819588508	-3.78863846662682	0.000151475159326283	0.000659847796003738
INT84855	124.585606361504	0.36369372613846	0.0960417522704277	3.78682934807767	0.000152581813723405	0.000664204713193718
INT78544	3.28412116857969	0.750535918053094	0.198250465890105	3.78579649073376	0.000153217030371018	0.000666504766704609
INT34593	9.66624134661662	0.441350817706819	0.116672120248448	3.78283018056911	0.000155055206619132	0.000674030926055849
INT29228	194.97061917724	-0.35971963115125	0.095127373499381	-3.78145236138146	0.000155916061472665	0.000677301108263569
INT34996	26.0768239488753	0.605877721260582	0.160276269764778	3.7802085246292	0.000156697066354508	0.000680220111287001
INT20606	19.162011566636	0.355139859084917	0.0940180318387041	3.77735900379397	0.000158500181675558	0.000687568938311635
INT48172	17.0368074799534	0.53697690683111	0.142174090068675	3.77689708843384	0.000158794304537271	0.000688366137389506
INT120403	68.3292793023459	-0.350926325780607	0.0929196475564743	-3.77666440853989	0.000158942657038729	0.000688530760144162
INT153529	102.250719157014	0.529966742559208	0.140333843934119	3.77647136073607	0.000159065839822557	0.000688586196261701
INT50065	9.73539266186627	0.552373840685707	0.14633616558438	3.77469122878718	0.000160205974176673	0.000693040823102697
INT88424	55.7440999500548	0.423320392344525	0.112196529261642	3.77302573555857	0.000161279644350333	0.00069720195527192
INT45320	8.50961686670523	0.573169221159337	0.151955443291223	3.7719558361648	0.00016197292929569	0.00069971408098789
INT59233	85.9641020122663	-0.451905119178148	0.119974854795849	-3.76666527287837	0.000165442576862843	0.000714208162263261
INT79983	578.062167826364	-0.272385410503244	0.0723314583199786	-3.76579453573672	0.000166020280292171	0.000716206437387665
INT126956	17.5525986851861	0.470405134166521	0.124933150292753	3.76525472273956	0.000166379379608609	0.000717259550793711
INT68603	101.503122897965	-0.385296233186608	0.102350388914702	-3.76448235587761	0.000166894451425693	0.000718983140879471
INT35713	17.2718896558874	0.525011946631845	0.139517592367397	3.76305194006869	0.000167852323210941	0.000722610622629295
INT106586	20.3296447570106	-0.342184831940738	0.0909656598823267	-3.76169240550102	0.000168767521221384	0.000725549136718808
INT77176	49.9634241399629	0.436752521490622	0.116100506738439	3.76184853761729	0.000168662179669367	0.000725549136718808
INT54793	39.123582074794	0.595252977526085	0.158278098774965	3.76080444567633	0.000169367801092468	0.000727221889850377
INT121575	3.34182966149113	0.754305882350628	0.200572085313614	3.76077199960901	0.000169389773317185	0.000727221889850377
INT42904	4.93087621569851	0.694796376703482	0.184765680880713	3.76041899876446	0.000169628996082376	0.000727748058845848
INT92230	20.4210216727983	-0.33006647993032	0.0878731566485064	-3.75616960308584	0.000172533790312049	0.000739193532944065
INT116819	30.2845158111871	0.629460901066704	0.167580522540216	3.75616981929177	0.000172533641335366	0.000739193532944065
INT62051	67.7197491865542	0.688907284099061	0.183458850625702	3.75510520070023	0.000173268684978573	0.000741832571651569
INT48861	27.0453009892545	0.290133795120627	0.0773043931060669	3.75313463392104	0.000174636998635893	0.000747178050405144
INT89422	8.75296433623835	-0.472902957813742	0.126088648770986	-3.7505593280857	0.000176440550455073	0.000754377075900442
INT110034	3.5360474671487	0.750863126901157	0.200252525849824	3.74958130348006	0.000177130063481189	0.000756806394517573
INT50678	6.45265941910675	-0.558359256386692	0.148981991413677	-3.74783053366699	0.000178370698233681	0.000761585500055921
INT63818	7.74882693217943	0.519954063070358	0.138758571461204	3.74718518355266	0.00017883006528196	0.000763024587707843
INT40677	4.04604852305631	0.724324730759722	0.193387310170575	3.74546153064976	0.000180062438814936	0.000767757685117958
INT53836	11.6641687645127	0.508916363455819	0.135937956239924	3.74373999383663	0.000181301266463868	0.000772511817077603
INT59653	2.814491822381	-0.655868643054108	0.175228960472803	-3.7429237797476	0.000181891414942993	0.000774497369566138
INT33365	13.5653608695865	0.944861908101063	0.252523319217203	3.74168180202145	0.000182792869831867	0.000777804858124958
INT16003	28.8451608005243	0.58098299885137	0.155291651133763	3.74123782321647	0.000183116137312239	0.000778649260091171
INT82057	13.6009495555163	-0.558825820644902	0.149473011097886	-3.73864028389005	0.000185018240280122	0.000786201486966894
INT55563	98.8732353709295	-0.260127844932977	0.0695835461657542	-3.73835280417197	0.000185229891150242	0.000786565051732615
INT65700	10.8295914277135	0.472225125995846	0.126462193982929	3.73412093466914	0.000188371969521629	0.000799363500595867
INT106209	21.2576272572743	-0.441733909976656	0.118383559429041	-3.73137885114386	0.00019043458564298	0.000807566924025093
INT98768	4.80417262664493	0.715426320942825	0.191811860135769	3.7298336006774	0.000191606267049238	0.00081198362354154
INT50062	13.6846308768784	0.477139898098343	0.127932566399193	3.72962031113723	0.000191768524285519	0.000812119521040777
INT83124	97.6842184281761	-0.377539023919113	0.101299026395227	-3.72697583929496	0.000193791027137815	0.000820127833979436
INT76733	198.526102174361	-0.585706739456697	0.15718763415659	-3.72616295549826	0.000194416740708892	0.00082221805324886
INT106787	158.731495861799	0.56489345204608	0.151640631237169	3.72521168922447	0.000195151384259798	0.000824765809629145
INT142810	97.4131781739165	-0.313038006742773	0.0840402238684331	-3.7248592677816	0.000195424213764512	0.000825359678715657
INT121935	6.24634544474999	0.636824564997094	0.171003527223665	3.72404344715156	0.000196057162758636	0.000827472653104445
INT75558	13.1156244214057	0.530122323454774	0.142367895714498	3.7236086183213	0.000196395308275687	0.000828339373241198
INT15293	6.31307908555398	0.521980189012668	0.140297068497493	3.72053525139762	0.000198800989025295	0.000837919303743099
INT15424	43.5333873144289	0.660137166892348	0.177582680068679	3.71735107633833	0.000201322588635363	0.000847974549566099
INT31927	4.08667280516704	0.808638993562649	0.217610927130356	3.71598524130293	0.00020241339783967	0.000851993775792077
INT90721	11.4125676839417	-0.577647631862715	0.155459583834848	-3.71574152981381	0.000202608618148945	0.000852240431566502
INT42421	11.5527976915376	0.518872392821354	0.139704654196692	3.71406662007716	0.000203955064184379	0.0008573259369152
INT46901	51.987324535071	0.295128198827566	0.0795017760926331	3.71222145381622	0.000205448106421961	0.000863020395865448
INT37897	25.5808357480687	0.38954320442009	0.104942447227421	3.71196989122914	0.000205652455282268	0.000863297453600798
INT138740	22.1181817624004	0.514449103542201	0.138601296289929	3.71171927906118	0.000205856221927711	0.00086357169629123
INT48437	10.863110242966	0.810459851949741	0.218437895293571	3.71025297996265	0.000207052239861181	0.000868005290493313
INT32501	9.82459799287062	0.476837761967774	0.128524894180423	3.71008095364304	0.000207192983766893	0.000868011976318253
INT123128	39.6992485306244	-0.597992224086395	0.161318325238393	-3.70690820898799	0.000209804942155743	0.000878364583333909
INT66389	53.5879947715215	0.563019329971566	0.151988885256488	3.70434541329418	0.000211937305912391	0.00088610248946481
INT120997	21.6406106641001	-0.366607404026734	0.098966399569866	-3.70436234540315	0.000211923151069022	0.00088610248946481
INT71425	24.4384550177013	0.650595183128085	0.175721599361654	3.70242010937476	0.000213552617363705	0.000892258022180033
INT143294	20.7242188155502	0.558778731583	0.151036596123468	3.69962476594886	0.000215918472387722	0.000900716458993709
INT71753	165.339142481901	-0.211366127192502	0.0571334396357832	-3.69951692983879	0.00021601023126877	0.000900716458993709
INT18341	47.1907286606409	0.3146383083739	0.0850423508205413	3.69978375877518	0.000215783250477423	0.000900716458993709
INT68485	6.69104903301432	0.606813669969271	0.164089471158851	3.69806585202428	0.000217248535344653	0.000905274791903773
INT20604	6.17977794182888	0.585108688001311	0.158378783514633	3.69436281184248	0.000220438867770306	0.000917955712383956
INT12810	128.231115270774	0.500454368026032	0.135516781585704	3.6929328026399	0.000221682615048678	0.000922519114525451
INT99810	173.09031235455	-0.262737061617743	0.0711680978081363	-3.6917814260831	0.000222688806463358	0.00092608851647895
INT22105	14.7373576795909	-0.506315162891963	0.137173183647357	-3.69106518802968	0.000223316890371252	0.000928081786899315
INT149830	11.6434002731978	-0.410408342536567	0.111217080336203	-3.69015569637259	0.000224116838965261	0.000930786179404326
INT15171	70.5380612138266	-0.538779409041	0.146062158251164	-3.68869949268127	0.000225403254751377	0.0009355059901125
INT45199	13.1600999758516	0.590931331146219	0.160369624542752	3.68480834716106	0.000228874794509466	0.000949282558610403
INT119528	23.2247750904461	1.00390101422958	0.272464033884986	3.68452672418903	0.000229127985913765	0.00094970124659805
INT122618	24.8836147008382	-0.32235014026923	0.0874931078377274	-3.68429180578532	0.000229339388937113	0.000949946286978559
INT67166	37.0263477377256	0.492637361381897	0.133766037619395	3.68282839313519	0.000230660441327601	0.000954784228932698
INT122365	5.83242899614861	0.57500796986107	0.156215829134749	3.68085598652796	0.000232452274888798	0.000961563190156711
INT81601	9.08737418505666	0.713039577157076	0.193768937906841	3.67984458633863	0.000233376140225434	0.000964745104523697
INT96737	25.2692233346219	0.502378540887172	0.136547102563716	3.67915928976048	0.000234004082737517	0.000966700310011014
INT107786	73.2924433515431	0.348834141141248	0.0948418889145842	3.67805982286384	0.000235014846096713	0.000970233361979681
INT91818	30.6845578039263	0.42583360812293	0.115782894367805	3.67786286953746	0.000235196341602744	0.000970340462247299
INT149750	27.073228384818	-0.352321966857896	0.0958244975637041	-3.67674212561012	0.00023623163041975	0.000973967554896498
INT79430	21.3651417771533	0.640386712829706	0.174238968344669	3.67533576968231	0.000237536803546081	0.000978249904944895
INT105448	25.7939984181138	0.454969364963064	0.123791583647287	3.67528511679262	0.000237583938119833	0.000978249904944895
INT45801	17.2182959581183	0.433258657727829	0.117890014242254	3.67510904560176	0.000237747847801805	0.000978279072947004
INT116889	55.5755961954541	-0.34965495240288	0.095153614624079	-3.67463657354745	0.000238188209997464	0.000979444992725234
INT45280	193.784451010504	0.377814141653602	0.102919143928013	3.67098022033553	0.000241622040434737	0.000992910598308229
INT58706	59.3381420037394	-0.311793911896236	0.0849424452680334	-3.6706491190874	0.00024193527365566	0.000993543276539833
INT71086	33.174383978611	0.802670006805484	0.218696482923504	3.67024652648961	0.000242316653378883	0.000994454791958862
INT99373	9.91313478224597	-0.636321196993801	0.173419029584295	-3.66926973654007	0.000243244321168742	0.000997605572288373
INT108262	66.1052101459427	0.340880282439852	0.0929071772767618	3.66904142856909	0.000243461627511619	0.000997840757173112
INT15126	41.6884854553036	-0.598768787274251	0.163215112360538	-3.66858668057396	0.000243895005005634	0.000998960631139294
INT16922	36.0642912338038	0.357315451519479	0.0974167145949987	3.66790702196216	0.000244544072893998	0.00100096189416848
INT120254	5.18816673945804	0.670121046725583	0.182798326052158	3.66590362832084	0.000246466735961248	0.00100817016323034
INT88312	54.1125654038994	-0.521092307393547	0.142202198528694	-3.66444620958795	0.000247874324963455	0.00101326345945088
INT65839	8.205611974384	0.45022151325959	0.122901001325958	3.66328596514452	0.000249000287187255	0.00101719960148926
INT30484	76.2891256402994	-0.55936194995783	0.152760285107267	-3.66169747303791	0.000250549625029227	0.00102285900584576
INT44895	7.23533632957172	0.554039561952274	0.15133258892899	3.66107238284444	0.000251161782945233	0.00102468750949141
INT57043	66.6174357548114	-0.266296932390848	0.0727926118954032	-3.65829615749322	0.00025389756036884	0.00103517188338616
INT97008	8.09843562724588	0.545301287965833	0.149138675275354	3.65633721071377	0.000255844756025449	0.00104242951540611
INT69541	15.9316110314121	0.458476940388966	0.125399667635005	3.65612564240148	0.000256055891030452	0.00104260877822974
INT138436	42.091808316412	-0.359778899404144	0.0984105884882264	-3.65589622957277	0.000256285018640497	0.00104286102170869
INT55271	11.4919511511102	-0.367208905074656	0.100496140905587	-3.65396025922664	0.000258226253492269	0.00105007520813871
INT38324	7.80042628686728	0.623238192916202	0.170733605241529	3.65035455108287	0.000261878571144639	0.00106354070755225
INT86604	8.38136159164177	0.579728290781031	0.158808181908474	3.650493846187	0.000261736580630255	0.00106354070755225
INT15489	26.0536872111314	0.531307275640127	0.145581415906043	3.64955425342907	0.000262695755249173	0.00106616533587791
INT120621	153.886728131707	0.452663473989066	0.124125759600744	3.64681332420506	0.000265512670199179	0.00107689729304452
INT21593	155.433937457151	0.417565797226966	0.114578530244083	3.64436335792963	0.000268054499663159	0.00108650030467758
INT98058	126.625105201075	0.456044408718016	0.125151579262591	3.64393650807356	0.000268499681125114	0.001087598058999
INT86384	30.0858058602954	0.472803445172177	0.129802835796	3.64247392803683	0.000270030334848593	0.0010930884028459
INT25189	13.5697150497825	0.612075944010409	0.168062260626958	3.64195948410461	0.000270570664472877	0.00109456537288055
INT42465	21.1478208991902	-0.376009186342811	0.103271924791819	-3.64096231478972	0.000271620896369917	0.00109810184805933
INT101250	18.4588704559297	-0.399526343749558	0.109744193307347	-3.64052376448432	0.000272083992015646	0.00109926162059171
INT54160	28.5703902773579	-0.592665076060038	0.162841823932482	-3.63951386534317	0.000273153230208981	0.00110286721685672
INT109125	42.3887459443519	0.499774514342274	0.137435203531747	3.63643740103916	0.000276434781882612	0.00111539467618612
INT69799	19.8785880040063	-0.381752990588372	0.105026212171036	-3.63483536820963	0.000278158205199912	0.00112162306660443
INT82175	13.6643658574438	-0.650647842623996	0.179079423451267	-3.63329203369395	0.000279828000412983	0.00112762730398979
INT107352	4.57269528022777	0.842509980816052	0.231932626737201	3.63256344167	0.000280619552875848	0.00112935791667067
INT86783	20.0244298787492	0.394896363529593	0.108705390068762	3.63272109395679	0.000280448099579096	0.00112935791667067
INT138355	19.3272194288022	0.359784011078539	0.0990625708243883	3.63188647421982	0.000281356899632379	0.00113159531908883
INT42197	15.0967408411142	0.461025903318848	0.126944637676062	3.63170837113496	0.000281551189303172	0.00113164711267602
INT29764	4.71202782276073	0.619127861713099	0.17049298543309	3.63139785569697	0.000281890226079904	0.0011322802513113
INT98472	21.6489543934211	-0.696190628357251	0.191775527802825	-3.63023706065897	0.000283161032977249	0.00113665284666157
INT31250	16.8870655284023	0.502663938201722	0.138558078949895	3.62782121411696	0.000285823066748914	0.00114660082982619
INT34258	7.97048943654208	-0.426386671594804	0.117609284265797	-3.62545078185469	0.000288457833788937	0.00115494221256443
INT53731	18.025216495631	0.471695097584019	0.130096465658058	3.6257333756	0.000288142536696971	0.00115494221256443
INT24057	29.5633509357259	0.411034285576903	0.113371545117344	3.62555070720318	0.000288346307593589	0.00115494221256443
INT116818	58.1298023018386	0.49364262446704	0.136231498052399	3.62355719142991	0.000290578914838257	0.00116268843538233
INT77697	8.57074484511854	0.584972534702664	0.161468256701396	3.62283303636859	0.00029139392315451	0.00116520211066528
INT69445	16.3970628911145	-0.321554032011775	0.0887737270502608	-3.6221756447121	0.000292135645714949	0.00116741970401656
INT67999	21.6013601950604	0.598625138585303	0.165275654468798	3.6219801428668	0.000292356567699818	0.00116755458982808
INT19869	437.742850087565	-0.389849530857264	0.107729047500068	-3.61879678604805	0.00029597593403544	0.00118125264012353
INT30933	11.5344259401356	0.394214351605643	0.109050724972726	3.6149631440253	0.000300390353153099	0.00119767615767831
INT78540	3.52947084437311	0.692836914391308	0.191661956290956	3.61489013155816	0.000300475021924745	0.00119767615767831
INT32707	96.9035119646342	0.475894083764417	0.131723152143812	3.61283552677852	0.000302866824462746	0.00120643885759809
INT28192	9.17157484154376	-0.513202095285577	0.142065787985599	-3.61242564140495	0.000303346107677928	0.00120757691110077
INT132052	8.36189870868948	0.610288519971056	0.168981582632773	3.61156825769186	0.000304350952971427	0.00121080436520138
INT83202	21.2460348590879	0.424241307662746	0.11750097212731	3.61053444905195	0.000305566711536432	0.0012148662502003
INT19776	33.9459309448449	-0.460733159972219	0.127635452825976	-3.60975849398524	0.000306482220422296	0.00121772999426387
INT90160	34.6548045976726	0.348735568309971	0.0966656615528405	3.60764683867954	0.000308986674651192	0.00122689934848767
INT87208	21.8808954903496	0.342424563797067	0.0949468482866744	3.60648689215233	0.000310370529288341	0.00123082731195211
INT94362	113.389263684167	0.753993055191928	0.209064079152362	3.60651651995383	0.000310335110238411	0.00123082731195211
INT95240	102.898019460973	0.605087710614636	0.16780079087611	3.60598843101628	0.000310966990754345	0.00123162672274642
INT98291	47.7274868173274	0.355894936174204	0.0986954369900419	3.60599179686608	0.00031096295956261	0.00123162672274642
INT66279	16.8850345619842	-0.598511311291812	0.166138950916934	-3.60247436250549	0.000315202495905909	0.00124760987909966
INT101131	25.5435785650979	-0.658703018476083	0.182856781751852	-3.60228924607228	0.000315427107263087	0.00124770722581302
INT50125	112.986717380617	-0.508839171455884	0.141348451333147	-3.59989208694328	0.000318349270386169	0.00125846815505001
INT21484	22.0419076895173	0.437227892539425	0.121494153428511	3.59875664960863	0.000319742207442512	0.00126317409121367
INT102192	4.62142591985317	0.756612420591094	0.210347424347591	3.5969654629135	0.000321951211566617	0.00127109598591934
INT30669	5.38127805045449	-0.58231219172419	0.161969516451155	-3.59519621026836	0.000324147181899536	0.00127895643307357
INT121918	68.1598572843898	0.355399003273515	0.0989071781141502	3.5932579419397	0.000326569019558194	0.00128769756258155
INT44070	1.91771542757939	-0.637002944435535	0.177393038576114	-3.5909128652882	0.000329521796220034	0.00129851987670283
INT117838	56.4784478915878	0.510341825920992	0.142170015945267	3.58965863883327	0.000331111277663618	0.00130338355934811
INT59658	5.53149285584194	-0.630639534926807	0.175684727372848	-3.58960932095382	0.000331173924585885	0.00130338355934811
INT14727	24.9474628198809	0.558816612168591	0.155711776274802	3.58878837257874	0.000332218379386279	0.00130666976709433
INT30458	39.1294208817076	-0.331781312027545	0.0925177177654591	-3.58613809377184	0.000335611282803748	0.00131918284948316
INT78180	8.83934713282317	-0.685144905890938	0.191086537842031	-3.58552158424335	0.000336405176902327	0.00132147071380146
INT143875	13.8685849466892	-0.400134001752866	0.111638131537515	-3.58420547031821	0.000338105851382594	0.00132731548201675
INT100625	38.5186387041805	0.506267764739557	0.141310459844531	3.58266306186075	0.000340109179103976	0.00133434028883686
INT60884	39.9284884792124	0.480585396327339	0.134278825317156	3.57901102569399	0.0003448969186799	0.00135227339957588
INT78488	47.5113535827335	1.1823529387062	0.330441471282841	3.57810093907422	0.000346099797110641	0.00135613727033679
INT78415	17.3155086031752	0.491648162684883	0.137427482812092	3.57750977187822	0.000346883255066408	0.00135835388895433
INT37666	20.4757385081345	0.584160399901363	0.163341776446232	3.57630737592507	0.000348481879223668	0.00136375781844244
INT94519	27.4119119365651	-0.534410361114955	0.149448851573593	-3.57587465870753	0.000349058875015684	0.00136515941213031
INT56644	16.1375170888932	-0.374672811564974	0.104815326158321	-3.57459949129044	0.000350764415620761	0.00137097019087864
INT19791	23.734110243151	0.415388370513202	0.116256514124813	3.57303307810554	0.000352870166512236	0.00137833694345857
INT102257	3.26520322943605	0.678678017985238	0.189990381304999	3.57217040843625	0.000354034908102738	0.00138115682097866
INT55615	8.74045338568225	-0.39474696074819	0.110502312666073	-3.57229592054853	0.000353865223521456	0.00138115682097866
INT101141	84.2446365119363	-0.438339220528176	0.122716901684074	-3.57195475531681	0.000354326635441003	0.00138143096992561
INT88680	5.16609104959376	0.588171604519802	0.164685418537145	3.57148562237245	0.000354962037315664	0.00138304384058408
INT92648	35.4781202358625	0.3856566278307	0.108088339431124	3.56797624850594	0.00035974910530168	0.00140082079829705
INT55048	16.7964140858818	-0.401316798143863	0.112549282939739	-3.56569840039527	0.000362888510633581	0.00141216377375688
INT60340	6.68712538714241	0.827039148474717	0.231986399431096	3.56503290926915	0.00036381053653861	0.00141486915643881
INT66321	123.176867990699	1.05115778173085	0.295043267576607	3.5627241738635	0.000367026256679889	0.00142648584994962
INT96226	11.8017076559133	0.377101047122536	0.105866013647955	3.56205957066204	0.000367956863053897	0.00142921227380462
INT84090	22.457618606616	-0.428987905157012	0.120481314834758	-3.56061772520805	0.000369983387669891	0.00143618940403533
INT92195	10.3853529784055	-0.455227855231022	0.127905790938656	-3.55908713663599	0.000372146055897281	0.00144368600540251
INT17225	34.9493951462841	-0.488555944632286	0.137281243045478	-3.55879604375698	0.00037255869515134	0.00144438852725548
INT69515	36.7647119708695	0.411318822149911	0.115635637861543	3.55702471795423	0.000375078875885148	0.00145282312020582
INT129080	18.9492824587761	0.596845123561949	0.167797363615355	3.55693981539608	0.000375200071601728	0.00145282312020582
INT47686	371.244605876867	-0.342794343265369	0.0963867572796041	-3.5564464760545	0.000375905022558086	0.0014546498329512
INT26951	55.5469181929366	0.278770303642242	0.0784071158349203	3.55542096751997	0.000377374373460869	0.00145943046599436
INT151458	184.973952496372	0.508807502078067	0.143166132836922	3.55396553637193	0.000379468936742152	0.00146662157831323
INT68486	16.209130838116	0.506954811839927	0.142689217416085	3.55285999194765	0.000381067221914953	0.00147188689183001
INT102736	32.6589526738047	0.391118859886964	0.11009844989314	3.55244656274977	0.000381666531096605	0.00147328949318108
INT29880	4.15238355253108	-0.657144175183111	0.185026217804781	-3.55162734762517	0.00038285667285348	0.00147696965074831
INT15950	4.67400031159694	-0.448190803415549	0.126251442524877	-3.54998560374656	0.000385252218263675	0.00148529254482621
INT35328	16.4779446661208	0.37306322331556	0.105144624329153	3.54809602198677	0.000388026732880983	0.00149506532409609
INT89060	19.0196717258618	-0.394474433608139	0.111195316415733	-3.54758137593937	0.000388785628098895	0.0014970646593092
INT117050	52.1331606694031	0.394472782841307	0.111209943608929	3.54709992685972	0.00038949682666052	0.00149887797946226
INT56560	16.2803924318105	0.370381676693314	0.104431134516774	3.5466595130576	0.000390148472282983	0.00150005597086814
INT23182	7.23520527396845	0.636700208918415	0.179525725644966	3.54656808449596	0.000390283879563801	0.00150005597086814
INT138112	29.981444459405	0.622911876951626	0.175651196494443	3.54630022102545	0.000390680842840084	0.0015006570798254
INT92834	367.38721960384	0.458682003611806	0.129364571129048	3.54565395771495	0.000391640133764072	0.00150341609502787
INT101386	11.7993973314403	0.696759856445801	0.196558130173245	3.54480303527349	0.000392906570752258	0.00150735005433738
INT79462	8.88730512408724	0.526798920638746	0.148709506748355	3.54246969247361	0.000396398970567149	0.00151888008501098
INT60633	131.611268870411	0.545025443853047	0.153850911295102	3.54255583710929	0.000396269520751846	0.00151888008501098
INT100043	5.33856049073126	0.658268299863233	0.185932534747535	3.54036102803123	0.000399580014644497	0.00153012899407758
INT149896	45.8523261423113	-0.50699280022927	0.143213460744873	-3.54011974567425	0.000399945519955322	0.00153058905121552
INT35935	54.6251929993277	-0.459526173027199	0.129843048474908	-3.53908952712244	0.000401509658014128	0.00153563289190198
INT84086	110.474692401823	0.447393255878423	0.126430647405432	3.53864561369953	0.000402185393516284	0.00153727480683491
INT86616	5.81487856422788	0.694279313452964	0.196234849280673	3.53800212346555	0.000403166816042086	0.00154008242404809
INT19636	6.47925017553005	-0.689863894117577	0.195004925824943	-3.53767419566043	0.000403667817010533	0.00154105253519688
INT30810	5.92355086017986	-0.784520824616458	0.221773585628494	-3.53748541510555	0.000403956495552905	0.00154121138792601
INT21097	8.52421021554714	0.466037249475224	0.131776612716399	3.53657025983964	0.000405358663858086	0.00154561573664226
INT77510	23.5456988340496	0.570541844211782	0.161376429219701	3.53547198293151	0.000407047406618839	0.0015501597817389
INT134367	42.9531609979187	0.316267805227682	0.0894530364210636	3.53557372540135	0.000406890688648888	0.0015501597817389
INT32533	6.84510626871985	0.698696691087473	0.197856896090733	3.53132342057497	0.000413485834271263	0.00157371850773895
INT44712	42.7912460980181	0.512630273762789	0.145175913110996	3.53109729277785	0.000413839496030033	0.00157410413185082
INT81716	107.77804470953	-0.291259500281684	0.0824976511918697	-3.53051870051772	0.000414745695590531	0.00157658967038009
INT47349	36.6958153022816	0.411502933429272	0.116633911527824	3.52815856073819	0.000418461413279585	0.00158974561269065
INT137079	3122.08925678635	-0.273760011399025	0.0776389027567854	-3.52606749552626	0.000421779460625211	0.00160137570017046
INT117844	21.0328926543289	0.588842812190573	0.167065314475	3.52462636568818	0.000424080490605979	0.00160853052694364
INT25273	7.66932973549018	0.618830012822427	0.175576309289258	3.52456442060709	0.000424179659638071	0.00160853052694364
INT76735	186.824484288613	0.641650298130184	0.182120946274731	3.52320977490558	0.000426353759246582	0.00161579267933182
INT26109	10.2386466742878	-0.325205871790166	0.0923189423428031	-3.52263428866631	0.000427280514564017	0.00161832170604149
INT40523	10.40536327147	0.490622203100215	0.139355621899162	3.52064880062915	0.000430492376981193	0.00162938896681452
INT149035	9.56191458858753	0.523626493913751	0.148736164824256	3.52050555110425	0.000430724976960107	0.00162938896681452
INT138111	7.77273068728247	0.602823546970799	0.171247469680089	3.52018951343893	0.000431238555003111	0.00163034309461176
INT47506	124.638313978961	-0.573511890380966	0.163062707087866	-3.51712479587334	0.000436248624122009	0.00164828523154034
INT95180	11.2712141950596	1.02278369337077	0.290827866404503	3.51680086924068	0.000436781328824204	0.00164929898862311
INT75030	8.09639042177558	-0.435043036134534	0.123765061208815	-3.51507147401264	0.000439635648518385	0.00165907270142631
INT78681	18.4536235413985	0.299022291306452	0.0851044889529795	3.5135901171049	0.000442094422861185	0.00166633535335835
INT52877	38.4852280840918	0.367070813070993	0.104469320327718	3.51367092194626	0.000441959971689543	0.00166633535335835
INT18053	83.4237952158661	0.339926280306116	0.0968471768334501	3.50992451634077	0.000448233919672825	0.0016884560331637
INT70347	4.05294962246919	0.739246146593761	0.210691790559566	3.50866137038578	0.000450367927020969	0.00169547080794014
INT69857	28.6881768425113	-0.420403607526345	0.11984748118178	-3.5078218030189	0.000451791565898889	0.00169980445601765
INT57504	37.1309442977547	0.428556972008561	0.122212167064225	3.5066637169059	0.000453762204018983	0.00170618964959037
INT14815	10.3027859773719	-0.422499862259029	0.120501181992729	-3.5061885308687	0.000454573115042542	0.00170820909134661
INT53599	64.0548697425876	0.245521658264794	0.0700765787635651	3.50361936322793	0.000458980903861279	0.00172373442401364
INT139065	38.8788571363729	0.717273193003024	0.204741905849775	3.50330426995882	0.000459524230297096	0.00172473655150017
INT71350	3.85302671932916	0.696269884325536	0.198816485188552	3.50207319913746	0.000461652767169846	0.00173168368106164
INT153331	25.6906258203278	0.335666755668205	0.0958784214440741	3.50096247531567	0.000463581113510798	0.00173787198682714
INT24759	13.7721442857494	-0.348191372653333	0.0994819605089273	-3.50004534361872	0.00046517902316792	0.00174281486277567
INT105831	4.02857453213633	-0.66155997283525	0.189181828590404	-3.49695305180492	0.000470604645397665	0.00176208390035452
INT78935	15.6252956817298	0.384655197060607	0.11002705729059	3.49600549658166	0.000472278971283831	0.00176729227526607
INT45278	139.353058421411	0.353803606041883	0.101245297219673	3.49451891354747	0.000474916958580762	0.00177538162613138
INT122322	7.23402817880338	0.471301800375403	0.134870881836534	3.49446666291268	0.000475009928504853	0.00177538162613138
INT34380	29.5650703739055	-0.399416595076331	0.11437164048942	-3.49226952911704	0.000478934705540892	0.00178897885818209
INT137942	5.59235148466126	-0.71337305307983	0.204351126756599	-3.49091812901782	0.000481363736049031	0.0017969760535451
INT57196	32.8211712731287	-0.438921082672241	0.12573898769614	-3.49073179858052	0.000481699549607583	0.00179715418089241
INT82555	7.23791139235918	0.639285677082489	0.183266423063928	3.48828588671417	0.000486127995622249	0.00181259201236796
INT113548	339.65548397053	0.442430325956866	0.12688202248606	3.48694257301483	0.000488576256015589	0.00182033286947523
INT76841	13.7146666976021	0.414491767668701	0.118873630381138	3.48682686260813	0.000488787681367588	0.00182033286947523
INT65061	7.3277324930434	0.416393517853869	0.119444592161348	3.4860809545182	0.000490152649205599	0.00182432710366619
INT67538	110.337973603438	-0.688241746329498	0.1974413990104	-3.48580262183639	0.000490662891644127	0.00182447180988622
INT47249	11.0022293452178	-0.469766882247524	0.134768166435016	-3.48574069584927	0.000490776482364392	0.00182447180988622
INT69533	13.8176832567559	0.460331472486803	0.132071427098949	3.48547360014456	0.000491266696547114	0.00182520646400292
INT102477	46.1055895468113	-0.608110256281253	0.174664767329664	-3.48158512777507	0.00049845531424697	0.00185081205373369
INT36733	16.3718926710724	0.436880341149003	0.12551766566904	3.48062831490948	0.00050023914810045	0.00185633064000631
INT87087	9.816386229555	0.436135700128541	0.125332592500918	3.47982668694375	0.000501738243460513	0.0018607866603488
INT71060	65.5210170304687	0.523521085029803	0.150476860141748	3.47908033525322	0.00050313773286825	0.00186376079431837
INT106714	34.6451769800802	0.30366652144362	0.0872812491631352	3.47917249529787	0.000502964726171209	0.00186376079431837
INT15989	33.114433170959	-0.306209549092356	0.0880243543919158	-3.47869122366978	0.000503868801258495	0.00186536117640979
INT89173	16.2975148854488	0.416928239567249	0.119917234669716	3.47679998388538	0.000507436215110637	0.00187745380181504
INT44085	11.2673160705674	0.424654442415965	0.122249120990826	3.47368094734877	0.00051337108094127	0.00189828619022623
INT61525	28.801374023192	0.337003594143273	0.0970831638093911	3.47128771786766	0.000517968690679816	0.0019130187640383
INT146324	1430.75632389896	-0.288676316545472	0.0831611241263024	-3.47128925418372	0.000517965727006649	0.0019130187640383
INT26440	16.112155751076	0.363269923831341	0.104704475705535	3.469478466737	0.000521469867157899	0.00192416068098096
INT37582	50.8790150417178	0.352039773597728	0.101469631023105	3.46941020725274	0.000521602390435845	0.00192416068098096
INT50673	34.5462888364026	-0.365099932884242	0.105340671822084	-3.465897137061	0.000528465419880235	0.00194832582104782
INT31272	4.18461063161834	0.631949573046782	0.182416541842042	3.4643216380782	0.000531570518782321	0.00195861600482228
INT67602	1026.89087955325	-0.289669813638871	0.0836228078807863	-3.46400486876533	0.000532196878126383	0.00195976630800022
INT97116	12.2045673176401	0.47740131872756	0.137868527663793	3.46272878094232	0.00053472710456447	0.00196792193408446
INT107008	10.3650769121914	0.675866548937224	0.195204186766478	3.46235682816456	0.000535466719399667	0.00196948195496175
INT41608	9.3781618114007	-0.501086115736837	0.144743137412716	-3.46189895212826	0.000536378498496919	0.00197167299565338
INT81331	16.7163445537191	0.566860293478561	0.163782531629636	3.46105465484201	0.000538063561258725	0.00197516763515229
INT106753	8.11850542095342	-0.632259588243833	0.182674066104672	-3.46113491491205	0.000537903164961294	0.00197516763515229
INT147831	54.5212455816604	0.395969135940728	0.114410637934117	3.46094684105114	0.000538279092619252	0.00197516763515229
INT98674	11.6226704274649	0.390520646675237	0.112850774594016	3.46050479564848	0.000539163630215696	0.00197725027941535
INT97269	20.7481110857095	-0.257697251482913	0.074518121864196	-3.45818231909478	0.000543833221570554	0.00199320307647304
INT129156	30.1075459319187	0.254953563801035	0.0737293082879231	3.45796766199686	0.00054426670973296	0.00199362051398368
INT86392	14.0014661514856	0.398537345864199	0.115286167461001	3.45693984492126	0.000546346793964891	0.00199889225850615
INT91815	45.7586943923087	0.423777375593954	0.122584930726758	3.4570103607478	0.000546203848574437	0.00199889225850615
INT13650	17.6316240851696	0.399045103921209	0.115456271239023	3.45624451265266	0.000547758196531862	0.00200288137747113
INT101766	20.0766752591077	0.496995337497447	0.143809627053121	3.45592536245063	0.000548407152111297	0.00200407956348581
INT130249	6.69225826375744	0.490700930942098	0.142024270282098	3.45504983033841	0.000550191126293406	0.00200942168958915
INT47889	19.5644147861846	0.305589340724944	0.0884615359419964	3.45448829788934	0.000551338142204903	0.00201243261034183
INT70504	42.040631816643	0.588797482511532	0.170535593248897	3.45263690291433	0.000555135697684852	0.00202510905389363
INT118563	6.53314406162243	-0.527338307373758	0.152942025335294	-3.44796210340275	0.000564833281871435	0.00205923021223869
INT55618	73.2380855850269	-0.242749190483049	0.0704067574929951	-3.44781096483815	0.000565149426635562	0.00205923021223869
INT99503	42.6099938178801	0.614374351798958	0.178245139772994	3.44679441235481	0.000567280090204129	0.00206578704185251
INT103072	3.12614194402404	0.730436936949637	0.21198325026919	3.4457294905238	0.000569520155733602	0.00207273438241902
INT15346	2.28236513318832	-0.676174666126687	0.196264234853118	-3.44522610873412	0.000570581885077946	0.00207538763796865
INT20970	9.81250056723901	0.693389849103957	0.201395325737481	3.4429292068466	0.000575449928363874	0.00209187450648825
INT71000	27.6299183978522	-0.339164138249811	0.0985411908880621	-3.44185142470101	0.000577747480503801	0.00209900336830676
INT88504	72.4542531447165	0.470383092194925	0.136698498544009	3.44102603324124	0.000579512773116768	0.00210419131472782
INT100525	14.6242729020455	-0.493527292975486	0.143445188820956	-3.44052872760683	0.000580578800553964	0.00210683569392416
INT76856	64.4999971494018	0.383175482548255	0.111438666835845	3.43844280830004	0.000585070110417996	0.00212189962138806
INT62175	9.48450756917694	0.68072328320416	0.197983726369345	3.43827897215273	0.00058542424179273	0.00212195027327313
INT149753	27.6232897846154	-0.331441793345278	0.0964840882187094	-3.43519640869662	0.000592124504744213	0.00214498993065877
INT43026	9.04952848930925	0.439023348063603	0.127918056197886	3.43206706787698	0.000598999405813042	0.00216863510938001
INT150343	6.94703847205637	-0.359418654608389	0.104736563539223	-3.43164452282024	0.000599933374573648	0.00217075660707101
INT69825	9.98378916002609	-0.354751219712773	0.103410710796846	-3.43050750719327	0.000602453302133299	0.00217861083983044
INT101100	55.148421342421	-0.280036942380784	0.081641528878413	-3.43007959586152	0.000603404215621344	0.00218017791689343
INT97654	9.41079754777834	-0.532017464559333	0.155107221914831	-3.42999802324783	0.000603585646437153	0.00218017791689343
INT100852	219.467476678701	0.288099961114549	0.0840163244975521	3.42909503406023	0.000605597436484092	0.00218617870878922
INT148522	24.0442018938246	0.462490808016982	0.134895642813887	3.42850812946621	0.000606908358781522	0.00218964392254432
INT117860	44.9485710060565	0.596922337507448	0.174127616493269	3.4280739007906	0.000607879960208947	0.00219188161374764
INT147605	14.7484572085792	0.412992235849783	0.120555852829214	3.42573360112884	0.000613141431499714	0.00220702611061466
INT20864	36.570115199326	-0.315282605950809	0.0920298351244417	-3.42587385410924	0.000612824924252323	0.00220702611061466
INT117488	12.2357838108229	-0.427366831845467	0.124751075030463	-3.42575670583285	0.000613089280923433	0.00220702611061466
INT145022	9.93999472065815	0.453981050748844	0.13254825408582	3.42502474951432	0.00061474341706942	0.00221151639889218
INT106555	9.3367763956626	0.475491959262528	0.138982881105156	3.42122681211915	0.000623393193209405	0.00224134106008085
INT56375	14.2980753329579	-0.404548550623672	0.118267929065445	-3.42061075915018	0.000624806877256154	0.00224512978129256
INT82173	13.5097374681285	-0.615731996883839	0.180098041386988	-3.4188711445272	0.000628814967156177	0.00225823129828453
INT105001	30.6337581989199	0.47157059061039	0.137967944587195	3.41797213853803	0.00063089564857243	0.00226340633058915
INT19212	25.8185368315586	0.601116403430478	0.175871219754158	3.417935033775	0.000630981662214577	0.00226340633058915
INT51048	15.2439299142408	0.434225880485326	0.127059182744472	3.41750884199055	0.000631970412520061	0.00226565024902307
INT63620	4.87517628168711	0.621367742302564	0.181991454197827	3.41426879103417	0.000639534482832035	0.00229145094997486
INT133823	32.8652871711234	0.430088208999953	0.126074048951817	3.41139364187727	0.000646317104414204	0.00231442370685178
INT91938	12.3331531898577	-0.427119369567223	0.125335003540649	-3.40782189732573	0.000654836208230325	0.00234358477736131
INT39306	31.3215380085047	0.308772787585417	0.0906127954658024	3.40760690582545	0.000655352309868459	0.00234408698908225
INT42758	398.850657404426	0.305040437202306	0.0895333521376415	3.40700342296311	0.000656803033096024	0.00234792969653467
INT129316	17.2296748249014	-0.357805229136434	0.105030799285595	-3.40666958235275	0.000657606840877028	0.00234945674306466
INT138080	5.98125947509862	0.494044349040935	0.145294367986868	3.40029937764405	0.000673121108990429	0.00240350857348729
INT66536	14.7264093234588	-0.405224332378366	0.119209295038205	-3.39926791990923	0.000675664944647938	0.00241121162741066
INT108972	23.2559982637019	-0.369950499818	0.108876044224146	-3.39790541118829	0.00067903893703924	0.00242186671769627
INT16680	16.4364165928464	-0.486776840746418	0.143431271529942	-3.39379854584082	0.000689303793284782	0.00245566936751026
INT100008	23.6123014972906	0.397635536336868	0.11716466425056	3.39381791327897	0.000689255048900982	0.00245566936751026
INT49683	8.54744379167814	0.456432143725378	0.134535138906415	3.3926611845466	0.000692171954002094	0.00246447982252572
INT81285	156.180657925279	-0.334862333480918	0.0987474901167554	-3.39109716191257	0.000696134171917153	0.00247717339670234
INT101754	13.0999342224803	0.459715133626339	0.135678975252004	3.38825623330723	0.000703385208018794	0.0025015489895218
INT77862	15.0881010192657	0.588704891429998	0.173808830762004	3.38708274400689	0.000706400793086898	0.00251020294998011
INT49995	37.5669391651505	0.499631951230508	0.147514760264995	3.38699632723513	0.000706623337634669	0.00251020294998011
INT91552	3.95297875578207	-0.480013476332424	0.14176511413904	-3.38597742644667	0.000709252176055352	0.00251810761197113
INT64697	10.7761581023093	0.388515970778626	0.114845853076594	3.3829342581444	0.000717157974444786	0.00254472778417894
INT146325	26.761742942889	-0.366337364511634	0.108295661935105	-3.38275197700125	0.000717634108955332	0.00254496962573244
INT66336	11.3163598887077	0.446847161219668	0.132141850187239	3.38157185317524	0.000720723809862523	0.00255447450336501
INT40524	11.8299714986559	0.439752871648523	0.130281943555155	3.37539385465456	0.000737101198567849	0.00261103763581274
INT87052	50.30083176461	0.367267197690346	0.108888153027885	3.37288481324771	0.000743850636947632	0.00263345077938668
INT139335	42.3964942224961	0.405208904550593	0.120171550175062	3.37192042509478	0.000746460122768087	0.00264119015645339
INT43704	19.3635888054284	-0.508009657711279	0.150789287616373	-3.36900363243124	0.000754404346300356	0.0026677858912821
INT22573	14.1406613773213	-0.353593388489413	0.10496837638067	-3.36857061794593	0.000755590382190487	0.00267046617796275
INT121606	15.9766924997803	-0.340313384785324	0.101093601369602	-3.36631972918964	0.000761783556399908	0.00269036524612085
INT149756	16.6424307754533	-0.329205022256098	0.097796899661751	-3.36621123363538	0.000762083262246802	0.00269036524612085
INT39074	13.8530727403436	-0.417203550173352	0.123969318609412	-3.36537745672239	0.000764390126268091	0.00269698280976264
INT99698	11.8891702014051	0.545577871788855	0.162171686061692	3.36419929420546	0.000767660879005159	0.00270698627137948
INT119440	39.9093882024219	0.273994134570267	0.0814478475604692	3.36404389774507	0.000768093251096775	0.00270698627137948
INT55466	4.06873804890818	-0.57795280924395	0.171834879184402	-3.36341965023137	0.000769832424661279	0.00271158366179394
INT118015	18.8851992758483	0.419315315640627	0.124780761817846	3.36041637774851	0.000778250859741896	0.00273968897464444
INT37324	7.58823824629153	0.45256768199394	0.134696691653426	3.35990198748455	0.000779701284050582	0.00274324681889878
INT118012	34.1158771318914	0.362175390979602	0.107801763081886	3.35964255709338	0.000780433750486746	0.00274351347190162
INT86716	3.48465234226169	0.647913598109462	0.192856474055137	3.35956364070115	0.000780656686858829	0.00274351347190162
INT100817	9.96026474498937	0.558851334052728	0.166366638888031	3.35915504327073	0.0007818119076862	0.00274602628386628
INT59029	3.57175184415702	0.586017859894093	0.174488623348851	3.35848749704719	0.00078370266475138	0.00275111830203664
INT87197	34.2570385605107	0.278092508325062	0.0828094889650418	3.35822031751046	0.000784460612407686	0.0027522302025867
INT121688	4.37601104634448	0.805711182717641	0.240268649978494	3.35337624275892	0.000798321058347622	0.00279928429565625
INT133633	32.6827840632336	0.488429329391094	0.145915789862024	3.34733704866996	0.000815919409479206	0.00285938498670297
INT24104	21.1113440832317	0.420813320578604	0.125741296346195	3.34665963217053	0.000817915710930371	0.00286477159168088
INT20579	19.4244664225867	0.458194297456139	0.137055234656145	3.34313606193658	0.000828372726921972	0.00289976939985368
INT100610	3.54799171704137	0.65918770892646	0.197391935529881	3.33948652540911	0.00083933422729299	0.00293649293878501
INT104655	65.2064139352596	-0.320076448823031	0.0958538164155397	-3.3392144495891	0.000840156781097191	0.00293767244125124
INT106477	18.9037808687666	0.547939677158289	0.164099803547818	3.33906357784652	0.000840613226616459	0.00293767244125124
INT93224	7.77357269256561	0.443385423457912	0.132948428100531	3.33501817052428	0.000852938256973781	0.00297907550224101
INT144907	28.2367570272031	0.463084268010498	0.138861726599492	3.33485892297838	0.000853426843345403	0.00297911396126951
INT53001	93.8986046600328	-0.425672344520278	0.127658490668275	-3.33446167420547	0.000854646771267611	0.00298170389215177
INT46227	14.172981157541	0.547259369007475	0.164215707893841	3.33256407700813	0.000860496526679896	0.00300043450722705
INT107788	23.5727229065361	0.353623327750804	0.106178050332899	3.33047486408058	0.000866979907961993	0.00302135232729995
INT44415	41.4701159433545	0.576354229820101	0.173151711309123	3.32860833694651	0.000872810516132499	0.00303997319912592
INT118013	116.328391320365	0.274664744388748	0.0825601448379123	3.32684426520798	0.000878354474153943	0.00305757545188186
INT96378	16.0063564468815	-0.282400494481644	0.0849022189730676	-3.32618508558917	0.000880434447224555	0.00306310657099095
INT47894	22.2674495643985	0.441970863943177	0.132961972501395	3.32403961545126	0.00088723591535334	0.00308504885171356
INT102189	5.21686327860723	0.549184119206908	0.165240055938687	3.32355321527296	0.000888784635903007	0.00308871228900443
INT81527	6.73692951080144	0.439201808985303	0.132202039893208	3.32220145271651	0.00089310187949302	0.00310198748567787
INT121001	11.0446817513773	-0.354488806238136	0.106816653093021	-3.31866610658013	0.000904485096932137	0.00313803005264887
INT26040	5.37523702113848	0.522630080965264	0.157476416931338	3.31878316226321	0.000904106054909029	0.00313803005264887
INT83280	23.404586308999	-0.33082880552117	0.09969882885067	-3.31828176253393	0.00090573069051154	0.00314060480678765
INT28601	78.751895620779	0.450496796403224	0.135771181154629	3.31805905032347	0.000906453190154588	0.00314136388899129
INT150173	12.143798379016	0.37390521220939	0.112733085427457	3.31673005126783	0.000910775705241865	0.00315459125446905
INT145251	46.2411401832572	-0.439151514890837	0.132420664885137	-3.31633673091554	0.000912058622086476	0.00315728173394863
INT79363	19.4388027068822	0.344140385024231	0.103844312034147	3.31400322543489	0.000919704463056797	0.00318198360540671
INT92282	57.621401145437	-0.263548193405807	0.0795401138025059	-3.31339975273588	0.000921691413099478	0.00318709037412114
INT121132	21.1228829292966	-0.404331890428387	0.122079184081972	-3.31204614012567	0.000926162694587009	0.00320077722373062
INT76994	21.4744698942383	0.329790375563713	0.0996469660960235	3.30958772237897	0.000934334828056624	0.00322723181473822
INT30070	18.062761017384	-0.347594391516314	0.105107374128843	-3.30704096070581	0.000942871039997502	0.00325491397205557
INT116730	5.4344716254147	0.482642898285504	0.146006050503824	3.30563628438716	0.000947610077693883	0.00326946441629117
INT35885	92.1660409489646	0.336673019814297	0.101885187794321	3.30443538558275	0.000951679104543062	0.00328168836602522
INT137939	2.98070831718731	-0.639669515287159	0.193757266785007	-3.30139625677593	0.000962049054294003	0.00331561436501988
INT99778	44.8344253175602	0.291273062721359	0.08824674880249	3.30066621914053	0.000964555589336578	0.00332241731986835
INT117201	60.2777911915708	-0.428683958365918	0.129891182372933	-3.30033148158676	0.000965706909400963	0.00332454729627109
INT18584	20.4367953756178	0.334387820664187	0.101342363313242	3.29958577767344	0.00096827631354188	0.00333155413341106
INT78636	38.8767504267614	-0.312585678214855	0.094749227793807	-3.29908417718299	0.000970008192758661	0.00333567315679632
INT98597	7.85758680107504	0.574172966165153	0.174062322070161	3.29866314166323	0.000971464118883484	0.00333883921410202
INT36777	7.65786361297289	0.764736023780403	0.231907378186162	3.29759246886279	0.000975175589254565	0.00334974962872796
INT66396	52.016192171952	0.411489259244518	0.124804406401166	3.29707316520417	0.000976980472130961	0.0033541024684386
INT75305	20.0558333014529	0.620461034576355	0.188227924876376	3.29632829445397	0.00097957473323598	0.00336115906816614
INT91053	17.4139296381356	-0.316728736422176	0.0960923831117151	-3.29608576835849	0.000980420786966104	0.00336221268229497
INT42584	31.4691322042105	0.728948646954601	0.221260166612768	3.29453176373291	0.00098585801954926	0.00337900127799356
INT74943	10.3609282223769	0.408117920955105	0.123923809778435	3.29329708055928	0.000990197882803456	0.00339201229704995
INT99106	53.8499457592233	0.296858306144735	0.0901512404838229	3.29289208391985	0.00099162527839661	0.00339503758871463
INT32706	4.80487664520018	-0.517623196165621	0.157213065710003	-3.29249476707257	0.000993027457853826	0.00339797327596937
INT78641	12.8866970604099	0.751321141545797	0.228233536993153	3.29189632445794	0.000995142899647967	0.00340334507017764
INT75357	16.3317245520202	0.36957402336794	0.112289985380119	3.29124651781613	0.000997444632963704	0.00340934773722059
INT57243	5.49389785702221	-0.44996879521234	0.136739695787071	-3.29069618461799	0.000999397866970259	0.00341415328267277
INT53547	56.2018883240734	0.816355684715293	0.248161939934567	3.28960873263056	0.00100326785008327	0.00342549800154321
INT137890	238.539074225626	0.362265276453837	0.110198059118776	3.28740160535289	0.00101116517900203	0.00345057351565354
INT53150	28.4904734660058	-0.446082532715845	0.135815086716351	-3.28448439345686	0.00102169156474279	0.00348458828915556
INT91445	60.21658569375	0.274623961161182	0.0836561598185821	3.28277035136127	0.00102792367588876	0.00350392780884923
INT47358	19.5702410442348	0.343315888496867	0.104731008268668	3.27807298117624	0.00104518369103786	0.00356081696597169
INT105333	14.8242753277449	0.338382518599879	0.103231088003101	3.27791293442256	0.00104577646372826	0.00356089169254196
INT72716	5.19197295762238	0.501637793576601	0.153162921897871	3.27519080571663	0.00105590629883415	0.00359342252707441
INT34452	47.450694544234	-0.306535652057607	0.0936216617644868	-3.27419580341058	0.00105963159361234	0.00360413406813182
INT27303	3.24960472577762	-0.613478975056372	0.187377555593976	-3.27402592648665	0.0010602688277544	0.00360433621118906
INT105313	14.9556382042208	0.388089271465953	0.118560083615313	3.27335524429259	0.00106278812300386	0.00361093263142596
INT57231	11.2374947915714	-0.351786039609406	0.107492158456613	-3.27266699878762	0.00106537914800586	0.00361776544652179
INT53924	14.3388252445587	0.436210623423554	0.133305462108948	3.27226369064343	0.00106690018888976	0.00362095940059538
INT137690	19.6204335376919	0.364878971294916	0.111538406871853	3.27133031148749	0.00107042805325959	0.00363095714857713
INT103177	5.135306087693	0.461662570551169	0.141241160129164	3.2686121391879	0.00108076340998475	0.00366393210129302
INT66332	7.94329868140519	-0.455370523566425	0.139322424450476	-3.26846539860704	0.00108132398180193	0.00366393210129302
INT46832	6.66512725704301	0.544620883743568	0.166636909004824	3.26830884583799	0.00108192233420395	0.00366396933809134
INT142159	58.2940280926986	0.339070675493046	0.103763538665953	3.26772467335196	0.00108415777471767	0.00366954758474705
INT144199	14.6411237880504	-0.547268591883523	0.167536873171995	-3.26655608118991	0.00108864242760505	0.00368272855932771
INT91557	7.57764343978436	-0.580954673603031	0.177960176248394	-3.26452066889472	0.00109649462609889	0.00370728101767203
INT54448	24.0540714658426	-0.253356199311285	0.0776837783811007	-3.26137843177982	0.00110871962584094	0.00374658343770085
INT46675	6.39152815794741	0.474231171822529	0.145427666656461	3.26094190139755	0.00111042790049159	0.00375032444140039
INT55535	6.69804118549605	0.6815938841769	0.209214848025573	3.25786573280681	0.00112253504771583	0.00378916321842606
INT153351	74.8087690623361	-0.3870812429113	0.118827641479252	-3.25750168978055	0.00112397589190416	0.00379197491276265
INT51332	4.4615225464336	0.83271899154543	0.255663450982149	3.257090477135	0.00112560548490981	0.00379542000803644
INT106222	8.11366011525935	0.540616783105054	0.16603950905127	3.25595267171093	0.00113012588001457	0.00380860358699671
INT77357	21.2583195927039	-0.398547563842066	0.12245785997663	-3.2545690731336	0.00113564539939589	0.00382513822971467
INT45197	9.50575952965944	0.559818985246576	0.172319361836063	3.24872944793726	0.00115921676581362	0.00389941415795106
INT50153	6.82457582961478	0.45057521549897	0.138696474772378	3.24864216079345	0.00115957250128234	0.00389941415795106
INT17648	16.4038883021401	-0.826956651279753	0.254543399435588	-3.24878450242044	0.00115899244521248	0.00389941415795106
INT67996	11.118205810806	0.474255318520467	0.146017198950739	3.24794148859454	0.00116243172200176	0.00390692299668478
INT100761	27.2797205453321	0.325313769725048	0.100170115415901	3.24761300687696	0.00116377439358359	0.00390932938458505
INT105583	63.9337757903423	0.653989375189875	0.201544060188298	3.24489530765068	0.00117493811637237	0.0039447061194461
INT144789	26.5669983827794	-0.344777966152325	0.106287786733799	-3.24381546316166	0.0011794012918129	0.00395756065536786
INT24820	33.6895503744981	-0.409931515447089	0.126425823976961	-3.24246663024947	0.00118499824531655	0.00397206827204978
INT150044	15.8391092105562	0.412469526397331	0.12720843239961	3.24247000467395	0.00118498421264462	0.00397206827204978
INT144909	14.3180843936057	0.445513165107543	0.137410298283809	3.24221088718818	0.00118606220939952	0.00397349949636638
INT144093	19.9961564472472	0.745517166665817	0.230144854405176	3.23933884419295	0.00119807149257692	0.00401157808410887
INT137965	5.58399750228533	0.646475943479908	0.199614407810744	3.23862365733057	0.00120107942497795	0.00401949219582212
INT107598	63.3807451767866	-0.437373206481971	0.135179306372311	-3.23550414793042	0.00121428121146935	0.00406149393948838
INT91422	39.8666739077781	0.273249306662029	0.0844611180750223	3.23520825783192	0.00121554035518436	0.00406352665361204
INT122647	49.4469634232634	0.48246078576683	0.149157687948753	3.23456867964186	0.00121826616615329	0.00407045760281963
INT13976	11.7550969707291	0.378289394968223	0.116968073159556	3.23412521682048	0.0012201594685465	0.00407460105181641
INT77419	11.3517393925391	-0.372804389471116	0.115282894049329	-3.23382226431264	0.00122145444389573	0.00407487116164912
INT14994	18.572980445713	-0.287062576970156	0.0887694099790796	-3.23380066441591	0.00122154682146262	0.00407487116164912
INT26324	28.7897495555789	0.352116620389196	0.108925243581083	3.23264478290638	0.00122649967125626	0.00408920627968817
INT57312	25.1336837678684	0.352413279303262	0.109031827828645	3.232205552466	0.00122838659279848	0.00409330959715646
INT51001	27.2110353449318	-0.317161895005548	0.0981454059037282	-3.23155110608697	0.00123120304977481	0.00410050433769101
INT53532	24.5901739743543	-0.469478850940292	0.145296302587914	-3.23118236719222	0.00123279256963959	0.00410258979029606
INT95175	36.0548946741112	0.814648610642605	0.252127268425873	3.23110076799217	0.00123314457467219	0.00410258979029606
INT58163	17.323937292779	-0.394686337021813	0.12222267017197	-3.22924001305553	0.00124119678957452	0.00412717781096262
INT102405	85.0148588961376	0.742896146756772	0.230104329630725	3.22851876776497	0.00124433093667875	0.00413539498295262
INT97015	16.8408930084789	0.437289270857549	0.135454968468031	3.22829997159355	0.00124528315181079	0.0041363558578252
INT14704	15.2163551161861	0.674163145686222	0.208940696288814	3.22657652463425	0.00125280726233236	0.00415913342332586
INT99508	7.55143259589459	0.499791685345042	0.154920573276033	3.22611564607708	0.00125482643685193	0.004163620911214
INT30626	4.05775277277647	0.622593444501445	0.193012820352811	3.22565849959292	0.00125683222866035	0.00416805924634941
INT139063	15.6423337693583	0.421323216817361	0.130641373827907	3.22503663634436	0.00125956549004537	0.00417490410568704
INT14717	34.6024383992748	0.430156167356362	0.133397804947049	3.22461203561115	0.00126143487971013	0.00417887986172691
INT153519	25.8465712239913	0.385481203905887	0.119651046834296	3.22171192066325	0.00127427187194673	0.0042185791355985
INT29604	193.421456548975	0.492572730885762	0.152896938508846	3.22159969774191	0.00127477102766963	0.0042185791355985
INT108166	63.4671130318145	0.328686073236233	0.102063358756674	3.22041207775498	0.00128006450995482	0.00422936568490369
INT98989	10.9232073410408	0.441865121730405	0.13719926879144	3.22060843051646	0.00127918792498848	0.00422936568490369
INT21736	17.9101788379812	0.322064653200436	0.100004292652606	3.22050828677145	0.00127963493118791	0.00422936568490369
INT76803	12.0128652102562	0.484622794472713	0.150570777112769	3.21857138393966	0.00128830899353739	0.00425435230369837
INT118270	25.3921602527784	-0.362091914959427	0.112583897068959	-3.21619631569195	0.00129901936833275	0.00428745122733319
INT34415	72.835739634599	0.279879297808465	0.0870397480461978	3.2155343287519	0.00130201921075183	0.00429507976555787
INT45520	7.88763519284641	0.487296823667261	0.151576553191614	3.21485621230119	0.00130509877325312	0.00430296308010197
INT78351	42.6839826339653	0.394119443845679	0.122648234567703	3.21341310158135	0.00131167482775216	0.00432236005045851
INT19214	6.3343973936589	0.535510667292502	0.166720350364	3.21202940206953	0.00131800885637418	0.00434077443263732
INT94161	64.6212941611534	0.567018974454866	0.176537555223937	3.21188867567359	0.00131865462485536	0.00434077443263732
INT54771	15.6599741103489	0.371681912385719	0.115738481269285	3.2113944153193	0.00132092501218132	0.00434595476054171
INT22191	7.33040480170768	0.578787125620212	0.180256487299709	3.21090871286022	0.00132315960218437	0.00435101191271802
INT97048	49.7696654932658	0.287233061067173	0.0894848296891865	3.20985201698252	0.00132803323812836	0.00436248921925198
INT72432	8.8552001228425	0.377288603242644	0.117540930706778	3.20984869673903	0.0013280485776466	0.00436248921925198
INT7954	8.23040937151161	-0.685820922104977	0.213678228865059	-3.20959662454935	0.00132921362811469	0.00436401821693654
INT146356	5.18755873004657	0.492053292526463	0.153385072537974	3.20796075123049	0.00133679740564698	0.00438660821484789
INT33506	53.4760574810469	0.415078611839274	0.129557673518752	3.20381341039747	0.00135620339899434	0.0044479478459131
INT79454	35.7820513813659	0.38973647146545	0.121728478139611	3.20168688068587	0.00136625420500114	0.00447855687377674
INT35886	16.4811636201721	0.289628343806124	0.0904784447976345	3.20107562031941	0.00136915594581027	0.00448571154935107
INT101353	42.7529990026421	0.385185085723075	0.12035839825307	3.20031747940987	0.00137276284672563	0.00449280935880088
INT144600	33.6723054075527	0.377939937377816	0.118090372634375	3.20042971282656	0.00137222833742333	0.00449280935880088
INT75034	27.3526114550368	-0.507007862257141	0.15853831656973	-3.19801467069409	0.00138377240398767	0.00452646683590723
INT92354	242.510236955847	0.373799488425819	0.116970698170745	3.1956677550148	0.0013950765680778	0.00455866298149258
INT52960	54.9023832701126	-0.311495703818739	0.0974715577036105	-3.19575998534802	0.00139463072839592	0.00455866298149258
INT67995	3.01003992410803	0.622065876201787	0.194704143616448	3.1949288014497	0.00139865340331562	0.00456795807847269
INT120280	7.82699914961658	0.612161445633867	0.191644152403589	3.19426101947896	0.00140189301096489	0.00457614264908373
INT78490	29.7480823887696	0.331253856689697	0.103851649299497	3.18968315788994	0.00142428853299585	0.00464681583097704
INT99372	23.9636619899646	-0.407459073187536	0.127766372757965	-3.18909478599198	0.00142719072698801	0.00465385036850559
INT69447	15.0760191164441	-0.330161664655377	0.103544005432387	-3.18861206186356	0.0014295758745291	0.00465919242701803
INT100001	42.8048540912243	-0.309916742025912	0.0972082250141133	-3.18817406635	0.00143174319635196	0.00466381935187651
INT24417	62.2276248068133	-0.341107454244484	0.107104383713039	-3.18481319269248	0.00144847478328942	0.00471585892388277
INT30943	29.1264226412432	0.344853251956277	0.108302168798623	3.18417678779359	0.00145166324833618	0.00472377430522748
INT106694	96.7289827023949	0.251822555519169	0.0791166943849242	3.182925645174	0.00145795049081923	0.00474175972978642
INT108891	11.8683909531468	0.383522095682109	0.12054266607205	3.18162944440662	0.00146449061974223	0.00476054845542055
INT28791	3.59320783630698	0.773517815682665	0.243154529049632	3.18117790651877	0.00146677524803085	0.00476549166521691
INT68154	87.6345884297514	0.521137765401447	0.16383676749926	3.1808352505722	0.00146851116213896	0.00476864790703948
INT87230	59.0716743344427	-0.29186524680227	0.0917833151474678	-3.17993794769051	0.00147306592268105	0.0047809496491594
INT15738	49.8503111029416	-0.492920700837137	0.155101096814518	-3.17806070337858	0.00148263705786593	0.00480951116326972
INT87684	15.315183118148	0.448283043993635	0.141093194665057	3.17721237411783	0.00148698103697541	0.00482109548266769
INT34987	5.05729122920022	0.664506659538028	0.209230368805488	3.17595702445944	0.0014934307361713	0.00483697867717373
INT138467	23.5710165413059	-0.27786762946118	0.0874885548272638	-3.17604548400415	0.00149297540852052	0.00483697867717373
INT53512	56.0840321285255	-0.313804122807564	0.0988562064512862	-3.1743492297795	0.00150172886203848	0.004861330898493
INT80801	13.6172752296487	0.312562238786053	0.0984801224580904	3.17386119131877	0.00150425611015384	0.0048644632530532
INT136950	11.9093904904478	0.427303884651391	0.134631322852399	3.17388164654565	0.00150415010661517	0.0048644632530532
INT48621	9.68385925863087	-0.391058165245475	0.123234829437924	-3.17327631343426	0.00150728999080988	0.0048717486853223
INT56028	11.8978671987817	-0.409989293967836	0.12925730213342	-3.17188497052678	0.0015145298379566	0.00489261373856721
INT58871	32.8990125473628	0.284358717302565	0.0896911140698713	3.17042240194545	0.00152217483211206	0.00491476532231627
INT48100	41.5897591093684	0.390300482611699	0.123128462519018	3.16986401540922	0.00152510293935755	0.0049216720826241
INT50061	22.0896622212397	0.468738965976766	0.147956889714699	3.16807799137046	0.00153450349181793	0.00494944818095154
INT31838	83.3288444214479	-0.284306608826348	0.0897782869347706	-3.16676357428065	0.00154145584825962	0.00496930314286488
INT77062	7.18376140242686	0.50730352297404	0.160211862641987	3.16645418515403	0.00154309651478783	0.00497202275787524
INT96230	8.97962183460614	0.440709760836376	0.139218150027752	3.16560563941214	0.0015476045445926	0.00498397374763482
INT101673	7.52857843595945	0.741141158331025	0.234203607067441	3.16451641207049	0.00155340900877309	0.00499755840025153
INT26181	4.15229961514773	-0.438831864500976	0.138672778149641	-3.16451339878282	0.00155342509427504	0.00499755840025153
INT96890	50.5177381438581	-0.435117589545252	0.137584491336936	-3.16254822994312	0.00156394826892134	0.00502881922759348
INT19449	56.6932568734426	-0.482254388761768	0.15257157118357	-3.16084041752138	0.00157314660666105	0.00505579007333933
INT104743	30.7399464467372	0.374415998738145	0.118492689515847	3.15982361669722	0.00157864676200264	0.00507085401718457
INT21470	162.61768702432	0.265744507603033	0.0841518375474112	3.15791687202686	0.00158900862558381	0.0051015109657189
INT121249	10.9860725168163	0.376628523201945	0.119313931445472	3.15661816385684	0.00159610203088585	0.00512164838923143
INT86697	7.55076133742231	0.391162140547452	0.123927361149539	3.15638239141919	0.00159739291682774	0.0051231552777231
INT26905	224.813540264402	-0.353917742503251	0.112180136749651	-3.1549056076931	0.0016055003942905	0.00514651154141014
INT103528	8.28342784550383	-0.367871070196337	0.116700027443401	-3.15227920897237	0.00162001285382188	0.00519036475713449
INT72839	168.985337108609	0.381261910867838	0.120971615216699	3.15166421631121	0.00162342846444822	0.00519480820923587
INT50715	6.54820211582502	0.392476283471152	0.124521968824464	3.15186378095593	0.00162231937570272	0.00519480820923587
INT72054	4.44775050529131	0.529658610281145	0.168061305967819	3.15157975972511	0.00162389804552901	0.00519480820923587
INT76104	38.8144564085467	-0.289742871504508	0.0919483067618783	-3.15114961556459	0.00162629159985876	0.005199798564797
INT91052	6.76987079973263	-0.490104074744117	0.155646469716257	-3.14882872472197	0.00163926240584481	0.00523858549572743
INT25385	73.0089790657824	0.39005448270015	0.123947013526329	3.14694538902539	0.0016498577353671	0.00526974529094726
INT145997	15.3952469840057	0.38481342143641	0.122315395861945	3.1460751013776	0.00165477508333031	0.0052827466580422
INT96342	19.6479064826873	0.320823068678115	0.101995846259104	3.14545229482302	0.00165830237425637	0.00529129934046611
INT60688	13.2779713247389	-0.329782774605075	0.104862346437597	-3.14491126518255	0.00166137213187479	0.00529838413018146
INT122432	15.017989849533	-0.387859868099415	0.123495195043322	-3.14068792687323	0.00168551530749744	0.00537263387233982
INT97357	16.6343819679608	-0.421454307939789	0.134236386473681	-3.13964282718845	0.00169153934252428	0.00538908192986029
INT66384	13.10529990953	0.603711055759061	0.192512129204254	3.13596373513967	0.00171290383247067	0.0054543614634773
INT59266	14.4306306337864	0.386542435649974	0.123267723693043	3.13579600619971	0.00171388372399765	0.00545469728076395
INT61076	1948.64916545571	0.401735421387988	0.128186041309919	3.13400287022439	0.00172439169270312	0.00548534185572773
INT23492	25.1952137703898	0.270514065964379	0.0863209978309153	3.13381532607233	0.00172549413703879	0.00548605118595716
INT33256	55.2707619602166	-0.289770914840263	0.0925411060166311	-3.13126703703094	0.00174053816882678	0.0055282469944712
INT50191	31.0863501933072	0.328434233100548	0.10488548597543	3.13136016910372	0.00173998623944186	0.0055282469944712
INT75633	8.58347139222196	-0.345023831628271	0.11021076476007	-3.13058195702925	0.00174460311433858	0.00553833802913183
INT43487	8.38061793725345	-0.342773986248304	0.109513390950567	-3.12997326877612	0.0017482221082178	0.00554418378803389
INT51700	20.8173669081342	-0.451906813624781	0.14437594157726	-3.13007007045529	0.00174764610661431	0.00554418378803389
INT81396	39.9549129056891	0.345135521217428	0.110291058470219	3.12931552207945	0.00175214054064465	0.00555097351797123
INT107629	44.2432169230336	1.1164804738909	0.356781092178466	3.12931514132039	0.00175214281129935	0.00555097351797123
INT94808	16.5847545983303	0.383919921996144	0.122815742405845	3.12598299269715	0.00177211800071443	0.00561140715150081
INT51828	6.3288131806285	0.43891563413999	0.140456273035792	3.12492724357097	0.0017784904256195	0.00562872819635435
INT21327	15.2227955643325	-0.263184890937989	0.0842297328052833	-3.12460792849008	0.00178042193310952	0.00563198378232108
INT59423	82.7604174425452	-0.200124245979007	0.0640544565782031	-3.12428294094852	0.00178238973257652	0.00563535081186637
INT26301	58.365495709577	0.358771453799017	0.114882035391731	3.12295523469494	0.00179044977885804	0.0056579664237672
INT99113	5.70802458543273	0.470261319257478	0.150616793810745	3.12223695219789	0.00179482417548155	0.00566891807931845
INT38386	30.805847187601	-0.274580599588518	0.0879495136888415	-3.12202521733051	0.00179611553076586	0.00567012585066672
INT128666	7.26815933007795	0.520178083661773	0.16676730874921	3.11918497434071	0.00181352071993155	0.00572217615120536
INT26164	33.8780862113845	-0.353306060928148	0.113372511265204	-3.11632914350539	0.00183117759380057	0.00577496755820422
INT86999	220.846563074829	-0.2513212043813	0.0807435887203805	-3.11258402511238	0.00185457212610708	0.00584579126965941
INT89262	4.32496613893264	-0.461612575185085	0.148458245069958	-3.10937647799595	0.00187482658761352	0.00590665063309755
INT101949	25.1359704276687	0.427630166338318	0.137545758089007	3.10900294040034	0.00187719850115527	0.00591113793549045
INT101610	4.36701415890842	-0.652151301736425	0.209894109902707	-3.10704908317208	0.00188965021091266	0.00594734511386135
INT130782	1531.01081469738	0.388817383055202	0.125172962841767	3.10624095034573	0.00189482249137633	0.00596061659163164
INT119012	42.2141193028251	-0.268358138221761	0.0864061092629792	-3.1057773635543	0.00189779544487598	0.00596363015685924
INT116417	8.7584298380556	0.795244739272943	0.25606432062348	3.10564446205015	0.00189864852380931	0.00596363015685924
INT31886	45.6919504158566	0.455460137284622	0.146646142583447	3.10584464930912	0.0018973636798705	0.00596363015685924
INT34237	8.15028501034921	0.533746942427418	0.171921546528661	3.10459598115841	0.00190539095704302	0.00598179606946874
INT13006	5.36322495083876	0.584704651655975	0.188790966983645	3.09710078293433	0.00195423421368646	0.00613204880532
INT143808	3.44458254343333	0.662905832756377	0.214194771667827	3.0948740139391	0.00196896512900343	0.00617516564842805
INT143756	18.5270028740983	-0.342471114035522	0.110714600167249	-3.09327869601817	0.00197958135547771	0.00620534095249745
INT14368	90.8986619842911	0.310748561583741	0.10050157285808	3.09197709793611	0.00198828188318394	0.00622948387107053
INT52794	6.12752263533999	-0.437248410506482	0.141445361240547	-3.09128844291248	0.00199289937969326	0.00624081643098724
INT35933	21.1556097821524	-0.400852215623963	0.12974772799467	-3.08947387225486	0.00200511342003	0.00627591445767543
INT140951	110.020628375399	-0.315618795381861	0.102178291927357	-3.08890263703223	0.00200897265048876	0.00628168992167864
INT43145	82.5961856518131	-0.267222793309005	0.0865068096716093	-3.08903766447308	0.00200805979858411	0.00628168992167864
INT122368	55.5295450892518	0.239348298233032	0.0775174902941017	3.08766830975749	0.00201733497960384	0.00630467715569578
INT71500	136.52930564921	0.258094800914714	0.0835962375812295	3.08739733249271	0.002019175068965	0.00630726794201487
INT44235	4.94136120223714	-0.381102043503424	0.123468545851897	-3.08663263889544	0.00202437608148164	0.0063171875919372
INT68164	27.2781322944089	0.553266465535183	0.179242182075828	3.08669789180052	0.0020239317889213	0.0063171875919372
[truncated: 4,239 more rows]
