# Supplementary material for: Identification of Candidate mRNA Isoforms for Prostate Cancer-Risk SNPs Utilizing Iso-eQTL and sQTL Methods
Source: Int J Mol Sci. 2022 Oct 17;23(20):12406. doi: 10.3390/ijms232012406 (PMC9604153; doi:10.3390/ijms232012406)
Supplement: Supplementary file 1 [file ijms-23-12406-s001.zip › Supplementary Table S8_DE_INT_trans.csv]

	baseMean	log2FoldChange	lfcSE	stat	pvalue	padj
INT101201	23.9355626498625	-2.52515781490756	0.181436642633848	-13.9175735300807	4.95440100863856e-44	2.98799924830992e-40
INT86917	34.2374064485904	-1.66749232707523	0.13144057820431	-12.6862826522514	7.04509953207922e-37	2.12444976389849e-33
INT33788	19.0669588484964	-1.8826984179161	0.149120455620523	-12.6253531756041	1.53053228779511e-36	3.07688007589745e-33
INT84902	87.7550514088059	-1.68321384871274	0.135404945909166	-12.4309628234843	1.77483665624772e-35	2.6760099684575e-32
INT122725	343.762946003151	-1.65966772886146	0.134066588434445	-12.3794283739307	3.37739693096251e-35	4.07381617812698e-32
INT59517	1417.51675218298	-1.89192840008683	0.154881495722702	-12.2153288309801	2.57458389641885e-34	2.58788591321702e-31
INT150887	189.318316236258	-1.3085776014017	0.108091832061225	-12.1061654377409	9.79679817384452e-34	8.44064139806519e-31
INT29351	18.0916930777024	-1.5038676728815	0.124364201820253	-12.0924482356674	1.15784195925862e-33	8.72868107036096e-31
INT84922	75.5651226369303	-1.77318032949506	0.147135715596674	-12.0513250117712	1.90856966839921e-33	1.15105836701156e-30
INT24515	54.1254835354708	-1.64480660946708	0.136422180246495	-12.0567389151468	1.78720254938537e-33	1.15105836701156e-30
INT73577	20.5308801738772	-2.18319051219094	0.181677028606379	-12.0168770313886	2.89715398892273e-33	1.58843051883572e-30
INT29256	32.6992736674793	-1.83194474521486	0.155922059872128	-11.7491055897879	7.13702456277985e-32	3.58694959484377e-29
INT45354	101.572705208917	-1.73692170915525	0.148747912738405	-11.6769484504289	1.67190405507172e-31	7.75634873549043e-29
INT40032	18.4568192736732	-1.62316900242523	0.139269870577573	-11.6548467783714	2.16769991048273e-31	9.33814154294382e-29
INT45349	16.6473245525453	-2.14050981863062	0.185338302838029	-11.5492037309809	7.45075271922529e-31	2.99569930997651e-28
INT79692	1670.51451918863	1.51715495869475	0.134436978279628	11.2852503686826	1.55199054595907e-29	5.50591469569361e-27
INT92390	16.879429523714	-1.9312005431124	0.171078539186125	-11.2883857455162	1.4976186959524e-29	5.50591469569361e-27
INT49143	43.0489949390792	1.45210970533663	0.129454769258727	11.2171201853094	3.36035608114785e-29	1.12590597363348e-26
INT43755	70.8216504584558	1.81022065248584	0.16279134040703	11.1198829615857	1.00403618169821e-28	3.18702221674837e-26
INT91566	156.593269251225	-1.48098767962897	0.133839457601328	-11.0654040756832	1.84628853261751e-28	5.5674830701081e-26
INT117626	55.9429240148723	-1.69603308651762	0.153424297206591	-11.0545273297479	2.08431827933871e-28	5.98596359175799e-26
INT20691	14.5262007528842	-1.93909864451702	0.176152763690596	-11.0080512158353	3.4948129599291e-28	9.58055316424201e-26
INT65527	1077.05993306033	-0.851285634665659	0.0780360525370316	-10.9088761795285	1.04540684438339e-27	2.74123855585923e-25
INT67306	24.2983096177335	-1.73227826181669	0.16037756960948	-10.8012502373917	3.39548248290506e-27	8.53256452266684e-25
INT27711	156.774266697273	1.39307535328447	0.129543541435953	10.7537229401221	5.69169272466819e-27	1.37306395289896e-24
INT117628	43.7846457009618	-1.60716978148101	0.150148926500694	-10.7038379756486	9.76480589765012e-27	2.26505939879723e-24
INT69085	107.730595467484	-0.650057353769572	0.060915812519604	-10.6714057792526	1.38514698201885e-26	3.09400794390951e-24
INT14296	8.81535584133983	-1.80596852250609	0.169852594664509	-10.6325636418638	2.10252072853284e-26	4.5286794692077e-24
INT102756	105.573725565403	-1.0838529327453	0.102123415793405	-10.613167649405	2.58822639767092e-26	5.38261841529425e-24
INT68290	22.0567826479713	-1.80575272756941	0.17169365847237	-10.5172942532412	7.19089868550766e-26	1.44561033240989e-23
INT103187	257.484541295507	2.67032763290503	0.254509769969425	10.4920437169301	9.39734038266301e-26	1.82823741444647e-23
INT123141	85.174677070359	1.27458902555744	0.121987943391384	10.4484835970066	1.48886677228542e-25	2.80604859489168e-23
INT104753	830.175064786593	-1.60941084989416	0.154217841838349	-10.4359575436229	1.69892141780698e-25	3.10490759721027e-23
INT36285	22.0080060679672	-0.977052801924631	0.0937191591098836	-10.425326168143	1.90006286997299e-25	3.37037622611973e-23
INT34454	161.834804633083	-1.09864245904549	0.1055467443567	-10.4090606085639	2.25435147069793e-25	3.88456963422262e-23
INT100238	33.7236808842852	-1.27109765314646	0.122955268913905	-10.3378868134273	4.74893801481958e-25	7.95579032427135e-23
INT68291	36.2543498119621	-1.7969140908895	0.174354238834491	-10.3061107255056	6.61233598127846e-25	1.07781076494839e-22
INT81854	31.6972823645055	1.30004133868783	0.126183826287683	10.3027573099892	6.84700695606603e-25	1.08669207768511e-22
INT93538	13.6987731965815	-1.24916724840422	0.12183882056153	-10.2526209844043	1.15177243098693e-24	1.78111270032877e-22
INT28093	24.8349655646157	-1.11374905034805	0.109213326156373	-10.1979226303699	2.02558617965561e-24	3.05407756237574e-22
INT24999	27.1853308599444	-1.68625998858489	0.16599668745499	-10.1583954140176	3.04038869516379e-24	4.4723376147641e-22
INT90512	54.2543219666742	-1.36079678214093	0.134360152761858	-10.1279788253354	4.15141647048309e-24	5.96123636511512e-22
INT90511	199.405941755813	-1.38337211089668	0.137151762809233	-10.0864333243812	6.34325614902675e-24	8.89678554297217e-22
INT150980	1205.86441349858	1.43099790355722	0.142000559984901	10.0774102842227	6.95346419800738e-24	9.53098694958694e-22
INT46044	77.1870629514974	-1.09205855093941	0.108458081974247	-10.0689458181523	7.57860049622172e-24	1.01570087983807e-21
INT150663	51.2750514239602	-0.979918483970986	0.0977140062250353	-10.0284342217454	1.14314965236296e-23	1.49876859856544e-21
INT96577	8.82256856724981	-1.26154929815946	0.125861227995882	-10.0233353690204	1.20370793082025e-23	1.54458777250573e-21
INT36797	52.0781306816129	1.54489038459311	0.154394395557488	10.0061299441266	1.43246940395896e-23	1.79983811984926e-21
INT45339	14.6439747975993	-1.19736551452004	0.120692307106876	-9.92081055721093	3.38000039351374e-23	4.1601596680166e-21
INT121113	178.500943819707	-1.41932190911979	0.14322093906502	-9.91001677817123	3.7658292907253e-23	4.54234329047285e-21
INT24918	96.5612134683885	-1.58350741540593	0.160117740702283	-9.88964376127594	4.61667812215069e-23	5.45944818719427e-21
INT144054	41.6900245670967	-1.91020395093672	0.193422822864091	-9.87579398672583	5.30114554272759e-23	6.14830937849809e-21
INT55749	24.706107169813	-2.02509092856802	0.205198258632362	-9.86894792414503	5.67567621403272e-23	6.45849117864742e-21
INT82525	336.300253568683	-1.27695281831017	0.129472680025154	-9.86272021295986	6.0390708534454e-23	6.74474746613504e-21
INT48026	45.2758235414624	-1.21085439440878	0.123288703244439	-9.82129232074152	9.11672195675174e-23	9.99690002203086e-21
INT118560	669.213473223172	-1.35378302198086	0.138065782642464	-9.80534782819165	1.06778486958958e-22	1.14996616937406e-20
INT101203	29.4078247738942	-1.43735705435206	0.14662422961744	-9.80299816819022	1.09292509383354e-22	1.15639144577369e-20
INT58311	63.7844866511085	1.86573617798069	0.191027904438573	9.76682534137643	1.56272160435519e-22	1.60008603967364e-20
INT144055	49.4321201636173	-1.84867911237458	0.189284751773759	-9.76665629455559	1.56533039861955e-22	1.60008603967364e-20
INT12844	7.15329311604616	-1.737289037085	0.177953035609586	-9.76262658927868	1.62881050206644e-22	1.63722602299378e-20
INT104755	17.1823209011639	-1.72172907427252	0.176707420339457	-9.74338865320462	1.96877357461035e-22	1.94650384073361e-20
INT57904	59.164824764283	-1.2124240069065	0.124568664569078	-9.73297747953433	2.18113280812761e-22	2.08883018662678e-20
INT65785	65.6259171524428	1.18699511615595	0.121956517150287	9.73293714753441	2.18199803942111e-22	2.08883018662678e-20
INT45341	13.9471748787474	-1.37173462313918	0.141183824602224	-9.71594746780623	2.57839761008966e-22	2.42973687288293e-20
INT66266	97.4447120110193	-0.956600694274546	0.0989075382495543	-9.67166619657382	3.97847188617741e-22	3.69140983777476e-20
INT92804	20.7821807343336	-1.26578815490563	0.131228845207466	-9.64565490845002	5.12827933556869e-22	4.68615949588102e-20
INT73765	13.0304331897035	-1.30052514802262	0.135387195141504	-9.60596861958276	7.54451874613325e-22	6.79119291909397e-20
INT20001	122.648624723847	-1.27300785393729	0.132649113322513	-9.59680635664856	8.24598442189446e-22	7.31346059535963e-20
INT120442	71.9204865659416	-1.32626516770157	0.138455318858103	-9.57901204980652	9.79776318497073e-22	8.56381300993601e-20
INT78523	111.84060226839	1.89646209024126	0.198082365269289	9.57410866769015	1.02739654104995e-21	8.85175505581751e-20
INT85317	181.968386374714	-1.57523167350108	0.164744206649288	-9.56168174614162	1.15858488164858e-21	9.84144425524307e-20
INT138142	33.3579607603899	-1.38618077577951	0.145023316725342	-9.55833039182781	1.19671652302977e-21	1.00241629866563e-19
INT64436	18.5790710798142	-1.08402304654007	0.113652931714178	-9.53801217610686	1.4559622741037e-21	1.20286417467389e-19
INT88119	37.7373600158614	-1.72945059012409	0.181418991242193	-9.53290820482671	1.52937605020845e-21	1.24644148091988e-19
INT73576	34.4880249827738	-1.83724712441238	0.193221295086205	-9.50851262844862	1.93408003909403e-21	1.55525822877015e-19
INT47137	44.7439911171903	-1.28890734061502	0.135996686013541	-9.47749080067056	2.60470939117854e-21	2.06697399186813e-19
INT91398	15.4185923385903	-1.04530990366821	0.110952013476508	-9.4212792622239	4.45625154885263e-21	3.49034455728964e-19
INT141789	101.700056933354	1.14755534893179	0.12197816592227	9.40787509186742	5.06267938344982e-21	3.91448966174177e-19
INT96401	12.9078154373863	-1.30915744481377	0.13944928656799	-9.38805408785998	6.11189439949758e-21	4.6659284966291e-19
INT58786	66.9845153797081	-1.96524091481588	0.209585238871112	-9.37680976676245	6.79990401511657e-21	5.12627763939601e-19
INT14223	40.4654637999457	1.07155142181348	0.114828223015447	9.33177744698999	1.04110100039959e-20	7.75170386840729e-19
INT52510	212.230475468125	-1.30527242589107	0.139933764120311	-9.32778757218905	1.08103813543916e-20	7.95090365223607e-19
INT71569	513.629270505083	1.52431686329448	0.163480928261408	9.32412654800367	1.11901449755742e-20	8.13105594550459e-19
INT36223	18.4468707368471	-1.34321751647787	0.144312530944556	-9.30769842151767	1.30632303119818e-20	9.37908833470977e-19
INT34893	43.6912615818807	2.03367859823949	0.218545762556781	9.30550459751474	1.33357587807923e-20	9.46211308317157e-19
INT90934	21.6237080051272	-1.0881267653094	0.116966997082246	-9.30285287690409	1.36726831223785e-20	9.58836650128659e-19
INT151086	60.4086517123752	1.58064067871379	0.170211589591783	9.28632816663439	1.59702760640673e-20	1.10708890738379e-18
INT43071	83.3391486499338	-1.39760334000564	0.150840373642765	-9.26544602253224	1.94263689136779e-20	1.33136853316354e-18
INT92892	894.893234845996	-1.19066240479338	0.128682784705914	-9.25269380449348	2.18904815437619e-20	1.48338757517335e-18
INT118572	482.243208020042	-1.3486897007068	0.148327410441339	-9.09265318321045	9.66511558000852e-20	6.47670134033682e-18
INT136223	15.0393225530974	-1.33150088068929	0.146492687609374	-9.08919689042608	9.97732953252192e-20	6.5816865628478e-18
INT31767	299.35334996249	-1.49766251676826	0.164786264028285	-9.08851551189482	1.00400458262643e-19	6.5816865628478e-18
INT129563	41.567933178578	-0.785242901983494	0.0865713812161288	-9.07046752578782	1.18507416826687e-19	7.68514226754568e-18
INT137768	76.1872350809124	1.56683488905529	0.172844908217329	9.06497567799455	1.24632054748351e-19	7.9963395977373e-18
INT62489	59.3181382986687	-0.771135128701071	0.0850852784563697	-9.06308520922919	1.26811898688874e-19	8.05055327360628e-18
INT63837	66.2585077650105	-1.09862744666386	0.121822119138821	-9.01829203456832	1.91044469454448e-19	1.20019707841644e-17
INT58516	71.3924290478652	-0.826409713122044	0.0916578430233254	-9.01624657381187	1.94644003994094e-19	1.21020411143132e-17
INT40718	87.1223728091492	1.02358922010645	0.113843581168345	8.99118957434089	2.44568790520749e-19	1.50509630166392e-17
INT82538	1783.97560536604	-1.23926555664335	0.137937402287688	-8.98426051303102	2.60479994822909e-19	1.58682307957269e-17
INT93543	19.822000890843	-1.1722689920288	0.130537219600532	-8.98034289083345	2.69924227265228e-19	1.62791301463659e-17
INT63970	34.2647497930992	-0.840591123700479	0.0936675275155164	-8.97419998153822	2.85418379800087e-19	1.70431509759834e-17
INT150866	257.511063281254	1.46713055510049	0.163542267477367	8.97095642448232	2.93950739457104e-19	1.73805579378999e-17
INT85318	130.991725998908	-1.56850621153549	0.176032590157023	-8.91031717556601	5.08867765597329e-19	2.97959368380339e-17
INT97265	362.456401738728	-0.576806912991978	0.0647936997550539	-8.90220677585226	5.47471574056335e-19	3.17480871455169e-17
INT64542	56.6646244054112	-0.710600482523204	0.0800106605501048	-8.88132253424163	6.60700773515054e-19	3.79493939530409e-17
INT78515	102.852596650658	1.18938544880543	0.133939120796556	8.88004521555747	6.68331901535672e-19	3.80255631902041e-17
INT55267	23.0446061168106	1.12685678613095	0.127038933681951	8.87016880157468	7.30351079134718e-19	4.11658631613223e-17
INT49299	28.4667401021038	1.11675583099989	0.125998675856778	8.86323466025389	7.77257438221049e-19	4.34040704621403e-17
INT92464	382.266053899347	-1.30351697804685	0.147778167418493	-8.8207683233439	1.13676997845159e-18	6.28977957801974e-17
INT78525	242.950604774096	1.57143201194681	0.178275888224801	8.81460767125885	1.20104901254601e-18	6.5256996348333e-17
INT68292	24.5433287923484	-1.44677170502171	0.164126957234408	-8.81495477281901	1.19733386330912e-18	6.5256996348333e-17
INT24145	17.6054342295894	-1.00459903033619	0.114269251333418	-8.79150793948006	1.47565795177877e-18	7.94615455998015e-17
INT64795	12.6573201741542	-1.39335518014885	0.158681127846629	-8.78084999178719	1.62243817689738e-18	8.65922534944082e-17
INT104499	171.101022175066	-1.72889370789859	0.198406484517369	-8.71389718992392	2.93602668123367e-18	1.55326113285266e-16
INT78518	408.691254371809	1.42491088945538	0.163787869078355	8.69973397586428	3.32663087247727e-18	1.74460093842699e-16
INT72550	60.5192848269517	-1.52536622586104	0.176298440408361	-8.65218218792991	5.05239021207502e-18	2.62680735939866e-16
INT87629	35.2289150055576	0.990912034373041	0.114551201814063	8.65038531836156	5.13258359377798e-18	2.64569330376709e-16
INT92469	28.8926752043426	-0.842334225924334	0.0980648889106828	-8.58955978313023	8.73031710669609e-18	4.42664230365183e-16
INT28095	8.63792265329572	-1.09502240578379	0.127483741677153	-8.58950632745692	8.73437960760352e-18	4.42664230365183e-16
INT91975	6.85165660357606	-1.40197534634398	0.163302946717745	-8.58511970863069	9.07418903031261e-18	4.56053617015128e-16
INT105888	69.4953807702243	-1.28038494249948	0.149859283391779	-8.54391475469794	1.29749768342174e-17	6.46711448654255e-16
INT82923	22.2842491089052	-1.28140679060452	0.150330399182054	-8.52393659284243	1.5422007505576e-17	7.62378092345316e-16
INT60508	41.0046487883298	1.12132441777848	0.131746711768218	8.51121369731966	1.72122078862677e-17	8.43957933025044e-16
INT73153	461.205190613007	1.09553692333902	0.129691013217917	8.4472847898737	2.98155791187016e-17	1.45014320697491e-15
INT150868	62.4341259880815	1.35960721439435	0.161168883970342	8.43591629414365	3.28617931380368e-17	1.585515795324e-15
INT94713	143.615742823134	-1.07091182687947	0.127117663411438	-8.42457136277966	3.62073272084239e-17	1.73306659042861e-15
INT77045	115.525358018118	0.754599667252959	0.0898063733413306	8.4025179859443	4.37005394197818e-17	2.07525947433625e-15
INT118438	43.0113217517605	-1.29329941683738	0.153974214131527	-8.39945457187154	4.48557203981006e-17	2.11347538844488e-15
INT131309	3241.2900378631	1.13650899371481	0.135946294059202	8.35998510720628	6.27261744796195e-17	2.93257021927585e-15
INT56359	72.5420448019723	-0.799431951426046	0.0956405761917128	-8.35871115857326	6.3407142681964e-17	2.94160367319173e-15
INT20222	9.40814240089796	1.56556161973696	0.187375616606674	8.35520463168523	6.53193796345838e-17	3.00718456928378e-15
INT8817	3291.36069017707	1.12593021913758	0.135212351553979	8.32712548962725	8.28289301973397e-17	3.78440362136482e-15
INT129470	14.9416499591617	-0.779938264402418	0.0937062544547933	-8.32322526324732	8.56015437905183e-17	3.8816760195535e-15
INT57035	21.8270132410949	-0.89287713935163	0.10756498490619	-8.3008159219316	1.03398795473905e-16	4.65371742912778e-15
INT104063	37.0665742503597	-1.27753913715361	0.153991181888431	-8.29618372615131	1.07509223056677e-16	4.76755973716778e-15
INT21961	25.3581505945812	-1.11121767836683	0.133932290707507	-8.29686158951462	1.0689780070095e-16	4.76755973716778e-15
INT62989	71.3905756042585	-0.701905637873036	0.0846601007664305	-8.29086702612756	1.12425915848659e-16	4.94920217870993e-15
INT36293	61.9429222474705	-1.06718531691961	0.129101153863328	-8.26627249241613	1.38212442285928e-16	6.04028434366979e-15
INT107754	361.727654349266	-1.00617602215901	0.121819214589399	-8.25958388871912	1.46181166778489e-16	6.34257997727387e-15
INT135129	50.3863151397528	-1.29215491364848	0.156517639895646	-8.25565038234659	1.51077267971609e-16	6.50819287954837e-15
INT51155	28.4415129027118	-0.897691590536736	0.109126600498668	-8.22614822082443	1.93329757271749e-16	8.26930330571572e-15
INT149729	47.2053345635327	1.22553238561424	0.149464477027699	8.19948933676812	2.41410332702849e-16	1.0253138848809e-14
INT18446	46.9223810992801	1.20069631955267	0.146562486370479	8.19238503171654	2.56099818410628e-16	1.08009650687727e-14
INT86121	386.070494072619	-0.538753143698342	0.0659977843007243	-8.16320046811677	3.26262357446074e-16	1.36645019288699e-14
INT24514	45.9658158429271	-0.792306982206942	0.0971608867221757	-8.15458780725709	3.5037278015739e-16	1.45730912905463e-14
INT121259	66.104350959641	0.55545930353466	0.0682128321276871	8.14303242086327	3.85498985285806e-16	1.59242765771144e-14
INT77774	80.0654402819158	0.675791309436404	0.0830261627552582	8.13949828596173	3.96919220303838e-16	1.62844885554588e-14
INT117623	178.076367580359	-1.00883709593133	0.123998172172514	-8.13590295934175	4.08879238855174e-16	1.66618289833483e-14
INT76198	180.170627009892	-0.90651305372999	0.111532181582839	-8.12781603358746	4.37093899404395e-16	1.76920356195161e-14
INT61313	20.737377870447	1.24407832239103	0.153398357910368	8.11011499300374	5.05718791531442e-16	2.03332668781742e-14
INT28366	458.194490004021	1.10664017743511	0.136567303401315	8.1032586122254	5.35063318877603e-16	2.13706415639128e-14
INT125066	68.9772552539972	0.834881927161313	0.103061845124336	8.10078575785342	5.4605339691165e-16	2.16661055050932e-14
INT102399	6.19688914226351	-1.46301685090952	0.181036410260511	-8.081340371278	6.40587397673452e-16	2.5250866636396e-14
INT67312	34.9641964550896	-1.53282182222927	0.189758669437666	-8.0777433082328	6.59763008796933e-16	2.58378617276253e-14
INT32516	34.4438255559028	0.942098395647141	0.117092225492831	8.04578093619733	8.56971678997744e-16	3.33444915873251e-14
INT132278	27.9269296796923	-1.22739867499739	0.152673412871422	-8.03937405939221	9.02985392394823e-16	3.49096468046999e-14
INT117609	26.9283201063336	-0.849779749331475	0.10587338965875	-8.02637709126414	1.0039331600794e-15	3.85651012002474e-14
INT17967	8.59120467539622	-1.53840530238651	0.191764354449594	-8.02237364082638	1.03721074238814e-15	3.95912530844486e-14
INT31019	68.3198853188559	1.06917303867595	0.133668564179193	7.99868723990059	1.25752684948313e-15	4.76990215675015e-14
INT47482	90.9477783067477	1.01058398533559	0.126397500565345	7.99528456508632	1.29274936352595e-15	4.87285713214061e-14
INT21626	65.843235575754	0.905758228849171	0.113378330951579	7.98881251159006	1.3624471318023e-15	5.10367618130415e-14
INT72503	7.09015721680939	-1.24498890678292	0.155942244117788	-7.98365390870317	1.42063983618268e-15	5.28881410618378e-14
INT91409	24.7659833619136	-1.06067826755214	0.132944588362241	-7.97834857829678	1.48304076732848e-15	5.48725083911537e-14
INT90178	26.8227710863107	0.967895939685841	0.121432217431663	7.97066841203434	1.57818435481235e-15	5.80367673406908e-14
INT106419	12.5897708112389	-1.18741996969078	0.14902111382001	-7.96813242937486	1.61090189918648e-15	5.88809051757193e-14
INT141749	25.3095288712271	1.17103385663646	0.147264669908009	7.95189951105017	1.83673216781249e-15	6.67309138799828e-14
INT94866	85.6840676538072	1.10658899926859	0.139231734331248	7.94782169872205	1.89819588090658e-15	6.85510141182489e-14
INT88835	403.97411724835	0.707371592890266	0.0890694900665003	7.94179457367652	1.99276784089072e-15	7.15379931453091e-14
INT78516	443.288667403584	1.00998588850076	0.12751836511944	7.92031710534213	2.36905610969683e-15	8.45430615241512e-14
INT43993	19.5888148013917	-0.863727329940302	0.109063025765358	-7.91952473241074	2.38420140361721e-15	8.45830509718554e-14
INT145440	44.1601108140832	1.22093858199074	0.154211822157546	7.91728263701736	2.42757497845929e-15	8.56181561116255e-14
INT93746	45.5417656967375	0.886229435907977	0.11208002298786	7.90711325963926	2.6342594367538e-15	9.23675503666404e-14
INT66260	27.7465342111733	-0.846300462580408	0.107042439788483	-7.90621424785069	2.65334366265599e-15	9.24989342744408e-14
INT64819	147.52278640719	1.01142688738564	0.128145690741972	7.89278891494058	2.95507196309979e-15	1.02425511548591e-13
INT101667	24.4239042899702	-1.34448571988459	0.170835611313956	-7.87005536810321	3.54484331811981e-15	1.22165428866175e-13
INT106103	235.102042196383	-1.62009598449887	0.205926014555273	-7.86736920052431	3.62176611921703e-15	1.24107224232943e-13
INT126553	733.003034364684	-0.878634388925582	0.111853218875567	-7.85524455852301	3.98992861817292e-15	1.35950618622604e-13
INT12897	66.2046762974478	1.29871112735883	0.165432988026541	7.85037580987457	4.14792435020319e-15	1.39754926011595e-13
INT74775	9.29792936297866	-0.795712687569967	0.101356219186101	-7.8506547892138	4.13870713962155e-15	1.39754926011595e-13
INT80359	38.5254955495189	0.842417293457751	0.107370948291698	7.84585874355073	4.30000742263511e-15	1.44074137588402e-13
INT121587	50.7475520508428	-1.44483937118455	0.18417712573701	-7.84483613479592	4.3351919500822e-15	1.44450511883678e-13
INT45344	131.23808692009	-0.592035268090714	0.0755312209648035	-7.83828542062883	4.56739902947812e-15	1.51351557949355e-13
INT56333	19.6034602217316	-0.972530775562564	0.124407682411678	-7.81728874543584	5.3973202271235e-15	1.77875619069846e-13
INT81878	406.522661736213	-0.914309345255903	0.117130233441004	-7.80592096844423	5.90685889933488e-15	1.93610141423308e-13
INT39231	21.1448266960546	-1.23862018955663	0.158705577268805	-7.80451582655307	5.97304107277962e-15	1.94721138972616e-13
INT44274	68.6388447189871	-0.836994651168661	0.107561209440335	-7.78156600807791	7.16322384468767e-15	2.3226560756619e-13
INT64444	17.6631837165689	-1.07301578469691	0.138205229218211	-7.76393042988796	8.23370744099737e-15	2.65548072602434e-13
INT42843	61.4285454088964	1.19086546793739	0.1535622083584	7.75493841009388	8.83863622846171e-15	2.83541569648152e-13
INT21788	15.6895371411504	1.12684516702448	0.145320010719984	7.75423261697792	8.88792788878575e-15	2.83614249191888e-13
INT65717	148.413434258531	0.921686526053413	0.119140570001396	7.73612654398591	1.02491452367692e-14	3.25329446962921e-13
INT53503	27.3028561250439	-0.872663081682401	0.112821496343776	-7.73490079428946	1.03483767380269e-14	3.2675947700021e-13
INT100037	82.3207621075083	-0.816430132288886	0.105837899175867	-7.71396766797359	1.21965384193881e-14	3.83111058371508e-13
INT22140	522.638176441867	-0.702190202659113	0.0910373933064713	-7.71320637768303	1.2269543828881e-14	3.83407351461043e-13
INT100653	102.188991043921	1.03676687666298	0.134598880269718	7.7026411704573	1.33282242347362e-14	4.14342888452032e-13
INT119982	25.0066333538798	-0.921419922648172	0.119704102153806	-7.69747991981307	1.38775889043196e-14	4.292089163177e-13
INT61123	311.392428047426	0.908310366856025	0.118022984973511	7.6960463850316	1.40340882433069e-14	4.31834623445836e-13
INT152835	30.6584612950338	1.19091175759941	0.154802732576327	7.69309260747198	1.43620481009545e-14	4.39682802522114e-13
INT148844	31.4437357995752	-0.998486129051816	0.129834028028053	-7.69048102579145	1.46582867572182e-14	4.46485492084761e-13
INT28354	517.23419956764	0.986548621715037	0.128421955837182	7.68208687746368	1.56517627457083e-14	4.7435065889129e-13
INT144904	69.252599993955	0.988879467463797	0.12874369769078	7.68099320744162	1.57859851630147e-14	4.76026382590707e-13
INT127019	111.908622536607	1.70936215332662	0.223143887825684	7.66035839019686	1.85414933532063e-14	5.56337046831777e-13
INT100169	103.824464736632	0.831374752809413	0.10854812397578	7.65904303417455	1.87323626851588e-14	5.5928158096135e-13
INT41427	5.18690308830172	-1.54216180909742	0.201400633797861	-7.6571844885316	1.9005352481269e-14	5.64636851303121e-13
INT145442	24.2194488503031	1.09134319625637	0.14259298804319	7.6535544365324	1.95498823733967e-14	5.77967355852722e-13
INT22491	448.938838170819	0.925074233993649	0.121228111635309	7.63085576039121	2.33200481619186e-14	6.86064441290395e-13
INT13370	45.6912430596761	1.03748847436465	0.136074647312592	7.62440685943003	2.45159001227741e-14	7.17744629322577e-13
INT126025	54.3687787871324	0.809983948908604	0.106747419056116	7.58785510760502	3.25244307102248e-14	9.47607930499351e-13
INT133132	23.7648467673355	0.8344251324192	0.110091887381671	7.57935168761693	3.4728594500541e-14	1.00696227611905e-12
INT119450	37.0692225876718	-0.626259150956605	0.0829150702839925	-7.55301959959274	4.25280964513924e-14	1.22721028563803e-12
INT112317	388.534411313565	0.735817296539312	0.0974571986926417	7.55015849429364	4.34728873230219e-14	1.24849992116736e-12
INT127141	18.7279646038986	-1.18800033545965	0.157393621439744	-7.54795730978497	4.42137789555514e-14	1.26375971981484e-12
INT28702	31.9619014068193	1.24396473188101	0.164951545614195	7.54139482142546	4.6497101174379e-14	1.32275479803151e-12
INT12898	78.2930269313322	1.03664877268867	0.137562616654135	7.53583202982433	4.8523085413133e-14	1.37390952172115e-12
INT102764	58.3543311229948	-0.764201623895196	0.101469762127447	-7.53132369557886	5.02284979046871e-14	1.41555173300546e-12
INT31243	15.3842558570025	-0.873671957688506	0.116055705926584	-7.52803966606503	5.15077464898234e-14	1.44485218176802e-12
INT101008	20.083402055535	0.917658771151237	0.121952620990804	7.52471544847271	5.28352633213725e-14	1.47522904208888e-12
INT87932	180.573102107823	1.46041352445081	0.194207857515543	7.5198477710096	5.48400571914733e-14	1.52414923927085e-12
INT14390	23.9442034059729	1.03132567016776	0.137201024036235	7.51689484398737	5.60924967144291e-14	1.55180664075561e-12
INT90513	97.0031397276815	-0.994601938342995	0.132561976044446	-7.50292027941345	6.2411513138774e-14	1.71092652609066e-12
INT145445	88.6835983960542	1.0872044906339	0.144896278512412	7.50332929041217	6.22169938309505e-14	1.71092652609066e-12
INT71117	32.9817103921508	0.899467652898038	0.120014955881731	7.49462970085514	6.64857950623236e-14	1.81437027158766e-12
INT53071	24.9886325355154	-0.823676277077788	0.11019412140856	-7.47477512002561	7.73359892203322e-14	2.10096104048569e-12
INT26648	356.29242044437	0.839701515869332	0.112603825929574	7.45713130914848	8.84265686962664e-14	2.39148267178109e-12
INT106420	58.9826925715329	-0.984910792162178	0.132111553830833	-7.45514501648619	8.9769037760739e-14	2.41695119078133e-12
INT32478	60.4794379557009	0.992981508126006	0.133293091692175	7.44960969484586	9.36167738154182e-14	2.5093456128035e-12
INT51173	4.74159740785287	-1.05221842317599	0.141370929451772	-7.44296176913056	9.84525870169069e-14	2.6272900544202e-12
INT102458	41.6160970322811	-1.08107727452475	0.145333179773779	-7.43861295959754	1.01747950381056e-13	2.70326823237069e-12
INT79191	1018.33098972447	0.711300819696093	0.0958214788127416	7.42318766637016	1.14334592170212e-13	3.0243505499059e-12
INT88277	19.0836186119393	-1.05115271202399	0.141638119643548	-7.42139697045797	1.15891387888703e-13	3.05214393168895e-12
INT66769	63.5343580095689	0.804473294377712	0.108461784162598	7.41711286227513	1.19700940438171e-13	3.13876683383744e-12
INT63429	39.8087235683638	-1.32223488818536	0.178491447735496	-7.40783328815147	1.28379542074388e-13	3.35176198376899e-12
INT21220	32.9111717104498	0.848142367638598	0.114536322759114	7.40500783687947	1.31142724302794e-13	3.40914556150926e-12
INT40717	16.6262842697116	1.07290327429495	0.145099892070631	7.39423895486214	1.42220456351865e-13	3.68125138308197e-12
INT129885	214.702902497668	0.76625383288494	0.103650936246531	7.39263783457224	1.43944156816139e-13	3.70994534084672e-12
INT38529	320.50367000082	0.79067016436881	0.106991895470909	7.39000053124389	1.46828227138668e-13	3.76817462924812e-12
INT24119	42.0672005154159	-1.19912287759386	0.162306804455399	-7.38800127091021	1.49052319290008e-13	3.80904465100864e-12
INT94518	49.9614139354644	-1.13714250191963	0.154066596124194	-7.38085042784339	1.57281623845295e-13	3.98556921601249e-12
INT81887	119.20028388983	-0.908729880034382	0.123114823945822	-7.38115728804745	1.56919490217911e-13	3.98556921601249e-12
INT131308	635.755429408877	1.21509809929252	0.164704543556359	7.37744128398458	1.61360494126836e-13	4.0718206697864e-12
INT96573	18.9543158726109	-1.09027067466563	0.147860503181209	-7.37364374669729	1.66026488306214e-13	4.17210729572824e-12
INT132455	13.5690739070051	1.23234825921159	0.167342784643371	7.36421508604559	1.78192192656497e-13	4.45924113656156e-12
INT64316	427.663138219026	1.55859811435672	0.211718625962015	7.36164854308261	1.81652722661813e-13	4.50842621552837e-12
INT22666	72.1172820901116	-0.790249965013678	0.107345489725444	-7.36174353514887	1.81523473907939e-13	4.50842621552837e-12
INT42852	84.0043723378328	0.671285414119101	0.091371823023539	7.34674423586981	2.03092951784236e-13	5.01989177135544e-12
INT143889	24.2196256893903	-1.26187116421764	0.171785275906488	-7.34563051203842	2.04791386782294e-13	5.04121164768985e-12
INT145439	196.798220253698	0.867004834132764	0.118372403880686	7.3243830969815	2.40000171435341e-13	5.88390664197782e-12
INT59476	9.21857012667889	1.60353209790126	0.219208437282831	7.31510209085758	2.57185784794933e-13	6.27970634857587e-12
INT30263	89.1892341598067	-1.0264167119921	0.140384991502408	-7.31144192130033	2.64290756759946e-13	6.42716755652916e-12
INT100264	20.4655551860352	-0.654413260065238	0.0896834362921011	-7.29692446143341	2.94419976185475e-13	7.13111195331164e-12
INT28686	38.9202865959216	0.953251260153865	0.130652098681188	7.29610369658089	2.96220637060889e-13	7.1460266484569e-12
INT78806	9.93107567224167	-1.15219182507786	0.158243594639774	-7.2811277303243	3.31041055963299e-13	7.95421756380341e-12
INT105694	1565.18291191717	-0.55901003288931	0.0769531153123981	-7.26429372768027	3.74992370780969e-13	8.97451979436518e-12
INT145441	75.4332857807294	1.07577434511644	0.148150160177532	7.26137821131821	3.8316590888212e-13	9.13388773307536e-12
INT60535	42.5349918092952	1.13410042196952	0.156205174274127	7.26032557653479	3.86159708563195e-13	9.16901260765602e-12
INT145448	122.184667375929	1.30990012841218	0.180483428652925	7.25773074120368	3.93638135135307e-13	9.30992781569035e-12
INT55485	46.9765223789729	0.760000262210875	0.104862941910343	7.24755808263198	4.24352496757422e-13	9.95824866904284e-12
INT102234	191.660648673987	0.907279513795857	0.125176387594869	7.24800844015609	4.22944263960142e-13	9.95824866904284e-12
INT34475	64.9983486187928	-0.608440033906459	0.084145446868667	-7.23081350861566	4.8010927620393e-13	1.1185070465738e-11
INT72501	17.9593332414068	-1.26196247344087	0.17452723409872	-7.23074814058561	4.8034044944887e-13	1.1185070465738e-11
INT28017	31.7090039463281	0.925948666488622	0.128199148262867	7.22273649267935	5.09516873126365e-13	1.18188317762504e-11
INT105678	1566.15724958945	-0.552589841940389	0.0765883705100767	-7.21506200301892	5.39094073766106e-13	1.24569975436145e-11
INT100619	55.8965295429836	-1.65877853672508	0.230165462632119	-7.20689593371513	5.72417155346161e-13	1.31765185644759e-11
INT151632	30.1450998265721	1.06301115327873	0.147725774140969	7.19584080340874	6.20770246568263e-13	1.42352294944988e-11
INT103133	51.3463664021181	-0.781913607464725	0.108909746873833	-7.1794640049117	6.99852453707252e-13	1.5987917228441e-11
INT68286	20.1228036234899	-1.19004103168001	0.165976217417564	-7.16994910593782	7.50256525847641e-13	1.70747060656118e-11
INT77048	215.258174684811	0.627162328538977	0.0874830440249524	7.16895868826987	7.55703545977193e-13	1.71340153601069e-11
INT109361	82.0341175726301	1.29365651980904	0.180492853936765	7.16735589023523	7.64600834483107e-13	1.72708151039986e-11
INT119903	50.6733269423737	0.912837762883833	0.127450743139564	7.16227885689326	7.9346806118574e-13	1.78559920784e-11
INT14039	161.309233857658	-0.764743190459861	0.107062040169163	-7.14299101018	9.13216009374203e-13	2.04743708272707e-11
INT69471	8.63170980959896	1.16992936616072	0.163944334926153	7.13613780364967	9.59897803671114e-13	2.14412727923722e-11
INT41861	89.4371955954401	0.759649737036177	0.106495766835875	7.13314490900754	9.81011791971187e-13	2.1832037333499e-11
INT82524	116.604942079004	-0.933073040780998	0.130891679718211	-7.1285894014788	1.01402727457298e-12	2.24838179887854e-11
INT78139	221.45400271103	-1.38944205311789	0.194963565400772	-7.12667543939156	1.02822158044532e-12	2.27150342551859e-11
INT84309	318.871066622869	1.44775801821246	0.203183602795134	7.12536837764515	1.0380268589428e-12	2.28479561543213e-11
INT106100	69.6680143955164	-1.82799022689789	0.256759085135945	-7.11947632127616	1.08337896879363e-12	2.37594856756159e-11
INT145303	30.673517293437	0.907049768851528	0.12764346983376	7.10611964742772	1.19350957140368e-12	2.60799138591869e-11
INT118615	20.0167492179011	-1.06363236690549	0.150057375522188	-7.08817119587845	1.35895801366777e-12	2.95879992073296e-11
INT57093	59.3099970857759	1.18190104146495	0.166847301805867	7.08372882673366	1.40326375508112e-12	3.04427471471016e-11
INT82071	150.327454850425	-1.80774557140431	0.255712526985468	-7.06944471088441	1.5555489360038e-12	3.36255040610713e-11
INT85664	142.531478830506	0.734819043358915	0.104027240165049	7.0637175627562	1.62106070848639e-12	3.49164897602907e-11
INT68680	36.3267162729341	0.854285238647889	0.120986675162693	7.06098615817911	1.65325065006447e-12	3.54831127065437e-11
INT88379	14.9284751467517	-1.64543924049792	0.233185312025809	-7.05635885126335	1.70922086076695e-12	3.65542943662607e-11
INT149655	91.9224560458825	0.676071886737504	0.0958237805297835	7.0553664549623	1.72146442121375e-12	3.66860492026154e-11
INT105463	9.87916218314559	-0.733465373213081	0.103986404159875	-7.05347376071786	1.74505427872543e-12	3.70578251936375e-11
INT94496	107.367269782063	1.17162377170707	0.166166670120262	7.05089516964569	1.77770390969036e-12	3.76187097520792e-11
INT33602	28.5623228080975	-1.07958034648096	0.153485591301047	-7.03375696265499	2.01045194640893e-12	4.23952296810917e-11
INT112482	40.0901852133692	-0.706880308932318	0.100544349070135	-7.03053245129898	2.05746863357867e-12	4.29418155005555e-11
INT29882	34.4455171414224	-0.850710296995594	0.121002565283179	-7.03051455979221	2.05773249538394e-12	4.29418155005555e-11
INT15121	17.2535299606618	0.909827888134615	0.129396152272558	7.03133649768941	2.04564485114417e-12	4.29418155005555e-11
INT116647	24.2936734378392	0.748436695918269	0.106570668464722	7.02291452892616	2.17287146700449e-12	4.51882338534624e-11
INT117484	348.79538514115	-0.728413561957156	0.103913911612759	-7.00977906280375	2.38694748880601e-12	4.94696917697218e-11
INT102289	1775.38509671311	-0.575904476012934	0.0822874057453722	-6.99869525349962	2.58357125638436e-12	5.33613638604592e-11
INT150262	19.2291673836092	0.795669161929652	0.113745800407424	6.9951519887298	2.6497151995141e-12	5.45407248063807e-11
INT149734	17.5598036062481	-0.832192711021092	0.118982728280088	-6.99423120523922	2.66717403473185e-12	5.47133557941081e-11
INT58656	16.191540922161	-0.713927434022912	0.102115026005694	-6.99140432068348	2.72148199536652e-12	5.5638162420527e-11
INT143450	33.9966838438901	1.14256396125389	0.163453746622322	6.99013626095648	2.74619392972358e-12	5.5953701318118e-11
INT150400	72.501016529204	-0.590105910410641	0.0844697307632853	-6.98600439563766	2.82825217377065e-12	5.74316123232688e-11
INT28681	85.1265239589553	1.09091328741457	0.15616875438447	6.98547729162814	2.83889180007002e-12	5.74542162624908e-11
INT152511	16.6213576284922	1.01288597303831	0.145088933709416	6.98113872052375	2.9279702042458e-12	5.90588237518609e-11
INT78261	14.0271287368101	-0.889530443202466	0.127753255009382	-6.96287889601825	3.33388404683954e-12	6.70221822882976e-11
INT15106	19.4527768012783	0.85718515660582	0.123211146799448	6.95704227151677	3.47490719818822e-12	6.96251339278178e-11
INT97925	195.429270482468	-1.43175939280162	0.205976653540979	-6.9510760961886	3.62510250749263e-12	7.23663324858877e-11
INT150338	49.7855859652295	-1.22388625908376	0.176081926010947	-6.95066374391922	3.63571526168529e-12	7.23663324858877e-11
INT102921	335.251350923196	0.490181232298083	0.070546825349908	6.94831028705848	3.69687206063859e-12	7.3341563808261e-11
INT100535	126.054682029065	-1.07714839915847	0.155088191844723	-6.94539272362482	3.77408927633741e-12	7.46279751658718e-11
INT117622	31.0834665074874	-1.22531018298705	0.176685648657612	-6.93497288713869	4.06299077199526e-12	8.00780959016452e-11
INT47094	30.681765568205	0.641871912936955	0.0930071154208066	6.90132050685406	5.15213417495755e-12	1.01213424134101e-10
INT64796	8.47181357316836	-1.05458406860105	0.152821124973805	-6.90077414874299	5.1719904999499e-12	1.0127361917272e-10
INT25796	518.230660848126	1.60974222553849	0.233542956659351	6.89270294666382	5.47421112078281e-12	1.06844554270036e-10
INT90753	52.1670560691483	-0.601763920620363	0.0873681846368356	-6.88767797020989	5.67104047875113e-12	1.10329177830155e-10
INT53271	571.924880875177	1.5186728796295	0.220829423899275	6.8771310127685	6.10699428763623e-12	1.18048982527994e-10
INT84986	59.1025285676518	1.06800765646812	0.155291895005188	6.87742046313774	6.09460294933813e-12	1.18048982527994e-10
INT120443	20.9257194596136	-0.980964888166185	0.142692742706066	-6.87466558959401	6.21354448657505e-12	1.19724877950588e-10
INT28687	211.307676983962	0.852055994690002	0.124003976712619	6.87119895085826	6.36645293722414e-12	1.2228050211592e-10
INT59305	11.7706476799338	1.07239917361278	0.156304071269089	6.86098042684098	6.83895346208915e-12	1.30938820094793e-10
INT102452	53.3414903162244	-0.977862925307367	0.142617156432821	-6.85655884443315	7.05390324969272e-12	1.34626868667395e-10
INT128545	11.3143687771294	1.05745447181677	0.154244945555593	6.85568313443137	7.09725354135999e-12	1.35026927785306e-10
INT31502	30.7061286544833	-0.548950707604399	0.0801507865894163	-6.84897467590026	7.43811612579292e-12	1.41066913064959e-10
INT42842	27.2664202050698	1.00838020437556	0.147264840537861	6.84739277000954	7.52080249591035e-12	1.42187961921114e-10
INT61504	30.6504343730301	-0.991116883297021	0.144761013710113	-6.84657324438026	7.56399268175125e-12	1.42533065358323e-10
INT145438	18.6351257962181	0.92635165925771	0.135309842706487	6.84615132741778	7.58632299453185e-12	1.42533065358323e-10
INT47020	224.574144901103	-0.756405865917212	0.110498517667361	-6.84539378341942	7.62657888177491e-12	1.42844401353989e-10
INT137881	10.3966896976426	-1.03881693552814	0.152108835022375	-6.82943193520171	8.52515324968326e-12	1.5918018343294e-10
INT42884	28.0609820410805	-0.487760081143204	0.0715434472339814	-6.81767653084978	9.25246774464895e-12	1.72227262246845e-10
INT72738	26.3929553180117	0.957248643790854	0.140475060814925	6.81436717832797	9.46796024403314e-12	1.75696209943889e-10
INT78265	57.5054478582624	-0.960344962445509	0.140968349459038	-6.81248639237677	9.59261325026741e-12	1.77463345129947e-10
INT46046	7.81842734192017	-0.769942783343498	0.113087380132571	-6.80838819009604	9.86982506332141e-12	1.82033379073062e-10
INT67831	211.064768266739	0.867320060048312	0.12740186120692	6.80775030939035	9.91367279913597e-12	1.82284636132893e-10
INT15426	187.791895573654	0.601151688958603	0.0883156426658556	6.80685403867891	9.97560480218489e-12	1.82865874048563e-10
INT31425	15.5119798146583	0.869153891064105	0.127708502091506	6.80576372621877	1.00514561915258e-11	1.83697976639673e-10
INT39500	38.4230772529359	-0.979116728999462	0.143914832124846	-6.80344558335778	1.02146084762962e-11	1.85555131688381e-10
INT145446	30.143446877906	1.22651274295181	0.180270309621233	6.80374236627676	1.01935767910373e-11	1.85555131688381e-10
INT94185	1410.25110457762	1.18236015232067	0.174435856904493	6.77819442230869	1.21687026367719e-11	2.20388725532647e-10
INT57021	3.03399472432113	-1.76478386572526	0.260413176165713	-6.77686087820013	1.22815044833428e-11	2.21765729158803e-10
INT74649	149.127930757648	0.615805305963964	0.0909998809289832	6.76710012889513	1.31389151844443e-11	2.3653969396234e-10
INT92285	130.112950874537	-0.492630212038036	0.0728200103820508	-6.76503902503511	1.33273271031761e-11	2.39217588569211e-10
INT46783	20.2609906077608	1.00293147870766	0.14826529294982	6.76443865421084	1.33827047971689e-11	2.39498791192064e-10
INT15682	17.5768996849563	0.9497267332326	0.140444793596513	6.76227796639504	1.35838761918013e-11	2.42379755363177e-10
INT100622	143.230800058414	-1.46129784730797	0.216179678798568	-6.75964482614286	1.38330424369929e-11	2.46097577986737e-10
INT137739	42.3733691615333	0.80195673703828	0.118752505336613	6.75317741520546	1.44641888223647e-11	2.56569184669652e-10
INT129157	24.388664679862	0.573731236378333	0.0850275358923253	6.74759335734341	1.50317519393134e-11	2.65854826821112e-10
INT86918	14.4754706160399	-0.922482911273916	0.136887309262754	-6.7389951357961	1.59485740724658e-11	2.81245176114156e-10
INT45352	36.4857555238214	-0.758437048982068	0.112629877974539	-6.73388857931214	1.65187693144655e-11	2.90451013806244e-10
INT29492	23.145229292545	1.02593663985755	0.152506629009922	6.72716095371046	1.73005339852965e-11	3.03312559492218e-10
INT148952	30.661750643759	0.738517343514176	0.109788475602661	6.72672918956422	1.73519247926391e-11	3.03331763549004e-10
INT56279	127.438350272127	1.03321878309086	0.153943832848479	6.71166076596139	1.92421631579141e-11	3.35403138743873e-10
INT43754	4.10177566996764	1.64970841716579	0.24605730708747	6.70456990972165	2.02000430024885e-11	3.51084897256508e-10
INT43996	13.9057087168392	-0.902194532634004	0.134614949217092	-6.70203820512569	2.05532278907445e-11	3.56196889106551e-10
INT119758	21.374731399887	0.909444519459096	0.135730917582619	6.70034901153246	2.07922338167013e-11	3.59306481800934e-10
INT52548	40.8305015505329	-1.27476197572888	0.190413621285828	-6.69469950269656	2.16115262724046e-11	3.72397471282492e-10
INT84307	190.251966001014	1.13725010252437	0.170108499933253	6.68543960455002	2.30232458844166e-11	3.95593150794634e-10
INT89371	80.6360856903068	-0.489298307053693	0.0733430879750833	-6.67136223143374	2.53439806173423e-11	4.34231667906794e-10
INT71691	77.5012481199932	-0.831500760918234	0.124657439631682	-6.6702858920817	2.55305588868277e-11	4.36189236958804e-10
INT84975	101.252647261819	1.36944540728613	0.205360501266145	6.66849466593066	2.58440442326428e-11	4.40297827025617e-10
INT18361	9.78753817874188	0.90113175486506	0.135176408051949	6.666338955528	2.62263172413157e-11	4.45551885302464e-10
INT153787	24.2420172450549	0.730719805972335	0.109734968737662	6.65895123840813	2.75788407125074e-11	4.67213450385202e-10
INT35018	64.5790323226671	0.63814033455654	0.0959610443435009	6.64999363983849	2.93105685080704e-11	4.95159772190959e-10
INT92114	85.5066775415521	0.514052887011775	0.077374428181398	6.64370515031944	3.05894208831101e-11	5.15320662977757e-10
INT95473	98.2494890440994	1.68147525384511	0.253161323782662	6.64191207693575	3.09639664703055e-11	5.20177386580536e-10
INT44205	12.6493049384737	1.08100678821643	0.162827607435705	6.63896500870273	3.15893369209347e-11	5.29209141583771e-10
INT58914	27.8415405287499	0.659974544863683	0.0995084131555194	6.63234920480767	3.30385803648051e-11	5.51954787202602e-10
INT85182	37.4433229684895	0.726557805599511	0.109662406438809	6.62540454102589	3.46298465473457e-11	5.7629877449356e-10
INT67981	42.5273222821691	1.16590793433099	0.175981811886251	6.62516155410761	3.46868604114015e-11	5.7629877449356e-10
INT144052	120.611873147817	-1.32590261738115	0.200211411801124	-6.62251270021614	3.53143707877888e-11	5.85112555552622e-10
INT96659	19.6159765904207	0.713633306549352	0.107850432607304	6.61687940694477	3.6686052348213e-11	6.04517982819871e-10
INT24822	72.1468011533704	-0.639997622023806	0.0967192735506207	-6.61706398868728	3.66402923762501e-11	6.04517982819871e-10
INT75501	18.4404470856906	0.797270025740952	0.120537727490376	6.61427788909169	3.73369786729257e-11	6.13567625003856e-10
INT39249	24.7119283992218	-0.817311822031005	0.123614794238876	-6.61176380273394	3.79767610759214e-11	6.22385451219788e-10
INT103842	55.9567455797001	0.5483895397499	0.0831535714027661	6.59490062181091	4.25540810732783e-11	6.93631521494437e-10
INT83196	36.0058080099665	0.697106030140926	0.105703563589134	6.59491512368072	4.25499217717717e-11	6.93631521494437e-10
INT149667	85.610229957843	0.858954641837627	0.130265910995586	6.59385586968131	4.28547768762184e-11	6.96650025176477e-10
INT121079	51.8129682167527	-0.904582963459857	0.137199137069401	-6.59321175615181	4.30411976132301e-11	6.97799631197287e-10
INT23391	168.45914753475	0.628015126577405	0.0953722470339073	6.58488340275897	4.55242505523968e-11	7.36077091371327e-10
INT61389	4.07972163269654	1.41939552162691	0.215766068268461	6.57840008402464	4.7553725491544e-11	7.66835610800807e-10
INT32371	140.261784877619	-0.983997904166538	0.149597925750785	-6.57761729802178	4.7804670982598e-11	7.68826588522796e-10
INT144596	398.762355690894	1.17230618807021	0.178522896710296	6.56669934037994	5.14427670073239e-11	8.25136510162688e-10
INT31423	39.6557933719093	0.61503203199178	0.0939694995642283	6.54501763704089	5.9488364696839e-11	9.51656041078611e-10
INT53277	115.798329468672	1.57802114420918	0.241118036703208	6.54460017087632	5.96547683515358e-11	9.51793407217229e-10
INT145447	131.194217481467	1.08229173918312	0.165426418471789	6.5424359009966	6.05247802152849e-11	9.63126515774099e-10
INT52031	825.454146398934	-0.571773904692787	0.0874138433692055	-6.54099948766483	6.1109040995643e-11	9.69864805907166e-10
INT70277	16.6306073499319	-0.896866534064135	0.137327156624523	-6.53087529159529	6.53864270038859e-11	1.03502766735022e-09
INT52139	2591.27829757406	0.787968662847455	0.120713331587419	6.52760264740784	6.68307065021934e-11	1.05512039506473e-09
INT133852	18.1540070682159	1.14232920322672	0.175047194985918	6.52583552292065	6.76234960582531e-11	1.06484935960137e-09
INT42853	33.932123420952	0.782857437494943	0.119987949661701	6.52446716276231	6.8243698560813e-11	1.07181704692777e-09
INT105817	8.53235996114531	-1.10588391834229	0.169563507153469	-6.52194529888659	6.94013276115474e-11	1.08435079488405e-09
INT19635	32.9039625475824	-1.04210716917226	0.159779193394991	-6.52217067209788	6.92970963463657e-11	1.08435079488405e-09
INT120781	59.7135430113183	-0.638806959234302	0.0979565373352126	-6.52133054732498	6.96864198465691e-11	1.08599172634279e-09
INT117728	234.477474469449	0.69116550137393	0.106033128733349	6.51839203115536	7.10650612896761e-11	1.10462212535576e-09
INT39678	17.7163355769691	-0.639776762861069	0.0982158212461149	-6.51398883340678	7.31809398914669e-11	1.13458675703197e-09
INT26691	11.875046435614	2.39720978922903	0.368032650970319	6.51357911562678	7.33809269229746e-11	1.13477018018579e-09
INT23139	40.8417615577354	0.626976653434119	0.0963080797281312	6.51011478168827	7.50934028542226e-11	1.1582821294471e-09
INT100623	18.9580958977514	-1.57977915130443	0.242819431908211	-6.50598322749397	7.71868386309105e-11	1.18753526475261e-09
INT26357	493.033896527753	-1.08041034747468	0.166546160634494	-6.48715253091769	8.74737714445172e-11	1.34237739333813e-09
INT81174	10.9910283978313	-0.846531162709196	0.130510102408264	-6.48632670642663	8.7954336438134e-11	1.34632640370149e-09
INT23346	102.65711343431	-0.978714707412132	0.150991933491652	-6.48190062064637	9.05742952788282e-11	1.38292044259902e-09
INT70540	27.3021738671093	0.667237838648583	0.103041284702762	6.47544176660192	9.45349422747237e-11	1.43974807287591e-09
INT120060	14.8250010041616	-0.7726212503268	0.119399135220548	-6.47091161003516	9.74134089305551e-11	1.47984954473596e-09
INT50155	168.471110428587	0.572835359433194	0.0886441123033803	6.4621929708393	1.03196380510582e-10	1.56376223834e-09
INT22353	11.6676241018006	-1.15074455425242	0.178291844897366	-6.45427475897648	1.08738371988214e-10	1.64361183323538e-09
INT117257	12.7949093655547	-0.879636309006438	0.136489322138192	-6.44472618975886	1.15809300768909e-10	1.74611473234323e-09
INT79992	109.468724398575	-0.889196567863923	0.138206265967127	-6.43383685711778	1.24422404926532e-10	1.87130055888259e-09
INT31342	8.19967674751229	0.919313277514308	0.143018473795244	6.42793377050343	1.29350071121854e-10	1.93575751596997e-09
INT133630	568.793413039451	0.912777365495328	0.141994533081003	6.42825710039568	1.29075298936742e-10	1.93575751596997e-09
INT102280	14.8352232077809	1.03737849245284	0.161436855022251	6.42590870783414	1.31084058695255e-10	1.95685138116604e-09
INT96621	275.302886562431	1.13465053458917	0.177006158126169	6.41023197498249	1.45298382616289e-10	2.15836094965232e-09
INT114648	27.7751235164225	0.730257995813655	0.113919128016098	6.41031939526839	1.4521508793665e-10	2.15836094965232e-09
INT118107	13.4779777876104	-0.815288747853746	0.127219370542435	-6.40852681771287	1.46932437465801e-10	2.17727157335687e-09
INT17047	27.663540797291	-0.690876251041488	0.107849774011556	-6.40591282989115	1.49472350669037e-10	2.20947977177687e-09
INT101202	8.10192293544724	-0.82334059116059	0.128572908620351	-6.4036864374885	1.51669445804849e-10	2.23647537322505e-09
INT133298	100.289598097648	0.363568176052908	0.0568569854323415	6.39443286147391	1.61144333352652e-10	2.37039384012157e-09
INT65097	35.4771036507316	-0.739053191827135	0.115716259360237	-6.38677050151078	1.69425609187464e-10	2.48614561802821e-09
INT69470	5.2107363469388	1.15604505268633	0.181194373621095	6.3801376918237	1.76928832789541e-10	2.589946093577e-09
INT103474	36.0642811119426	0.747435883251717	0.117191378781268	6.37790843511426	1.7952278664494e-10	2.60892030423045e-09
INT96137	28.2444000840144	-1.09764688072679	0.172094509116073	-6.37816329158101	1.79224365906177e-10	2.60892030423045e-09
INT61707	7.52322841775532	-1.04265017523111	0.163470888787357	-6.37820093207779	1.79180332372454e-10	2.60892030423045e-09
INT47805	96.8945602623645	0.891054117545653	0.139766710077007	6.37529578434459	1.82610169804091e-10	2.64740849540498e-09
INT145443	23.5399429865309	1.00341069235877	0.157477213467049	6.37178338546567	1.8684266066868e-10	2.70227358871177e-09
INT47300	138.855114793741	-1.04066356843379	0.163589637925223	-6.3614271761484	1.99887675010251e-10	2.88402528226513e-09
INT54827	54.1338145855475	0.841488311034854	0.132365471609576	6.35730980898778	2.05317638729892e-10	2.94826352185709e-09
INT38735	502.509569300593	-1.76993159490056	0.278394434197278	-6.35764001534004	2.04876901519558e-10	2.94826352185709e-09
INT105362	36.571416295542	0.735730298674276	0.115905265157083	6.34768660144265	2.18576780254023e-10	3.13120323447035e-09
INT137620	15.1946774802616	0.918141789263921	0.144966942591214	6.33345625459557	2.39729299397226e-10	3.42608389730965e-09
INT34149	64.5974526312068	-0.571549898373097	0.0902659525067824	-6.33184365201432	2.42248899978794e-10	3.45390807511136e-09
INT81623	5.86483112599125	1.48730891669009	0.234983705693075	6.32941297909716	2.46095635256642e-10	3.50047824583209e-09
INT100534	34.7192458074631	-1.083886821763	0.171446795862199	-6.32200104010217	2.58197641938621e-10	3.66397642007488e-09
INT45282	35.8762045521217	0.791889536399219	0.1252822967855	6.3208414653751	2.60142806659904e-10	3.68291377222037e-09
INT107273	15.5047190410615	-0.63131195096647	0.0998859412088085	-6.32032839983688	2.61008024711726e-10	3.68650912654899e-09
INT57505	81.2745028087139	0.834002101202377	0.132007861667024	6.31782145904357	2.65276231995692e-10	3.73803961487387e-09
INT91944	31.5942205992774	1.27159866633352	0.201304678214166	6.31678646325684	2.67058183132176e-10	3.75437739503532e-09
INT150213	13.093399684757	-0.770255161741828	0.121949586303643	-6.31617691448306	2.68113106695975e-10	3.76044220112424e-09
INT39546	15.0510803402076	-1.25302329301765	0.19859036992515	-6.30958738578271	2.79780360348808e-10	3.9059151695918e-09
INT102392	18.4340360788753	-0.697974400142062	0.110616437045407	-6.30986152496984	2.79285240815882e-10	3.9059151695918e-09
INT23587	149.282061015158	1.00779711872596	0.159844348646242	6.30486549734927	2.88444274758794e-10	4.01756910177895e-09
INT15105	22.9580135914068	0.968177618030652	0.15363450626549	6.30182399491414	2.94163100730225e-10	4.08778262788937e-09
INT81530	20.1268845499217	0.786870726675328	0.12487707820674	6.30116221467501	2.9542201010752e-10	4.09583940909989e-09
INT15305	14.1022577488314	0.983766971298813	0.156231657400307	6.29684781988927	3.03759226829495e-10	4.20177040598322e-09
INT30271	392.756030851542	0.662773578644378	0.105327965268494	6.29247490877552	3.12443844332328e-10	4.30216626750746e-09
INT92402	19.1936911535094	-0.984971784974935	0.156529414771453	-6.29256671286404	3.1225905392408e-10	4.30216626750746e-09
INT99378	2121.75684123819	-0.59083520261214	0.0939681202081594	-6.28761330229139	3.2238371464205e-10	4.42892069021915e-09
INT119482	72.8588965963305	0.756236052849076	0.120369557202044	6.28261888161396	3.32916510259611e-10	4.5632260758539e-09
INT105975	86.8783741021863	-1.01307160367352	0.161490332569119	-6.27326470604623	3.53555062020377e-10	4.83512602958026e-09
INT50782	24.8026045065006	-0.48020032481118	0.0766344238346812	-6.26611776774218	3.70160429211859e-10	5.05076368456271e-09
INT116826	51.7791485855125	1.118551910391	0.178518240606515	6.26575697021621	3.71018602517419e-10	5.05104557964459e-09
INT61483	958.778940540314	0.902681830103918	0.144311664547245	6.25508570589869	3.97297666643978e-10	5.39662663858071e-09
INT101779	115.299757686392	0.84520016007292	0.135151015042775	6.25374629857878	4.00721787610402e-10	5.43090584511986e-09
INT45412	20.2193695521093	-0.683787723623629	0.109452603670942	-6.24734086435593	4.17499288579164e-10	5.64560136641466e-09
INT128894	9.29842136010767	0.870930797564992	0.139446153086991	6.24564233781105	4.22061974784306e-10	5.69453192376768e-09
INT105464	50.7196188756079	-0.672335530992779	0.107672125211176	-6.24428587876513	4.25740701541196e-10	5.73134413168517e-09
INT152429	22.8927064605341	0.900592685559139	0.144312965683076	6.24055282417882	4.36027112224546e-10	5.85674724682904e-09
INT77521	37.8453595261765	1.07312285372353	0.172105028803444	6.23527889443086	4.50973909596439e-10	6.04405255283582e-09
INT75727	82.9929284078775	0.53734418193209	0.0861933958000423	6.23416883561079	4.54183035504241e-10	6.07356515992479e-09
INT46521	27.9566294720975	-0.578458777005587	0.0927990494552871	-6.23345584250087	4.5625600812296e-10	6.08778757741056e-09
INT60033	118.218912321225	-0.565783686664606	0.090779833869699	-6.23248206729156	4.5910210969993e-10	6.10320512171559e-09
INT48928	29.0326527400302	0.656558246926894	0.10534650778972	6.23236840690946	4.59435437781276e-10	6.10320512171559e-09
INT48595	27.2359654079193	0.846676779605864	0.135875538006588	6.2312671730861	4.62677245529143e-10	6.13276146766211e-09
INT73194	43.9659028952526	0.591169583521911	0.0948775755344145	6.23086730654788	4.63859887413231e-10	6.13495390567806e-09
INT35868	31.3135112737851	0.714668647179142	0.11471948965298	6.22970560051284	4.67312501356229e-10	6.16709342599435e-09
INT105338	118.01765500232	0.64667794198964	0.103825531852258	6.22850594119615	4.70904235062972e-10	6.20092454511961e-09
INT47953	4805.38930132873	-0.669394666112268	0.107550984422361	-6.22397525887355	4.84713549610364e-10	6.36886147647082e-09
INT24296	17.8320410837926	0.850750990722	0.136829483090059	6.21759997559921	5.04816519532983e-10	6.61858354196396e-09
INT101769	11.4588779455641	1.0404150085197	0.167404592328201	6.2149729230841	5.13335010422491e-10	6.71566908429076e-09
INT30030	61.2563579922528	0.751214098395897	0.120893927883604	6.21382820086019	5.17090622872022e-10	6.748746868426e-09
INT84983	16.6991981664934	1.08647773633727	0.174857001597429	6.21352148562321	5.18101442560312e-10	6.748746868426e-09
INT119258	84.1000784399445	-0.618471588265776	0.0996516107215544	-6.20633809917939	5.42334365327095e-10	7.04917792518903e-09
INT31869	30.6134514281288	-0.70814932717438	0.114143264958596	-6.2040395237621	5.50319552283839e-10	7.13758541897599e-09
INT72198	47.7655017423862	0.786752223537166	0.127032602350609	6.1933095046399	5.89138810846651e-10	7.62466988887586e-09
INT71111	54.0785554706527	0.795957231878509	0.128634721118582	6.18773240192866	6.10358244245348e-10	7.88237809645331e-09
INT61924	9.05928904422388	1.94892422252587	0.315012779754992	6.1868100209829	6.13938793874767e-10	7.91167706380068e-09
INT108568	13.8933014963072	-0.785482666165514	0.127063556179997	-6.18180924397241	6.33710734270906e-10	8.13172220933582e-09
INT38483	74.0614160204356	0.832380365084363	0.134644100736298	6.18207823835214	6.32631560637209e-10	8.13172220933582e-09
INT70541	33.9266636356679	0.695942881676975	0.112681589196162	6.17618979854324	6.56670396102095e-10	8.40844832036462e-09
INT59235	29.278878367425	-0.633065312035504	0.10264109640632	-6.16775671929125	6.92656016319456e-10	8.85044159835304e-09
INT5358	73.7491938420604	0.621391398191744	0.100938548809771	6.15613564410185	7.45413857405097e-10	9.50442066386921e-09
INT96976	65.3377507226887	-0.599712678822132	0.0974369040791503	-6.1548823260535	7.51332611319381e-10	9.55967717060588e-09
INT30027	85.7217593995395	1.13167601366209	0.183909100518873	6.15345303994872	7.58138326860549e-10	9.62596263009679e-09
INT13797	44.1399142542781	0.662680076078565	0.107771255071673	6.14895015964926	7.79974814230165e-10	9.88241198450027e-09
INT120727	74.5093942828136	-0.778616179755266	0.127078129614857	-6.12706672749323	8.95139385423332e-10	1.13177895880254e-08
INT28688	153.867776834777	0.816678465568355	0.133314131667714	6.12597070807115	9.01323880850999e-10	1.13721429401933e-08
INT84974	32.5841558095837	1.57734070514822	0.257694315601951	6.12097593795845	9.30039495545521e-10	1.17099544835805e-08
INT103537	35.9614141546211	-0.692914053712467	0.113240039696083	-6.11898455327402	9.4173531682583e-10	1.18325118662012e-08
INT87048	58.1139106683558	0.872215999105823	0.142605147981567	6.1163009291822	9.57723936745672e-10	1.20083847453496e-08
INT102279	115.134060220016	0.91056689099891	0.148907045984558	6.11500204693699	9.65557242131336e-10	1.20814849113985e-08
INT28212	21.5057199330867	-0.531785866890085	0.0870011502902881	-6.11240041212935	9.8143554219265e-10	1.22547365527202e-08
INT101580	33.358022448175	0.694297452696691	0.113655647358672	6.10878094341975	1.00395010541977e-09	1.25099650532781e-08
INT87353	101.648168777574	-0.594381424760036	0.0974174224940764	-6.10138730365381	1.05151767240063e-09	1.30756764582437e-08
INT24378	15.0651944764451	0.896135443171096	0.147080701022083	6.09281460411687	1.10942523051965e-09	1.37673735910783e-08
INT31778	166.212520139658	-0.867851333668473	0.142468463519542	-6.09153290650482	1.11834590789332e-09	1.38495773521655e-08
INT77541	55.249371691609	0.447613491064246	0.0734917855883255	6.09066016672415	1.12446020170848e-09	1.38683424877379e-08
INT91064	18.6130388567204	-0.807042555334513	0.132498468867441	-6.09095759545664	1.1223728052683e-09	1.38683424877379e-08
INT66416	115.062329412286	-0.459594118068465	0.0755819431664746	-6.08073964248546	1.19629409047261e-09	1.47241829788578e-08
INT37138	80.1898770663343	0.819485340194597	0.134892855747889	6.07508333670533	1.23923347024254e-09	1.52216233381522e-08
INT135662	297.706702992142	-0.481593006686678	0.0793258222271038	-6.07107488035754	1.27056922575596e-09	1.55748028466143e-08
INT58481	42.802124108088	0.821249490595429	0.135304886440336	6.06962181633822	1.28211809517855e-09	1.56844913428435e-08
INT47804	573.667899978138	0.979625977814722	0.161669270685255	6.05944452933113	1.36592421719982e-09	1.66758885707127e-08
INT51552	106.682617187224	0.616051807077675	0.101722855544004	6.05617885757421	1.39393009966925e-09	1.69834190527379e-08
INT38289	60.8339976766529	-0.884514000717019	0.146064778799589	-6.05562824923476	1.39870684523479e-09	1.70072600476029e-08
INT139119	72.8367538634764	0.565723240921836	0.0934340683595772	6.05478548514738	1.4060490724249e-09	1.70621367319811e-08
INT44253	26.4283381600155	-0.623840435974405	0.103127910188978	-6.04919109512876	1.45574903220564e-09	1.76297638819923e-08
INT48632	110.765850848679	0.628907990286258	0.104214453528394	6.03474824262174	1.59210705855333e-09	1.9242480300872e-08
INT41543	263.716498994489	0.604496313700436	0.100407192254868	6.02044833766509	1.73934616195157e-09	2.09381171711176e-08
INT120418	8.4603610686424	-0.737101510133387	0.122431573988364	-6.02051812389049	1.73859636535002e-09	2.09381171711176e-08
INT129171	85.4898912357999	-0.62035083538063	0.10305377588276	-6.01968079351481	1.74761362243446e-09	2.09957325834706e-08
INT101907	14.9787501314241	-0.816529584401001	0.135658253718901	-6.01901883605949	1.75477451790716e-09	2.10398511282268e-08
INT47480	53.1251748040595	0.755024844966641	0.1255006269872	6.01610416690306	1.78664626837945e-09	2.13794913583264e-08
INT103850	180.994288658447	0.671994547781498	0.111707221022616	6.01567688847481	1.79136568837601e-09	2.1393517755635e-08
INT121086	53.8983057297598	-0.856792896306767	0.142500258939788	-6.01257080289795	1.82604034567638e-09	2.17400882530913e-08
INT73488	186.879325447921	0.590169637270407	0.098158207678788	6.01243290017756	1.82759488381981e-09	2.17400882530913e-08
INT41542	64.4072750814536	0.780833393276432	0.129906310961559	6.01074256898491	1.84675459319431e-09	2.19247577786514e-08
INT38311	228.999808665656	-0.903954306860229	0.150524410492898	-6.00536686309014	1.90899758221156e-09	2.26191835330411e-08
INT35241	16.466670462071	0.787237053024968	0.131142163351983	6.00292867605086	1.93789761394252e-09	2.29165892346811e-08
INT22620	68.5128364715953	0.628273135952902	0.10468662072789	6.0014654364091	1.95544571545931e-09	2.30788514871528e-08
INT52911	36.437126650604	0.610184196101609	0.10176798784347	5.99583630404622	2.0244086970572e-09	2.38114316188222e-08
INT106517	27.7971776973376	0.800710943688634	0.133546291619828	5.99575573366017	2.02541277076037e-09	2.38114316188222e-08
INT81849	15.3369372131293	0.794102725014342	0.132480628125049	5.99410446835131	2.04609814399961e-09	2.39792792992592e-08
INT87933	10.6704415549918	1.230617337742	0.205308818483102	5.99398187975683	2.04764198957362e-09	2.39792792992592e-08
INT104735	13.3146763194938	1.75225539148601	0.292613185684541	5.98829949302104	2.12046335637256e-09	2.47839428338816e-08
INT106255	118.328715395374	0.50002001529138	0.0835240372872105	5.98654030063205	2.14351495914046e-09	2.50049104808049e-08
INT101356	12.1843050491559	1.41001585015166	0.235650770346246	5.98349773302201	2.18396078181049e-09	2.54275433882222e-08
INT13045	13.9103172161437	0.836062194054311	0.139742698368887	5.9828685420637	2.19241710401569e-09	2.54768160969531e-08
INT98618	3.67946591073038	1.44958453202821	0.24240358520034	5.98004576058628	2.23074944463332e-09	2.58724036549684e-08
INT128340	28.9214440145247	-0.684639293335373	0.114499029223834	-5.9794331705378	2.23915399828477e-09	2.59200340953079e-08
INT15104	22.348187284844	0.647435570452268	0.108302983846069	5.97800307489653	2.25889471959167e-09	2.60984560418723e-08
INT53645	182.223461510757	0.697745532574093	0.116772992157122	5.97523039946817	2.29765222817521e-09	2.64449247864975e-08
INT77847	61.1985576873481	-0.644577163327074	0.107870784646976	-5.9754563335805	2.29446994625753e-09	2.64449247864975e-08
INT32901	45.8452780965069	-0.663284528136248	0.111333705617024	-5.95762554080321	2.55929099379771e-09	2.94001599687505e-08
INT92720	23.5609994246494	-1.05841701574871	0.177736533167515	-5.95497727386844	2.60107972735248e-09	2.98234065316783e-08
INT38802	4.33389501160898	1.31537606160194	0.221009174110851	5.95168081548595	2.6540258793204e-09	3.03727325961695e-08
INT59299	25.6599949964496	0.745398470819915	0.125329858224493	5.94749313036597	2.72280190003483e-09	3.11007921574054e-08
INT119285	44.9180239756154	0.555514419276605	0.0934192377003804	5.9464670548724	2.73991648814046e-09	3.12371197353026e-08
INT90636	41.4565068617589	0.743955819788315	0.125268432144132	5.93889303996659	2.86952996016055e-09	3.26530852636382e-08
INT56337	13.8143663209242	-0.62078348678447	0.104582383334421	-5.93583227874433	2.92358559713795e-09	3.32055456428229e-08
INT33163	6.8752769235162	0.83800147507534	0.141277874278596	5.93158326705019	3.00027339941937e-09	3.40124978795079e-08
INT50207	39.9517446961283	0.677866481391762	0.114287587336377	5.93123450402914	3.006654281619e-09	3.40208855017714e-08
INT49369	100.843463625439	0.697818699094236	0.117665540972794	5.93052726673462	3.0196343129449e-09	3.41037725493833e-08
INT40611	19.0591480408492	0.749384805456585	0.12660964109074	5.91886051489166	3.2417974813124e-09	3.65444497379348e-08
INT26356	87.5814478297887	-1.04018437794958	0.175763388405913	-5.91809470324587	3.25692427637349e-09	3.66464744604636e-08
INT36841	37.2671172915237	0.552412613373949	0.0933644285394097	5.91673533502936	3.28394480493276e-09	3.68816966825874e-08
INT145119	59.4058445849102	0.536511696942504	0.0907204820367132	5.91389821678181	3.34104390980959e-09	3.74532264313413e-08
INT80586	7.7669426674372	-0.918672431528849	0.155452880569808	-5.90965203193073	3.42831142828274e-09	3.83601970760171e-08
INT135340	36.0673168155071	0.698322472935446	0.118175245505851	5.90921110378292	3.43749954221213e-09	3.83917772945951e-08
INT105815	3.500795069121	-1.01045431124913	0.171025074302416	-5.90822319692366	3.45817277629804e-09	3.85512754415036e-08
INT69552	72.6458163219751	0.580801267642152	0.098360963076276	5.90479443752252	3.53086732402521e-09	3.9289042123978e-08
INT54653	54.9059948569112	0.699639107621185	0.118507562521546	5.90375072049924	3.55328942402889e-09	3.94657247077684e-08
INT118568	13.9397103380271	-0.888669202700962	0.150586974726336	-5.90136832429203	3.6049908219614e-09	3.99663596456787e-08
INT37958	106.357755471815	-0.857580992533013	0.14533696828795	-5.90063906406746	3.62096267973995e-09	4.00697723330489e-08
INT85933	674.167113417667	0.782836864126419	0.132747350062538	5.8971939082597	3.69735273139848e-09	4.08401727528649e-08
INT149602	26.3410798256608	0.945387368071671	0.160625208349272	5.885672478108	3.96438704817184e-09	4.37097226462968e-08
INT92074	17.8033719387445	0.679530309216627	0.115535218541599	5.88158587307263	4.06354026507692e-09	4.47211885742315e-08
INT53501	31.6423664201563	-0.549851376307726	0.0935224880604387	-5.87934931705823	4.1188234672378e-09	4.52470388541187e-08
INT102456	34.2078147643331	-0.901451823175808	0.153481540671522	-5.8733566214655	4.27058400593854e-09	4.68288947996642e-08
INT60437	148.57209158739	0.532583498667223	0.0906951873520156	5.87223549801055	4.29957370974827e-09	4.70612142350124e-08
INT35941	11.5005825326059	0.864052744472387	0.147210188260538	5.86951728465393	4.37065788890669e-09	4.77526045797034e-08
INT13909	16.5109994753758	-0.711380374610802	0.12126639553837	-5.86626139461459	4.4573092111834e-09	4.86112691729604e-08
INT101583	46.5719586688824	0.713653682311423	0.1217509234193	5.86158743004898	4.58462974198042e-09	4.9909570349971e-08
INT58309	5.40025131355392	1.40322830197906	0.239415915818049	5.86104853215142	4.59953511114597e-09	4.99816148744529e-08
INT75016	35.131728959383	0.821020633821424	0.140199897998914	5.85607154883796	4.73944099655285e-09	5.14092961334716e-08
INT52573	17.9075072652707	-0.535174317225202	0.0914387243230532	-5.85281915498329	4.83309575669939e-09	5.23310601591635e-08
INT72145	172.079517051612	0.478221951284691	0.0817225024145242	5.85177811686416	4.86345177305925e-09	5.25653721206457e-08
INT54904	88.3701585905218	0.785315451686693	0.134293820632578	5.84774078202214	4.98294252987053e-09	5.3760512339265e-08
INT31926	92.2293455237074	0.865609146158318	0.148135639270522	5.84335511981396	5.11597939555193e-09	5.50972709545959e-08
INT24226	58.3630601649025	0.632754450563536	0.108315423424692	5.84177608836536	5.16471954719892e-09	5.5523036700814e-08
INT41863	55.3146492186075	0.706256744785723	0.120965601003639	5.83849242202728	5.26752782602084e-09	5.65275094639354e-08
INT102235	83.3092101361416	0.55209753752945	0.0946681492078387	5.8319249097957	5.47915770545352e-09	5.86941387594852e-08
INT31033	44.0969005463625	0.773245109178736	0.132605181873734	5.8311832030442	5.50357184751001e-09	5.88511379651292e-08
INT68130	155.810499268513	-0.687010471204677	0.117857619478146	-5.82915618223621	5.57083468838859e-09	5.94649628418967e-08
INT16574	26.3588312517676	0.60203541716544	0.103355483433382	5.82490059710749	5.71466032255181e-09	6.08924318115017e-08
INT48271	30.6939933740558	0.580733545576421	0.0997147601082008	5.82394767781886	5.74735761885637e-09	6.11328285702342e-08
INT149346	9.73905407656784	0.931309935217156	0.159924284078225	5.82344289102221	5.76475191469611e-09	6.12098922491765e-08
INT25063	62.5321452472312	0.598288461680731	0.102747571497525	5.82289637565927	5.78364185921168e-09	6.13025378785688e-08
INT42164	61.7427438522193	1.04198610792301	0.179078940903115	5.81858538289401	5.93477421354209e-09	6.27577768505841e-08
INT108717	9.83473092335512	-0.976554378515496	0.167839306978581	-5.81838900609925	5.94174939175651e-09	6.27577768505841e-08
INT28405	34.7454072651473	-0.575092372525879	0.098960593319909	-5.81132704678501	6.19795448498485e-09	6.53494117114399e-08
INT80859	13.6220867187247	-0.619334099197964	0.106622665086512	-5.80865333553091	6.29773358278614e-09	6.6285569350407e-08
INT141652	671.715180805235	1.7176645459583	0.296056018177939	5.80182276492663	6.5597879153929e-09	6.89234859193982e-08
INT148784	14.8885139247457	0.793689349208979	0.136949453134471	5.79549119067789	6.81215040556726e-09	7.1336681068133e-08
INT20825	1033.74217392648	0.721722145715754	0.124532174590842	5.79546730061539	6.81312026119128e-09	7.1336681068133e-08
INT73614	10.6510750639148	0.961872600074401	0.166233777144346	5.78626448004713	7.1968871965798e-09	7.52243096751694e-08
INT94864	74.2710920706622	0.938907184421045	0.162341600774937	5.78352794317154	7.31500302403692e-09	7.63266145985583e-08
INT128379	522.63499652616	-0.59555245582879	0.103059099347101	-5.7787469481271	7.52590194543128e-09	7.83915624056926e-08
INT25125	222.26950393298	0.391831707522705	0.0678147218043656	5.77797411973576	7.56054342521833e-09	7.8616616202572e-08
INT83386	7.70935709474649	0.948730089393931	0.164294399677814	5.77457351714008	7.71482403970013e-09	8.00827948079716e-08
INT75375	52.392318955659	-0.613900176561552	0.10634217825333	-5.77287569847507	7.79299316352621e-09	8.06167097242308e-08
INT67423	10.5812379887032	0.709910770703386	0.122969271571995	5.77307453828213	7.78379873311365e-09	8.06167097242308e-08
INT120413	12.9881079042067	-0.54333185163135	0.0941466261114155	-5.77112398046381	7.87445092075939e-09	8.1319886135445e-08
INT42783	211.71582292748	0.695730276221402	0.120617706112825	5.76806091446159	8.01888236746173e-09	8.26698795866011e-08
INT137541	24.8989986056285	1.14270926240244	0.198333503790521	5.7615543544744	8.33428143157011e-09	8.56287075192493e-08
INT24890	3.11266072336475	-1.13146218562683	0.196378116515437	-5.76165107244978	8.32950599414449e-09	8.56287075192493e-08
INT85669	167.901129395659	0.625232078783797	0.108548618191511	5.75992665038541	8.41504960193447e-09	8.63115036552156e-08
INT63149	56.9953024562013	0.530676238537603	0.092141658639879	5.75935191932746	8.44374967040122e-09	8.64588357592356e-08
INT64812	17.7434588263032	0.560325271684177	0.0972967038525515	5.75893375106852	8.46469132516709e-09	8.6526361664547e-08
INT83749	11.3915305581749	0.827424560619693	0.143969998932268	5.74720126940448	9.07327042111204e-09	9.25903450249183e-08
INT118235	58.0023652111059	-0.551413626770284	0.0961247818949338	-5.73643566102433	9.6689755876403e-09	9.85026887990856e-08
INT26213	14.4705887638396	-0.686329490217345	0.119804133869303	-5.72876300717702	1.01165611119824e-08	1.02888667902809e-07
INT150865	54.6293090513173	0.663778230728345	0.115921369658295	5.72610755622527	1.02761084814959e-08	1.04160017230087e-07
INT48634	51.1407271062902	0.455055842295829	0.079467883363499	5.7262861804728	1.02652999218101e-08	1.04160017230087e-07
INT135405	18.2282443891178	-0.524481972244988	0.09167997884109	-5.72079072088443	1.06029433765249e-08	1.07292536080238e-07
INT21293	69.5867317787926	-0.681544624149693	0.119184394716159	-5.71840487819576	1.0752868336537e-08	1.086273851552e-07
INT138372	44.6811829827572	0.485847189673747	0.0850146592594313	5.71486369416753	1.09791993068669e-08	1.10728346186813e-07
INT44732	26.6064407896141	0.572930254943213	0.100258695597098	5.71451933950552	1.10014537552488e-08	1.10767558594166e-07
INT149581	12.5124409361857	1.00468726521354	0.17612829444502	5.70429225116446	1.16827483707936e-08	1.1743109237376e-07
INT129469	81.5864428870588	-0.569610093600101	0.0999413607040862	-5.69944304927611	1.20199469930388e-08	1.20619468078231e-07
INT143670	11.4326287466578	-0.715120173480296	0.125483221205171	-5.6989306348061	1.20561263254815e-08	1.20781557921891e-07
INT51124	68.37541199528	1.08873155263853	0.191180817520473	5.69477401947995	1.23535432761958e-08	1.23555919566728e-07
INT59477	4.30469150159576	1.30893124545215	0.230023294175867	5.69042909389599	1.26720525456342e-08	1.26531703481324e-07
INT132266	6.84478480027781	-0.966359941687261	0.16987466235681	-5.6886643851423	1.280368231036e-08	1.27634723989721e-07
INT57251	13.3844554813241	-0.779381617123842	0.137024030448306	-5.68791922536445	1.28596618780918e-08	1.27981222420416e-07
INT92924	58.7003800535626	0.689961624939175	0.121373454408134	5.68461718671276	1.31105998324881e-08	1.30263636885891e-07
INT87625	31.8972481275384	0.711269981944003	0.125208585571566	5.68068059148757	1.34159812928997e-08	1.33078590752431e-07
INT51551	203.544364664052	0.493984365809462	0.0869634043774871	5.68037060353796	1.34403199818716e-08	1.33101099853313e-07
INT33457	8.36115483810395	-0.822128585242851	0.144758229589565	-5.67932191194824	1.35229763973145e-08	1.33700115823285e-07
INT119752	27.5501787455109	0.743293214582789	0.130997216892735	5.67411455154365	1.39407826897328e-08	1.37605336173123e-07
INT89862	6.8642368518723	1.63884240927595	0.288882280244075	5.67304580914865	1.40280697790075e-08	1.38240668034631e-07
INT53636	207.543000458241	0.658525144038959	0.116139643300519	5.67011509011596	1.42701625578885e-08	1.40396982686176e-07
INT51026	72.472732406354	-0.682820944390831	0.120458907103117	-5.66849692406982	1.44055656258223e-08	1.41268237868836e-07
INT83388	503.993924888895	1.07543959777087	0.189716881989814	5.6686552429668	1.43922631101618e-08	1.41268237868836e-07
INT5493	22.1433135244562	-0.564294810003014	0.0996275116074621	-5.66404601398023	1.47844732994852e-08	1.44514033175357e-07
INT17833	34.1078028399084	0.852126830094719	0.15043827404536	5.66429544277932	1.4762985662069e-08	1.44514033175357e-07
INT96437	18.576236118699	-0.882618133505806	0.155837390033807	-5.66371224078082	1.48132745176441e-08	1.44561259896297e-07
INT31034	28.0123461218903	0.761621263074685	0.134546013479189	5.66067506111944	1.50778687076593e-08	1.46905696568486e-07
INT43802	97.8003204472398	0.709149006191909	0.125406761096547	5.6547908580938	1.56036153385499e-08	1.51782909849669e-07
INT14477	42.9593934536036	0.744222024101585	0.131685644805922	5.65150457514498	1.59049453311817e-08	1.54145833474331e-07
INT138132	44.5071618463529	0.659628122545882	0.116721331662364	5.65130737587852	1.59232058123874e-08	1.54145833474331e-07
INT67629	24.3744903572859	-0.51021697551792	0.0902812833913823	-5.65141473793695	1.59132616551279e-08	1.54145833474331e-07
INT100531	40.4669142923339	-0.841118392273236	0.14887843863763	-5.64969917719596	1.60728856953511e-08	1.5509691780586e-07
INT68540	64.9072104000146	-0.586493153267914	0.103809390266244	-5.64971195538005	1.60716910228843e-08	1.5509691780586e-07
INT137356	16.3195144933002	-1.17633341251318	0.208225576845626	-5.64932238552655	1.61081519231885e-08	1.5518892052516e-07
INT73693	31.8951603291421	0.653925908843585	0.115774424396367	5.64827605279035	1.62064791537445e-08	1.55887202194949e-07
INT18510	100.920966955102	0.709645131190043	0.125768622771046	5.6424656289821	1.6763200843943e-08	1.60985452690797e-07
INT59358	25.8018295346636	0.635999896001761	0.112731601247565	5.6417179296963	1.68361761399576e-08	1.61172981428706e-07
INT39000	7.98574714568501	-0.712503643977634	0.126289807644546	-5.64181431001176	1.68267521484478e-08	1.61172981428706e-07
INT148782	10.7641661232549	1.10500661242215	0.19591106483301	5.64034815166784	1.69706673325789e-08	1.62203002666851e-07
INT69003	29.2504874623818	1.6711189398232	0.296369696340486	5.63862959154677	1.71408798416685e-08	1.63570642919466e-07
INT93748	116.821319263574	0.548953821663577	0.0974345429695481	5.63407806854644	1.7599728619855e-08	1.67683986265949e-07
INT84649	38.6921196857249	-0.495537421575288	0.0879933951598894	-5.63152973782709	1.78618169062465e-08	1.69912646311629e-07
INT14097	19.711034605514	0.605765066276667	0.107589538552201	5.63033427253485	1.79860692048776e-08	1.70825170668687e-07
INT24058	51.2627229323957	0.606431790098961	0.107722931468228	5.62955149691432	1.80678823261496e-08	1.71332387278315e-07
INT94467	321.083364529656	-1.01906700591089	0.181111737279802	-5.62673088567706	1.83656911145359e-08	1.73883019013762e-07
INT72541	26.1567208469361	-0.650358577624097	0.115696302909327	-5.62125635193192	1.89573721700666e-08	1.79203623131147e-07
INT104975	38.9112825779657	-0.870200456804401	0.154842263817809	-5.61991561831143	1.91050746987187e-08	1.80223604738009e-07
INT108296	5.23011030321512	1.59057973451921	0.283034642220684	5.6197351746046	1.91250384732758e-08	1.80223604738009e-07
INT122306	34.0899459997029	0.881885265241737	0.157019565405334	5.61640368170181	1.94972852791535e-08	1.83444816721646e-07
INT62036	25.3735625086334	-0.410405798267561	0.0731559855909183	-5.61000982971528	2.02315123276834e-08	1.9005646549573e-07
INT88268	34.1036429634144	-0.653766472708743	0.116563111674792	-5.60869097706256	2.03862657264603e-08	1.91212392840252e-07
INT145665	45.2934966773876	0.606993752797664	0.108258626317156	5.60688578311908	2.05999503902099e-08	1.9291661615428e-07
INT52012	93.047155715605	1.62095538597724	0.289266337762872	5.6036779063661	2.09850509591506e-08	1.9621836020874e-07
INT14740	141.288895912795	1.40341986294423	0.250539657523318	5.60158769600621	2.12397283411519e-08	1.97985783037847e-07
INT39232	27.4023985042421	-0.962824156813506	0.171876613723903	-5.60183340800601	2.1209635152814e-08	1.97985783037847e-07
INT13716	18.6842795328663	-0.780687573238243	0.139399758931182	-5.60035095630008	2.13918265421375e-08	1.99095842400666e-07
INT85367	45.9388636115242	0.760672485242783	0.135936270383627	5.59580223214955	2.19603921145011e-08	2.04072611467729e-07
INT99895	55.8301693099461	0.537235699582383	0.0960613855619332	5.59262909273794	2.23656745532449e-08	2.07513479773448e-07
INT74355	22.7376494456027	0.618369188265616	0.11057378678942	5.59236692728318	2.23994818989412e-08	2.07513479773448e-07
INT66253	44.4669770996323	0.492421416525672	0.0880910067694443	5.58991700270221	2.27178171438192e-08	2.10139808580328e-07
INT73937	21.7070917323007	-1.01206899852135	0.18109272929513	-5.58867825594455	2.2880443066815e-08	2.11319987957061e-07
INT141745	33.8449004932851	0.683703530577922	0.122347275355965	5.58822032275515	2.29408473513512e-08	2.11553899657491e-07
INT87045	63.2609171484658	0.764127372932109	0.13676011387695	5.58735548889375	2.30553468824411e-08	2.12285186332828e-07
INT73615	50.0469830599032	0.758039947489324	0.135941689780742	5.57621395402654	2.45809576629942e-08	2.25987432416948e-07
INT51125	27.1311160513228	0.998627091021339	0.179096703382831	5.57590995344401	2.4623928233858e-08	2.26037916557683e-07
INT51774	23.0552493806216	-0.793065924536908	0.142251348948325	-5.57510301589479	2.47383429856928e-08	2.26743079858227e-07
INT59360	6.88264670106939	-0.73895937046224	0.132679916181434	-5.56948927712426	2.55487111884293e-08	2.33815291619753e-07
INT56623	160.690379599778	-0.455161658752893	0.0817832273956643	-5.56546462211423	2.61454825926048e-08	2.38914250781818e-07
INT55432	3.37408775913611	-0.792040829202399	0.142446570590935	-5.5602660416228	2.69363722495194e-08	2.45768927438504e-07
INT88891	20.3595432116738	0.636265271422191	0.114543044485075	5.55481368844789	2.77908018550186e-08	2.531817613106e-07
INT39234	16.6960517111522	-0.873769242261789	0.157336871519506	-5.55349317565057	2.8001660213997e-08	2.54717967949647e-07
INT95455	15.3222302878521	1.28719521886923	0.231816757125329	5.55264095154829	2.81385659629054e-08	2.55577848376932e-07
INT46398	15.7063686032008	0.629697630938522	0.113418284252264	5.55199397601494	2.82429329692683e-08	2.56102859530481e-07
INT143788	33.1013092035594	-0.720527423036279	0.129783680598554	-5.5517567363882	2.82812973714641e-08	2.56102859530481e-07
INT134364	33.2834052196944	0.682391135681955	0.122952091617831	5.55005715399306	2.85576220888258e-08	2.58217419516805e-07
INT46007	11.1349034241076	0.839708343265614	0.1513837694915	5.54688488789919	2.90804058013238e-08	2.6255078950267e-07
INT128173	48.430522785369	0.578333025871283	0.104457414152524	5.53654358154824	3.08499101188708e-08	2.78110325750239e-07
INT62038	41.0297297184665	-0.437848307993449	0.0791317399996047	-5.53315658161487	3.14518457356166e-08	2.83113554673887e-07
INT92573	22.1471323092362	-0.624818565819925	0.113009393333937	-5.52890823839411	3.22229827397029e-08	2.89622666025556e-07
INT116821	21.3646416891107	1.00190290141974	0.181248433653621	5.52778791641562	3.24293744609659e-08	2.91043984187627e-07
INT53874	11.0605776474976	-0.608311995531164	0.11014347980743	-5.52290518326378	3.33439697910888e-08	2.98807550980768e-07
INT49805	19.1811492574739	0.605016856401751	0.109628361841671	5.51879865974404	3.41324986773189e-08	3.05420028965742e-07
INT76604	41.4979005546971	-0.621999133193862	0.112779785375018	-5.51516507258436	3.48452742321931e-08	3.11336072436084e-07
INT54428	309.369495660514	0.444596970476254	0.0807110343178739	5.50850294800144	3.61898182025937e-08	3.22870996419886e-07
INT41121	47.3279208795328	-0.585784072081766	0.106376206092393	-5.50672085045958	3.65579257024015e-08	3.25673338125825e-07
INT31385	51.3411704364796	0.594718655154066	0.108037745903858	5.50473031604437	3.69733811479717e-08	3.28888586583211e-07
INT82912	17.7623455274989	0.656235311182413	0.119291901772154	5.50108851844624	3.77453637735272e-08	3.35169129528664e-07
INT133739	18.3827543670138	0.610294216453637	0.110944885214642	5.50087744264117	3.77905833326963e-08	3.35169129528664e-07
INT94845	22.3296001275319	0.491310706159939	0.0893244621680144	5.50029291232464	3.79160838174933e-08	3.35788401620121e-07
INT85363	58.0724810282127	0.488935301950748	0.0889172498590083	5.49876770509692	3.82454568014836e-08	3.37825486684812e-07
INT40708	9.70139582507906	0.66565329722568	0.121056281809849	5.49870925551197	3.82581342075488e-08	3.37825486684812e-07
INT42199	42.3169507684946	0.472962614382307	0.0860235116128352	5.49806216364386	3.83987575920652e-08	3.38571501517172e-07
INT117440	59.2625638981804	0.571577026254053	0.103999572992456	5.4959555102742	3.88600478251759e-08	3.42138610852023e-07
INT97822	79.7613355245148	0.743846640475313	0.135351771058641	5.49565502288877	3.89262813879886e-08	3.42222161881865e-07
INT105511	130.976317911403	0.75812710535055	0.138015015641228	5.49307698027084	3.9499051321235e-08	3.46752224917566e-07
INT98511	16.765030445989	0.586861442841	0.10705201307788	5.4820215516551	4.20492992300205e-08	3.6860366810502e-07
INT76437	13.1324548480139	0.706749468212159	0.128928234922388	5.48172763427348	4.21192326395142e-08	3.68680830259666e-07
INT120390	91.8343778850041	-0.533699274992632	0.0973829901365339	-5.48041577121805	4.24327489444608e-08	3.70886824469628e-07
INT80008	15.1097028905825	1.25767859112939	0.22952836607775	5.47940375571428	4.26761508735005e-08	3.72474480344546e-07
INT31924	41.4417134925766	0.662627785673589	0.121013252970293	5.47566294938172	4.3587664702922e-08	3.79880355236015e-07
INT44010	12.3386434847278	-0.64218326938369	0.117294815849521	-5.47495014790384	4.37634796258573e-08	3.80862259197036e-07
INT31130	181.404874121177	0.546393306887868	0.0999210682067074	5.46824925607821	4.54502443374073e-08	3.94971791929256e-07
INT95226	28.7420950395929	-0.409314049905602	0.0748641577516126	-5.46742342662347	4.56624362640599e-08	3.96244824616612e-07
INT77043	54.5350598222114	0.451968372720595	0.0826993431933852	5.46519906045331	4.62387620724457e-08	4.00669502958219e-07
INT86455	64.0479401353995	0.630748406314687	0.115421439057322	5.46474217845644	4.63580085589014e-08	4.01086283468529e-07
INT106052	17.2222658479833	0.964868895637576	0.176570208406221	5.4645056170392	4.64198683238325e-08	4.01086283468529e-07
INT45410	47.4387129608202	-0.682316804638557	0.124904112355123	-5.46272489971042	4.68880932197132e-08	4.04552346506567e-07
INT27307	311.141600974097	-0.566842593555428	0.103797164282814	-5.46106049690302	4.73298715642124e-08	4.07780650576807e-07
INT49594	11.6150327421891	0.556701467163722	0.101971130757593	5.45940270572384	4.77739047556871e-08	4.11019143482951e-07
INT73618	27.7879780557034	0.703362028457419	0.128847183769133	5.45888554085665	4.79132499075999e-08	4.11630783750334e-07
INT122208	385.157792401704	0.640025421088584	0.117265207317284	5.45793109252663	4.81714521417253e-08	4.13260352584275e-07
INT52680	30.6483078178037	0.475191702766656	0.0872278635117691	5.44770539636732	5.10237780471026e-08	4.37108530400676e-07
INT136809	51.6462486089709	0.705089320162966	0.129476944884242	5.44567467817028	5.16093872928412e-08	4.41498176968972e-07
INT104196	28.2584485738955	0.636463606557821	0.116973765649941	5.44107991241833	5.29585497210085e-08	4.52398035931165e-07
INT119254	78.4973473804993	0.543682295638418	0.0999850439100636	5.43763621414678	5.39920705287828e-08	4.59923979320747e-07
INT45393	10.6090915994769	0.60092374359985	0.110508318407971	5.43781456687612	5.3938066764834e-08	4.59923979320747e-07
INT36301	22.6156202477249	-0.845002144288907	0.155450773820859	-5.43581819195498	5.45455508949693e-08	4.63983381449309e-07
INT34792	56.1594865372924	0.487905375440527	0.0897998208159745	5.43325555671637	5.53350690996576e-08	4.70036340478922e-07
INT98461	14.3294145773911	0.757630669937227	0.139618504993494	5.4264344828254	5.74909143517999e-08	4.8766203158327e-07
INT19633	13.0323029063893	-1.05608661542424	0.194628502640566	-5.42616626596871	5.75773281387324e-08	4.87709081467269e-07
INT102404	42.3365992148488	1.24064146989363	0.22865375675675	5.42585211584113	5.76787006981487e-08	4.878825300288e-07
INT89981	15.6657205031557	0.537655163999003	0.0991538771713419	5.42243207565059	5.87935582292269e-08	4.96133256124517e-07
INT66817	11.7555752915914	-0.762866600019325	0.140689144044998	-5.42235582708024	5.88186499965229e-08	4.96133256124517e-07
INT139669	43.2086111702079	0.560236017271908	0.103339723819651	5.42130360489093	5.91659751414466e-08	4.98365916310146e-07
INT145658	24.163081455898	1.1904632298052	0.219634959784327	5.42019007800118	5.9535700386009e-08	5.00780765729457e-07
INT117404	49.3494643125564	-0.732997892611861	0.135252180245037	-5.41949040144035	5.97691587723688e-08	5.01346031371567e-07
INT93665	32.6493399915922	0.699095343469261	0.128995376633229	5.41953798434957	5.97532538950595e-08	5.01346031371567e-07
INT82522	14.6659423225567	-0.82224061359449	0.152249409074431	-5.40061612450999	6.64124040710347e-08	5.55524561653829e-07
INT102278	27.885356795835	0.853957399702015	0.158116570168339	5.40080902838235	6.63410208332779e-08	5.55524561653829e-07
INT40527	61.8107268866383	0.589992608852752	0.109277953242181	5.39900859549606	6.70101638588259e-08	5.59748335502187e-07
INT87358	122.823162162579	-0.620889355462194	0.115076795673563	-5.39543486441407	6.83577879971599e-08	5.7021551785736e-07
INT97505	50.8095486522378	0.53074093262994	0.0983993502261966	5.39374428194793	6.90044040059185e-08	5.74814310165324e-07
INT82317	35.7350119353921	-0.69636097396035	0.12919262624991	-5.39009844581462	7.04190969217556e-08	5.85789756600149e-07
INT132918	24.4854058214031	-0.750405211848505	0.139302570345996	-5.38687269003486	7.16941786482744e-08	5.95575194804054e-07
INT100076	60.1970089867834	0.573503793523245	0.10653770372875	5.38310638817043	7.32112370039209e-08	6.07341087167327e-07
INT117036	18.9841216459241	-0.766005569137618	0.142372849125386	-5.38027842979393	7.43707231856557e-08	6.16112405951497e-07
INT135664	243.783172697519	-0.456589676820421	0.0849410693269892	-5.37537001168108	7.64255719937238e-08	6.32266974889093e-07
INT97887	25.6166614617431	0.579926004448734	0.107987120334432	5.37032567080892	7.85945775290402e-08	6.49320406955674e-07
INT16944	65.7628584330522	0.652643420266208	0.121580556046046	5.36799173725634	7.96182002180387e-08	6.5687738100546e-07
INT138148	46.5475525198596	0.491170322771233	0.0915173744762689	5.3669625640167	8.00736684769897e-08	6.59732642875307e-07
INT90428	12.1574290397905	0.807470842881958	0.150540752698966	5.36380234856834	8.14880700460305e-08	6.70470055180914e-07
INT70493	11.0406910201802	-0.52188613949319	0.0973830353753343	-5.35910733816966	8.3634156644586e-08	6.87190188996591e-07
INT46050	41.8067580585767	-0.609627127426502	0.113846387747483	-5.35482187435484	8.56407416819824e-08	7.02176479058607e-07
INT60769	49.2615031808297	0.452948632226777	0.0845887315414887	5.35471597661465	8.56909117206325e-08	7.02176479058607e-07
INT73783	19.567373546971	0.524860139815325	0.0980902385237776	5.35078869940862	8.75717254961366e-08	7.16614757757394e-07
INT68359	16.8087276480632	-0.510977719838989	0.0955352558784272	-5.34857749781118	8.86482160697524e-08	7.24440909372191e-07
INT45521	3.63064874866785	1.05034052928852	0.196538333872466	5.34420185921636	9.0816318625819e-08	7.41154557012604e-07
INT132331	149.867035760318	-0.33129456269352	0.0619944151656707	-5.34394206007405	9.09466493863268e-08	7.41215192498564e-07
INT108287	5.45361000703423	1.53823514724274	0.287905371406283	5.34284976945441	9.1496591420428e-08	7.44690881048045e-07
INT75070	3.69103988635074	1.2703384974483	0.237840723388548	5.3411311542852	9.23683963185683e-08	7.50773312934347e-07
INT7200	92.0194797934432	-0.68178694969585	0.127750443482981	-5.33686561946596	9.45670731516492e-08	7.66792304082689e-07
INT108241	34.5491904815122	0.489645614105551	0.0917486594826962	5.33681491224292	9.45935125580369e-08	7.66792304082689e-07
INT100093	39.5386853675044	0.631232283880755	0.118310786936772	5.33537389298321	9.53478771592001e-08	7.71869861942464e-07
INT54022	15.6792023549878	-0.563610931782506	0.105690065566293	-5.33267652700042	9.67756143287335e-08	7.82377654177737e-07
INT71263	20.5288390274892	0.655589690095934	0.122981147527593	5.33081454577288	9.77732262167791e-08	7.8938464165113e-07
INT77203	69.2680485299248	0.609392388793289	0.114388853626406	5.32737560937158	9.9641972504381e-08	8.03396706114869e-07
INT12776	35.0349627733875	-0.74302007105349	0.139503769543977	-5.32616483040097	1.00308112331087e-07	8.0768788447101e-07
INT134365	36.9240300584303	0.607583391893432	0.11408589977632	5.32566595069746	1.00583835432675e-07	8.08828148659283e-07
INT39193	104.568595406657	0.664064452576471	0.12483031758705	5.31973694702323	1.03917392975022e-07	8.34521700442553e-07
INT122101	33.5947706826187	-0.559766508994072	0.105238908394807	-5.31900717645313	1.04335020707111e-07	8.36761316335886e-07
INT72386	106.90194362906	0.527297165398087	0.0992600861202225	5.31227793575992	1.08263313987544e-07	8.6711294377009e-07
INT106117	14.8956691193335	0.56708578519155	0.106811088317666	5.30924077381353	1.10082830308471e-07	8.8051664401908e-07
INT46798	101.718828813419	0.498130537817444	0.0939069977195495	5.30450924759725	1.12976516450378e-07	9.02465391671826e-07
INT52513	38.0104194108672	-0.847507584419227	0.159812946676014	-5.30312219408208	1.13838665168696e-07	9.07328711878275e-07
INT59824	16.3084274100188	0.618812882220307	0.116690084449	5.3030459712347	1.13886226975933e-07	9.07328711878275e-07
INT129324	28.8331991710585	1.05122250836015	0.198386961151267	5.29884878653192	1.16535092732238e-07	9.27207314337902e-07
INT101521	15.6551789476031	-0.900500586808419	0.170079623278024	-5.29458243999281	1.19288665976151e-07	9.4786553952855e-07
INT85184	17.9473655487851	0.900030425843753	0.170131186724212	5.29021423510512	1.22173169341252e-07	9.6950840039091e-07
INT44210	167.87288397268	1.40214735558077	0.265215543648456	5.28682194222868	1.24459678813196e-07	9.86355220660164e-07
INT109058	123.653689793539	-0.608209657469348	0.115126034949792	-5.28298970545276	1.27092535760212e-07	1.005899059278e-06
INT68176	17.3750550879554	1.13961162412558	0.215756690306995	5.28192948503269	1.27830402240108e-07	1.01041304837496e-06
INT29451	71.2392873946617	-0.897219219622371	0.169877399718371	-5.28156906751465	1.28082179491595e-07	1.01107804255734e-06
INT70505	73.2692456071116	0.732947315010197	0.138861250869462	5.27827101096197	1.30408497928141e-07	1.02809627582303e-06
INT31327	14.6787027341876	0.607426116177589	0.115103213292456	5.27722987745124	1.31151323202965e-07	1.03260265044005e-06
INT61428	42.2095970656656	0.40473897686419	0.0767459381387222	5.27375111543498	1.33663147331113e-07	1.05100709459445e-06
INT140639	3.86218284944862	1.1439119065052	0.216935217815399	5.27305763455435	1.3416940540231e-07	1.05361417185069e-06
INT133195	12.9999649247265	1.55879955996545	0.295852068943576	5.26884792636938	1.37282635193672e-07	1.07660217711968e-06
INT102188	6.647101677835	0.947151872383967	0.179772315154545	5.26861920629841	1.3745376826101e-07	1.07660217711968e-06
INT72991	46.5795224823343	-0.50486061711546	0.096041214788018	-5.25670794803864	1.46656929837172e-07	1.14719577671593e-06
INT23393	14.9119280535085	0.717300031236583	0.136564962678857	5.25244555533157	1.50092839116119e-07	1.17255170040067e-06
INT101755	39.8593672913684	0.629235479082097	0.119921152123851	5.2470766661101	1.5453160455339e-07	1.2056663739476e-06
INT38100	9.94394306961716	0.702537430319255	0.134007713454524	5.24251486880016	1.584026227075e-07	1.23427159890043e-06
INT90133	235.969641071711	0.458141245946445	0.0874390714232391	5.23954839054571	1.60970034007691e-07	1.25265841948437e-06
INT37625	102.34896901069	0.673635439060704	0.12875855187953	5.23177240833662	1.67892386153893e-07	1.30484404754398e-06
INT77580	14.8377101628699	0.567441494870537	0.108494469479653	5.23014212237755	1.69379772728661e-07	1.31470966451294e-06
INT108288	5.21268965759309	1.47764068661989	0.282810234593635	5.22484870020027	1.74297570168682e-07	1.3511422181071e-06
INT13050	101.189305797395	0.778246486578102	0.148979133084918	5.22386236557372	1.75229046312324e-07	1.35661922761184e-06
INT72474	45.7139506597937	-0.975370806683012	0.18675823159476	-5.22263890782298	1.76391145843082e-07	1.36386538535849e-06
INT55550	10.4060712325519	0.832037087889441	0.159405291866867	5.21963278724992	1.79278237722011e-07	1.38441363854218e-06
INT120194	36.9708967881098	0.900467574965386	0.172753837540228	5.2124316761166	1.86381222211184e-07	1.43742346695096e-06
INT59613	34.0796779149847	-0.872313333665709	0.167494118296385	-5.20802367592472	1.90862576381262e-07	1.46860234674713e-06
INT72893	85.1217926024398	-0.540260688209885	0.10373715751176	-5.20797659361971	1.90910999809278e-07	1.46860234674713e-06
INT134751	111.046375874496	0.460937951924749	0.0885385830507493	5.20606876733666	1.92883190775486e-07	1.48188346951204e-06
INT116493	48.3072871329064	-0.491002535012511	0.0944272285028428	-5.19979822343011	1.99504986140865e-07	1.53080734276788e-06
INT56683	29.2818079983038	-0.672485967294234	0.129348510872743	-5.19902365134954	2.00338036029728e-07	1.53524611854548e-06
INT16945	35.5210064707824	0.498369025244245	0.0958712695925438	5.19831465007536	2.01103511066974e-07	1.53799972342266e-06
INT91987	56.4364569653461	-0.479457349720777	0.0922349334406532	-5.19821863404146	2.01207392104208e-07	1.53799972342266e-06
INT36781	23.8760611573002	0.732103487175423	0.140861285752286	5.19733639562881	2.02164328407806e-07	1.54335830965504e-06
INT107277	75.476203468572	0.640117862023281	0.123207249420858	5.19545615239516	2.04218467989847e-07	1.55575586794348e-06
INT104107	33.8736878466107	1.11047922033692	0.213743678444082	5.19537807349675	2.04304202853795e-07	1.55575586794348e-06
INT59693	8.6215215063096	1.29273639364458	0.248931058602132	5.19315026780472	2.0676516292619e-07	1.57251033746261e-06
INT79029	87.5260873551074	-0.551050224424069	0.106208909424268	-5.18836157353629	2.12152376338727e-07	1.61144959911696e-06
INT27657	92.8499516553368	-0.41142602803809	0.0793051964518036	-5.1878823386829	2.12698915254508e-07	1.61356875207539e-06
INT81857	26.8215760653715	0.569529090009103	0.109805182306012	5.18672323153112	2.14026439284268e-07	1.61956518861157e-06
INT64228	27.0082589643893	0.857113368955316	0.165248228245941	5.18682335086623	2.13911457530309e-07	1.61956518861157e-06
INT54021	45.3456273600159	-0.439194806656569	0.0846815472248916	-5.18642869727197	2.14365042683224e-07	1.61979811876189e-06
INT133164	258.321288909916	-0.973885040953851	0.187782867608358	-5.18622946468682	2.14594378526074e-07	1.61979811876189e-06
INT36662	8.77408019317994	1.13074320432245	0.21818014504868	5.18261276281654	2.18799001769416e-07	1.64947097458918e-06
INT100025	322.037106044289	-0.50272034610451	0.0970095885438255	-5.18217171777199	2.1931715538881e-07	1.65131306385757e-06
INT46128	9.32478875095894	1.31359070153934	0.253540235413125	5.18099503772623	2.20705364488343e-07	1.65969333320349e-06
INT45991	61.657535199161	0.646877649054129	0.124911210257247	5.17869971575749	2.23437786986289e-07	1.67606131009243e-06
INT67984	70.9682705750133	0.935207884068446	0.180584114248869	5.17879376022858	2.23325194149894e-07	1.67606131009243e-06
INT64157	96.6747931851519	1.05376124478609	0.203504225587939	5.17808041450587	2.24180603910464e-07	1.67954437538386e-06
INT59475	7.3064522908346	1.1843642980876	0.228928378757255	5.17351454859795	2.29731225953707e-07	1.71899382596378e-06
INT142896	222.399661383563	0.418901683855543	0.0810042009092778	5.17135752409557	2.32399432789982e-07	1.73680418730654e-06
INT34982	130.101100182106	0.729469192069639	0.141176239241161	5.16708191116737	2.37777074958171e-07	1.77260017190696e-06
INT73295	130.596028350536	0.64040558668728	0.123937760986185	5.16715472017173	2.37684501451026e-07	1.77260017190696e-06
INT145384	17.4942264758011	-0.47610473879219	0.0921510372998964	-5.16656950092438	2.38429568412939e-07	1.77527003345486e-06
INT44370	28.8751691124848	0.675682877994773	0.13078577426675	5.16633312593044	2.38731146560806e-07	1.77532372984984e-06
INT88928	188.683465409465	0.726645869554083	0.140724320342889	5.16361257090131	2.42228794676792e-07	1.79690265768233e-06
INT150671	42.7684539215022	0.698229914950196	0.135215413745999	5.16383373467921	2.41942619433531e-07	1.79690265768233e-06
INT145188	31.3502411084709	0.789800865689791	0.153021608579738	5.16136820819154	2.4515145037298e-07	1.8163493823089e-06
INT119784	40.9384008339814	-0.568385218811033	0.110152980007411	-5.15996225224946	2.46999638862536e-07	1.82779732758277e-06
INT66274	15.2717712440688	-0.566685937016918	0.109845466504336	-5.15893787018098	2.48354701159903e-07	1.83557255232276e-06
INT58496	88.2761164515071	0.778470015534688	0.150924902579604	5.15799581267968	2.49607200604707e-07	1.84257163628762e-06
INT15751	30.3626023628795	-0.724909527745797	0.14064097142358	-5.15432679686582	2.54543704225845e-07	1.87671525695119e-06
INT151733	285.909431957106	-0.927001917517191	0.179871420598572	-5.15369208978468	2.55407189260498e-07	1.88078236682547e-06
INT43638	34.1560820744246	0.546314537511684	0.106076709910711	5.15018365456036	2.6023151276755e-07	1.91397104085499e-06
INT35449	32.51526411974	0.475132932997884	0.0922693162789724	5.14941425989697	2.61301186800655e-07	1.91949751229567e-06
INT17569	23.5632263641612	-0.625356822545499	0.121484347458266	-5.14763288958136	2.63794114958128e-07	1.93403003890463e-06
INT44204	88.4615092890134	1.01858606832107	0.1978781171687	5.14754275457695	2.63920862546594e-07	1.93403003890463e-06
INT98673	20.4483001822281	0.573480140046055	0.111447560440784	5.14573973425614	2.66468656384476e-07	1.94996867250349e-06
INT48601	19.9616817877656	0.758025837372021	0.14731686439223	5.14554691684032	2.66742522768261e-07	1.94996867250349e-06
INT124880	94.2036866475913	-0.390202330671695	0.0759368334336226	-5.13851201094363	2.76922496952172e-07	2.02193653646314e-06
INT147350	16.6887313531343	0.635419191556516	0.123737564193036	5.13521658277703	2.81819284534054e-07	2.05520206169876e-06
INT122557	20.9338063376527	-0.835916906038955	0.162920968800215	-5.13081227170956	2.88494523386077e-07	2.1013411479969e-06
INT75115	258.910429492061	-0.487815709159287	0.0951498157846893	-5.1268171686548	2.94681429808954e-07	2.14381628851363e-06
INT148763	17.7946148670898	-0.628057618712499	0.12256814475272	-5.12415048771112	2.98882204940375e-07	2.17175732288602e-06
INT12795	47.6017128121573	0.487470458565373	0.0951484245207128	5.12326358550746	3.00292096194295e-07	2.17937621197087e-06
INT48896	31.3320950468032	0.554448039595682	0.108359615165443	5.11674057488254	3.10860716674299e-07	2.2508463081055e-06
INT105964	16.6499499005878	-0.755549393226861	0.147662690873584	-5.11672507630041	3.10886250149542e-07	2.2508463081055e-06
INT96624	61.0729132263454	0.743239877038588	0.145302189974511	5.11513196854755	3.13521679774312e-07	2.26720533659338e-06
INT143524	13.4254058856514	-0.549042759749293	0.107450897518967	-5.10970845685469	3.22656315540693e-07	2.33046735212685e-06
INT119500	28.2421849810239	-0.453425195124806	0.0887442940873319	-5.1093447729563	3.23277963100985e-07	2.3321643486388e-06
INT54351	19.1646223471301	-0.528176415820153	0.103399707561847	-5.1081035747053	3.25408271417475e-07	2.34472793897108e-06
INT119926	44.1720720012362	0.692256789194106	0.135621255630829	5.10433844587369	3.31953717750055e-07	2.38903683979783e-06
INT109360	130.807711653883	0.515589150393225	0.101029239925666	5.10336562734291	3.33665456502559e-07	2.39849388339325e-06
INT22506	145.812527241769	0.650317756886089	0.12752614864466	5.09948558627093	3.40577802107037e-07	2.44526752917564e-06
INT118173	30.1505573546845	-0.481142769099356	0.09441892276952	-5.09582989284725	3.47216804419399e-07	2.48996973537859e-06
INT118594	49.4509260357875	0.593437508580383	0.116465762666174	5.09538163830477	3.4803941391694e-07	2.49290463816278e-06
INT49398	89.4650454391193	-0.522055054208366	0.102468533515154	-5.09478408931419	3.49138925291531e-07	2.49781359244748e-06
INT98675	23.3136441470145	0.608234840232718	0.11950201962562	5.08974527910255	3.58544812179256e-07	2.56206606902025e-06
INT56734	35.4825368050664	0.630802420661855	0.123962369924181	5.08866054309605	3.60601432339216e-07	2.57294388656123e-06
INT83206	23.2062529192605	0.613466784837495	0.120559623352083	5.08849287829909	3.60920332951551e-07	2.57294388656123e-06
INT72468	48.2448780913697	0.49371436836289	0.097043725965626	5.08754546932555	3.62727438033788e-07	2.58277352866797e-06
INT69100	2112.56271648061	-0.518901838434748	0.102002837024337	-5.08713143253989	3.63519918573583e-07	2.5853639491949e-06
INT100849	11.3242798236561	1.06033247270178	0.208449545534631	5.08675838070187	3.64235383439826e-07	2.5874011749418e-06
INT101113	285.585543542807	-0.555059926208549	0.109136439241306	-5.08592666269133	3.65835406389865e-07	2.59570980698503e-06
INT107417	11.1664893998412	0.547842940433732	0.107801174005595	5.08197564161314	3.73529321369372e-07	2.64718606013946e-06
INT39854	29.8180882386573	-0.493053724484039	0.097056437967889	-5.08007232500296	3.77291200270986e-07	2.67070801506375e-06
INT38739	12.2170125378244	-1.04238897954464	0.20523367654545	-5.07903477192642	3.79357280745665e-07	2.68218494745265e-06
INT69218	80.4372059353019	1.09860010995717	0.216320241611604	5.07858211405692	3.80262075748523e-07	2.68543393306715e-06
INT31035	81.0291577459603	0.551365958074532	0.108668539336571	5.0738324214226	3.89882441476537e-07	2.75015322169005e-06
INT71316	101.301738274649	0.686739145914448	0.135394896276084	5.07211988636644	3.93408404018791e-07	2.76953206782743e-06
INT76208	27.4595469775281	-0.668003388728478	0.131702779812875	-5.07205231110223	3.93548164836363e-07	2.76953206782743e-06
INT102204	230.397098462391	0.877904457250471	0.173392470412824	5.06310599970287	4.1248035343826e-07	2.89938113238479e-06
INT39385	91.4777809025934	-0.78731376045944	0.1555184741389	-5.06250954954882	4.13773332212898e-07	2.9050837794831e-06
INT127923	30.8308737835864	-0.949139445687	0.187521745644971	-5.06149002838303	4.15992500348078e-07	2.91726833674332e-06
INT122702	28.242029624349	-0.473552153893592	0.0935796357965862	-5.06041885996383	4.18336457220241e-07	2.93029869163214e-06
INT14819	36.5860125176224	-0.605275237372071	0.119627928032901	-5.05964825542749	4.20030588434631e-07	2.93875229564879e-06
INT72156	110.893361225394	-0.513035474958294	0.10159234070422	-5.04994246024872	4.41943163182324e-07	3.08848113227416e-06
INT87934	5.57268471857509	1.15469452067603	0.228742570616367	5.04800884926931	4.46438473349606e-07	3.11628522311513e-06
INT33913	18.5974277403345	-0.795555756643477	0.157628160614117	-5.04704079235591	4.48705575327488e-07	3.12848939283246e-06
INT40480	11.935751352254	0.758334829679871	0.150353220300433	5.04368864308048	4.56642134303816e-07	3.18014862815972e-06
INT12991	61.2661663673032	0.49771717851936	0.0987191566839884	5.04174868625156	4.61296860036974e-07	3.20885970344059e-06
INT40525	52.1776327252639	0.653526577531757	0.129643626436606	5.0409464429115	4.63235106978161e-07	3.2186301039001e-06
INT26347	76.2475744900429	-0.440888705599817	0.0874685218809014	-5.04054139842604	4.64216690039451e-07	3.22173861637276e-06
INT29494	14.3046788111265	0.766295825798961	0.152169783874345	5.03579492780074	4.75869812768841e-07	3.29881705840101e-06
INT150118	13.469766842768	0.621516456466542	0.123487521750118	5.033030444357	4.82786418919401e-07	3.34292180539943e-06
INT118541	16.5586798976312	-0.683867435782171	0.135962777684771	-5.02981365508517	4.9095675063139e-07	3.39170694508352e-06
INT147530	35.8383039017476	0.519296035478541	0.10324124853038	5.02992789094111	4.9066433258479e-07	3.39170694508352e-06
INT55528	724.727071878353	0.678342883209937	0.134881510400457	5.02917620951876	4.92591555724308e-07	3.39910717685733e-06
INT94919	19.5249628365257	0.694230446952771	0.138163334719176	5.02470824378863	5.0419844156194e-07	3.47522377264007e-06
INT55799	128.72314858848	-0.754955428533634	0.150268876105804	-5.02403057837521	5.0598175671267e-07	3.48353421773301e-06
INT77762	50.9441079531485	-0.510910698338092	0.101796701735269	-5.01893174954486	5.19596043884236e-07	3.57318556518338e-06
INT22938	8.66390305047792	0.632440643589303	0.12620482529953	5.01122395350806	5.40849262515001e-07	3.71510467224142e-06
INT133332	21.0550930506824	-0.4590462905822	0.0916331641454439	-5.00960863747522	5.45408323702233e-07	3.74215881711965e-06
INT35380	10.8447700622705	0.701450562024086	0.140053538657045	5.00844583257377	5.48713132921717e-07	3.76055557346691e-06
INT67069	203.146603725735	0.665614221054314	0.132934029876826	5.00710180584352	5.52557049679949e-07	3.78260109718476e-06
INT121668	22.724154962578	-0.622992870008944	0.124518764435881	-5.0032047204399	5.63850057675302e-07	3.85277821595836e-06
INT92639	68.4719424074931	0.60204185248021	0.120336631629575	5.00298075762533	5.64505775669432e-07	3.85277821595836e-06
INT93092	21.7484564563815	0.447235752257355	0.0893951945576142	5.00290596682035	5.64724911773701e-07	3.85277821595836e-06
INT87127	45.9137037463192	-0.59685709077604	0.119313854395753	-5.00241228312281	5.66173457395671e-07	3.85829618254609e-06
INT30197	24.1758592019532	-0.618179495913268	0.123594997190413	-5.00165467831102	5.68403357800361e-07	3.8691203734695e-06
INT142763	140.358307745207	-0.439943097739329	0.0879882214838287	-5.00002262030248	5.73235887471599e-07	3.89761627659663e-06
INT80277	25.0554631337054	-0.564662270404225	0.112968271502421	-4.99841471321552	5.78035626455856e-07	3.92582529634602e-06
INT145020	16.5608462782259	0.759022867826588	0.151927614029073	4.99595068794632	5.85466207804468e-07	3.97181855935742e-06
INT51783	21.3263161737246	-0.720916753917188	0.144359275708641	-4.99390669825892	5.91699911668301e-07	4.00959794075452e-06
INT100630	9.53396260753154	0.735871820911791	0.14736464901367	4.99354374225482	5.92813513768007e-07	4.01263557972486e-06
INT100210	53.8248583989679	0.323336916248767	0.0647572806808708	4.99305889390567	5.94304251760129e-07	4.01821630310015e-06
INT136054	19.0535831756608	0.685418128549399	0.137336873970742	4.99078003403092	6.01359485223316e-07	4.06136512360786e-06
INT128847	571.155485102181	-0.900702346694314	0.180517379943613	-4.98956026824487	6.05168918683905e-07	4.08252097156894e-06
INT55315	77.8594596004031	-0.485078409062719	0.0972245282752152	-4.98925957953326	6.06111563114845e-07	4.08431154988339e-06
INT64737	17.6505696713357	-0.499664198252029	0.100165667492165	-4.9883778620166	6.08883871470561e-07	4.09616094995378e-06
INT26504	9.62335177858084	-0.653731216329683	0.131053732995271	-4.98826856273734	6.09228382044195e-07	4.09616094995378e-06
INT14627	6.03896371859638	-0.75542420550347	0.151462020196848	-4.98754872357888	6.11502008061863e-07	4.10686927686091e-06
INT38405	15.1677356039129	-0.475802134536435	0.0954263892208252	-4.98606453017295	6.16215705849059e-07	4.1293299133063e-06
INT21497	19.1851436128287	-0.571892117237726	0.114698054682086	-4.98606640559744	6.16209727587536e-07	4.1293299133063e-06
INT118542	50.1265250712115	-0.595634986074229	0.119516194224694	-4.98371781278793	6.23740264638095e-07	4.17511380247764e-06
INT123164	51.096929330567	-0.502432445995583	0.100822677492295	-4.9833277442367	6.24999540611499e-07	4.178904910674e-06
INT86057	76.7204685891868	0.775537475263693	0.155775382167942	4.97856249473092	6.40582601582384e-07	4.27835400901812e-06
INT48171	178.270852532317	0.532397071875679	0.106958777703373	4.97759121137459	6.43804460602776e-07	4.29511582068069e-06
INT78517	73.5240286651907	0.688665757749483	0.138391922714978	4.97619907462235	6.48449585642837e-07	4.3213253602342e-06
INT119119	51.7219376448884	-0.612005575660809	0.123012898668692	-4.97513335824326	6.52027358179713e-07	4.34037196156937e-06
INT52909	18.4146817882866	0.588195972526923	0.118269801394252	4.97334032519571	6.58089813782462e-07	4.37589819947302e-06
INT59178	19.7285671845117	0.714036968740261	0.143813744598216	4.9650120072676	6.86968196079567e-07	4.55787149676113e-06
INT31140	18.7129785471434	0.533538762372738	0.107456308688121	4.96516927564738	6.8641172763704e-07	4.55787149676113e-06
INT141763	45.731090874175	0.529568432611447	0.106674665092455	4.96433180411177	6.8937999360044e-07	4.5688469685761e-06
INT25066	17.8738860932197	0.764701914594828	0.154189735120114	4.95948653131238	7.06797478230175e-07	4.67913895851393e-06
INT93674	13.8477569881971	0.997161959692958	0.201099773665824	4.958543421088	7.10236658661577e-07	4.69675141270611e-06
INT132221	15.5743459409808	0.765950912166988	0.154481781430989	4.95819575015167	7.11508551250257e-07	4.70000884182946e-06
INT52947	13.4880410936326	0.47950610012386	0.0967539225638416	4.95593447188113	7.19834751753012e-07	4.74980677004641e-06
INT51593	19.9219418026223	0.507437747691509	0.102446397896553	4.95320243669182	7.30019578781933e-07	4.81174653511895e-06
INT29082	47.7079848820092	-0.934529682448331	0.188755667377612	-4.95100197748645	7.38323533594249e-07	4.86116728286781e-06
INT92612	213.605717699893	0.427433831004745	0.0863380319655867	4.95070157697265	7.39464201513552e-07	4.86336815630123e-06
INT50215	11.7023124671009	0.600882463279974	0.121412395441115	4.9491031051389	7.45562459676275e-07	4.89813419859217e-06
INT105369	52.2483106208356	0.512076170808478	0.103486126974824	4.94825911238378	7.48801853354613e-07	4.91406308768408e-06
INT85373	18.6924850544234	0.583675559766247	0.117996527091072	4.94654863287419	7.55408612738314e-07	4.95203189502693e-06
INT28437	24.6570589870986	0.529761656245664	0.107125015675392	4.9452656123845	7.60401124975262e-07	4.97934764899653e-06
INT116932	87.3102238472792	0.92964787884283	0.188197323751713	4.93975079087365	7.82224781001667e-07	5.11670027572782e-06
INT91774	116.247921119721	0.758290757601962	0.153548369300101	4.93844878365285	7.87464535224623e-07	5.14539394576349e-06
INT23839	25.7335520442188	0.584471838999512	0.118421943299842	4.93550285287619	7.99445119502989e-07	5.21802328541399e-06
INT119096	576.839315117691	-0.679611625556687	0.137824696087189	-4.93098584543049	8.18156629561597e-07	5.33438122474161e-06
INT108256	22.340277819015	0.488223639272893	0.0990598438315711	4.92857267272708	8.28325238746461e-07	5.39484828820724e-06
INT105095	197.894248794412	-0.363574579208043	0.073775168948531	-4.92814295636097	8.30148695671372e-07	5.40089189168721e-06
INT101488	9.63559919161562	1.04980992819771	0.213230274102235	4.92336246631834	8.50696714532919e-07	5.52861194541814e-06
INT149818	25.8991207574675	0.432906085269934	0.0880036608131431	4.91918269387812	8.69063263300301e-07	5.64189509253403e-06
INT116572	17.6192973940663	-0.708022395373598	0.144083172047957	-4.91398395322626	8.92440574046067e-07	5.78742914201272e-06
INT144479	18.3804754407525	0.577525257554391	0.117596999052294	4.91105438241305	9.05879576667956e-07	5.86827038333453e-06
INT17362	19.4420331191033	-0.693374865858622	0.141212705898883	-4.91014502869961	9.1009059343467e-07	5.88922357189324e-06
INT81506	61.0263538198503	-0.471999310405969	0.0962334329454314	-4.90473316766756	9.35544294446794e-07	6.03125216523648e-06
INT31790	77.0647655302725	-0.704898201497718	0.14371580146474	-4.90480653006456	9.35194709327762e-07	6.03125216523648e-06
INT82606	17.6803608061119	-1.14103820239227	0.232645143368466	-4.90462936759045	9.36039135576413e-07	6.03125216523648e-06
INT133058	110.706333134271	0.724464873933355	0.147698551713175	4.90502354647483	9.34161322924669e-07	6.03125216523648e-06
INT29664	27.9524890487909	0.510507797813894	0.104147573476524	4.90177332771913	9.49753877588336e-07	6.11309032629163e-06
INT120571	513.584892547449	-0.599338085404546	0.122410508051225	-4.89613265189408	9.77411002682947e-07	6.27822258569416e-06
INT106417	13.884741027718	-0.638364587501273	0.130381822358098	-4.89611646743196	9.77491462106917e-07	6.27822258569416e-06
INT45619	66.7330587872816	-0.95087669946213	0.194293021570075	-4.89403423642356	9.87896414890669e-07	6.33830135979322e-06
INT126599	43.0549751626673	0.577053987370299	0.117949005685342	4.89240230570261	9.96125649682046e-07	6.38430796305252e-06
INT95390	142.514651117717	0.747053899011118	0.152704416596258	4.89215646582305	9.97371035801337e-07	6.38550394577268e-06
INT21624	58.8676197798504	0.517925965204316	0.105982739528253	4.88688976629299	1.02441412311687e-06	6.55168777997647e-06
INT44484	33.6373312160255	-0.639002346929774	0.130773838812074	-4.88631635145343	1.02740070319241e-06	6.56382800948458e-06
INT122305	44.4528261179795	0.762484446927716	0.156119019809531	4.88399458219739	1.03957932226005e-06	6.63460623550301e-06
INT129315	1108.33450950231	0.496060855170737	0.101576481169998	4.88361921437829	1.04156128085826e-06	6.64022841950967e-06
INT116627	47.6676872341274	-0.578740594718376	0.118544396567746	-4.88205778994907	1.04984476861967e-06	6.68597022127271e-06
INT48396	70.2270883814662	0.482062018265672	0.0987576091822992	4.88126456540499	1.05407714207962e-06	6.70584308426392e-06
INT71776	40.0814122878876	-0.402881125891252	0.0825460608159511	-4.88068263838218	1.05719254236562e-06	6.71857557745738e-06
INT75810	43.2274911890747	0.467947209322999	0.0959095600750536	4.87904656174847	1.06599898500216e-06	6.76741039847158e-06
INT112899	84.5476540728888	0.444463850343741	0.0911023816800073	4.87872920715617	1.06771535271659e-06	6.77117906649186e-06
INT99187	16.0984043605374	0.797741010214983	0.163573132279882	4.87696847945667	1.07728641948942e-06	6.82469999573599e-06
INT21159	14.5243737908343	0.828395400814494	0.170034247897753	4.87193263155216	1.1051185481339e-06	6.99367257481171e-06
INT67983	13.4089666589107	0.990372279005927	0.20339656972014	4.86916903450542	1.12068513635417e-06	7.08475058422643e-06
INT16969	38.0750386565858	0.597894011105274	0.122858566437114	4.86652277040292	1.13578842989299e-06	7.17271206354412e-06
INT143486	37.8150275493836	0.465277121697465	0.0957045918199347	4.86159663658427	1.16442710788951e-06	7.34587854360004e-06
INT33203	1004.64066411223	-0.434130297658172	0.0893653707038878	-4.85792532654134	1.18622126838193e-06	7.47554908005372e-06
INT23137	19.9565025493837	0.574306940461104	0.118263093252676	4.85618061108943	1.19671556339316e-06	7.5338116522173e-06
INT42333	71.4759659165101	0.511416676026401	0.105379991325509	4.85307191235842	1.21563584497174e-06	7.644942420255e-06
INT96613	184.172893184065	0.84599234119558	0.174405412019117	4.85072298732823	1.23012249800362e-06	7.72798831818733e-06
INT37616	28.5899091535126	0.51714603377247	0.106622546514701	4.85025025829004	1.23305799350337e-06	7.73836915589886e-06
INT89175	97.5957609204788	0.495719116115178	0.102348678816245	4.84343444242385	1.276138393216e-06	8.00040608054648e-06
INT57462	38.584654272325	0.573152853262531	0.118346926840685	4.84298890189258	1.2790043512411e-06	8.01004698061791e-06
INT41074	56.0925440545577	-1.04232441902096	0.215395968343916	-4.83910830381336	1.3042296341375e-06	8.15955282519013e-06
INT34984	76.8137179464247	0.694873196250423	0.143682204587004	4.83618133677548	1.32357185362383e-06	8.27198119088633e-06
INT36040	76.9406406599439	0.52949136191607	0.109547315470468	4.83344899545995	1.34187670608962e-06	8.37770022197363e-06
INT44730	26.1875857834753	0.570757054887796	0.118095895853715	4.83299653016556	1.3449313225575e-06	8.38209731133442e-06
INT75658	21.3479066590782	0.543457384924465	0.112448772522627	4.83293301236445	1.34536066943653e-06	8.38209731133442e-06
INT134745	74.5487221273903	0.433023784710627	0.0896127265844208	4.8321683896393	1.35053947205307e-06	8.40567962430553e-06
INT46844	38.8501651618429	-0.360028547025319	0.0745375514442302	-4.83016332103015	1.36421105533798e-06	8.48201739664261e-06
INT117268	56.6031951418501	0.644098395274519	0.133358656597484	4.82982066337545	1.36656074807804e-06	8.48787628389154e-06
INT127664	111.624046361257	0.7137526096066	0.147868982138545	4.82692583180056	1.38656730005515e-06	8.60327920435452e-06
INT34331	52.282656022533	-2.43058630415075	0.503888486288621	-4.82365914342114	1.40948207877974e-06	8.73647113784235e-06
INT104195	30.9603439238222	0.41371787940718	0.0857765013567222	4.82320767183817	1.41267750866527e-06	8.74728753055466e-06
INT70917	17.0681236710576	-0.438852465150295	0.0910073636155064	-4.8221643580885	1.42008855741362e-06	8.7841580407811e-06
INT13318	21.8486907269255	-0.5727522259743	0.118915433790864	-4.81646669162892	1.46122543164528e-06	9.02935510066876e-06
INT45977	54.36317696171	0.439068856450818	0.0911647043702743	4.81621543648622	1.46306560961516e-06	9.0314725604801e-06
INT31963	66.0604382483008	0.394065995409252	0.0818468727796157	4.81467381741426	1.47440521086454e-06	9.09216546699801e-06
INT118177	11.4725703819999	-0.505287491118486	0.105053846416356	-4.80979524648626	1.51084979695536e-06	9.30739032220407e-06
INT81772	35.8544371400495	0.573152527610698	0.119207167509881	4.80803746606253	1.52419204683983e-06	9.38000228009286e-06
INT116958	24.4946902846333	-0.543058390140195	0.112957685973789	-4.80762672728803	1.52732600493921e-06	9.38970757980464e-06
INT150152	37.0235640352697	0.543625455730945	0.113206105812837	4.80208599905129	1.57021224649157e-06	9.64353366455258e-06
INT103113	7.01415678699768	0.978747703802458	0.203864594605315	4.80096951458064	1.57899307559693e-06	9.68759637733985e-06
INT100335	15.4505302336555	0.577285667452777	0.120366125532102	4.79608083171882	1.61800011524619e-06	9.91682794212375e-06
INT56732	74.5250379805593	0.480817258318955	0.10033954398363	4.79190196835454	1.65207626488157e-06	1.01154029984779e-05
INT98799	14.0071442252522	0.552033862207194	0.115256309741834	4.7896194442084	1.67097909798222e-06	1.0220765659159e-05
INT85286	526.81863599776	0.578828469343646	0.1209034923469	4.78752481096953	1.68850868564709e-06	1.03175236911222e-05
INT40270	12.0607254437097	1.45618065256807	0.304241701574864	4.7862625176968	1.69915778486185e-06	1.03720856280383e-05
INT88787	78.9004857912031	-0.58661166003741	0.122631243858017	-4.7835416292164	1.72233200609633e-06	1.05029164092689e-05
INT59935	4.68420861430128	-0.774269402759255	0.162104696783146	-4.77635391277421	1.78502122013741e-06	1.08742050289381e-05
INT25602	7.42971869655267	0.990479024491134	0.20739556040783	4.77579665901922	1.789971961576e-06	1.08933611506204e-05
INT100080	34.1354882897896	0.550551685042918	0.115412343600158	4.77030158013502	1.83950305413321e-06	1.11835110075377e-05
INT48610	29.9168762312428	0.659649477927761	0.138313196119432	4.76924470285654	1.84917927001431e-06	1.12310172985461e-05
INT72521	1401.79852327931	0.380572740969283	0.0798374500958925	4.7668448893618	1.87133264502745e-06	1.13541319740046e-05
INT58660	19.5222177315367	-0.478843673149191	0.100498493293672	-4.76468509582462	1.89148816259488e-06	1.14648895563917e-05
INT92602	242.421211703657	0.39735324344556	0.0834077564853848	4.76398431260031	1.89807267565012e-06	1.14932493040621e-05
INT92897	104.935710237837	-0.811607301311022	0.170379885218255	-4.76351595302086	1.90248562297454e-06	1.15084160402803e-05
INT93550	58.3948102187744	0.599588547465872	0.125973053813705	4.75965715932054	1.93922077095739e-06	1.17188782260962e-05
INT77611	29.0911895782986	-0.583216420698607	0.122565416548301	-4.75840932232926	1.95124511856674e-06	1.17797390491251e-05
INT76523	14.9830974181465	1.07048644758174	0.225029204700437	4.75710007955094	1.96393817100567e-06	1.18445111093352e-05
INT14221	18.1437483536071	0.584839299112357	0.122964235147336	4.75617400792678	1.97296425218886e-06	1.18870603446064e-05
INT118562	50.7970603364069	-0.578675908185908	0.121698224944583	-4.75500697277562	1.98439568070832e-06	1.19440023456605e-05
INT12583	36.6728386116588	0.435584261959222	0.0916466845932964	4.75286437138701	2.00554889442568e-06	1.20592875197221e-05
INT16536	18.3938271792439	0.507473543651445	0.106845214556921	4.74961415685205	2.03805124571049e-06	1.22425169949004e-05
INT15041	46.021555390772	-0.603084251731198	0.12709116825294	-4.74528844152983	2.08209425312637e-06	1.24946372543335e-05
INT138186	42.2130355948451	-0.547459701878775	0.115412558744919	-4.74350198827801	2.10054880988166e-06	1.25928527558611e-05
INT93389	54.4084008479355	1.36714078647259	0.288549364902653	4.73797884439571	2.15860340685372e-06	1.29280408607098e-05
INT53168	6.06508341524804	0.811424105561599	0.171272773685398	4.73761292061551	2.16250363166243e-06	1.29385509945993e-05
INT29218	18.2172440837913	-0.534126548220542	0.112778385786924	-4.73607193872845	2.17900268534848e-06	1.30243460806112e-05
INT134750	11.8691459276515	0.640202157225762	0.135293097459152	4.73196466966138	2.22357121291202e-06	1.3277582163438e-05
INT40571	12.172072200196	0.580651706920579	0.12277896278	4.72924427583748	2.2535710849652e-06	1.34434097066519e-05
INT84216	39.2384150857281	0.442046859060756	0.0935494768344484	4.72527344907586	2.29805908002029e-06	1.36952512960497e-05
INT149534	17.6148928632237	-0.442998592212194	0.0938333680233128	-4.72112001886293	2.34549479274173e-06	1.39641452073301e-05
INT13943	43.183247051443	0.445518918493668	0.0943794852430125	4.72050591658268	2.35258764971263e-06	1.39925602716143e-05
INT137921	19.9770194884914	1.11104034111627	0.235477461534303	4.71824493892983	2.37887975807317e-06	1.41349988383639e-05
INT102555	23.0956371067065	-0.599133288676169	0.127025407401211	-4.71664134706373	2.39769811091097e-06	1.42327926249056e-05
INT138744	26.9499877352065	0.495818926008473	0.105138796499616	4.71585126057902	2.40702234935044e-06	1.42740922211726e-05
INT58735	28.7701894889442	0.457684317348997	0.0971678712794827	4.71024332757651	2.47421217328839e-06	1.46581273252478e-05
INT121386	23.8983497041675	-0.818322599408133	0.173828349551559	-4.70764752423431	2.50591917973031e-06	1.48314019361663e-05
INT48895	51.4847813600985	0.454099353155759	0.0964687194458209	4.70721862759661	2.51119543680269e-06	1.48480585091736e-05
INT108157	7.22335315403776	0.736422615536846	0.156517052421308	4.70506314899519	2.5378738583453e-06	1.49911040545352e-05
INT60637	68.9738399457039	0.68163295466132	0.144887642377651	4.70456240073696	2.54411046369632e-06	1.501323894966e-05
INT13768	5.07116741839597	1.0479301491623	0.222810221573697	4.70324090950955	2.56063979022656e-06	1.5096010337103e-05
INT55312	85.6302273390131	-0.486928631432555	0.103619085619539	-4.69921760572588	2.61160068517377e-06	1.53814098948076e-05
INT106001	237.561850547998	-0.625092396092606	0.133223777763022	-4.69204827087639	2.70483285390855e-06	1.59149726262658e-05
INT14737	270.804652899147	0.629106530320592	0.134128383023313	4.69033113007293	2.7276326585452e-06	1.60334820308831e-05
INT31355	228.54820644126	-0.53657056099342	0.114483172819238	-4.68689456956816	2.77381767474758e-06	1.62890889935761e-05
INT33878	36.9042996578961	0.688940624408275	0.147111295309864	4.68312526891389	2.82533726438556e-06	1.65754951765655e-05
INT18644	40.334038725654	-0.527481069005845	0.112661575140119	-4.68199622053754	2.84094720430845e-06	1.66508771517826e-05
INT98808	48.4872698169513	0.906770473763053	0.193729516796289	4.68060050300205	2.86035844610607e-06	1.67483706684133e-05
INT97323	19.7524046299283	-0.467559465844871	0.0999241962010908	-4.67914162555723	2.88078410166782e-06	1.68516090370112e-05
INT80361	8.36469970968606	0.579579513450763	0.123902029688977	4.67772412530805	2.90076444189585e-06	1.69520449118933e-05
INT32432	17.6285482898015	0.534740016147047	0.11435892518728	4.6759797302338	2.92553504788496e-06	1.70802535080292e-05
INT67420	11.7558768197044	0.471960711495098	0.100948500716524	4.67526221930153	2.93578257898336e-06	1.71235055453081e-05
INT73628	9.20138441407618	0.65921216456862	0.141007211180244	4.67502448315195	2.93918552911683e-06	1.71267902667668e-05
INT23855	46.5721014425119	0.748790144570971	0.160487691947895	4.66571694989593	3.07542812812705e-06	1.79033851744539e-05
INT73679	11.5800075353998	0.578145232277941	0.12402556874865	4.66150035118652	3.13912532548347e-06	1.82565716856228e-05
INT76902	26.5201594781445	-0.485965760812048	0.104273238048485	-4.66050321163023	3.1543723857975e-06	1.83275721182512e-05
INT119578	15.7150526666594	-0.766112767493251	0.164476750367456	-4.65787879309195	3.1948421087127e-06	1.85448438475903e-05
INT117607	18.9606324925848	-0.555380381488741	0.119256164714119	-4.65703708332479	3.20792679517801e-06	1.86028908670371e-05
INT57133	17.2750653884901	0.54540685846085	0.117154040615792	4.65546775505183	3.23245995606752e-06	1.87271527329906e-05
INT77960	101.085569350474	0.512416440081918	0.110090932896807	4.65448358551223	3.24793708983034e-06	1.87987606418108e-05
INT102268	25.6327354945846	0.609939674951129	0.131312521316856	4.64494679436816	3.40164110010032e-06	1.96695086047028e-05
INT20523	17.4464819287599	0.52679699597131	0.11342168841008	4.64458785048816	3.40756028261236e-06	1.9684862130685e-05
INT102290	11.1275761020308	-0.491441734196062	0.105853671644632	-4.64265175275085	3.43965830619943e-06	1.98512720044868e-05
INT120569	86.8441131050429	-0.632324598157045	0.136223334607331	-4.64182292982141	3.45348757515677e-06	1.99120301776008e-05
INT73726	15.0245864155293	0.684154967493826	0.147397132150603	4.64157584012416	3.45762067960013e-06	1.9916819788604e-05
INT130064	84.7041004394277	0.497265635307165	0.107155601898924	4.64059392598269	3.4740922218188e-06	1.99926051429286e-05
INT26114	13.5285743505109	0.557606407312475	0.120288828026395	4.63556272399727	3.55967760262814e-06	2.04656011643949e-05
INT64529	18.702889628603	-0.380527865956956	0.0821489306253767	-4.63217065712364	3.61851679679158e-06	2.07840712394762e-05
INT18513	18.7163376448756	0.836609848163052	0.180742877723798	4.62872926833396	3.67916384539347e-06	2.11123093735186e-05
INT64437	14.7747013064185	-0.701598410616608	0.151589541270978	-4.628277153781	3.68720344029373e-06	2.11383307494406e-05
INT95231	838.444325892993	0.680482675191159	0.147050893814009	4.62753171736473	3.70049573480374e-06	2.1194387252233e-05
INT98565	27.5078673380279	-0.545753374487154	0.118044566208109	-4.62328247727224	3.77714801138678e-06	2.16128839247378e-05
INT24241	1042.77249124691	0.415118864438424	0.0897945703743676	4.62298402573484	3.78258862057245e-06	2.16234994982677e-05
INT104207	29.2012826837043	-0.566817954460851	0.122731320322377	-4.61836435045266	3.86776692364626e-06	2.2089490830029e-05
INT22413	12.6842423278727	-0.451916791646423	0.0978608709664786	-4.61795186557478	3.87546115951871e-06	2.21124940899313e-05
INT50013	182.077805774185	0.594219832619812	0.128814344816461	4.61299425515438	3.96909277191713e-06	2.26253294021098e-05
INT95088	28.6941111042062	-0.506204399946311	0.109784592118384	-4.61088746770999	4.00953554434647e-06	2.2822729715896e-05
INT117726	6.75664358151812	0.858411742399159	0.186174284988027	4.61079650422379	4.01129058180231e-06	2.2822729715896e-05
INT94182	15.9036229552608	0.680101866039309	0.147549329075318	4.60931859400149	4.039908551265e-06	2.29638911146835e-05
INT151628	5.52961027805306	0.819167679118118	0.177780047717764	4.60775936126754	4.0703133170195e-06	2.31149337240533e-05
INT119742	137.676902311276	-0.368869703757737	0.0800747000785113	-4.60656990779946	4.09365478088102e-06	2.32256180465601e-05
INT46782	31.8658959855014	0.440399761603177	0.0956430594539876	4.6046180885195	4.13223486845214e-06	2.34224703868749e-05
INT71930	39.9700759505226	0.469655103438007	0.102020693659207	4.60352783923285	4.15393639597285e-06	2.35233712714669e-05
INT70920	7.87442291409936	-0.570527701895613	0.123983620574242	-4.60163769418218	4.1918189890188e-06	2.3715628820612e-05
INT14580	75.5013496529564	0.376247708385326	0.0817878808475895	4.60028679660325	4.21909651644397e-06	2.38475830278103e-05
INT143640	97.8862066036951	0.643472037839602	0.139916266832726	4.5989794639739	4.24565627076838e-06	2.39752368623634e-05
INT28682	44.0155357418752	0.699542305962263	0.152249386410544	4.5947134662069	4.33344313286481e-06	2.44480781424768e-05
INT122549	19.6389994667002	0.509283044167227	0.111046089385963	4.58623123950913	4.51318723144118e-06	2.54383478437587e-05
INT103834	48.9826956765236	0.530757005333059	0.115843714671671	4.58166424339336	4.61290100653982e-06	2.59761026801509e-05
INT151244	9.24562525064448	0.638717213129094	0.139449016105177	4.58029200182635	4.6432719418731e-06	2.61227360834297e-05
INT48612	7.03282482596003	0.836533298528691	0.18265896953461	4.57975483306439	4.65521283883486e-06	2.61655066458649e-05
INT85666	1333.29255405018	0.453223510583984	0.0989811928617463	4.57888511423612	4.67460848892396e-06	2.62420862249994e-05
INT24144	4.19451972496113	-0.924195723806662	0.20184437286432	-4.57875397114939	4.6775398262103e-06	2.62420862249994e-05
INT50592	55.9922378281625	0.389944511388384	0.0851790740448807	4.57793790036885	4.69582041579596e-06	2.63201607134437e-05
INT101760	10.2795665817988	0.847678940804945	0.18522540207038	4.5764724024346	4.72882058085444e-06	2.64805171059732e-05
INT101768	90.5420619514627	0.749150624750658	0.16375188213766	4.57491306341674	4.76417775285157e-06	2.66537625486529e-05
INT54114	28.8005133013338	-0.473741202230804	0.103695562026851	-4.56857741036335	4.91045709983767e-06	2.74466791187405e-05
INT93372	21.4305151909869	0.541726471367673	0.118640132110108	4.56613172737288	4.96806643951974e-06	2.77429710155033e-05
INT62585	44.216017598091	0.69775550645645	0.152881168641191	4.56403828318496	5.01789223950667e-06	2.79952896359526e-05
INT64001	15.4094779750477	0.609379820669	0.133750200561549	4.55610397674565	5.2111148054033e-06	2.90464264245724e-05
INT55293	285.541095750472	0.68369491183181	0.150126382185063	4.55412900704559	5.26030687109577e-06	2.92935463892693e-05
INT90510	135.815628175602	-0.756702692716666	0.166202114479532	-4.55290653242473	5.29097842299125e-06	2.9437168698395e-05
INT102033	10.6420998143335	-0.665561141709697	0.146208899210583	-4.55212470173307	5.31068403398339e-06	2.95195718054874e-05
INT102213	101.132341583007	0.802138385056789	0.176287540798296	4.55017059869577	5.36024389034195e-06	2.97402308212073e-05
INT60139	43.1842731705066	0.399514443803237	0.0877997950302045	4.55028902591171	5.35722778364702e-06	2.97402308212073e-05
INT100312	9.00081207093504	0.540339432137769	0.118901603642403	4.54442510096704	5.50853895185485e-06	3.05349250171292e-05
INT69305	14.4677268112751	0.668819440276113	0.1473715314826	4.5383218424047	5.67036726494526e-06	3.14031083332276e-05
INT140407	65.1126306344815	0.414639108901069	0.0914004884136808	4.53650867842634	5.71931370495999e-06	3.16451201418474e-05
INT95233	143.59298128373	0.64303693296327	0.141857709866088	4.53297133846507	5.81597092969973e-06	3.20938411969482e-05
INT47642	169.909440751931	0.556256394695941	0.12270518585368	4.5332753528384	5.80760275864058e-06	3.20938411969482e-05
INT14688	79.7026489487656	0.557038712702932	0.122886398732333	4.53295660422317	5.81637679128907e-06	3.20938411969482e-05
INT143812	89.0630881926911	-0.454313121148273	0.100252755134435	-4.53167716477275	5.85172311606187e-06	3.22593620776683e-05
INT34446	21.2937732489166	0.519964247430272	0.114786800042569	4.5298261406141	5.90322435215141e-06	3.24841559178845e-05
INT81303	5.76931414556242	0.776306838459152	0.171376805223699	4.52982442662433	5.90327224108795e-06	3.24841559178845e-05
INT16584	25.0440630492876	-0.511651418714721	0.113004007134549	-4.5277281017612	5.96212279809672e-06	3.27780880540759e-05
INT41813	65.7776399273318	0.673191797214489	0.148701042526586	4.52714914284567	5.97847472063235e-06	3.28380519491199e-05
INT42153	73.1579419715095	-0.393113211823513	0.0869169421388014	-4.52286058563512	6.10094274630633e-06	3.34802417679467e-05
INT92903	16.8959992756893	-0.619054005639477	0.136919396068952	-4.52130248462185	6.14602903805991e-06	3.36970010259448e-05
INT116617	30.0633204430723	-0.413489385010071	0.0915120118923398	-4.51841650576457	6.23038328478051e-06	3.40974969060901e-05
INT132410	42.9023236458926	0.357251818604593	0.079063081173204	4.51856686209786	6.22596130094059e-06	3.40974969060901e-05
INT83637	78.976635112548	-0.603236127193711	0.133623545051947	-4.51444486792501	6.34828335979076e-06	3.47112392954652e-05
INT151289	15.2331446891731	-0.480017078302902	0.106378242672774	-4.51236142130553	6.41098215842088e-06	3.50223128599967e-05
INT53505	64.117309144155	-0.408551648677699	0.0905647591061449	-4.51115481021556	6.44756412527255e-06	3.51902798547681e-05
INT34098	28.117022125442	0.472802205297629	0.104897552319004	4.507275859591	6.56652379393778e-06	3.57757967984991e-05
INT148842	19.1641417379669	-0.726253998617591	0.161129465547139	-4.50726995308703	6.56670652560745e-06	3.57757967984991e-05
INT126984	22.6148515902076	0.39626494143062	0.0880031239226854	4.50285085082611	6.7047939314352e-06	3.64951373650593e-05
INT51032	5.44810285413192	-0.692031116440103	0.153697317534318	-4.50255819387077	6.71403623455102e-06	3.65124910104393e-05
INT128862	27.9837089186026	-0.354858333561615	0.0789070284704597	-4.4971701563247	6.88638754886189e-06	3.7416039015483e-05
INT42905	4.93335100141961	0.805317613296014	0.179106348434684	4.49630970836133	6.91430027310672e-06	3.75338838407801e-05
INT151942	241.601711948081	0.22349010556823	0.0497083557350119	4.49602692069767	6.92349744050343e-06	3.75500117479103e-05
INT90886	73.9984818561191	-0.605465450237482	0.134681795066779	-4.4955255455073	6.93983255186347e-06	3.76047889670158e-05
INT17984	10.3229294373276	-0.500512478669392	0.111360561566199	-4.49452186330668	6.97264396439024e-06	3.77148123311548e-05
INT139297	15.3020305804677	0.442558897314694	0.0984639474610517	4.4946288334596	6.96913994745846e-06	3.77148123311548e-05
INT50499	71.7464263117362	0.448586628007826	0.0998181888442339	4.49403694058048	6.98854970349221e-06	3.77331631707802e-05
INT96593	10.4987629323241	-0.829951107259523	0.184672955099035	-4.49416703606894	6.98427909506213e-06	3.77331631707802e-05
INT34905	107.925945685755	0.282744025271032	0.062918909726554	4.4937845633346	6.99684154457751e-06	3.77441425360885e-05
INT18516	31.9272380294629	0.689190049795276	0.153381713057536	4.49329999031076	7.0127885514909e-06	3.77963608168379e-05
INT94340	22.5687142004616	0.420056719895834	0.0935066265550892	4.49226686248122	7.04690431425706e-06	3.79463213565039e-05
INT86602	7.18028334979679	0.841081551220308	0.187319769237382	4.49008428018317	7.11949979856903e-06	3.83030359368152e-05
INT40526	74.1449999157129	0.498920915200907	0.111134269365451	4.4893525466953	7.14399788471019e-06	3.84005804302024e-05
INT32821	25.401378644768	0.448652712892747	0.0999617998232986	4.48824164516671	7.18134450348523e-06	3.85669534287795e-05
INT105990	41.9354935051775	0.402185247630897	0.0896339164051951	4.48697617777624	7.22411485512124e-06	3.87621322875767e-05
INT96860	65.7431196907343	0.852169629843121	0.190003474670507	4.48502129406266	7.29066532672597e-06	3.90844467426528e-05
INT28701	21.3675558124099	0.504697865076157	0.112563289571547	4.48368084299245	7.3366369609952e-06	3.92959658186164e-05
INT22613	26.4523663659779	0.484982045551462	0.108276993247765	4.4790867478348	7.49630668285253e-06	4.01155506692845e-05
INT87687	45.5738031727708	0.951324223766556	0.21263452404211	4.47398759938982	7.67741962983029e-06	4.10483313719029e-05
INT74267	9.39968943601251	0.62699380724165	0.14051684017515	4.46205455844382	8.11775499797194e-06	4.33641987535596e-05
INT73033	98.1503605530272	0.53892128807945	0.120840745153235	4.45976468778025	8.20496869014408e-06	4.37912974958044e-05
INT23309	99.168873327398	0.471352014285668	0.105747690873654	4.45732677840535	8.29880479657151e-06	4.42529546667752e-05
INT17744	105.906994589652	0.479977634828932	0.107714594820005	4.45601300019733	8.34979708556408e-06	4.44855355327182e-05
INT68942	63.8759945184577	-0.344661186775391	0.0774248257596193	-4.45155908836605	8.52490675909986e-06	4.53783871704601e-05
INT145304	3.188518598189	0.896538509192898	0.201487871290781	4.4495904564848	8.60341889143279e-06	4.57559253388282e-05
INT62582	24.4512732823776	0.698461003908044	0.157061865329674	4.44704386034107	8.706006703297e-06	4.62607281300302e-05
INT122431	197.419179715926	-0.597872737212641	0.134498101210147	-4.44521321738582	8.78047396441912e-06	4.661535077413e-05
INT51746	28.190708510108	0.549367021149664	0.123642533648749	4.44318799475864	8.8635654743836e-06	4.70150953175088e-05
INT28438	12.3753628914867	0.53197224284296	0.119746630236295	4.44248194536433	8.89270974160356e-06	4.7128235897725e-05
INT47304	51.0212174055944	-0.68819250300857	0.155116679634532	-4.43661187584732	9.13858495828536e-06	4.83887672374179e-05
INT95108	35.4085411058822	-0.64130417257199	0.144566193519629	-4.43605906027342	9.16207208370296e-06	4.84705760849233e-05
INT77034	45.6632457917381	0.383954581581256	0.0865602358454794	4.43569241500984	9.17768130810636e-06	4.85106011999908e-05
INT109236	240.966109030868	0.564216222062138	0.127234904419645	4.43444528555815	9.23096589077877e-06	4.87495230186399e-05
INT57549	366.343258156189	-0.48905912086848	0.110358833609993	-4.43153578984724	9.35642790048096e-06	4.93688684757661e-05
INT39383	14.6393615024211	-0.750655340760227	0.169504393994721	-4.42853027623347	9.4877401868404e-06	5.00179729605196e-05
INT122301	10.2857822009481	0.593867848114966	0.134144336849374	4.42708102379156	9.55168607719854e-06	5.03111080625191e-05
INT45882	26.3532056240567	0.522803698526315	0.118120017917494	4.42603809027093	9.59795834099172e-06	5.05107214262837e-05
INT103490	20.6406669112258	-0.545494952458329	0.123278444253695	-4.42490133421667	9.64863714511802e-06	5.07331566017496e-05
INT150175	22.4756515090495	0.494822623393406	0.111841829489409	4.42430730659913	9.67522164449775e-06	5.08286252072874e-05
INT104019	5.3650266655565	0.909566205573939	0.205661909326171	4.42262842231717	9.75073555368033e-06	5.11807538070026e-05
INT60242	98.4282830583018	0.685166747526015	0.154946722303762	4.42195057332543	9.78138352946889e-06	5.12969774488929e-05
INT145130	219.190160355386	0.534157922732056	0.120878285501819	4.41897335418461	9.91708721921211e-06	5.19634691738212e-05
INT98184	30.1054661688261	0.690085211341208	0.156171924021297	4.41875334293186	9.92718651816661e-06	5.19712342804365e-05
INT149596	12.0938844596959	0.672425688399388	0.152207216916685	4.41783052092372	9.96965444638872e-06	5.2148296588179e-05
INT151774	21.6891227275865	0.567694603757617	0.128507426877153	4.4176015157498	9.98022002223085e-06	5.21583249168754e-05
INT60243	41.5653393628879	0.807640042924655	0.182857405397517	4.41677514328123	1.00184352353763e-05	5.23127124714759e-05
INT13331	17.2285189159226	0.449361543794474	0.101746188816662	4.41649509451589	1.00314176386995e-05	5.23351901202393e-05
INT93149	60.8182529271074	0.657923275686784	0.148994658254683	4.41575076176334	1.00660013112174e-05	5.24702280967605e-05
INT86450	63.6233345655197	0.563728199551692	0.127708135950215	4.4141917455553	1.01388067367647e-05	5.28040962257583e-05
INT151279	26.5183451951451	0.484809658600915	0.109905969107868	4.41113128373487	1.02831943467049e-05	5.34852125201554e-05
INT67213	12.3203776222066	0.546544706780446	0.123903697337627	4.41104437175236	1.02873232504361e-05	5.34852125201554e-05
INT117787	86.1114437377095	0.364456160480712	0.0827209854511362	4.40584887248471	1.05370411437616e-05	5.47363437881364e-05
INT55468	6.97001922786164	-0.772454736249556	0.175369684584541	-4.40472216209738	1.0591954256072e-05	5.49742479504049e-05
INT103110	8.28912309151855	0.602935036827875	0.136917030109609	4.40365260877477	1.06443344177121e-05	5.51891053459806e-05
INT64810	15.6810480264638	0.429988747640933	0.0976469623665794	4.40350357266311	1.06516528971516e-05	5.51891053459806e-05
INT28470	7.60921627450818	0.720105667862752	0.163617749797172	4.40114638390656	1.0768044519246e-05	5.57442716700197e-05
INT32298	24.0126219076419	-0.475118063449687	0.108025103097612	-4.39821902340949	1.09142806978355e-05	5.64326295695346e-05
INT34326	26.9304965670839	-1.7094319618217	0.388674154821442	-4.39811070691597	1.09197278573449e-05	5.64326295695346e-05
INT103997	45.8828625533377	0.494085602946712	0.112372986078176	4.39683610973	1.09840217377585e-05	5.66677802398814e-05
INT114647	30.7028002293687	0.481130335900395	0.109425179029265	4.39688872495899	1.09813605568567e-05	5.66677802398814e-05
INT34196	72.9027870092319	-0.410837502114049	0.0934467692083203	-4.39648695824006	1.10016967798614e-05	5.67104557943113e-05
INT85808	37.9862837878736	-0.637946360031985	0.145159625462961	-4.39479199534558	1.10878872005814e-05	5.71059331398006e-05
INT47670	129.009039266069	0.461090304946165	0.104924584438318	4.39449255305107	1.11031809676141e-05	5.71359082045055e-05
INT109063	607.625003426566	-0.520219463752013	0.118386021770916	-4.394264254936	1.11148546330155e-05	5.71472193450268e-05
INT118704	9.36231125291464	0.806133003478228	0.183584133199936	4.39108211274606	1.12787933513246e-05	5.79407178039513e-05
INT40992	43.5651956875792	0.4633454319832	0.105573029418353	4.38886176266769	1.13945466311637e-05	5.84855410489773e-05
INT99728	49.4074278084566	-0.243836744172545	0.0555724818948052	-4.3877245690432	1.14542701103209e-05	5.87420944178107e-05
INT80653	54.9768315099296	-0.534171179639751	0.121754884870903	-4.38726692736913	1.14783888983294e-05	5.88157718316267e-05
INT83382	64.8865311256362	0.468841088365857	0.106871139171728	4.38697567930373	1.1493763588903e-05	5.88445570498081e-05
INT30630	7.96792552034765	0.722238252592241	0.164711847715213	4.38485915015047	1.16060849861359e-05	5.93692099672483e-05
INT76687	15.8102413479092	-0.445348918024479	0.101599968445196	-4.38335685374456	1.16864448066995e-05	5.97296174823767e-05
INT103501	6.51586178709687	1.12261110596973	0.256155745165197	4.38253338899641	1.17307180813386e-05	5.99051318785376e-05
INT41692	12.9517027351166	0.466007867678678	0.106340879018815	4.38220815906764	1.17482480096835e-05	5.99438948785119e-05
INT117380	20.6003386294762	-0.547855948021775	0.125067766133266	-4.38047280254456	1.18422073524787e-05	6.0372233763989e-05
INT123261	11.3842165075557	-0.799503232470855	0.182623033237965	-4.3778882559084	1.19834759917579e-05	6.10408308330168e-05
INT57864	12.6312109633523	-0.459425710665115	0.104953062029005	-4.37743979816563	1.20081514059179e-05	6.11149039064058e-05
INT45093	23.3857060353376	-0.37336972958543	0.0853028979193007	-4.37698763691064	1.20330796881516e-05	6.11901379420256e-05
INT34542	17.9262066762068	-0.580631227204068	0.132667124066017	-4.3766022011236	1.20543682891633e-05	6.11951979393465e-05
INT24820	32.3774069708593	-0.489494742340716	0.111840158988019	-4.3767350365905	1.20470273916554e-05	6.11951979393465e-05
INT77624	145.532668627395	0.700388710043329	0.160088179551619	4.37501826808828	1.21422309141098e-05	6.15893983540758e-05
INT72262	159.346914335069	-0.274704310250978	0.0627929005977564	-4.37476701404032	1.21562243133299e-05	6.160856204512e-05
INT57423	40.9115397848649	0.849057296017573	0.194267380727007	4.3705602702839	1.23928141030815e-05	6.2754879811658e-05
INT76144	9.18737898398263	0.588593890905831	0.134713310693025	4.36923335843981	1.24683475655413e-05	6.30843994696135e-05
INT39501	656.625716928987	0.407124670718811	0.0932556321820233	4.3656845296395	1.2672526657372e-05	6.40637118781312e-05
INT37425	19.3877239595835	0.58765019967829	0.134624103672273	4.36511875398524	1.27053715431612e-05	6.41759596120645e-05
INT50830	34.4588254098387	-0.656564092343069	0.150433586227063	-4.36447809834206	1.27426614866584e-05	6.42566817943452e-05
INT109030	7.81427174325907	0.986639162173759	0.226058085008788	4.3645382651782	1.27391549831114e-05	6.42566817943452e-05
INT134786	88.0863167403741	-0.6742267405574	0.154578396076448	-4.36171391132791	1.29047541452143e-05	6.49654192402233e-05
INT31013	9.02755396313116	0.576589120669695	0.132191013219621	4.36178758772168	1.29004083377621e-05	6.49654192402233e-05
INT90521	40.9962257517095	-0.563582963105566	0.12933142384485	-4.35766456713302	1.31457648419655e-05	6.61235260733058e-05
INT83040	43.8401511338807	0.395737219522564	0.0908301563995473	4.35689241557374	1.31922069848394e-05	6.63018336046389e-05
INT151734	187.485037649384	0.609120543911436	0.139911398712531	4.35361628513889	1.3391001159881e-05	6.72449025772211e-05
INT87690	35.5575929510904	1.03376032170816	0.237535422233666	4.3520259504338	1.3488529183195e-05	6.76783024158479e-05
INT86725	107.890108156402	0.665714987218936	0.152975916267497	4.3517633589777	1.35046977633215e-05	6.77031024194448e-05
INT81444	7.4826690942298	1.29910032498422	0.298587544917962	4.35081887069721	1.35630058439838e-05	6.79389437251379e-05
INT29863	39.7226414670792	0.575149694853096	0.132322991334711	4.34655904504345	1.38289837258855e-05	6.9213776639681e-05
INT41837	316.586531032455	-0.46011539277419	0.105912157919367	-4.34431137853396	1.39713227848805e-05	6.98681987691662e-05
INT36246	59.56849721992	0.393729223116105	0.090713357385136	4.34036656194384	1.42245227058887e-05	7.1075473437626e-05
INT23655	25.596541062311	0.510785599983296	0.117715734211194	4.33914466410151	1.4303834447457e-05	7.14126039342825e-05
INT60537	45.7364501639574	0.519313714932941	0.119706318750604	4.33823143467372	1.4363386138345e-05	7.16506052939279e-05
INT30526	126.858661278844	0.552496737011582	0.127435426540041	4.33550349390469	1.45426864382516e-05	7.24252204038772e-05
INT60886	34.0423370722555	0.426184807549806	0.0982982318359951	4.33563045427786	1.45342945256179e-05	7.24252204038772e-05
INT100551	8.10317887990427	0.798164355994438	0.184245571896597	4.33206805340423	1.47715265459383e-05	7.35041886126683e-05
INT66609	17.0527140191668	0.513672313108858	0.118599096056175	4.33116549948708	1.483221424406e-05	7.37453290238466e-05
INT150222	4.52427141737037	-0.827698783829407	0.1911734930872	-4.32956876219168	1.49401616044085e-05	7.42208522538611e-05
INT118014	61.8849189773662	0.438299525661643	0.10127073314165	4.32799795226706	1.50470868246607e-05	7.46290959206649e-05
INT66961	85.4427877040888	0.401574263873554	0.092785167876712	4.32800061758949	1.50469047794008e-05	7.46290959206649e-05
INT78704	21.0122457892005	-0.362026330636272	0.0836639354514049	-4.32714919138067	1.51051653194405e-05	7.48555891877941e-05
INT99949	20.97460708514	-0.609181172347811	0.140832564445939	-4.32557040159313	1.52137668061702e-05	7.53318781674978e-05
INT87692	64.1516543241072	0.456621322709554	0.10557757114182	4.32498415876782	1.52542823818998e-05	7.54705308000307e-05
INT85733	106.274619827959	0.42983133920939	0.0993930589646239	4.32456092695946	1.52835960918791e-05	7.55071280126315e-05
INT81507	5.0459568672182	-0.690721593841696	0.159722293259811	-4.32451588156289	1.52867191682015e-05	7.55071280126315e-05
INT16887	25.6230644882546	0.541145137704738	0.12529759262369	4.31887896944658	1.56823749947123e-05	7.73980389468985e-05
INT20832	9.63568139837906	0.628345026675183	0.145500243618326	4.31851528938638	1.57082341860336e-05	7.74622734063524e-05
INT104366	726.474687057941	0.409960173596923	0.0949968131307874	4.31551501661964	1.59231226478778e-05	7.84578044847638e-05
INT52913	9.87900390289846	0.612818366379212	0.142034373687587	4.31457787624806	1.59908157803551e-05	7.87270285480177e-05
INT143780	45.2772483567225	-0.502812460455344	0.116563415527881	-4.31363870197399	1.60589309855632e-05	7.89978897014123e-05
INT94947	52.78605055649	-0.465135824093833	0.107897663583273	-4.31089801805443	1.62592884318568e-05	7.98861786603837e-05
INT151243	10.7816670980251	0.521016043057319	0.120862767901951	4.31080681091127	1.62659969150972e-05	7.98861786603837e-05
INT101730	41.3315292880117	0.57165053337134	0.132625951705364	4.31024641874988	1.63072729116875e-05	8.0023728991365e-05
INT56152	11.437749303701	-0.410886816677746	0.0954458730321651	-4.3049196746231	1.67046335596765e-05	8.19070284539912e-05
INT42181	11.3054528804975	0.551109222866423	0.128260688448192	4.29678983899288	1.73289343432539e-05	8.48991088742195e-05
INT76065	26.9003175183565	0.614683768508876	0.143176949919532	4.29317546472627	1.7613569856e-05	8.62235712674805e-05
INT53580	139.485193852658	-0.263576455166082	0.0614247512839605	-4.29104635601363	1.7783318352615e-05	8.69839359161564e-05
INT69182	89.6272401623161	0.559860402892856	0.130491511949103	4.29039708813571	1.78353922165218e-05	8.71679501279116e-05
INT63243	21.672285775661	0.372167853732931	0.0867999632318423	4.28764990071335	1.80573397549386e-05	8.81812275805947e-05
INT132466	59.63746309375	0.411675413950693	0.0960414530547229	4.28643466812322	1.81563566003333e-05	8.85930312755747e-05
INT37036	39.5229811481502	-0.295636944941761	0.0689857109270055	-4.28548087667861	1.82344333729826e-05	8.89020757255118e-05
INT12833	21.490858114799	0.437656805124326	0.102197379437289	4.28246602343538	1.84833362255775e-05	9.00428116126478e-05
INT17150	182.514584439838	0.458854600513863	0.107172382341462	4.2814631016777	1.85668513020396e-05	9.0376658759161e-05
INT61750	13.3172287700577	0.552547580067589	0.129078993152308	4.28069329155368	1.86311984738961e-05	9.06167403194091e-05
INT77994	4.31127600972629	0.822910863512984	0.192514372478085	4.27454248179138	1.91530185373938e-05	9.30796573722982e-05
INT69185	8.56539484907904	-0.538807765924512	0.126076783079987	-4.27364779431813	1.92300716026057e-05	9.33788742635384e-05
INT47855	19.0529762637791	-0.61142128987033	0.143120237045198	-4.27208131074603	1.93656931913682e-05	9.39617824916666e-05
INT64767	424.951357901862	0.527903188117197	0.123593901562933	4.27127213755277	1.94361053781823e-05	9.42276137747727e-05
INT62724	83.8632824520928	-0.287660083320678	0.0673837597392025	-4.26898238439081	1.96366774374396e-05	9.51235354419261e-05
INT149014	70.6997693361932	0.356283757191886	0.0835070505347988	4.26651108990391	1.98553629269377e-05	9.61056932683476e-05
INT33209	12.9952369039485	0.502760972264458	0.118078616247457	4.25784945862528	2.06402859042865e-05	9.97448431800896e-05
INT13527	180.594704869279	-0.469401551683745	0.110240946158274	-4.25796011411061	2.06300744609298e-05	9.97448431800896e-05
INT100075	21.9882268060945	0.518688876443873	0.121895501966829	4.25519291585527	2.08868848947918e-05	0.000100855726821849
INT108971	16.4881541216045	-0.561805457460497	0.13204044581661	-4.25479824750656	2.09237592425275e-05	0.000100952953593347
INT93829	35.7863837529506	0.603822643851834	0.142114409320172	4.24884884467605	2.14871838370715e-05	0.000103588493782077
INT32094	46.7004702520881	0.552749897742078	0.130127912285059	4.24774276352963	2.15935124823079e-05	0.000104017950304152
INT31815	18.0124651555626	-0.579253992005475	0.136439510222426	-4.24550037640244	2.18106142838518e-05	0.00010497990003664
INT53431	22.9057047787144	0.388049127629363	0.0914112760623538	4.24509036898976	2.18505341015234e-05	0.000105088174773754
INT145947	6.27354852192393	-0.690359992330721	0.162696481659573	-4.24323860779753	2.20316962930522e-05	0.00010587502816207
INT87455	30.5170190788194	-0.501747846061304	0.118296990851305	-4.2414252674608	2.22104845232519e-05	0.000106649229426539
INT40728	58.9287715884954	0.415304896400292	0.0980049718551141	4.23759007873864	2.25931784782309e-05	0.000108400524584098
INT94853	13.1265370135996	0.502177070316703	0.118512288038819	4.23734178646703	2.26181693785589e-05	0.000108434164961915
INT102187	4.36489912800018	0.7600593109172	0.179404747170556	4.23656186864792	2.26968402145994e-05	0.000108724895420373
INT149937	29.1763806238643	0.424930690336229	0.100392272920925	4.23270315506185	2.30899179195587e-05	0.000110520075375285
INT92898	11.2296254797916	-0.695127027768214	0.164240062878837	-4.23238408208004	2.31227094779535e-05	0.000110589263173305
INT104064	24.9281536317685	-0.530603119635076	0.125418347450276	-4.23066585090703	2.33000576524272e-05	0.000111349166166235
INT34171	3.64411190587116	0.755939503220349	0.178694623682032	4.23034273580309	2.33335524232058e-05	0.000111420945894184
INT42185	130.647570915669	0.516495674785932	0.122232013182848	4.22553520421283	2.38373553931648e-05	0.000113736622133051
INT56309	7.90552562826583	-0.768072298189889	0.181918849046722	-4.22206001310302	2.42079630718396e-05	0.000115413616827087
INT118720	35.2921753269005	0.41724915161206	0.0988516123356082	4.22096455235823	2.43259191240314e-05	0.000115884374594813
INT87798	13.4770497388926	-0.524128359386803	0.124179786793456	-4.22072201056816	2.43521091589014e-05	0.00011591757721968
INT117105	26.9847835378432	0.446983382831306	0.105915127050978	4.22020343341674	2.44081959389381e-05	0.000116092925637016
INT119622	42.1802429656517	0.41376348193902	0.0981355758155878	4.21624348255262	2.48405553551116e-05	0.000118056256380361
INT96434	19.7818812303591	-0.757095390631067	0.179576153544627	-4.21601295988846	2.48659476190498e-05	0.000118083881961015
INT145016	7452.96981357761	0.503920776505201	0.119612959684835	4.21292791210055	2.52081534743667e-05	0.00011961477073478
INT29126	10.2742535260161	0.54061585724321	0.128447107527765	4.2088597217057	2.56662663718486e-05	0.000121692808560235
INT60836	41.8950261543981	-0.68883755407349	0.163706414871211	-4.20776152611615	2.57912833247276e-05	0.000122093586916352
INT95888	58.5092095901417	-0.356352356571084	0.0846858720021205	-4.20793159645521	2.5771884941662e-05	0.000122093586916352
INT109238	242.816588383356	0.524453897031297	0.124694844659186	4.20589879609479	2.60046590931054e-05	0.000123007136463152
INT57757	5.82458978467198	0.659251485417028	0.156818635092287	4.20391036453711	2.62342862311854e-05	0.000123996066034701
INT65235	9.92438430980491	0.731661539408457	0.174054069881982	4.20364510812393	2.6265063835783e-05	0.000124044322626161
INT50425	9.1751494124999	0.596630779168899	0.142088945120436	4.19899506371301	2.68102164302142e-05	0.000126420965825349
INT117053	708.503045692543	-0.304156444939767	0.0724355125993382	-4.19899623851832	2.68100773515913e-05	0.000126420965825349
INT105116	29.4648649382135	0.584826502221689	0.139307537590588	4.19809661656958	2.69167796877859e-05	0.00012682429554456
INT59810	7.64024504762814	-0.690384969205572	0.164529120630636	-4.19612629399187	2.71518881345724e-05	0.000127832191521941
INT31273	14.5418248974832	0.559456876285736	0.133472956470396	4.19153730523549	2.7707061738204e-05	0.000130344219456403
INT42581	4.15549940828384	1.07786312187387	0.257252326032015	4.18990622358741	2.79069762772427e-05	0.000131080197763279
INT120876	7.10956692310789	1.25190671825363	0.298789170117012	4.18993338267031	2.79036363083807e-05	0.000131080197763279
INT87651	7.23476608315475	1.27370579933862	0.304176417486164	4.18739167837216	2.82178620346388e-05	0.000132437296444285
INT48821	2.77486266860964	-0.634335251786453	0.151504665214455	-4.18690243556892	2.82787309576611e-05	0.000132619771699576
INT76811	20.9496681305603	0.416452723842703	0.0995073906136584	4.18514364887326	2.84985821840188e-05	0.000133546969037931
INT71732	78.3632210325325	0.53547417564853	0.127977722670051	4.18412020839811	2.86272607686449e-05	0.000134045814981131
INT152607	74.9584628148369	-0.629677447276615	0.150553922042796	-4.18240480708051	2.88441801308334e-05	0.000134956749704465
INT24770	16.878208499015	-0.31715575693682	0.0758361111762989	-4.18212052302519	2.88802795730889e-05	0.000135020903957596
INT71212	34.4503658261716	-0.316102195175135	0.0756778033405347	-4.17694728469773	2.95447461666662e-05	0.000138020421480375
INT51214	5.84269956212628	-0.682686760695054	0.163512249609405	-4.17514138742414	2.97801037205167e-05	0.000139012233388882
INT23616	59.2538923000257	0.529691835423198	0.126889746228894	4.1744258394819	2.98738511053383e-05	0.000139341992278651
INT107616	25.0966594311775	0.383305398107041	0.0918655941012403	4.17245870836713	3.01330220442799e-05	0.000140442237982266
INT34972	9.11787727590992	-0.452063389988563	0.108354900536922	-4.17206224867074	3.01855139862198e-05	0.000140578250850109
INT84306	5.19244577179364	0.84976064388086	0.203707671614546	4.17147099638333	3.0263958268854e-05	0.00014083482432057
INT91397	107.532329325602	-0.378773575816541	0.0908116919272712	-4.17097807317467	3.0329504809277e-05	0.000141031028145528
INT32509	10.241027706797	0.567690895461043	0.136146700545658	4.1696999867482	3.05000875545617e-05	0.000141714967674547
INT58233	79.0667328102738	0.775773254816163	0.186085822965784	4.16890036248923	3.06072744857691e-05	0.000142103519956639
INT86124	6.73435062633868	-0.599979046430991	0.143993116162337	-4.16672034345434	3.09013199766415e-05	0.000143358354445481
INT29219	52.9643418162211	-0.536571452632909	0.128787560245461	-4.16632981951235	3.09542773694782e-05	0.00014349365627619
INT98292	9.34961703630623	0.569352061701595	0.136708031124204	4.16473016998042	3.11721009437647e-05	0.000144392427643506
INT85366	34.7684033578536	0.604172726529588	0.145079775885563	4.16441728588105	3.12148761934839e-05	0.000144479599633846
INT24190	6.50643289585335	1.03356793570738	0.248213946095004	4.1640204024305	3.12692154762392e-05	0.000144620121577606
INT104977	11.4845688063016	-0.736506491964289	0.176887619727116	-4.16369722822035	3.13135292437854e-05	0.000144714095685264
INT74288	19.5242947665877	0.429393130762092	0.103171184487517	4.16194825032805	3.15543869342299e-05	0.000145715549464273
INT19504	10.7399959027683	0.530455080165439	0.127459879244117	4.16174158732325	3.15829632101908e-05	0.000145735922816114
INT64683	20.6545053117568	0.447649604896739	0.107570852592887	4.16143959173509	3.16247657993594e-05	0.000145817249645212
INT143943	25.1384798856395	0.420327695713095	0.101014159186573	4.16107701234982	3.16750239196504e-05	0.000145937409671055
INT100061	25.253436287927	0.612340222504025	0.147180350307946	4.16047537067838	3.1758586594922e-05	0.000146210714316011
INT68825	13.3814512963493	0.485678484792618	0.116815309093045	4.15766125658896	3.21522307988971e-05	0.000147910071661441
INT93089	11.5967566583609	0.616079528415331	0.148186540240155	4.15745942524129	3.21806408329914e-05	0.000147927930536411
INT83934	36.7935941431348	0.45354947716572	0.10912153556386	4.15637000361211	3.23344014532067e-05	0.000148521534778591
INT76929	7.91928589598057	0.669777100843992	0.161230338814904	4.15416295572578	3.26480454494278e-05	0.000149848068573439
INT57356	62.7004512450967	0.333908498659639	0.0803958693899049	4.15330415845428	3.27708686690934e-05	0.00015029742124966
INT46805	77.6102470482229	0.30347744517967	0.0731077731745871	4.1510968259824	3.30885735164482e-05	0.00015163919975509
INT40589	3.84080722224733	0.940860565801623	0.226688195526714	4.15046122545338	3.31805976815137e-05	0.000151945470476241
INT138359	41.6572564906654	0.42584887604392	0.102610516969206	4.1501484313905	3.32259741627331e-05	0.000152037822591383
INT132143	23.6398413105325	0.386798818544047	0.0932173634224424	4.14942886542664	3.33305842062478e-05	0.000152371552795048
INT29359	29.0230937407242	0.373959316135424	0.0901258931588232	4.1492994191627	3.33494361945719e-05	0.000152371552795048
INT41716	181.575575120239	0.625803076902971	0.150853358045534	4.14841992920088	3.34777897106561e-05	0.000152842202683548
INT99818	57.8694593133626	-0.367549195441915	0.0886271134414511	-4.14714167222342	3.36651765119565e-05	0.000153581451999705
INT103835	110.604091347511	0.419392515463502	0.101140863724244	4.14661789528471	3.37422472784555e-05	0.000153816699422801
INT39075	32.4292957375312	-0.350900837861075	0.084664492101664	-4.14460453432731	3.4040064876126e-05	0.000155057123314136
INT90718	31.010071152085	-0.72104039108923	0.174150953442201	-4.14031836655167	3.46824134988588e-05	0.00015786387608424
INT21821	17.8625938269163	-0.390153693854164	0.0942540415010549	-4.13938423902807	3.48239267092393e-05	0.000158388463034255
INT29479	5.87834377439677	-0.562658000054621	0.135962932896494	-4.13831908497416	3.49859585506881e-05	0.00015900551320211
INT77036	64.2596291034244	0.510231349863182	0.12337662598793	4.13555927451849	3.54091198517337e-05	0.000160807531495336
INT144641	15.6179372988389	0.534405133872517	0.129299914847158	4.13306640228048	3.57955254553237e-05	0.000162440040647898
INT98568	103.909458981644	-0.375233456521654	0.0908309117094196	-4.13112066652019	3.6099901352336e-05	0.000163698124102209
INT74658	26.3910644606406	0.502641088006798	0.121825372873629	4.12591462804872	3.69264241817084e-05	0.000167187297534883
INT63172	90.3706136348326	-0.494633043735426	0.119886030288596	-4.12586055727027	3.69351021168636e-05	0.000167187297534883
INT61440	14.0087824482812	0.508401676088495	0.123226425260531	4.12575204558283	3.69525232322996e-05	0.000167187297534883
INT17745	10.7062396195745	0.581695269440105	0.14102193420371	4.1248566949864	3.70965662165911e-05	0.000167713186545923
INT61434	8.64856553854931	0.552538837873039	0.134120248372908	4.11972721923956	3.79321199922548e-05	0.000171362258931302
INT94946	153.677743803039	-0.461931652801112	0.112151999738237	-4.11879996682413	3.8085056682311e-05	0.000171795794204202
INT60885	26.7315351597252	0.437134349578816	0.106129515511156	4.11887633212523	3.80724392610554e-05	0.000171795794204202
INT79247	16.9962336401326	0.565184157761383	0.137279742755234	4.11702518097729	3.83794153795906e-05	0.000172994210877661
INT35924	4.53041124325407	-0.678947601599837	0.164971656909737	-4.1155409014975	3.86272488639964e-05	0.000173981282971443
INT47562	22.8750928052488	-0.615230021695815	0.149549904990701	-4.11387771683352	3.89067591039837e-05	0.00017510945086278
INT44399	940.236432666952	-0.397129995054536	0.0965557267269448	-4.11296158722518	3.90615401813914e-05	0.000175674980487674
INT28698	76.1163822278748	0.448911313430784	0.109209885614176	4.11053734656155	3.94739425963887e-05	0.000177397427569911
INT59877	15.1039189972912	-0.479632465053484	0.116696505245154	-4.11008422270985	3.95514832359685e-05	0.000177613548321762
INT19334	72.9236467455731	-0.454977300193094	0.110791065301176	-4.10662447333886	4.01483151665859e-05	0.000180159589858393
INT36851	222.786726197299	-0.501652885478224	0.122198909708948	-4.10521572306214	4.03937750615058e-05	0.000181126288026722
INT122697	37.4244069948392	-0.538319643745998	0.131157151421263	-4.10438651581394	4.05389208081782e-05	0.000181642073844073
INT20218	13.3020766303676	0.568489711556354	0.138541580987774	4.1033869218406	4.07145492531279e-05	0.000182293575757694
INT83194	17.2747485778879	0.482050254122873	0.117485038885516	4.10307779352749	4.07690090382869e-05	0.000182401998152751
INT39564	347.455192300441	0.477927878035824	0.116525390802545	4.10149131227275	4.10495921852961e-05	0.0001835211938247
INT55314	101.330128662528	-0.387897956197472	0.0945902040342275	-4.10082587470803	4.11678252888983e-05	0.000183913447642478
INT81363	64.1249575742081	0.32283963589674	0.0788312340556778	4.09532642440586	4.21573979425306e-05	0.00018819486823938
INT37624	41.1088172848808	0.472704068139041	0.115481363459368	4.09333639626935	4.25210129860227e-05	0.000189677684407325
INT137790	71.6457729215065	-0.385192018912907	0.0941792104818508	-4.08998989205943	4.31391988665265e-05	0.000192293058657813
INT52992	58.6177752248911	-0.405954230842739	0.099266560807542	-4.08953657243957	4.32235914776939e-05	0.000192526942542077
INT122238	5.65201494010978	0.664088528863425	0.162418323218225	4.08875375453271	4.33696942588241e-05	0.000193035148394811
INT103296	24.6153436863657	-0.334529247953742	0.0818317931071082	-4.08801072604975	4.35088041208913e-05	0.000193511502694023
INT37623	10.5206896162549	0.535750263337808	0.131170866465172	4.08436932510512	4.41966892755764e-05	0.000196426111290347
INT98669	49.2113371706997	0.355929749182927	0.0872145517299026	4.08108213736185	4.48265092171908e-05	0.000199078554557347
INT133022	17.798144473474	0.438290287810153	0.107401101088046	4.08087331852258	4.48668047826696e-05	0.000199110890098808
INT35921	7.28418708981614	-0.586187460524034	0.143701169455778	-4.07921148271813	4.51887144300495e-05	0.000200392012299727
INT106475	41.3241849318089	0.595885515007591	0.146138251390729	4.07754649680578	4.55134301466358e-05	0.000201683686417605
INT21132	10.1871835518373	0.504501914252038	0.123737068402153	4.0772092047015	4.55794798978737e-05	0.000201828078754828
INT34973	24.4342461010039	-0.33159567302214	0.0813712696629718	-4.0750952319604	4.59955204149281e-05	0.000203520897742063
INT42502	17.3659853320585	-0.378619547880359	0.092915896215761	-4.0748630030018	4.60414431509685e-05	0.000203574738741562
INT37416	42.108381364157	0.396508302646533	0.0973533011578883	4.07287989139139	4.64353736945514e-05	0.000205166108975707
INT95412	42.4238889110365	0.579418257890336	0.142382703874805	4.06944272107525	4.71257233605485e-05	0.000208063863534017
INT45281	25.3159896852884	0.459882145837889	0.113027521594324	4.06876253987492	4.72634850564713e-05	0.000208519442849728
INT148949	10.077809530247	0.621301786914386	0.152778530391039	4.06668257198283	4.76871280350273e-05	0.000210234699692434
INT66670	24.2354110112204	0.40376368412699	0.0993107289410897	4.06566026080123	4.78966672313407e-05	0.000211004236721852
INT143729	126.876868866167	0.534605642216198	0.131530845806717	4.06448874358944	4.81378619117363e-05	0.000211912003788089
INT44655	13.966529023994	0.491576004699965	0.120970598303437	4.06359901987851	4.83218091704639e-05	0.000212566616416534
INT18020	23.3109554243872	0.469258237361382	0.115539240970589	4.06146200563005	4.87663556946496e-05	0.000214365809908478
INT139738	12.8618612668822	0.448331769626572	0.110406862916567	4.06072374291959	4.89208297798443e-05	0.000214888218792601
INT16615	1026.4815783952	-0.331123229271142	0.0816106765538143	-4.05735184725246	4.96322816178833e-05	0.000217854650973402
INT70097	69.6186982414054	-0.401765060584242	0.0990332247090233	-4.05687143647698	4.97344403864744e-05	0.000218144298160602
INT149180	96.1073981069074	0.391622598545025	0.0965524343248184	4.05606136482838	4.99071526888108e-05	0.000218742760077193
INT29138	40.2318280067509	0.411666506456176	0.101508334627943	4.05549463465291	5.00283209115884e-05	0.000219114599431946
INT22832	213.201115319847	-0.337906622972229	0.0833342909347386	-4.05483288070277	5.01701583309609e-05	0.00021957636059073
INT123166	52.1335160981232	0.528745382280199	0.130415337634986	4.05431900778481	5.02805624061332e-05	0.000219899979602168
INT24693	49.9775463552513	-0.476903617981877	0.11767185899305	-4.05282641119864	5.06025496922798e-05	0.000221147809560971
INT133426	44.3016886837892	0.472967393567773	0.116780096152866	4.05006854035	5.12026337347161e-05	0.000223608315752406
INT122048	31.4121022553623	-0.657780679919422	0.162530347524677	-4.04712529036802	5.18504911772237e-05	0.000226273742612038
INT39344	37.4504003549614	0.464086632358158	0.114802548998817	4.04247672552062	5.28895638936208e-05	0.000230641330327135
INT39453	62.8194634325449	0.432836746937974	0.10712330897059	4.04054683427308	5.33267139455014e-05	0.000232379632807311
INT77503	22.3142890262381	0.684953043026026	0.169698220807197	4.03630067403145	5.43006178118652e-05	0.000236452726370656
INT112143	14.983637495463	0.775071056069965	0.192038406305618	4.03602108026498	5.43653335473428e-05	0.000236563727722961
INT61007	250.975921520704	0.437695565241349	0.108480316866526	4.03479246635947	5.46505798085127e-05	0.000237624571200094
INT67933	29.6698940610278	0.333802860297308	0.0827343997676951	4.03463204222878	5.4687929833482e-05	0.000237624571200094
INT50030	30.3506814599151	-0.381502037264553	0.0946102996751803	-4.03235206499018	5.52213763945925e-05	0.000239769705569321
INT106470	39.7450466328845	0.609094277147109	0.151076800787984	4.03168636064706	5.53780587253379e-05	0.000240277030339937
INT79833	13.4977773037286	0.585337344177639	0.145203718907758	4.03114567988083	5.5505624941429e-05	0.000240657386068841
INT22621	19.7598949650007	0.437518379599111	0.108569626196176	4.02984144763061	5.58144872751598e-05	0.000241822681577938
INT56733	9.86016897913365	0.608993821623496	0.15114512351864	4.02919927184017	5.59671619129205e-05	0.000242310088655293
INT38865	39.0709046791295	0.556636021967841	0.138165718835386	4.02875638515682	5.60726868001604e-05	0.000242592807813319
INT51791	6.73061417130515	0.990786466013275	0.246023048668477	4.0272099357178	5.64426332151521e-05	0.000244018294566726
INT74780	13.524945302318	-0.429950268964512	0.106772347194679	-4.02679420525034	5.65424791487174e-05	0.000244099994091564
INT151135	209.9628200541	0.494782538560526	0.122867916575858	4.02694659720262	5.65058597850597e-05	0.000244099994091564
INT17449	79.5142803817218	0.487516913137451	0.121107767988943	4.02548012594832	5.68591827521092e-05	0.000245291653203126
INT77866	46.479619903489	0.442948722069344	0.110046641663469	4.02509986105633	5.69511426276122e-05	0.000245512752814245
INT43989	5.23860612362426	-0.600723309748132	0.149310828774773	-4.02330704797232	5.73866015461353e-05	0.000247213281374816
INT61275	37.344555297745	-0.49244651749219	0.122417621980221	-4.02267671538134	5.75404518289424e-05	0.00024769911847277
INT100440	13.1473897530585	0.541933515886011	0.134802451565282	4.02020519354993	5.81474728847158e-05	0.000250101823392614
INT132041	11.6872626053808	0.615856163890177	0.153201886103538	4.0198993599463	5.82230078002371e-05	0.000250101823392614
INT107019	165.322511443711	0.489451798969892	0.12175246741937	4.02005650763531	5.81841837966167e-05	0.000250101823392614
INT79792	24.1867105452209	-0.437047451111406	0.10873493407614	-4.01938397098185	5.8350509082445e-05	0.000250302163667886
INT108161	18.8647475698224	0.52751172241531	0.131242215643926	4.01937531934468	5.8352651652636e-05	0.000250302163667886
INT33486	9.59245544399081	-0.546807165895089	0.136075827732527	-4.01840043898101	5.85945576943131e-05	0.000251161178005972
INT85120	13.5643120814035	-0.49415477946217	0.122981719703003	-4.01811570577756	5.86653901722158e-05	0.000251286198954996
INT16220	52.998634808685	-0.471719282998322	0.117521241497217	-4.01390656692043	5.9721994656924e-05	0.000255630482452739
INT106540	15.4175731465549	0.527970018506021	0.131610173049875	4.01162012229816	6.03034799669663e-05	0.000257936374241683
INT75055	8.15827533329563	0.697584210588465	0.17390087419961	4.01138990128221	6.03623255935467e-05	0.000258005092597222
INT83543	3.52236693587013	-1.07739282356018	0.268621888048439	-4.01081546774735	6.05093908131831e-05	0.000258450521242427
INT120997	21.3778347604029	-0.37707715312501	0.0940345957734557	-4.00998324099196	6.07230576184833e-05	0.000259014566042811
INT151285	11.248293009986	-1.00756524333734	0.251265246794632	-4.00996658388199	6.07273414665122e-05	0.000259014566042811
INT148841	72.9400407231353	-0.432815175737746	0.107976688859292	-4.00841311499893	6.11281202111457e-05	0.000260175326468138
INT137988	20.1892058216373	0.399759624815272	0.0997302215398658	4.00841007512927	6.11289069151635e-05	0.000260175326468138
INT47600	85.6367175764473	0.683112031472396	0.170413361486443	4.00855910307678	6.10903504634636e-05	0.000260175326468138
INT63614	10.646416175433	0.515253670349458	0.12860180645616	4.00658190229314	6.16037698815808e-05	0.000262011520561223
INT20495	24.2349335516519	0.407950170907585	0.101835212147789	4.00598341480884	6.17599827149446e-05	0.000262305954756219
INT74170	25.4021717917104	0.433411828267543	0.108189695930081	4.00603610668839	6.17462144241217e-05	0.000262305954756219
INT16375	1265.87763470683	0.514509993757753	0.128473518649209	4.00479413319876	6.20715140453208e-05	0.000263443561722259
INT129172	23.6241061427624	-0.440009007578305	0.109887706966257	-4.00416952656421	6.22357245015291e-05	0.000263954749978004
INT29167	17.935684819005	0.495245717477649	0.123711048401951	4.00324565893695	6.24793655471332e-05	0.000264801864803064
INT60577	7.13413540288101	0.87016319752117	0.217397372388643	4.00263898298446	6.2639848117666e-05	0.000265295592694975
INT86452	25.0754105288829	0.549775658822678	0.137368930310046	4.00218344557111	6.2760606793839e-05	0.00026562050496396
INT32097	74.1276882288155	0.534831765130365	0.133651831890901	4.00167927041168	6.28945158031874e-05	0.00026600057840745
INT98572	17.3986338486288	-0.528764125266355	0.132167350596958	-4.00071668894092	6.3150929098385e-05	0.000266897865026181
INT12445	32.5649873671927	-0.352222874297708	0.0880749684736506	-3.99912574936751	6.35768955861004e-05	0.000268462402045014
INT76784	25.5918390209474	0.379908894592134	0.0950009264119146	3.99900199862143	6.36101430148111e-05	0.000268462402045014
INT34908	176.02292268712	0.536911337974567	0.13427351707849	3.99863911854424	6.37077309130751e-05	0.000268686241354375
INT84866	12.4968716948949	0.567427399856852	0.141914562841743	3.99837330640706	6.37793046220121e-05	0.000268733391848606
INT58370	11.5167053963983	-0.731543279264973	0.182965102617136	-3.99826671207222	6.38080280429786e-05	0.000268733391848606
INT152577	234.087059323269	0.339762805585057	0.0850414608991108	3.99526068805586	6.46231054501678e-05	0.000271976237941355
INT139019	61.9053890398026	0.371084031065571	0.0929106003134317	3.99399024238061	6.49705383915079e-05	0.000273057363790372
INT94357	247.587186683425	0.406498632272746	0.101773427622105	3.99415291172188	6.49259541877359e-05	0.000273057363790372
INT109935	1129.79323304144	-0.270697332690311	0.0678253076764174	-3.99109627311622	6.57685735016242e-05	0.000276218848738368
INT76034	36.6516765121064	-0.269951341300277	0.0676776572109048	-3.98878082406167	6.64137483560501e-05	0.000278734388542337
INT120129	15.6015073763563	0.420308640754	0.105471732218479	3.98503591354082	6.74699204962463e-05	0.000282970160301016
INT80157	23.3556246502209	-0.479159022465234	0.120255410136242	-3.98451114941422	6.76191824628711e-05	0.000283399089251964
INT89691	29.8402282488539	-0.473974923628851	0.119034308453616	-3.98183456338173	6.83853744350779e-05	0.000286411245290246
INT41236	17.0376580569092	0.551922502298172	0.138717484775492	3.978752232939	6.92778893826039e-05	0.000289947918713729
INT98188	34.9688791210734	0.608075816928702	0.152972428960307	3.97506806332064	7.03591312972226e-05	0.000294269015848509
INT72234	20.2411149323735	0.388025134693853	0.0976563755682125	3.9733722702295	7.08621656898605e-05	0.000296167513011468
INT43515	17.2684942528423	0.416777843004884	0.105040062655557	3.96779888042873	7.25395096766056e-05	0.000302967993670089
INT150174	19.3846003208358	0.397013649527548	0.100066579836437	3.96749494363137	7.26320526163437e-05	0.00030314457393022
INT26233	13.7181559085051	0.366754786538757	0.0925795491670124	3.96150974852055	7.44773406954441e-05	0.000310631287506379
INT96470	17.4454273367221	-0.411222770075029	0.103824916016073	-3.96073299025224	7.47200470359145e-05	0.000311231846795161
INT22550	35.2592547848762	-0.587972942134158	0.148451076080615	-3.96071862634977	7.47245422250694e-05	0.000311231846795161
INT39353	30.9268752816756	0.510705741205628	0.128950532400004	3.96047795771342	7.47998976245237e-05	0.00031133069880849
INT99117	21.3028033208533	0.457729586362799	0.115640903000653	3.9581979601129	7.55173583716688e-05	0.000314100129889334
INT37749	30.0663018738863	0.349576404241829	0.0883395993953141	3.95718801799742	7.58372383790372e-05	0.000315213221684337
INT120582	6.96260131494089	-0.588032685701286	0.14864453190985	-3.95596580746014	7.62260639421913e-05	0.000316611151264019
INT87251	27.4044983833035	-0.394493438528767	0.0997660832868228	-3.95418388225803	7.67963322596183e-05	0.000318760275194603
INT133299	147.058005662735	-0.425775523209433	0.107888539964071	-3.94643882799068	7.93221756151389e-05	0.000328917230092764
INT88996	10.0539180106962	-0.484346731800031	0.122732916533754	-3.94634744678969	7.93524406872777e-05	0.000328917230092764
INT129438	23.6980957814238	-0.494626261161327	0.125366069022725	-3.94545561663633	7.9648384810504e-05	0.000329917176368235
INT92719	45.0431018425729	-0.576063867725378	0.146079376318292	-3.94349895409049	8.03013417859178e-05	0.000332393543109726
INT40729	9.62241125839069	-0.377538946832503	0.0957462216614094	-3.94312109952084	8.042801699658e-05	0.000332689554531121
INT61699	8119.34398902955	0.554937729097021	0.140812972652995	3.94095599746022	8.11575142389642e-05	0.000335477017392182
INT84930	12.3322505098575	0.727421325936484	0.184588767128645	3.94076702093971	8.12214828178481e-05	0.000335511481420851
INT76064	34.1712842297268	0.454347203141224	0.115312109842087	3.94015167846139	8.14301067368291e-05	0.000335913114726277
INT83039	34.7600806899394	0.458724256650405	0.116421826221014	3.9401912127677	8.14166879298896e-05	0.000335913114726277
INT95564	40.1462350377429	0.378971976233277	0.0962064469002141	3.93915364763808	8.17695535040671e-05	0.000337082827876301
INT24179	46.7156292543029	0.540371474905421	0.137235948981939	3.93753589284785	8.23226211276459e-05	0.000339130961762864
INT22493	246.878366194119	0.506015675521821	0.128556780165401	3.9361259271645	8.28075329017583e-05	0.000340895720771675
INT66516	12.6551939115458	0.553342849333056	0.140639725031732	3.93447050048063	8.33803082825371e-05	0.000343019535642552
INT153329	606.864079830057	0.317826160721613	0.0807861688227855	3.93416553047347	8.34862350829675e-05	0.000343221188674422
INT97023	20.9633550890313	-0.689867297558743	0.175432458315584	-3.93238118066923	8.41085557948112e-05	0.000345316937507812
INT45732	60.8717759388067	0.416087963915104	0.105810840907061	3.93237555195856	8.41105258164442e-05	0.000345316937507812
INT45993	69.3428930290328	0.432298755634239	0.109959233522511	3.93144569842549	8.44365693618921e-05	0.000346419693756171
INT35470	29.8040939766782	0.504034749971567	0.128247552161919	3.93017052937742	8.48856366446757e-05	0.000348025339635649
INT24819	48.364360033208	-0.508309460424162	0.129448240439547	-3.9267390479637	8.61053118048022e-05	0.000352775336354213
INT92230	20.3229418274529	-0.339235675561982	0.0863946281104966	-3.92658297143322	8.61611789835443e-05	0.000352775336354213
INT28456	5.70471458001464	0.718651587011276	0.18315202142664	3.92379828195959	8.71637264437677e-05	0.000356638015049093
INT83992	6.29333795959238	0.705761180302508	0.179934631651124	3.92231986597728	8.77004566179763e-05	0.000358590816178316
INT86249	22.1800211412895	0.438863661248693	0.111955788882031	3.91997292530473	8.85589170718601e-05	0.000361855575108664
INT69431	18.9709304840445	-0.385207440426802	0.0982912305520871	-3.9190417930791	8.89016997888903e-05	0.000362764649138564
INT86758	5.34473291048647	-0.680191831133501	0.173556813031496	-3.91913068264319	8.88689223576217e-05	0.000362764649138564
INT120587	132.224441603491	-0.323882263032338	0.0826948216859505	-3.91659666747142	8.98078141406983e-05	0.000366214284707608
INT116962	39.9587426877379	-0.480039231352833	0.122578863156761	-3.91616644983018	8.99681439502749e-05	0.00036662018659737
INT48373	23.3660580996271	0.515187002838491	0.131561314859367	3.91594598601573	9.00504092493241e-05	0.000366707642257038
INT145560	145.068791437456	0.397109233678799	0.101420544720861	3.91547131571576	9.02277720576776e-05	0.000367181979271156
INT68603	101.361116233782	-0.400982185038493	0.102448950774521	-3.91397063617577	9.07906813058972e-05	0.000369223600105102
INT54386	44.2025133379632	0.792881870922643	0.202651675479527	3.91253548260323	9.13321133392018e-05	0.000371175185679735
INT13929	124.081568106092	0.434289896746473	0.111017673230672	3.9118987464645	9.15733065066723e-05	0.000371904788916997
INT99081	62.9259668039227	0.351941086160557	0.0900127641304925	3.90990199623627	9.23335750336966e-05	0.000374740101634067
INT78712	12.7358519229206	-0.376776907218376	0.0964192638986602	-3.90769325530613	9.31815026775254e-05	0.000377927130227408
INT84035	30.9956654052518	0.598467781283345	0.153161248754307	3.90743602674181	9.32807285011045e-05	0.000378075318272958
INT117724	1030.40365604691	0.376787846918114	0.0964876811261159	3.90503577783807	9.42114458277506e-05	0.000381591154994737
INT31264	20.4997287877993	0.52796259727156	0.135238982427863	3.90392317210148	9.46458366884531e-05	0.000383093316153061
INT102928	16.4283518477572	0.59234118227438	0.151807449661683	3.90192433635153	9.54309904279268e-05	0.000386012275835564
INT73736	31.1615626144887	0.38124163407446	0.0977209334424541	3.90133025385974	9.56655323972032e-05	0.000386701625929981
INT56349	14.3404314356659	0.852855013632288	0.218625086969833	3.90099336472748	9.57987769462193e-05	0.00038698085985442
INT82497	71.7844391929022	0.365475965635686	0.0937191578159869	3.89969323404805	9.63146424406761e-05	0.00038880428953127
INT18838	347.74757105847	0.396497180452445	0.101727656950241	3.8976340588124	9.71370516819693e-05	0.000391861912169871
INT106514	47.619243564188	0.542531574281647	0.139219102671155	3.89696215441886	9.74068336174225e-05	0.000392687575900184
INT152203	25.5113632335164	-0.303999270261972	0.0780896928821254	-3.89295000456529	9.90325673165946e-05	0.000398974892108472
INT138894	97.0633138715279	0.649309497469377	0.166899246587553	3.89042797223628	0.000100067577370144	0.000402875540133071
INT117604	88.005057470173	0.436421493217998	0.112196617487267	3.88979189383785	0.000100330223691847	0.000403663495053724
INT20667	95.9162593523239	0.368306148754162	0.0948838502602794	3.88165264946403	0.000103748995628419	0.00041714012842333
INT40998	17.5913603650523	0.58484390453991	0.150700704603135	3.88083059120445	0.000104100336653281	0.000418273904301091
INT38174	31.77333154215	0.381454283766632	0.0984448975562186	3.87479994632323	0.000106712329621197	0.000428483395436378
INT118593	20.1252734344607	0.550414185983433	0.142095232824951	3.87355842304363	0.000107257679192629	0.000430386602269294
INT108842	21.7584089869601	-0.325104773910523	0.083941811966143	-3.87297779611489	0.00010751362599767	0.000431126780845709
INT20864	36.0731666898439	-0.332503318303545	0.0858928336054284	-3.87114156497604	0.000108326855420956	0.000434099179431086
INT72824	12.0197986932074	0.42003625991654	0.108521488677763	3.87053536616855	0.000108596600382198	0.00043489116660361
INT119504	92.8081777710222	-0.278625478665369	0.0720001175394239	-3.86979199739232	0.000108928248009584	0.000435929836593101
INT81374	110.397633308531	0.451835795273581	0.116768385340286	3.86950452347906	0.00010905675807924	0.000436154713511867
INT15299	3.95184095162058	0.670803951438051	0.173409788722944	3.86831652571696	0.000109589349753106	0.000437994279894621
INT116517	4.67454166111458	0.655209983776487	0.169437767465441	3.86696539725199	0.000110198056796633	0.000440135417576488
INT16614	1064.9689868854	-0.311617156644012	0.0806068600221795	-3.86588879108141	0.000110685368662807	0.000441789184914221
INT101897	30.2925357545827	0.345350071998139	0.0894177252501829	3.86221044017705	0.000112365709398832	0.000448199466524047
INT55601	14.4024787508158	-0.524887912422353	0.136061640539608	-3.85772147344905	0.000114448960182437	0.000455905996605202
INT50125	111.252391266658	-0.528468355143925	0.136984239532336	-3.85787705905523	0.000114376150244706	0.000455905996605202
INT89248	15.310722558818	-0.481532114069628	0.124847240051831	-3.85697043738986	0.000114801040388631	0.000457006649890321
INT143969	22.1977494388883	-0.45378650382842	0.117700575609797	-3.85543147497272	0.000115525688447612	0.000459285054072214
INT137826	8.44445445892535	-0.557316317127203	0.144551660493618	-3.85548194482213	0.000115501855551324	0.000459285054072214
INT29517	19.1560202371468	-0.508108422800414	0.13181007871111	-3.85485258615195	0.000115799383495242	0.00046004078836552
INT62096	6.4645673835514	0.584107249598492	0.15153090975169	3.85470694101722	0.000115868339832072	0.00046004078836552
INT121434	9.4132708504806	-0.635735873167241	0.16501210839146	-3.85266196138211	0.000116840642871818	0.000463595998131536
INT151553	6.25787293586655	-0.767302061614222	0.199235436943405	-3.85123285990625	0.000117524683192255	0.000466003526845818
INT16118	48.3714517725651	0.799198867422477	0.207644666748294	3.84887741129062	0.000118660368259726	0.000470197556487784
INT40808	23.3579170933348	0.429129279661698	0.111548509311887	3.84701940266958	0.000119563504123431	0.000473465195908348
INT40522	18.2376626636986	0.512121008338138	0.133174247564259	3.84549578995015	0.000120308930293202	0.00047610443477579
INT42465	21.0294624562768	-0.390191945251872	0.101477637103381	-3.84510278707378	0.000120501916291153	0.000476555447312751
INT153387	17.0047473789742	0.511691118840957	0.133089715256541	3.84470819442834	0.000120695976575479	0.000477010114499813
INT42448	16.3894021475258	-0.447507374914711	0.116425017590607	-3.84373895040594	0.000121173901394426	0.000478585330261811
INT55271	11.4249324160394	-0.379607910953372	0.0988152985270669	-3.84159048863666	0.000122239655501712	0.000482478640268865
INT65773	21.0668787211727	0.407905413504	0.106190569537127	3.84125836486248	0.000122405193520563	0.000482816038013417
INT83350	89.5064460636067	0.443577879823705	0.115518335718404	3.83989153812781	0.000123088678102053	0.000485194652048026
INT16610	1067.26856807751	-0.309029465270927	0.0805127243459327	-3.83826864363879	0.000123904881852084	0.00048809297351399
INT146471	16.3393767388504	0.441980623268989	0.115188732142887	3.83701265780694	0.00012454005523983	0.00049027485192651
INT106830	4.26003941868268	0.591561491234169	0.154340449860648	3.83283508482892	0.000126674878358017	0.000498353679959034
INT105808	11.2291706480318	-0.669899592409404	0.174880466650921	-3.83061416313917	0.000127823809681683	0.000502545890606409
INT153352	36.1814104490341	-0.470820916030527	0.122919968452201	-3.83030456287183	0.000127984750469588	0.000502850833929695
INT70498	14.0563634945558	-0.439578742314953	0.114879597174931	-3.82643004610813	0.000130015074311095	0.000510495386178523
INT42580	128.345517347769	0.777425467913555	0.203263918866604	3.82470962996515	0.000130926303822648	0.000513738801792057
INT18437	19.4790092861736	0.388475655045119	0.101584073495389	3.8241787484802	0.000131208701480612	0.000514512144752647
INT26582	27.2304510658087	0.456795922988309	0.119487478690411	3.8229605980042	0.000131858856762458	0.000516725643362173
INT81848	35.3865935105763	0.40184875939074	0.1051881149259	3.82028672796182	0.000133296623661713	0.000522020738508956
INT26165	16.9885093088837	-0.41089409936776	0.10757720974233	-3.81952739201861	0.00013370761147874	0.000523290463872994
INT117267	22.7530142435205	0.484310196808359	0.126899349446392	3.81649077730658	0.000135363132491945	0.000529426103799559
INT56019	959.034906390421	0.456231192639825	0.119556015501368	3.81604548066094	0.000135607519606161	0.000530038205278521
INT78219	10.5587475817071	0.740541098095488	0.194220137804008	3.8128955445536	0.000137348170380821	0.000536494051532858
INT19320	352.591004641461	0.431532798138094	0.113272704948251	3.80968034916479	0.000139146575047018	0.000543166986478035
INT106016	300.558377901741	-0.442558036605432	0.116216714598104	-3.80804119386673	0.000140071943120908	0.000546425542666362
INT133352	1938.79419238806	0.6861497120031	0.180301667515314	3.80556498150424	0.000141480861944644	0.000551407381906636
INT105347	30.468860035478	0.751457982250591	0.197467550204926	3.8054757932164	0.000141531856606114	0.000551407381906636
INT65642	127.527708397937	0.387258681092593	0.101857854515241	3.80195207267641	0.000143560502362564	0.000558949896545272
INT62580	8.32679135508661	0.635779518668414	0.167254854558439	3.80126197440966	0.000143960992930527	0.000560147579589684
INT15997	207.376573059063	0.399111396539888	0.105010683894841	3.80067419558532	0.00014430293305818	0.000561116047242992
INT18845	186.813222370926	0.466774160442067	0.122858067374276	3.79929597150572	0.00014510771609612	0.000563881852948262
INT145595	4.60795016556018	0.660366907419291	0.173861609645152	3.79823302434095	0.000145731285066131	0.000565940360742971
INT95105	7.19852523321873	-0.486705611153248	0.128229033023092	-3.79559604934088	0.000147289156213916	0.000571622201496863
INT103524	135.748586019383	0.397899377306556	0.104878735875746	3.79389943999672	0.000148299754043906	0.00057517415861016
INT149115	5.51766430398236	0.744724782433827	0.196357137017007	3.79270544349669	0.000149014876916015	0.00057757629992319
INT116350	35.7643123427476	0.427589740274796	0.112748438553886	3.79242272229285	0.000149184682485928	0.000577863082898287
INT24759	13.6251869992965	-0.362272121926019	0.0956101616602195	-3.78905459038408	0.000151221683686253	0.000585377390444025
INT138475	27.3307997078006	0.460573776990782	0.121703984250897	3.78437714940618	0.000154093999785333	0.000596113478322864
INT49555	130.103674904952	0.498758274080918	0.13182922021583	3.7833666410554	0.000154721240281801	0.00059815628214073
INT53355	10.5138953087019	-0.565128037298133	0.149472438781725	-3.78081766715128	0.000156314126949777	0.000603927289964195
INT17225	34.5415006456193	-0.506342834590869	0.134074578995417	-3.77657598021008	0.000158999071541997	0.000613907426677199
INT46796	41.2381307923749	0.360220626605363	0.095481578207346	3.77267147619947	0.00016150889134275	0.000623108179503276
INT34993	51.7265668445167	0.662328207219563	0.175565201678502	3.77254832328578	0.000161588657393985	0.000623108179503276
INT130843	53.15076472238	0.330961710389026	0.0877564737308468	3.77136519186153	0.000162356861729163	0.000625670436478327
INT46901	51.2781050680071	0.273326758888888	0.07248883682575	3.77060483872732	0.000162852369594735	0.000626778966832066
INT135427	179.904424233401	0.523366322512698	0.138796578256977	3.7707436961717	0.00016276177273531	0.000626778966832066
INT39424	10.2286771094268	0.45724056086706	0.121354036221456	3.76782326409526	0.000164677220126176	0.000633398159809292
INT69193	16.2066070397685	-0.387885631654709	0.102976680061621	-3.76673273427148	0.00016539789763387	0.00063576464029947
INT18459	3.14251845559644	0.811527164344724	0.215649387530865	3.76317861894495	0.000167767284975624	0.00064446146222165
INT59827	21.853077940746	0.601835258246477	0.160023617990516	3.76091520616754	0.000169292815143327	0.000648668975939903
INT94620	32.8819854033545	0.54701229226285	0.145442252942927	3.76102735755546	0.000169216919363724	0.000648668975939903
INT62581	56.9073334046075	0.605999423405323	0.161114315853207	3.76130091355417	0.00016903193108045	0.000648668975939903
INT35935	53.7381751800058	-0.469628528987029	0.124863370370585	-3.76113929644224	0.000169141199304723	0.000648668975939903
INT99278	17.1200774874778	0.335693227735514	0.0892908960085824	3.75954596427443	0.000170222002532129	0.000651815172870647
INT70699	6.91649351713256	1.21871218651708	0.324221078018199	3.75889252471326	0.000170667125038661	0.000653104968977262
INT71692	15.3092153037693	-0.391277822674666	0.104225607262011	-3.75414289207296	0.00017393562410994	0.000665190709579612
INT72516	8.95394978305152	-0.499941721013107	0.133220799971205	-3.75273021270829	0.000174919072811146	0.000668527837847922
INT132601	15.6127497801557	-0.331999440523063	0.0884797391908153	-3.75226513503925	0.000175243983086975	0.000669345447750188
INT66290	21.8551546505196	-0.471224538550989	0.125597205167524	-3.75187121339571	0.000175519626551156	0.000669973966917735
INT53903	11.5573425484245	0.475725831176184	0.126862499969946	3.7499326537699	0.000176882068379002	0.000674747472734827
INT12796	13.887268134443	0.506662900679391	0.135197655179711	3.74757165725922	0.000178554835772139	0.00068069798643601
INT120350	52.6879414534827	0.392017905872036	0.104647505794202	3.74607978371669	0.000179619486070427	0.000684324144340333
INT50767	19.6059385568122	0.383403942130353	0.102365126329144	3.74545468637003	0.000180067348201179	0.000685597333965473
INT121580	38.0908975954483	0.384311912881251	0.102615440096269	3.74516654141625	0.000180274148138468	0.000685951663989338
INT10151	57.4335675391657	0.239269319584299	0.0639007243076754	3.74439135356654	0.000180831604907692	0.000687638971751759
INT46505	40.1156374864745	-0.465395722823786	0.124327325214948	-3.74331002472039	0.000181611922921089	0.000690171082001944
INT72269	4.01740417555588	0.634650668587474	0.169559266898731	3.74294298504204	0.000181877508186969	0.000690745120828469
INT44467	28.1758953819675	0.444922642231871	0.118925331244941	3.74119321404704	0.000183148647599798	0.000695134986579222
INT127184	5.0474324933434	0.637342118734078	0.170881064499317	3.72974103714472	0.000191676667696505	0.000727045272250075
INT135708	182.379856137117	0.516744992721565	0.138577194546345	3.72893241498512	0.00019229271258484	0.000728923538403
INT75227	9.14807136840555	-0.491238676317983	0.131827828420003	-3.72636553454326	0.000194260629053244	0.000735920762449819
INT83500	38.5884134826749	0.609827168231814	0.163704042181966	3.72518088193545	0.000195175219652444	0.000738562397951555
INT12810	125.546163009241	0.482523438910325	0.129531446001254	3.72514515823172	0.000195202862267415	0.000738562397951555
INT141188	19.7839966723441	-0.496744056100851	0.133483048427884	-3.72140179559372	0.000198119912913275	0.000749129275724112
INT104563	13.3248124853199	-0.450638975583952	0.121122916834349	-3.72050960595887	0.000198821178998088	0.000751309856226485
INT48061	4.68854658719358	0.814753284172838	0.219127574445069	3.71816867975728	0.000200672263510986	0.000757355707906607
INT103362	6.49997750003929	0.624329683496011	0.167912084470421	3.7181938719008	0.000200652256953229	0.000757355707906607
INT47668	4.14708149119205	0.611003793593367	0.164354895726036	3.71758803347029	0.000201133908484597	0.000758623265835274
INT53730	42.7531418295559	0.477086459528831	0.12839328593315	3.71582093301384	0.000202544994354946	0.000763468038096676
INT106278	9.63767986849826	0.677014818642244	0.182383523336533	3.71203936768465	0.000205595999220376	0.000774484366832035
INT28192	9.14980928556679	-0.526763623717407	0.141924518882295	-3.71157589869499	0.000205972886279952	0.000775419773504613
INT31481	15.6592947613763	0.398393893714161	0.107386036599421	3.70992268948594	0.000207322547472967	0.000780013901315947
INT48903	6.16664287247639	0.601591064514581	0.162168827765222	3.70965908063126	0.000207538521067203	0.000780339663688466
INT81745	29.2004985555094	0.424391343729841	0.114437547351889	3.70849737302445	0.00020849282315369	0.000783439387189972
INT16003	29.0327370031721	0.584429982055276	0.157620719434211	3.70782460677203	0.000209047359942665	0.000785034014828277
INT81700	106.840870162014	0.449837547671241	0.121363689398265	3.70652499031289	0.000210122511375238	0.000788090090860732
INT75384	26.8544511596774	-0.462685176387088	0.124828702788166	-3.70656079934007	0.000210092817707109	0.000788090090860732
INT108544	20.34102176017	-0.404450438591386	0.109189087386166	-3.70412875749184	0.000212118503429082	0.000795081848465377
INT57326	120.233239916775	-0.314643658255184	0.0849482493723043	-3.70394517344542	0.000212272155628776	0.000795163584221831
INT67166	36.1795999745219	0.469041596774194	0.126639690063463	3.70374877369916	0.000212436649752729	0.000795285806740353
INT89304	32.5319534774204	0.344719954991029	0.0930946988720658	3.70289564462479	0.000213152576228104	0.000797470959821149
INT34593	9.60140964953957	0.424008540567229	0.114524587905918	3.70233631327757	0.000213623183343352	0.000798531787054525
INT44725	35.2914709398618	0.50990038962693	0.137727385527783	3.70224402120863	0.000213700929249876	0.000798531787054525
INT28679	23.8661447536271	0.48202479819711	0.130212304445139	3.70183755099883	0.00021404365194957	0.00079931719189341
INT44881	9.25203260516491	0.487744906375381	0.131828980805602	3.69983066996946	0.000215743368140322	0.000805165998300916
INT45801	16.9252698774497	0.414410835888688	0.112061328536982	3.69807177283219	0.000217243469198669	0.000810263056732947
INT149830	11.5999116429389	-0.410890285668453	0.111172987047801	-3.69595435527681	0.000219062330609438	0.00081654197521973
INT37161	42.331315794433	-0.393298116999547	0.106429562825361	-3.69538412597733	0.000219554595560273	0.00081787138099074
INT75558	12.9887444291866	0.520101324789705	0.140880038974329	3.6918028173209	0.000222670073573764	0.00082845355565908
INT47650	21.4783908098583	0.461271265753851	0.124939633500884	3.69195308829354	0.000222538518881271	0.00082845355565908
INT102086	197.133540062474	-0.44458699722269	0.120527192348357	-3.68868625046628	0.000225414984710848	0.000838149058440891
INT32307	18.6723599823159	0.451885295123122	0.122678097177596	3.68350427272234	0.000230049426038361	0.000854854028612047
INT81166	15.3911929104342	-0.476427937109511	0.129428217435387	-3.68102061938195	0.000232302215909408	0.000861721324142903
INT32962	1296.35167416057	0.477251890504458	0.129652265683968	3.68101465860827	0.000232307647428113	0.000861721324142903
INT106586	20.3711515128589	-0.344634389255058	0.0936253505869085	-3.68099437913611	0.000232326127185601	0.000861721324142903
INT77260	133.565878146463	0.283956139084729	0.0771655637435891	3.67982977521265	0.000233389695039169	0.000865134143073894
INT115412	42.3394434677364	0.435853089372779	0.118467406584322	3.67909707774813	0.000234061166513209	0.000867090230492116
INT66652	95.5073220130601	0.41065507812771	0.111691410556617	3.67669345459243	0.000236276687079674	0.00087476040501996
INT106787	156.225714606188	0.54340642627077	0.147874979223363	3.67476924848769	0.000238064474615156	0.000880744216112586
INT77176	49.5391458890197	0.41841277071279	0.11386496927446	3.67464000015884	0.000238185013510136	0.000880744216112586
INT149750	27.0869924702724	-0.355196465209266	0.0966876465794347	-3.67364888664915	0.000239111245572689	0.000883627403216231
INT40427	15.8474136281839	0.500259775280331	0.136205896423795	3.67282025532732	0.000239888224715535	0.000885955837880827
INT55563	98.9762590477609	-0.262160084523636	0.0714139234019374	-3.67099400278187	0.00024160901001612	0.000891764956797565
INT48172	16.8130215649641	0.509450896848495	0.13885637846167	3.66890525658586	0.000243591324375481	0.00089853166807861
INT72638	16.9597032820685	0.420068215117292	0.114501262551984	3.66867758271729	0.000243808316902821	0.000898782371174153
INT16371	2.71011509839131	-0.64494330812263	0.175853570116061	-3.66750193184578	0.000244931700654296	0.000902372074921234
INT42904	4.87178456197356	0.668210723290325	0.182215190550804	3.66715157649834	0.000245267417856986	0.000903057263184055
INT93526	33.8163109636774	-0.469090585739877	0.128025273068281	-3.6640467502826	0.000248261441111504	0.000913523338220551
INT34996	25.5479535141441	0.568551375504062	0.155301709888356	3.66094730001868	0.000251284446285135	0.00092408322899125
INT21593	153.008729056488	0.400361052600608	0.109417431305343	3.65902441525382	0.000253177221532891	0.000930476430874386
INT66389	52.8901501153949	0.545623301520671	0.149141735633784	3.65842129436152	0.00025377364761309	0.000932100407280479
INT95270	137.599762401502	0.465210546803136	0.127173075947998	3.65808991671606	0.000254101907486974	0.000932380692223434
INT143883	18.430872092847	-0.462050881652624	0.126311322724446	-3.65803216755642	0.000254159154040014	0.000932380692223434
INT126956	17.4408657433027	0.451489189463063	0.12345743738368	3.65704326147584	0.000255141332209509	0.000935414817358995
INT98768	4.85777340117803	0.71416303144661	0.195316954907705	3.65643132099862	0.000255750890956082	0.000936425521315602
INT114643	16.9933728521486	0.48928648858082	0.133820149935004	3.65629906122855	0.000255882815308923	0.000936425521315602
INT48864	12.5340601900651	0.336715264541611	0.0920883850196775	3.65643576515824	0.000255746459174851	0.000936425521315602
INT127188	34.6281044599341	0.392643015718068	0.107436319135013	3.65465811635487	0.000257524914922545	0.000941863409277059
INT116824	7.85024877931937	0.783964245468604	0.214578558965066	3.6535068985911	0.000258682835082019	0.00094552495659373
INT86384	29.4419517518329	0.446818424990151	0.122359565431025	3.65168365396022	0.000260526687683235	0.000951687736776253
INT140392	13.0378783942378	0.454229144185064	0.124462157551849	3.64953615717163	0.000262714260952442	0.000959097886080009
INT129116	19.3330203981353	0.321319440275251	0.088064634200857	3.6486773969036	0.000263593858059795	0.000961726895316771
INT84855	124.809364787001	0.355979015681965	0.0975810448810083	3.64803447345794	0.000264254187777498	0.000963470718484575
INT67602	1021.85583330164	-0.298896337214461	0.081936523272765	-3.64790114683584	0.000264391318038795	0.000963470718484575
INT143757	46.806146591128	0.341437220510292	0.0936529563943869	3.64577087211693	0.000266591435519805	0.000970901538417842
INT30986	26.8741779875547	0.562736498822379	0.154519498237009	3.64184782660391	0.000270688074107628	0.000985226176791251
INT108311	136.66056953008	0.3290556914781	0.0904245961800477	3.63900648030438	0.000273691913017153	0.000995558460438148
INT100626	14.0169041348713	0.479896088096	0.131927636733601	3.63757056502911	0.00027522180289711	0.00100052000800028
INT69799	19.9386391606675	-0.389410088562246	0.107076045821103	-3.63676194405658	0.000276086868522564	0.00100306018316842
INT24057	29.0161062905257	0.388067905681999	0.106760886479072	3.63492584672451	0.000278060603214738	0.0010096228163685
INT78103	15.7485285746732	-0.440850623324253	0.121298972946395	-3.63441348773065	0.000278613724778974	0.00101102248745006
INT101522	75.2098539158523	-0.517373810247836	0.142421266845765	-3.6327005208297	0.000280470468124191	0.0010171481619104
INT45373	6.69429345347629	-0.469888305057995	0.129375813711565	-3.63196405555046	0.000281272306745958	0.00101944307811591
INT37423	63.9708250569905	0.401260125486892	0.110612081664596	3.62763379414207	0.000286030562834689	0.00103606626093454
INT33798	35.4831992240814	-0.416912251314609	0.114961257073174	-3.62654568964257	0.000287238014068066	0.00103981540386825
INT98258	14.0175376725216	0.370508652640581	0.102304085856456	3.62164081266947	0.000292740390920119	0.00105909855887177
INT63599	20.5404248309751	0.554582145506347	0.153179577494111	3.62047052602472	0.000294067749917158	0.00106326294949064
INT45280	192.1928712654	0.36320963323378	0.100327850008932	3.62022741642969	0.000294344195216624	0.00106362483004881
INT66582	16.3731367060016	0.374173152219226	0.103447701246228	3.61702722933022	0.000298005964762201	0.00107556790752893
INT129316	17.0807661946719	-0.369664175856298	0.102197889293408	-3.61714100371488	0.00029787505181393	0.00107556790752893
INT117902	56.2012072686516	-0.241308372381445	0.0667916280797417	-3.61285357639957	0.000302845735164082	0.001091729007038
INT128891	145.309682853524	0.611010177762002	0.169116600959884	3.61295209514611	0.000302730649433829	0.001091729007038
INT149182	18.5658209503304	0.378461811713426	0.104766778447222	3.6124219654619	0.000303350409207911	0.00109289505252862
INT109125	41.6070403063974	0.477817147368734	0.132316619360437	3.61116501977078	0.000304824620789793	0.00109755061969149
INT16922	35.7836521882262	0.341572885154015	0.0945996583956081	3.61072006968128	0.000305348087329856	0.00109877942403721
INT64115	16.942967679517	0.414539492424024	0.114898321571938	3.60788118357744	0.000308707795837851	0.00111020674818013
INT118437	7.06830616384626	-0.775614313624426	0.21500595481208	-3.60740852178875	0.000309270522183208	0.00111156765154167
INT100459	42.6739534617251	-0.428333576655232	0.118790998503118	-3.60577469717951	0.00031122307449669	0.00111791921518138
INT50240	6.27735583473363	0.512277585044677	0.142139272566143	3.60405379735073	0.000313292165437416	0.00112468157723396
INT144204	18.9560024460874	0.532460903100767	0.147848136074631	3.60140423300292	0.000316503011526321	0.00113553222041359
INT42197	15.0104578592358	0.451927090675445	0.125540544077255	3.59984970590328	0.000318401160577684	0.00114166313878954
INT103361	27.1676219347609	0.513515822465318	0.142673178974676	3.59924567571643	0.00031914157976401	0.00114360193292649
INT77697	8.50430176410594	0.575769610348425	0.159976023188246	3.59909940798384	0.00031932111673822	0.00114360193292649
INT99799	21.8937975302087	0.331555153168399	0.0921567580231647	3.5977302183857	0.000321006325257392	0.00114895498375509
INT137942	5.53780396385983	-0.728819931784549	0.202724102108552	-3.59513212392619	0.000324226987405952	0.00115979416432105
INT66321	123.292999231151	1.06145308536851	0.295331591093566	3.59410614163599	0.000325507130136447	0.00116368316648068
INT34380	29.3212282900938	-0.40365154780645	0.112400401585706	-3.59119311062838	0.000329167618571758	0.0011760722201459
INT40712	739.094071828181	0.397120465856162	0.110669800600219	3.58833632754712	0.000332794810567797	0.0011883277102039
INT78488	47.7440637315026	1.18788746743683	0.331117389497043	3.58751157479585	0.000333848917069381	0.00119068173793343
INT75030	8.05438553179198	-0.442668654138482	0.123391039197464	-3.58752675249031	0.000333829490456341	0.00119068173793343
INT105363	28.3364601526934	0.38116678674815	0.106285190378826	3.58626432703915	0.000335448945564262	0.00119568120017616
INT98472	21.6618954128968	-0.689564372166478	0.192344616118663	-3.58504639267401	0.00033701829123111	0.0012005654544683
INT95240	100.73213060852	0.584706739092502	0.16314133217149	3.58405029130124	0.000338306902060249	0.0012044444665439
INT29286	209.874627509795	0.388828993163204	0.108503825843874	3.58355099591318	0.000338954550749719	0.00120603828647289
INT78180	8.80847323889653	-0.683691179118059	0.190836255858716	-3.58260633463814	0.00034018306946964	0.0012096958089454
INT57311	794.931884749107	0.369202735501381	0.103106483717842	3.58079067570308	0.000342556014734936	0.00121741621972092
INT149756	16.5069868999446	-0.339885146209777	0.0949560165742481	-3.57939558199573	0.000344389819776318	0.00122321260487101
INT31124	13.2054649516004	0.399954334880981	0.111781018874708	3.57801654437663	0.000346211541756994	0.00122823635784496
INT91790	20.7750889759956	0.521218532515979	0.145670349347066	3.57806880296659	0.000346142343649168	0.00122823635784496
INT83280	23.2413181552849	-0.350822984570485	0.0980938263323074	-3.57640228429891	0.000348355445412968	0.00123511563273698
INT48886	155.992358723867	-0.437791614440482	0.122431469138841	-3.57580953262933	0.00034914579305846	0.00123719052757672
INT96231	16.1372384502616	0.363882885274628	0.101789513822412	3.57485630503629	0.000350420300834192	0.00124097758915503
INT51794	6.02678980247346	0.910848416714496	0.254910122249786	3.5732139966649	0.000352626352663913	0.0012480572376268
INT108262	65.8568032745255	0.328628082705318	0.0920176192445129	3.57136041340164	0.000355131802608992	0.00125618762553363
INT24417	61.2950239883312	-0.361072791575819	0.101161035445704	-3.56928722590643	0.000357953806457547	0.00126455340440312
INT28581	5.11832572401143	0.824573664164471	0.231021259935503	3.56925446772595	0.000357998564424199	0.00126455340440312
INT24996	23.3396042119812	-0.497303808166823	0.13933352010592	-3.56916130295695	0.000358125885378964	0.00126455340440312
INT20740	23.4965631339029	-0.363714075507924	0.101914392266396	-3.5688195496197	0.000358593295414446	0.00126546294010797
INT71086	32.8298785783772	0.774958763510004	0.217275297614459	3.56671362100775	0.000361486148973798	0.0012749257102111
INT121606	15.9209796471541	-0.356964667304553	0.100182066479879	-3.56315935423681	0.000366418090839814	0.00129156487776442
INT29880	4.16303166376903	-0.662823959164968	0.186029649955857	-3.56300170065497	0.000366638303258913	0.00129158621901548
INT44667	9.94295688748998	0.43319865834259	0.12162160070747	3.56185624776095	0.000368242005034575	0.00129647841935991
INT21484	21.7522083455608	0.418567812907931	0.117551748809964	3.56071106678809	0.000369851880137802	0.00130138663308698
INT93409	67.5274751735237	-0.411640810521035	0.115619763179473	-3.56029799059577	0.000370434188314558	0.00130233252215857
INT51332	4.85829482031481	0.956229082410192	0.268587523314752	3.5602140807174	0.000370552579675693	0.00130233252215857
INT133661	12.8712252328104	0.685214824637107	0.1924736288383	3.56004523202898	0.000370790921369941	0.00130241120954113
INT106209	21.3790551298311	-0.432316199603272	0.121520076366226	-3.55757017713187	0.00037430112251156	0.00131336016968597
INT104742	62.9009229934163	0.459104474206965	0.129051093185521	3.55754037315258	0.000374343580117756	0.00131336016968597
INT142998	11.2378988995	0.500752383569226	0.140787025994221	3.55680773873141	0.000375388679632218	0.00131626112026855
INT54352	15.486117974273	-0.305823460963124	0.0860234068324858	-3.55511914982229	0.000377807839980485	0.00132397390059402
INT39331	26.7474527842418	0.499286106434414	0.140471907022855	3.55434846024537	0.000378916806359612	0.00132708900067063
INT64939	43.6764208272349	-0.552455617040046	0.155479049229068	-3.5532479763631	0.000380505597758993	0.0013318800116567
INT117104	3.74272143943568	0.846085234725611	0.238140989756174	3.55287527607866	0.000381045082825148	0.00133299471839818
INT30856	4.00101306197268	0.812762706683836	0.228910462803193	3.55057037031379	0.000384397356362919	0.00134394229346363
INT35074	16.2202481262667	0.401190455967217	0.113009292801043	3.55006606999592	0.000385134480472628	0.00134573931154717
INT102736	32.1714497061486	0.37275420479316	0.105088368191948	3.54705483781334	0.000389563494608153	0.00136042700404272
INT143315	8.87050454681479	0.484376699589417	0.136618757757926	3.54546262562044	0.000391924562512456	0.00136788022946332
INT103613	9.21934390717742	-0.591573278785441	0.166876830654516	-3.54496952312194	0.000392658484395584	0.00136964911474249
INT104005	20.7885258681238	0.485049802040433	0.136871648776108	3.54382961247051	0.000394360018549632	0.00137478917449296
INT49340	32.5239989131206	0.355340204499173	0.100285389903394	3.54328985350184	0.000395168113012843	0.00137681045036421
INT84086	108.499016126959	0.428836474301475	0.121033064312034	3.54313490069042	0.000395400384662729	0.00137682431864949
INT75182	14.5896861306952	0.304752806173031	0.0860804368364659	3.54032597153282	0.000399633100412984	0.0013907600857419
INT70184	21.2333586271521	-0.490156139275619	0.138460957580903	-3.54003141274839	0.000400079408714678	0.00139151033100244
INT97884	11.9128992559043	0.616553395869053	0.174181359443976	3.53972088538763	0.000400550416401073	0.00139234556848119
INT64940	61.5291475824993	-0.430099841821218	0.121545548594195	-3.5385898274004	0.000402270387846054	0.00139751884164721
INT29149	15.0969354403092	-0.353101154629525	0.0998125242650647	-3.53764376995236	0.000403714330217759	0.00140150221126206
INT52960	54.1876277209065	-0.325471765249828	0.0920052611034227	-3.53753428169685	0.000403881751479598	0.00140150221126206
INT30810	5.8865390308545	-0.782658948646567	0.221286286623416	-3.53686150456531	0.000404911936600348	0.00140426905672036
INT47403	29.649591413526	0.362645868589026	0.102537795620339	3.53670435759878	0.000405152920143967	0.00140429727665992
INT16216	14.4662771938732	-0.390301102130614	0.110365905659651	-3.53642820939859	0.000405576715675903	0.00140495874338964
INT86827	187.795883447919	0.386496807026312	0.109294899064886	3.53627488870141	0.000405812190637148	0.0014049674636812
INT143875	13.9198926855472	-0.402576669988361	0.113878160555737	-3.53515255272605	0.000407539804140141	0.0014101391616576
INT101131	26.2768728027117	-0.666728169306339	0.188612199935222	-3.5349153953738	0.000407905738952338	0.00141059605024171
INT150900	13.6869455911591	0.425509456088313	0.120435168188029	3.53309969579638	0.000410717558146657	0.00141950578405873
INT44070	1.93581466188347	-0.642465103491963	0.182091431623421	-3.52825554593162	0.000418308112825643	0.00144408484742499
INT52877	37.8365779432716	0.345928387170428	0.0980432833198432	3.52832315949597	0.000418201269910894	0.00144408484742499
INT14727	24.8787324722018	0.548257091476337	0.155412525653672	3.52775356535996	0.000419102139766536	0.00144599828657436
INT121240	120.05547413974	0.305020309870542	0.0864694675388579	3.52749147823156	0.000419517265161265	0.0014466029881004
INT41962	15.8620342069894	0.42728060395232	0.121214625694594	3.52499214928794	0.000423495342059709	0.00145948594740692
INT18068	7.44228172524729	1.01465004606112	0.288176916318854	3.52092755735666	0.000430040084650707	0.00148119460338573
INT64082	10.7738912810439	0.5844066929783	0.165992917904803	3.52067245009487	0.000430453987679043	0.00148177397242712
INT25273	7.50882387956709	0.601289172643966	0.1708319998799	3.51976897224578	0.000431922843434581	0.00148598212707014
INT121001	10.9850910181509	-0.370350951713057	0.10524166879823	-3.5190524432209	0.000433091087452204	0.00148915185200926
INT91818	30.664048790196	0.408579308017262	0.116147741821905	3.5177550730496	0.000435213856714651	0.00149559815945644
INT138112	30.5047621166633	0.631266292001161	0.179564111407788	3.51554821869479	0.000438847060943025	0.00150722472924111
INT116818	58.2800861701899	0.483859460055198	0.137661105265487	3.51485961936778	0.000439986503490222	0.00150958431362726
INT37959	8.27861915822771	-0.364096358379696	0.103588595462381	-3.51483053471771	0.000440034691320961	0.00150958431362726
INT90557	16.8137492697132	0.376828582489516	0.107232491325431	3.51412690157416	0.00044120198230842	0.00151272834298015
INT57196	32.8719371185555	-0.445644902120617	0.126845443960808	-3.51329057004452	0.000442593172368255	0.00151663603554145
INT60340	6.61903878869994	0.810234678006398	0.230662538156101	3.51264095367784	0.000443676596597744	0.00151948526637194
INT60633	129.675029260886	0.528337737788202	0.150452272914964	3.51166338368859	0.000445311645249392	0.00152421937145237
INT87081	73.0711360653471	0.362313880322838	0.103215718773362	3.51025875349855	0.000447670827613469	0.00153142527585753
INT34995	107.958685579943	0.470854589860147	0.134224013425048	3.50797579244698	0.000451530134764305	0.00154287719136744
INT146325	26.6242576819732	-0.375745917781702	0.107111457527305	-3.50798996163334	0.000451506086528795	0.00154287719136744
INT147831	53.4001093752054	0.37535241621112	0.107016682807303	3.50741965051364	0.000452474975100519	0.00154523022357374
INT31250	16.8822617943061	0.487046205438034	0.13888544092774	3.50681973707696	0.00045349624812886	0.00154784146715628
INT27283	90.4461451060405	0.365960747691424	0.10438001437358	3.50604231938152	0.000454822898747986	0.0015514914606047
INT117050	51.2230596471583	0.367864855821061	0.10492802522088	3.50587800586815	0.000455103760307708	0.00155157194935884
INT149896	46.2242071324945	-0.511699158647501	0.14600932133125	-3.5045650098367	0.000457353888975633	0.00155836231887686
INT77581	45.7971707813337	0.413623234539019	0.118048519051345	3.50384094491788	0.000458599181791418	0.00156172313121629
INT17886	366.410344844847	-0.375703722563922	0.107255820440208	-3.50287491179434	0.000460265553813918	0.00156651329291859
INT98671	16.8250376062518	0.474136972590381	0.135372073859622	3.50247254896937	0.000460961280299649	0.00156799632345583
INT107598	62.4689003566697	-0.457853196679828	0.130850422060385	-3.49905785147974	0.000466905265439254	0.00158731998639467
INT32533	6.82926265854786	0.690892269930443	0.197925690226761	3.49066495177506	0.000481820077339997	0.0016361156209654
INT85667	40.3687967176139	0.366514827254829	0.104994547589352	3.49079867164454	0.000481579002667594	0.0016361156209654
INT107786	73.8490327466043	0.345168876774135	0.0988873765682003	3.49052516866074	0.000482072203358566	0.0016361156209654
INT79430	21.4899860245059	0.613052302710772	0.175830149813162	3.48661650668105	0.00048917226100261	0.00165861692479346
INT46023	12.0810756935058	0.455689806312851	0.130698489964561	3.48657284744768	0.000489252115603972	0.00165861692479346
INT81417	6.18374705518378	-0.487064670829138	0.139704590413397	-3.48638988445458	0.000489586894965727	0.00165881941771814
INT36016	56.993141842687	0.542762571118318	0.155863109008878	3.48230299375975	0.000497120857115824	0.00168340027471394
INT86783	20.1358317804579	0.389284774298734	0.111820059956758	3.48135007662555	0.000498892981430842	0.00168750620920326
INT117201	59.4279610175098	-0.438259453838848	0.125884167065499	-3.48145016212258	0.000498706577623742	0.00168750620920326
INT96655	32.0599296558136	0.410685246541982	0.118013809499412	3.47997618485511	0.00050145835550708	0.00169523281505785
INT121090	6.28829612486568	-0.584632697241852	0.168065150446383	-3.47860752624241	0.000504026182544333	0.00170295905149853
INT70235	7.27334772898433	0.419031874926134	0.120514951943179	3.47701150910886	0.00050703605233104	0.00171216933460722
INT149753	27.6555406288868	-0.339351142391469	0.0976421499176178	-3.47545750147641	0.000509982791042236	0.00172115624665681
INT116492	34.8744473272865	0.355549240800693	0.102339767438555	3.47420411145809	0.000512371115316501	0.00172824955060057
INT91815	44.9238739931856	0.404516060352662	0.116483677509894	3.47272741554974	0.00051519832380287	0.00173681447224992
INT77933	22.0402471357788	0.298556528385822	0.086021863190412	3.47070520577959	0.000519093541611637	0.00174896823992167
INT69825	10.0016908741775	-0.365494492363138	0.105322409922963	-3.47024429682607	0.000519985185701082	0.00175099422387673
INT23369	23.1563825635699	-0.505157404535008	0.145738958827133	-3.46617958986654	0.000527910532890435	0.00177668996867311
INT34279	33.59103758979	0.453227635978016	0.130868322549467	3.46323409018024	0.000533723840100724	0.00179525291670244
INT83202	21.441069999694	0.419742296524384	0.121210846725739	3.46291035714094	0.000534366392638672	0.00179615169874374
INT14610	75.271670671532	0.405707516908172	0.117161713385761	3.46279945200495	0.000534586685333279	0.00179615169874374
INT20970	10.210456257178	0.723161396375316	0.208918029305837	3.46145997441261	0.000537254003014295	0.0018041085145764
INT100001	42.4347858948896	-0.32553371565067	0.0940682398459461	-3.46061238292319	0.000538948222317279	0.00180879061146105
INT121918	68.1403214016188	0.343889026881667	0.0994923342366366	3.45643741822106	0.000547366291989824	0.00183602119409935
INT89030	162.332147045319	0.477601615301525	0.138229869340348	3.45512599831502	0.000550035712872008	0.00184292521351727
INT47735	27.672800622006	-0.464400550879502	0.134404548062468	-3.45524431705735	0.000549794375971495	0.00184292521351727
INT103459	14.384483170823	0.463541844277246	0.134257741661964	3.45262655649577	0.000555156988407536	0.00185905152531141
INT58551	218.78189780449	0.326676738556326	0.0946937000590539	3.44982547257738	0.000560949079878616	0.00187740505035956
INT85724	26.6493976551677	-0.396386388923299	0.114919489350355	-3.44925296104333	0.000562139827393991	0.00188034681032344
INT23102	38.6439344296411	0.398809930887204	0.115694865525301	3.44708409553396	0.000566672162057974	0.00189445665707962
INT67161	75.0937985835544	0.29778989622957	0.0864113257521295	3.44619057325632	0.000568549257902925	0.00189967898859421
INT54448	23.9741230358611	-0.265061890050739	0.0769343633967581	-3.44529906205617	0.000570427898321711	0.00190490069478308
INT61525	28.418453499162	0.316703329230616	0.0919357481244678	3.44483332861821	0.000571411614017577	0.00190712974219148
INT95272	28.0027131058483	0.327942104300295	0.0952196742507885	3.44405824616207	0.000573052235211462	0.00190943537600018
INT73929	15.3497413674937	-0.387345406828316	0.112461623990285	-3.44424518413299	0.000572656141717532	0.00190943537600018
INT146324	1433.596634475	-0.29317401437475	0.0851215488910619	-3.44418091768928	0.000572792283897753	0.00190943537600018
INT53512	55.3902086626077	-0.324160257602522	0.0941402673308003	-3.4433751549	0.000574501773337331	0.00191320827995441
INT69533	13.5582930765157	0.434338558623891	0.126164709073107	3.44263115902095	0.000576084436579274	0.00191742010872495
INT129928	43.4056931236175	0.409320458789475	0.118914873538281	3.44213004320025	0.000577152720889115	0.00191991619397808
INT88637	22.1413155203663	0.359905993313408	0.104573407799812	3.44165883933312	0.000578158920944974	0.00192220311588707
INT71060	67.5976798613213	0.545668912153299	0.158558117482392	3.44144418978674	0.000578617820896074	0.00192266891340177
INT61697	7.95376631472505	-0.589126675104174	0.171269894261827	-3.43975616755828	0.000582238486881969	0.00193363453435306
INT35328	16.4629119051957	0.361919029681954	0.1052566429349	3.43844359453679	0.000585068411450393	0.00194196345044431
INT55276	23.1908638424988	-0.343715656345157	0.0999803041722295	-3.43783367325089	0.000586387762638322	0.00194527205526497
INT71000	27.6292546988048	-0.341224656414217	0.0992809824149653	-3.43695890304548	0.000588284857319654	0.00195049256431822
INT75034	26.7515638481754	-0.524791039358292	0.15271478183702	-3.43641285437816	0.000589471955675746	0.00195335459597826
INT26905	222.101708497229	-0.371233958581057	0.108071053988644	-3.43509149656359	0.000592353793033078	0.00196182631838687
INT22992	58.4626285879067	-0.416831821429665	0.121372571708645	-3.43431646509288	0.00059405020741338	0.0019663648742646
INT148475	15.5351645339392	0.318823967284233	0.0928849046910982	3.43246266273865	0.000598126232942845	0.00197768602570082
INT96838	4.1544566548245	0.720088300649366	0.209779475122819	3.43259654085691	0.000597831000194829	0.00197768602570082
INT122050	8.01988586706804	-0.498661345629016	0.145330098710875	-3.43123241539297	0.000600845578054443	0.00198558886643635
INT81526	17.7434901131919	0.366499929903815	0.106846297676547	3.43016031321283	0.000603224737010685	0.00199235946818809
INT58651	22.4960371192269	0.486274545757239	0.141776285579444	3.42987223688234	0.000603865515368477	0.00199338419441012
INT30070	18.032687675794	-0.361327442548628	0.105375888851833	-3.42893850277916	0.000605946810073797	0.00199916040019424
INT100852	217.041501289439	0.271034089116641	0.0791224967881935	3.42549970133253	0.000613669608805083	0.00202353275598877
INT12804	66.5014706806718	0.287498284361717	0.0839621163412077	3.42414289789187	0.00061674181460165	0.00203255184910522
INT43598	17.6198460226727	0.439266635977977	0.128321762707732	3.42316553879064	0.000618963706657269	0.00203876030303112
INT146466	17.3305906178282	0.339815914246093	0.0993664692167089	3.41982478520985	0.000626614816676988	0.00206283513066535
INT66375	4.26622381231013	0.660079545129487	0.193090885416389	3.41849147206542	0.000629692910431661	0.00207183739378797
INT21097	8.55426659069434	0.454632604227123	0.133003857838266	3.41819110826065	0.00063038827050393	0.00207299436172803
INT82554	66.268578813757	0.542531828418664	0.158823445189818	3.41594295332316	0.000635615610168141	0.00208904509260167
INT147605	14.5748506552607	0.399298096199786	0.116951250607433	3.41422681780546	0.000639633021781439	0.00210110389671234
INT104655	64.9545443511126	-0.325545347308558	0.0953692058811335	-3.41352687485216	0.000641278333959886	0.00210536180300058
INT138355	19.4500291757667	0.351557331769668	0.103052313397628	3.41144531528548	0.000646194616079397	0.00212034805744007
INT47267	41.0907053336673	0.32826900414645	0.0962924660493076	3.40908294921387	0.000651816570481255	0.00213763226567289
INT34260	17.3477388905899	-0.442458812863379	0.129807560805899	-3.40857504845182	0.000653031197765824	0.00214045171398135
INT108695	117.748441352048	-0.27377428777893	0.0803383095113881	-3.40776759486235	0.000654966529278067	0.00214562908097557
INT122042	103.350419664385	-0.361592911048903	0.106130831932495	-3.40704868194093	0.000656694130733772	0.00215012068537209
INT138072	77.09846867182	0.424675425858467	0.124668260391752	3.4064438255895	0.00065815092714279	0.00215372123798056
INT113647	29.7824191597237	-0.353005065632823	0.103646478971361	-3.40585680416953	0.000659567641171214	0.00215718679170477
INT86392	13.7591597202189	0.37191749745166	0.109215168567045	3.40536486214686	0.000660757074560432	0.00215990564589375
INT32692	39.0374948708281	-0.382191170193528	0.112304525206754	-3.40316803343328	0.000666093018798653	0.00217616847040882
INT49995	36.6105019584902	0.477794843967309	0.140463594940937	3.40155642583557	0.000670032948531187	0.00218785528564786
INT44712	42.5977632918541	0.491800963855989	0.144627794977128	3.40045953085134	0.000672726930186348	0.0021954632662088
INT18495	18.0304000427199	0.476039987045151	0.140005573080417	3.40015026953049	0.000673488295951074	0.00219675928225037
INT67274	236.378843290531	0.309166654621757	0.0909960453487839	3.39758341625435	0.000679838580723447	0.00221627377315844
INT82177	11.9897698411315	-0.621879116020976	0.183055086324975	-3.39722390951194	0.000680732415630842	0.00221679114399007
INT143158	13.8711537654695	0.628652582812121	0.185045927395058	3.39727867379646	0.000680596185717526	0.00221679114399007
INT64938	24.2813352760713	-0.365534835748293	0.107645490558813	-3.39572827297006	0.000684462727666812	0.00222773594741422
INT117093	133.988138158441	0.372925784922827	0.109852270774287	3.3947935922879	0.000686803581116152	0.00223409964459616
INT76695	10.0268597565378	-0.3665521256141	0.10797929353978	-3.39465200778573	0.000687158819553289	0.00223409964459616
INT21161	6.43416938237698	0.433358504532306	0.127675116879078	3.39422837531249	0.000688222742415069	0.00223584910968726
INT45248	15.2926505478778	0.378224349830068	0.111434431405844	3.39414259182224	0.000688438367880824	0.00223584910968726
INT130249	6.65104789816361	0.474749978550531	0.139923142637973	3.39293393215777	0.000691483138685644	0.00224373217775719
INT40606	24.529521168937	0.355157200896398	0.104677089471839	3.3928837980535	0.000691609702943229	0.00224373217775719
INT19212	25.1948805533429	0.577165602995372	0.170137318719132	3.39235158600434	0.00069295460792878	0.00224688668839703
INT96890	49.8071449839756	-0.453277536443657	0.133684983244958	-3.39063913867642	0.00069729848961638	0.00225975668504911
INT82175	13.9402128932287	-0.623186540993895	0.183957793777465	-3.38766044208906	0.000704914749880789	0.00228195097334059
INT77930	4.7787564042707	0.665397725745552	0.196418395859185	3.3876548214078	0.000704929194250342	0.00228195097334059
INT152382	71.0457204458545	-0.42454706529429	0.125326899044657	-3.3875175124457	0.000705282144637186	0.00228195097334059
INT79235	17.2444942865538	0.339426810786836	0.100246320982087	3.38592785711795	0.000709380300056121	0.00229397994082492
INT53001	93.7061139842886	-0.431284329013661	0.127462774634463	-3.38361007949572	0.000715395229309427	0.00231219111895239
INT43419	16.2575146094871	-0.382494018429114	0.113077203467423	-3.38259177535558	0.000718052812330356	0.00231953749928462
INT61701	77.3100585226732	-0.499826097337139	0.14784180006425	-3.38081717836174	0.000722706109619379	0.00233331935070368
INT145022	9.79189374825835	0.433239363333026	0.12816720627623	3.38026688667377	0.000724154749411177	0.00233674547549428
INT138590	13.6786618557042	0.323812014326583	0.095900542035447	3.37653998041945	0.000734037032236726	0.00236736756225652
INT28823	7.44667504564561	0.398738966258377	0.118145668424877	3.37497744584615	0.000738217406455455	0.00237957732674123
INT27858	3.47176057848852	0.630744986511531	0.186948169349967	3.37390298447253	0.000741104818259567	0.00238760852506594
INT36017	50.6128978729687	0.462683198087692	0.137150034692602	3.37355509333056	0.000742041955542849	0.00238935132614999
INT101766	19.8745469241081	0.477390075275783	0.141556017553683	3.3724463539301	0.000745035988254737	0.00239771187041853
INT79875	21.0077514257825	0.381148421291355	0.113030203478946	3.37209356048227	0.000745991019827129	0.00239950498164129
INT70696	4.88742316259062	0.872860637538647	0.258983749292174	3.37032975977934	0.000750782801084015	0.00241363063610751
INT59270	106.197141680779	-0.265126976005171	0.0786839819238962	-3.36951650796733	0.000753001805784198	0.00241947463542062
INT132484	34.7496386865545	-0.263664883514877	0.0782836643272808	-3.36807028363634	0.000756962964577845	0.00243027974324284
INT14994	18.5794722722588	-0.303132385257791	0.0900038193720618	-3.36799468481098	0.000757170558373952	0.00243027974324284
INT62494	28.5376683750387	-0.248974947566853	0.0739563637838727	-3.36651147823394	0.000761254140464672	0.00244208708571406
INT40664	18.2869725956529	0.323953620130851	0.096235268574903	3.36626711732723	0.000761928876636743	0.00244295218234779
INT87087	9.76414644550657	0.417467653512583	0.12406339787643	3.36495421420256	0.000765563617802169	0.00245330190168166
INT99382	136.566136049561	-0.463058491323228	0.137764376918367	-3.36123533297447	0.000775946821978136	0.00248525506285191
INT41383	22.9369933606108	-0.524502861829075	0.156133446400788	-3.35932418018044	0.000781333517323445	0.00249985275489533
INT37582	50.3144181811754	0.327677647269185	0.0975408470820403	3.35938898494064	0.000781150294199946	0.00249985275489533
INT121255	17.0200137129076	0.345636805592776	0.102895068919917	3.35911923886057	0.000781913212490358	0.00250038100982468
INT80115	23.4444070702888	0.267065169399829	0.0795183980923917	3.35853306664363	0.00078357345862343	0.00250436223050234
INT19963	119.161461451457	0.543048236851824	0.161755626693656	3.35721389080509	0.000787321804708423	0.00251442971126694
INT38386	30.6267121936143	-0.287941383248526	0.0857700708693669	-3.35713122689473	0.000787557241681853	0.00251442971126694
INT19449	55.5640023722484	-0.494430909201701	0.147376638551114	-3.35487981041323	0.000793994734425028	0.0025336413985806
INT145251	45.9825156891057	-0.440290922860757	0.131287582114583	-3.35363722729303	0.000797568542998631	0.00254235511777206
INT48515	93.4763982505389	0.337864259082026	0.100745159329364	3.35365253607324	0.000797524422545522	0.00254235511777206
INT77060	7.18229720948831	0.430548716077255	0.128459165092501	3.35163875436388	0.000803347702373005	0.00255942419070871
INT31182	26.7288181833357	0.290303010018862	0.0866995372043827	3.34838015726095	0.000812854276174216	0.00258834431869414
INT26440	16.1835772123837	0.356513339683247	0.106503390409154	3.34743653055202	0.000815626623964651	0.00259580167236454
INT38641	46.5886412720218	-0.481080919265788	0.143743964477682	-3.34679039230536	0.000817530016898029	0.0026004870948903
INT107008	10.2301397403836	0.645279695564786	0.192909825203493	3.34498097691035	0.000822882141568743	0.00261613189024833
INT42684	9.46210354723687	0.48050618504901	0.143668716267691	3.34454290072242	0.00082418281916354	0.00261888650283209
INT84741	132.366538306625	-0.359399130354298	0.107492396045675	-3.34348422377323	0.000827333980354586	0.00262751513192128
INT85368	46.6363003746218	0.39321708663491	0.117749466216632	3.33943837937645	0.000839479730471413	0.0026646853970911
INT100099	37.010485500165	0.342257155276022	0.102512746493468	3.33867901293457	0.000841777725140315	0.00267057415061612
INT66336	11.2182749646359	0.433540975424258	0.129937963821029	3.33652277344749	0.000848334781363188	0.0026899616542594
INT105980	22.3992069982769	-0.632258614857005	0.189593399105511	-3.33481343675444	0.00085356644698527	0.00270494446727151
INT94167	17.6994256492039	0.545480450644805	0.163577743395969	3.33468624349691	0.000853956933457961	0.00270494446727151
INT64743	1.91559905603907	-0.639385322639243	0.191769332864931	-3.33413749261765	0.000855643512240514	0.00270886405371262
INT17988	99.1494797522092	-0.392996835273945	0.117892036801717	-3.33353164416801	0.000857509167261335	0.00271192332865921
INT59423	82.4576543983837	-0.209254243637493	0.0627704005490573	-3.33364518637974	0.000857159237396632	0.00271192332865921
INT24104	21.0486244508116	0.417618698721999	0.125362005624204	3.33130198932752	0.00086440772173204	0.00273230763614567
INT59811	2.11012755649284	-0.564841203016578	0.169626860049606	-3.32990425485324	0.00086875851793146	0.0027446215933183
INT53873	20.648957239538	-0.366637722067672	0.110122414987102	-3.32936507168513	0.000870442280000747	0.00274850125166728
INT138266	73.6325938857473	0.453998410486245	0.13637147077111	3.32913041062854	0.000871176024481473	0.00274937865183033
INT89681	54.4329170021822	-0.267133391591523	0.0802463228428392	-3.32891753949522	0.000871842131673665	0.00275004178667567
INT23716	17.1609349682136	0.436767612402125	0.131253460168582	3.32766550947411	0.000875769496210036	0.00276098579803593
INT122432	14.8371060420276	-0.397992599348134	0.119610758170405	-3.32739801532843	0.000876610694845973	0.00276219388746921
INT21377	31.8674270193537	0.434692837488495	0.130652033505953	3.32710349639286	0.000877537745739077	0.00276367109376103
INT61700	683.818355994084	-0.665807350785532	0.200272886195723	-3.32450070218118	0.000885770104091419	0.00278814170030028
INT56339	84.6877330206985	-0.44776065960937	0.134769347532559	-3.32242210715752	0.000892395830925509	0.00280753221508177
INT64697	10.7134571480486	0.378578377693785	0.113967544781357	3.32180866421293	0.000894360002855447	0.0028122446179464
INT45534	26.0815005862202	0.47934493764989	0.144361770191312	3.32044236514037	0.00089874914168709	0.00282457325352519
INT100081	3.92810119435512	0.668809942569667	0.201527311155023	3.31870622763974	0.000904355162966749	0.00284071145200649
INT34165	72.8562628564924	0.519643277430564	0.156608417540484	3.31810566501787	0.000906301923457789	0.00284534456031959
INT31515	48.6956936375968	-0.403136920146241	0.121541645867688	-3.31686244059178	0.000910344259279514	0.00285654850557479
INT116931	7.22229058339349	0.685700693333845	0.206760428658858	3.31640197199054	0.000911845705527801	0.00285977194489764
INT61898	109.137905773395	0.375859424876563	0.113351489963567	3.31587546839806	0.000913565283527816	0.00286367579259681
INT94414	15.2283922337091	0.442469499244519	0.133448601937538	3.31565481256686	0.000914286845938617	0.00286444881447055
INT20918	37.0804004009857	-0.434371945019038	0.131112330782531	-3.31297554109923	0.000923090521258103	0.00289052904138506
INT101141	85.5767686214117	-0.42583037694246	0.128655016024558	-3.30986221991667	0.000933419056852739	0.00291996587194315
INT15302	12.4874924970067	0.435522997750605	0.131587430111176	3.30976140640971	0.000933755291461139	0.00291996587194315
INT20579	19.0819900069919	0.437540353978543	0.13219920243242	3.30970494471942	0.000933943652292877	0.00291996587194315
INT7954	8.10281642054732	-0.698404492426063	0.211075655680791	-3.30878750642025	0.000937009239189414	0.00292803249821314
INT43420	16.2644575510366	-0.291209481436767	0.0880461402019228	-3.30746448133802	0.000941446497550288	0.00294037484553381
INT48897	4.01792579663895	0.586160294577199	0.177270607091318	3.30658479820768	0.000944407609176317	0.00294809642388321
INT47894	21.7955762303361	0.416557145832686	0.12602064660665	3.30546745354268	0.000948181155036906	0.0029583448246392
INT133633	32.0199441576377	0.463458458452737	0.140357816027638	3.30197826932186	0.000960055076769959	0.00299384289968957
INT66171	18.6154225348727	-0.329641441672805	0.099879562524229	-3.30038932231846	0.000965507876973272	0.00300929095918646
INT35364	29.1117823861094	0.389309246432937	0.117996701214382	3.29932313722587	0.00096918277641555	0.00301822261461338
INT99698	11.9237082994072	0.539405710677862	0.163492559647472	3.29926763542601	0.000969374432847972	0.00301822261461338
INT119731	133.449964530427	0.410229789949016	0.124352019402875	3.29893950994037	0.000970508219004974	0.00302019353396233
INT61330	96.8071804430988	-0.361678768131081	0.109668433318963	-3.29792956081687	0.000974005651445769	0.0030295142258223
INT46279	55.8334800491667	-0.611142702640878	0.185388066692375	-3.29655901560796	0.000978770488662648	0.00304276536965177
INT54798	24.0552118718975	0.548153808377081	0.16633250733653	3.29553024333382	0.000982361289980902	0.0030523549406877
INT94143	8.10767676617881	0.422715301887837	0.128351694082819	3.29341427792203	0.000989785180098233	0.00307383852789518
INT82495	11.7661244470213	0.471259656001548	0.143109497561732	3.29300056272132	0.000991242762212899	0.00307678080231909
INT77561	13.6847602227422	0.318084927647586	0.0966007176851881	3.2927801704765	0.000992020048980735	0.00307760952438416
INT23711	17.8575509847215	0.387901011646166	0.117842327330709	3.29169510168934	0.000995855141141678	0.00308791894921617
INT35920	4.60909411844533	-0.564403871714935	0.171523177581806	-3.29053997058648	0.000999952944242754	0.00309878607671014
INT74725	6.50603364601814	-0.390371747592281	0.118638962182096	-3.29041775494554	0.0010003874135889	0.00309878607671014
INT121147	19.9419261808618	-0.366703202423669	0.111473245476973	-3.28960730312117	0.00100327294648513	0.00310612892210053
INT121602	10.2323990600213	-0.296526696967633	0.0901996440889406	-3.28744863644079	0.00101099629859863	0.003128434416033
INT79893	22.738852754518	0.428267953845827	0.130403557940413	3.28417384164872	0.00102281810425092	0.00316339281371143
INT118282	21.0503351243362	0.3993865185635	0.121646566457916	3.28317132322571	0.00102646263193803	0.00317282364801659
INT20154	128.977785717943	0.724357870421521	0.220635927391115	3.28304587102657	0.00102691954251839	0.00317282364801659
INT51001	27.0829719368725	-0.320939632741362	0.0977668451255809	-3.28270419618345	0.00102816491415102	0.00317504485265992
INT91945	8.84567627625334	0.574122252069832	0.17491203595969	3.28234846115531	0.00102946301888069	0.00317742654394545
INT88139	65.4596651754561	0.375258095089271	0.114358966452332	3.28140509424496	0.00103291278595131	0.003186443484436
INT53150	28.4476745861754	-0.446482226358612	0.136079665591234	-3.28103559351614	0.00103426691427425	0.00318898965234561
INT104734	46.4985996149188	-0.350615154388721	0.106888554709083	-3.28019361233748	0.00103735870519837	0.00319688827340388
INT23440	42.7135271603755	-0.424816629834538	0.129575895646073	-3.27851586683137	0.00104354497475054	0.00321431038954061
INT8864	45.7689134312321	0.373576915123182	0.113995613615694	3.2771165773325	0.00104873059643684	0.00322698685056663
INT80321	25.1284652728488	0.412347499177015	0.125822055115074	3.27722750037656	0.00104831865866063	0.00322698685056663
INT16236	14.7439207140769	0.385661580289825	0.117695529789398	3.27677339130825	0.00105000604397191	0.00322926387108341
INT109393	7.25008517527109	-0.493664750561153	0.150721770337775	-3.27533805803121	0.00105535601570453	0.00324406326743833
INT58482	12.1457196080711	0.476364105544322	0.145718549179793	3.26906978024167	0.00107901687594844	0.00331341689350562
INT99272	12.1104278583429	-0.409501577718099	0.125262315447824	-3.26915222869779	0.00107870249864338	0.00331341689350562
INT99248	24.3711916319832	0.422738526084569	0.12934758162619	3.26823679863043	0.00108219780506978	0.0033214936195297
INT44398	53.1778492400398	-0.319667949287374	0.0978494362591829	-3.26693705664936	0.00108717849395246	0.00333508316227227
INT99270	13.9032771334859	-0.31640591403876	0.0969594895473471	-3.26327949451768	0.00110130849296757	0.00337671150029863
INT100610	3.4979359468233	0.635291450709401	0.194761341576234	3.26189707653423	0.00110669317176797	0.00339149721490477
INT137825	31.3941708971484	-0.418509709497676	0.128316937728966	-3.26153130603586	0.00110812195765178	0.00339415110543315
INT42758	399.390103223957	0.296998770598343	0.0910736934567913	3.26108187035645	0.0011098798949769	0.00339780997289627
INT55466	4.10888000099125	-0.570812569981244	0.17507422873547	-3.26040316786841	0.00111253948188719	0.00340422405644934
INT20252	8.12095324769799	0.361568051668961	0.110915764811224	3.25984365057882	0.00111473645571448	0.00340921681765418
INT101754	13.1847214595628	0.453428680603403	0.139224058286507	3.25682706124182	0.00112665052222084	0.00344390739965226
INT61086	52.7249624084168	0.49061861545861	0.150659950435947	3.25646340675783	0.00112809470528367	0.00344657505955716
INT67820	66.4110383886243	0.429290078249304	0.131833457580978	3.25630599489978	0.00112872036644362	0.00344674052152985
INT118633	70.3853743092246	0.347933803449371	0.106866152613363	3.25579049063534	0.00113077157518623	0.00345125676616808
INT92692	19.2710131543061	-0.257744123030603	0.0792268277357378	-3.25324300362388	0.00114095879809339	0.00348058801785596
INT60170	141.490798308724	0.338503699767376	0.104131097901942	3.25074551779083	0.00115102836440229	0.00350953087245207
INT104830	131.870416940246	0.327902577921128	0.100918932048723	3.24916813193009	0.00115743045244768	0.00352726784169376
INT87666	21.5370213271496	-0.283386800453007	0.0872568818899984	-3.24773008517841	0.00116329567081891	0.00354335161146911
INT37177	13.0747024465462	-0.278168117435872	0.0857040490531794	-3.24568232783575	0.00117169507029889	0.00356713425995589
INT12830	9.39384089303532	0.40308385460141	0.124202313672892	3.24538120652889	0.00117293491192906	0.00356910719164691
INT42584	30.9321155082196	0.713571667996721	0.21989177252453	3.24510398822275	0.00117407740665161	0.00357078206733023
INT102405	85.3847258651593	0.749196220861075	0.231048994277817	3.24258594244401	0.00118450217429032	0.00360067168001255
INT93979	220.641847284031	0.25289567869666	0.0780364271561559	3.24073881791897	0.00119220361875148	0.0036222569393905
INT144600	32.9791171353881	0.358117463225123	0.110540005707878	3.23970910741142	0.00119651697530608	0.0036335316606601
INT81527	6.68438146051343	0.422658123949528	0.130481011347736	3.23923090098629	0.00119852503368541	0.00363739065471939
INT91052	6.67100807144839	-0.49470222218298	0.152727383957738	-3.23911933383126	0.0011989939680952	0.00363739065471939
INT13976	11.5635231432854	0.360550364793664	0.111348459604168	3.23803639561232	0.00120355454448689	0.00364939037596803
INT47889	19.5672426592968	0.291303681947968	0.0899931838459128	3.2369527279615	0.0012081342290922	0.00366143594756534
INT22916	993.240476887386	-0.232040081766362	0.0717459853398654	-3.2341890722829	0.001219886679209	0.00369519666615244
INT150044	15.5640718436279	0.39495162364808	0.122136746652249	3.23368383777732	0.00122204657276174	0.00369820520902595
INT105001	30.9828137836611	0.458215585596436	0.141723345755567	3.23316940588412	0.00122424941414308	0.00369820520902595
INT102530	31.4356762916589	-0.299814562199102	0.0927411297129734	-3.23281119312439	0.00122578547717507	0.00369820520902595
INT78709	22.8879936583447	-0.328506820581641	0.101609315155957	-3.23303842839042	0.00122481085642049	0.00369820520902595
INT122993	7.92546555862228	-0.456545583184972	0.141217815334392	-3.23291775973103	0.00122532831976514	0.00369820520902595
INT64521	8.62607524715504	0.456549939815741	0.141218213985021	3.23293948374228	0.00122523514579916	0.00369820520902595
INT98989	10.6714162897711	0.419551524662454	0.129752467245654	3.23347627654847	0.00122293492677333	0.00369820520902595
INT51275	6.56532309433374	0.55980133945923	0.173118602971508	3.23362902571113	0.00122228110834656	0.00369820520902595
[truncated: 4,032 more rows]
