# Supplementary material for: Identification of Candidate mRNA Isoforms for Prostate Cancer-Risk SNPs Utilizing Iso-eQTL and sQTL Methods
Source: Int J Mol Sci. 2022 Oct 17;23(20):12406. doi: 10.3390/ijms232012406 (PMC9604153; doi:10.3390/ijms232012406)
Supplement: Supplementary file 1 [file ijms-23-12406-s001.zip › Supplementary Table S9_DE_Isoform_cis.csv]

	baseMean	log2FoldChange	lfcSE	stat	pvalue	padj
ENST00000285930.9	2664.86387850895	-4.00964198804498	0.165369657986046	-24.2465397635599	7.19191698979151e-130	3.35431008403876e-126
ENST00000603017.2	212.127088366162	-3.54585759734793	0.16934750699496	-20.9383513242593	2.39607989846969e-97	5.58765832323131e-94
ENST00000478253.6	419.890592083164	-1.45368145690826	0.0845935507177479	-17.1843059497357	3.48087811620304e-66	5.41160517799033e-63
ENST00000256594.7	1215.23106260867	-2.13056153966698	0.133185045509405	-15.9970027529595	1.34076289654925e-57	1.56332953737643e-54
ENST00000674895.1	5090.02288952658	1.47047237370402	0.0954517176246039	15.4054050602541	1.50542838803612e-53	1.40426360036009e-50
ENST00000522948.5	1219.38896692473	-1.31324540457922	0.0863540570644041	-15.2076862306514	3.14462346076763e-52	2.4444206368367e-49
ENST00000215957.10	1811.54076111627	-1.02264332646817	0.069649028726424	-14.6828081477637	8.30773833686881e-49	5.53532737187945e-46
ENST00000219207.10	371.763372944043	-2.17079375261024	0.150500775339599	-14.4238044469334	3.66566782808759e-47	2.13708434377506e-44
ENST00000298694.9	1041.85728415997	-1.53130190165589	0.109802481767098	-13.9459680419969	3.3290028333262e-44	1.66584118401897e-41
ENST00000382072.6	17109.1472482586	2.96845281572806	0.212930502079926	13.9409468663809	3.57170065184171e-44	1.66584118401897e-41
ENST00000310926.11	3564.93623518611	-1.81059144667207	0.130445084868113	-13.8801047851107	8.3621614440313e-44	3.54555645226927e-41
ENST00000335606.11	8282.5062766817	2.90022058454025	0.212000723969707	13.6802390587811	1.33253886115217e-42	5.17913437367811e-40
ENST00000407997.4	382.025388311013	-2.10157867210743	0.156793754856449	-13.4034590474061	5.77094905853504e-41	2.07043895453903e-38
ENST00000340623.4	271.234920960888	-2.49275402799969	0.18684797681215	-13.3410811855127	1.3350904308712e-40	4.44775840684521e-38
ENST00000298159.11	486.757307498366	-1.45796736095457	0.109435044665132	-13.3226734216257	1.70877150471662e-40	5.31314019866555e-38
ENST00000521770.1	3148.46560054417	-2.4469669617105	0.185059993532078	-13.2225605059602	6.50125103767478e-40	1.8951146774822e-37
ENST00000300571.7	1084.86714574199	-1.57166532448403	0.119130065548877	-13.1928520079526	9.64654666750955e-40	2.64655845042733e-37
ENST00000338380.2	3246.66645965518	-3.65857413071136	0.281567338470006	-12.9936027047437	1.33014994581361e-38	3.29540500486776e-36
ENST00000534751.2	281.410754561327	-1.02503596501331	0.0788920233353064	-12.9928974017652	1.3424677335439e-38	3.29540500486776e-36
ENST00000266058.9	827.727498703873	2.90998998172225	0.224107209578877	12.9848119888265	1.49204115487794e-38	3.47943997317535e-36
ENST00000306999.7	913.038532255501	-0.758902452007881	0.058478388765131	-12.9774856666433	1.6418227168497e-38	3.64641007208905e-36
ENST00000551446.6	398.674277698898	-1.06589272177587	0.0826408768520572	-12.8978873697579	4.6260616738747e-38	9.80725074861436e-36
ENST00000301904.4	1873.65485210187	-1.82954140337898	0.14211692788547	-12.8734938940798	6.34650075983975e-38	1.28695998016924e-35
ENST00000297354.7	524.418790249102	-2.37627343775189	0.185465482121709	-12.8124835444716	1.39594038059845e-37	2.71277747296298e-35
ENST00000334956.15	7405.71815419262	-0.977094115433516	0.0770068953048921	-12.6883977280856	6.85743104823226e-37	1.27932233635821e-34
ENST00000263080.3	199.200147960504	-1.69532462035425	0.134614734743989	-12.5939008354355	2.28115463832356e-36	4.09204047428503e-34
ENST00000566774.1	1094.5006797985	1.26548893803183	0.10072277615043	12.5640792122511	3.32726060638306e-36	5.74753461784096e-34
ENST00000409000.5	235.98584395392	1.69389658970905	0.134921316238474	12.554699560706	3.74600396458311e-36	6.23977231814844e-34
ENST00000382554.4	983.592244871016	-1.98498051484038	0.158442796252922	-12.5280578340195	5.24309389087553e-36	8.43234134725636e-34
ENST00000340160.7	1082.33220530097	-1.83951901953638	0.146964330251334	-12.5167720384293	6.04437011702466e-36	9.39698074193433e-34
ENST00000617275.5	1347.04377116768	-1.31815090708717	0.105360508405306	-12.5108631975886	6.51127816009972e-36	9.79632301248552e-34
ENST00000561976.5	622.85789302116	1.32217059180114	0.106020662595741	12.4708765200101	1.07635524722957e-35	1.5687877728371e-33
ENST00000354221.5	211.726381552387	-1.06737973936326	0.0864298287285515	-12.3496685700438	4.89125136896622e-35	6.91296860147226e-33
ENST00000389100.9	615.96258719641	-1.16934019147537	0.0948366346568738	-12.3300473040417	6.24100765042805e-35	8.56119402399895e-33
ENST00000374303.7	2583.98013838496	-0.585001744543668	0.0476562577604029	-12.2754444439349	1.22716072282688e-34	1.63527931750416e-32
ENST00000368656.7	194.976052491967	-1.0413081435478	0.085092390981371	-12.2373825854273	1.96260065056614e-34	2.54265817617791e-32
ENST00000480662.2	680.885305710167	1.71118042988205	0.140423738180679	12.1858344753672	3.69848115431417e-34	4.66208543343819e-32
ENST00000282369.7	1326.75846316927	1.61633306390951	0.132706912459663	12.1797202116416	3.98647061579875e-34	4.89286814528562e-32
ENST00000379440.9	5399.52149860289	-0.977373885709916	0.0811847935584985	-12.0388787464941	2.21951822922898e-33	2.65431615926256e-31
ENST00000265104.4	2193.72223669948	2.17551604913504	0.182537237444672	11.9182040858619	9.51372153600703e-33	1.10929993109842e-30
ENST00000469257.2	1526.50780601138	-0.757687864971906	0.0637296714292794	-11.8890910305839	1.3486632945138e-32	1.53418673307619e-30
ENST00000216133.10	4412.47924061633	-0.986246713286742	0.0835835122172775	-11.7995366206073	3.92466634957204e-32	4.35824853676285e-30
ENST00000373218.5	6396.8073839015	-0.708834143453705	0.0602865287978755	-11.7577534747478	6.4425741035482e-32	6.98794549277879e-30
ENST00000497831.1	749.510130722417	1.64210516707744	0.139874805969622	11.7398208754912	7.96549780073272e-32	8.44342766877668e-30
ENST00000054666.11	4050.0123021754	-0.53873783647793	0.0459020267193765	-11.7366895316305	8.26590297857765e-32	8.56714922046359e-30
ENST00000443402.6	24372.6471012328	1.91515748943404	0.165048719466628	11.6035889016472	3.95152057594555e-31	3.92125360983192e-29
ENST00000261401.8	3390.07282075214	-1.08412593721381	0.0934212055028034	-11.6047093524315	3.90010474445811e-31	3.92125360983192e-29
ENST00000222120.8	10057.6277094972	0.839160877934553	0.0723579934500257	11.5973486538723	4.25043137566186e-31	4.13000248668477e-29
ENST00000590278.1	1058.83900325197	2.02911066196726	0.175144996294004	11.5853190493729	4.89141949709441e-31	4.65583276213231e-29
ENST00000371753.5	2419.33751342062	-1.02423754856053	0.0884373413148231	-11.5815054289613	5.11399951264597e-31	4.77033874539616e-29
ENST00000397394.8	264.445543520473	-1.27179780722225	0.109902882619741	-11.5720150091296	5.71250754870858e-31	5.22414415826997e-29
ENST00000369722.8	1175.18042704747	-0.576374216654496	0.0500981656015843	-11.5048966311108	1.24638591591149e-30	1.11791229073292e-28
ENST00000217515.11	626.259644516846	-0.973906841349928	0.0846767308603161	-11.5014695472419	1.29688346620574e-30	1.14125745026105e-28
ENST00000537763.6	312.354983777875	1.05646001223533	0.0919865939648647	11.4849345616477	1.57054337345294e-30	1.35648412847861e-28
ENST00000237281.5	893.361534653506	-0.997045750908783	0.0870866470336118	-11.4488935430476	2.38166037826146e-30	2.01964800076571e-28
ENST00000375571.6	5662.31452372155	-0.515300695934929	0.045015772639593	-11.4471143272504	2.43104081093167e-30	2.02470970396166e-28
ENST00000238738.9	3487.02515543957	-0.71351376065042	0.0623908670012111	-11.4361892203961	2.75732648432597e-30	2.25617030226251e-28
ENST00000375766.8	4004.23882596212	-0.949650215582141	0.0831566739751356	-11.4200120108951	3.3218803591248e-30	2.6712499991307e-28
ENST00000526991.3	3908.92295948775	-0.633569139271468	0.0556242118340073	-11.3901683885814	4.68084255108719e-30	3.70024570479163e-28
ENST00000300006.9	843.28538336335	-1.35333977766719	0.119095857038891	-11.363449672521	6.35832780586497e-30	4.86151489943512e-28
ENST00000360304.8	20979.4650429515	-2.04674227734512	0.180108342712413	-11.3639504229587	6.32197483398088e-30	4.86151489943512e-28
ENST00000468535.5	460.588010205675	1.5594395932026	0.138397104983719	11.2678628168274	1.89104316076501e-29	1.42255246803355e-27
ENST00000344532.8	622.954440321014	-1.15595762986064	0.102915917865562	-11.2320586925208	2.83788141992564e-29	2.07644734499498e-27
ENST00000531741.1	129.550443179086	1.4698211042046	0.130863600238701	11.2317030979094	2.8493274030806e-29	2.07644734499498e-27
ENST00000297477.10	2819.09327819923	1.14006503160482	0.101626132029653	11.2182271315036	3.31856484684008e-29	2.38119791471725e-27
ENST00000466444.7	523.317578084689	-0.747787981332819	0.0667368763253923	-11.2050192113696	3.85270174781762e-29	2.72257590179112e-27
ENST00000577760.1	95.6472971966238	1.29787795733335	0.115894632613647	11.1987753709012	4.13408638159885e-29	2.87781774384732e-27
ENST00000266673.10	1015.69976136687	-0.615904801430994	0.0551646116076617	-11.1648533993386	6.0591076040507e-29	4.15583498019007e-27
ENST00000308724.9	1253.5047248951	1.61273834297183	0.144608255689329	11.1524638429812	6.9650620109805e-29	4.70797814771204e-27
ENST00000320081.10	957.044368918014	-1.28875421008313	0.115819716435795	-11.1272437003207	9.2450111466286e-29	6.15981885541083e-27
ENST00000529080.5	404.830553371009	1.53480357140313	0.138057707938343	11.117116127182	1.0356570773445e-28	6.80324592779542e-27
ENST00000302350.4	864.893583002215	-0.588615943667141	0.0531704382501138	-11.0703609569342	1.74695524868932e-28	1.13163878887319e-26
ENST00000309859.8	4158.54333869534	-0.558835938067063	0.0506579492898597	-11.0315546898565	2.69171120567009e-28	1.7197453511295e-26
ENST00000627783.2	19351.0077579831	-1.96648059792361	0.178331979500287	-11.0270777200701	2.8290884102871e-28	1.78309031697014e-26
ENST00000249700.9	612.075397637622	-1.11939269401925	0.101709070645029	-11.0058295383113	3.58203964289942e-28	2.22755105259772e-26
ENST00000278937.7	3425.70758762906	-1.17341306061638	0.106677881145845	-10.9995909931145	3.83869042984146e-28	2.35574370589218e-26
ENST00000456967.5	51.6949594978482	1.1569981191498	0.105223750596534	10.9955985468162	4.01242517814332e-28	2.4303832507611e-26
ENST00000521381.6	3769.42425483384	-1.0897748855133	0.0991800724481686	-10.9878411924211	4.37259662520068e-28	2.61458854614564e-26
ENST00000647800.2	957.769686708873	-1.01833537034965	0.0929124161743532	-10.9601645536665	5.93912796203862e-28	3.50634086265166e-26
ENST00000342203.8	1079.04975826555	-0.6710504091499	0.0613990941264452	-10.9293210054197	8.34706461091007e-28	4.86633866816057e-26
ENST00000372398.6	2797.71477744453	-1.25709929060549	0.11515142630448	-10.9169233152311	9.56822908056942e-28	5.50940992984886e-26
ENST00000553685.1	194.102469240416	1.76534386062355	0.162252893759356	10.8801995435706	1.43249036226082e-27	8.14772567022497e-26
ENST00000338983.7	3955.19366403417	-1.4539080651974	0.13391151174152	-10.8572298698545	1.8425385988534e-27	1.03537349699425e-25
ENST00000316788.12	1967.90173683794	-0.721884268842052	0.0666333213321494	-10.8336828242982	2.38371085085641e-27	1.32352707242789e-25
ENST00000380629.7	4536.47597028544	-0.830742501563741	0.0767645704409655	-10.8219520644958	2.70944178949813e-27	1.48668664779051e-25
ENST00000510568.1	218.1335680364	1.53038844739728	0.141785242183494	10.7937076089816	3.6861195517667e-27	1.99907692900464e-25
ENST00000460783.1	155.591750078191	1.51682584301358	0.140553039798069	10.7918394735026	3.7618350944067e-27	2.01668952647274e-25
ENST00000473000.2	168.103367300686	1.25008738469104	0.115950684568019	10.7811988290393	4.22345120779512e-27	2.23842914013141e-25
ENST00000286307.6	661.577181687666	-0.789507627662324	0.0734232222776555	-10.7528327301782	5.74690690947127e-27	3.01163750851393e-25
ENST00000342624.10	1219.11549010739	1.14241534413651	0.10633899200453	10.7431462589738	6.38312723735476e-27	3.30787838166918e-25
ENST00000295324.4	4321.495825576	-1.36061635850135	0.126817810575824	-10.7289059188405	7.44726710750629e-27	3.81692898784718e-25
ENST00000449549.4	729.417050228312	-1.29335926250417	0.120618288865563	-10.7227459008783	7.96043108159622e-27	4.03559245267008e-25
ENST00000590045.1	3696.74445333254	0.900505806051205	0.0845662780634839	10.64852121522	1.77156871170625e-26	8.88451233483649e-25
ENST00000288135.6	487.472892520226	-1.76704684074441	0.166035098496313	-10.6426102477583	1.88765795496449e-26	9.28336686244621e-25
ENST00000548553.1	174.304429171052	-1.5035010881085	0.141273963572037	-10.6424499610067	1.89090877343995e-26	9.28336686244621e-25
ENST00000255192.8	410.665648340926	-1.35611000380264	0.127488163234077	-10.6371444171859	2.00170168848471e-26	9.72493403655487e-25
ENST00000588267.5	81.3543224640258	-0.71551465997686	0.0676113398998113	-10.5827611320399	3.58242583981286e-26	1.72251898112239e-24
ENST00000674791.1	644.235548018086	2.45106822924004	0.23165666595894	10.5806073790015	3.66574125524976e-26	1.74459359331478e-24
ENST00000379487.5	768.855579648465	-0.628527903072716	0.0596645009764422	-10.5343695629145	5.99838418214419e-26	2.82590543692126e-24
ENST00000356607.9	1563.42774100813	-0.658651153504561	0.0625901474365442	-10.5232401660712	6.75111824480366e-26	3.14872154937643e-24
ENST00000612946.4	1056.90705205376	-0.989958231088456	0.0943564802438874	-10.4916824846546	9.43334300901823e-26	4.3561496825803e-24
ENST00000308482.14	303.523065955854	-1.38192361716556	0.13182129386647	-10.4833109783113	1.03070798983828e-25	4.71296280843698e-24
ENST00000453589.1	98.2347308565066	0.875870840532625	0.0835895175088275	10.47823778191	1.08751205907518e-25	4.9244235374045e-24
ENST00000332468.5	200.990961611755	1.05597936225963	0.100798191496989	10.4761736949534	1.11150172653963e-25	4.9846577428662e-24
ENST00000392210.6	1211.04322040871	1.29784119136482	0.124078246877884	10.4598608057554	1.32049510176349e-25	5.86551348059515e-24
ENST00000467020.5	1197.49348340759	1.13142291428834	0.108302580968157	10.4468693559667	1.51441941483931e-25	6.66344542529294e-24
ENST00000263331.10	965.587980428405	0.520166816686139	0.0497977329787978	10.4455923105497	1.53494194162386e-25	6.69062543526512e-24
ENST00000262395.10	4562.20774405702	0.915614122367754	0.087761728328024	10.432954544212	1.75349509335186e-25	7.57250103277138e-24
ENST00000665457.1	55.3554239733609	1.60312601008354	0.154358110551401	10.3857581850207	2.87872844385277e-25	1.23177884973664e-23
ENST00000268607.10	3280.48737688905	-0.62539513200984	0.0602335706159902	-10.3828334534068	2.96832142123684e-25	1.25856828260442e-23
ENST00000360359.5	2331.05845677375	-0.631922959457659	0.0609355321918953	-10.3703526780998	3.38273973579991e-25	1.42136019169106e-23
ENST00000236192.12	831.5330430009	-0.492087877138684	0.0475422409331541	-10.3505402244412	4.1613105442378e-25	1.7328886052076e-23
ENST00000649063.2	680.29335904102	0.805061797659193	0.077993130857074	10.3222141336332	5.59185231980737e-25	2.30799993093642e-23
ENST00000285093.15	310.114203937887	-1.00494622055796	0.0975469674336367	-10.3021779866365	6.88837559708479e-25	2.81819156007048e-23
ENST00000512055.5	2979.31872890563	1.71885096027909	0.167205142174242	10.279892938268	8.68239934251883e-25	3.52127917682677e-23
ENST00000645237.2	31728.8116185594	1.60864651354762	0.156683497765766	10.2668534752298	9.93936808141477e-25	3.99631144238953e-23
ENST00000469998.1	343.585832626753	1.93573205226819	0.188558587884336	10.2659447866442	1.00333978268126e-24	3.99963824480803e-23
ENST00000355568.8	105.817239821093	1.28689635183922	0.125674690957252	10.2399006676448	1.31371177474174e-24	5.19250145541988e-23
ENST00000279022.7	23029.0606633242	-1.74854282880275	0.170859182601475	-10.2338241479311	1.39884068499737e-24	5.48251508809053e-23
ENST00000378700.8	1669.35169673979	-1.7166937458885	0.167886292679002	-10.2253359609936	1.52697555538756e-24	5.93484499193966e-23
ENST00000645698.1	603.28862132781	1.28644938740265	0.12618420569719	10.1950111766746	2.08720523095114e-24	8.0452274356662e-23
ENST00000296220.6	765.110945043015	-0.695667656938703	0.068258615753587	-10.1916461278684	2.16074066535261e-24	8.26040529770868e-23
ENST00000305364.9	815.615878635222	-0.775111350348277	0.0760805637551811	-10.1880337380583	2.24253904314774e-24	8.50341633922037e-23
ENST00000554607.1	270.134654430686	1.13169482318701	0.111314887961875	10.1666079345524	2.79472143331497e-24	1.05117586814363e-22
ENST00000361479.10	3400.56496873135	-0.466044498076187	0.0458482214448655	-10.164941700882	2.84292050148229e-24	1.06075049751307e-22
ENST00000367559.7	642.675228336921	-0.740137898362079	0.0728210432626144	-10.1637914701788	2.87667268157861e-24	1.06482550689545e-22
ENST00000291572.13	4176.45983525994	0.65110979640807	0.0640964616911576	10.1582798680117	3.04399344585819e-24	1.11788861665217e-22
ENST00000473183.7	2718.62900707081	0.918013361562635	0.0905524883952102	10.1379142399271	3.7502117070514e-24	1.36648339075686e-22
ENST00000443185.7	1012.42280781818	-1.38241254769991	0.136911885345526	-10.0970967145117	5.69018609819038e-24	2.05728898929922e-22
ENST00000257770.8	619.788237188287	-1.39372089736908	0.138063102891909	-10.094810765337	5.8243300146251e-24	2.08959039909319e-22
ENST00000296585.10	1299.84904081168	-1.38347950331479	0.137125883901133	-10.0891200403293	6.17203061507029e-24	2.1974313579151e-22
ENST00000370544.10	1139.55378415148	-1.02535890373327	0.101963337888221	-10.0561527797113	8.63053527826382e-24	3.04945579831988e-22
ENST00000370542.1	1321.59738629823	-0.867252146171317	0.0863982400657097	-10.0378450476738	1.03919562168298e-23	3.64421682671385e-22
ENST00000318445.11	330.265423412163	-1.3054068953218	0.130119676583632	-10.0323558250068	1.09863501713211e-23	3.8239057611225e-22
ENST00000264808.8	161.065222742225	-1.15430937800523	0.11509304260786	-10.029358437748	1.13250051310218e-23	3.91257955045078e-22
ENST00000449428.6	3057.14673113835	-1.28868375828285	0.128534545093661	-10.0259720633376	1.17200593869307e-23	4.01929095445918e-22
ENST00000617246.4	14755.4305471211	-0.974187417395766	0.0974986084824676	-9.99180842228068	1.655338054563e-23	5.63539904122761e-22
ENST00000587250.4	220.625306697226	-1.49701881889175	0.149858292605625	-9.98956275867483	1.69326979862934e-23	5.68593365301298e-22
ENST00000641966.1	78.2092543276245	-1.21475133105478	0.121602974262856	-9.98948700406773	1.69456427480447e-23	5.68593365301298e-22
ENST00000371072.8	1258.06873333349	-0.621558027870152	0.0622261507685969	-9.9886947881698	1.70816031486077e-23	5.69061407750759e-22
ENST00000305513.12	759.318173322558	-0.516869100514889	0.0517975759497438	-9.97863492717067	1.89049668677046e-23	6.25338762205493e-22
ENST00000393196.8	4038.34158522474	0.927807256085267	0.0930577557974555	9.97023029552403	2.05751202060874e-23	6.75791272121067e-22
ENST00000398514.7	8130.41823941669	-1.34267167041989	0.134726421112913	-9.96591210045288	2.14892230665942e-23	7.00879275402765e-22
ENST00000425389.2	5136.40077368201	0.631992339881793	0.0635968983887869	9.93747110147157	2.85995366218591e-23	9.26307213919103e-22
ENST00000228799.7	929.277829454167	-0.663065471920101	0.066734534157092	-9.93586724317661	2.90635792390949e-23	9.34845059111301e-22
ENST00000221200.9	1206.4181347681	-0.793120791113953	0.080052687579282	-9.90748487149126	3.86246931036517e-23	1.23387375777693e-21
ENST00000612795.2	939.646434103853	0.837013294030502	0.0845697267320148	9.89731581707526	4.27597318431565e-23	1.3566761177992e-21
ENST00000402034.6	97.6067525090074	-1.07372247506952	0.108599083206366	-9.88703074987442	4.73874753356522e-23	1.49334584436136e-21
ENST00000313726.11	1586.25467267911	-1.4324515117493	0.144952238992363	-9.88223101420855	4.97135576343653e-23	1.55613444836698e-21
ENST00000477143.5	216.290814710716	1.91837825764481	0.194176302553655	9.87956940376244	5.10518052704156e-23	1.58737079854146e-21
ENST00000216115.3	1439.26001746868	1.05310957911571	0.106786208936276	9.86185004230407	6.09164733618226e-23	1.88155252820888e-21
ENST00000397323.9	2334.78188028085	-1.38076834454324	0.140082469580585	-9.8568246881807	6.40426980763362e-23	1.96509963044758e-21
ENST00000499869.7	12729.2575012917	-0.714778708971408	0.0727591342152557	-9.82390344086224	8.88355432570574e-23	2.70803250817592e-21
ENST00000357503.3	216.869808475362	-1.22259689488981	0.124805435189051	-9.7960228497891	1.17106088360685e-22	3.54664153320933e-21
ENST00000282251.9	688.926239440805	-0.696122533150983	0.0711703609911737	-9.78107351791168	1.35762822690562e-22	4.08514712921796e-21
ENST00000316836.5	3010.90537610494	-1.11659384105375	0.114270801394166	-9.77147116700583	1.4926858480293e-22	4.46274794564656e-21
ENST00000296424.9	568.192065112744	-1.18376260272108	0.121220403043096	-9.76537425222247	1.58525617871566e-22	4.70932153982791e-21
ENST00000335793.4	3196.22836991488	-1.11131365961676	0.113883459578293	-9.75834123525851	1.6991147968673e-22	5.01561481809437e-21
ENST00000341700.7	428.808104710233	-0.842339503987963	0.0864688916349789	-9.74153233678335	2.00507728805224e-22	5.88156004495323e-21
ENST00000366956.10	2441.07317293687	-0.984818783167019	0.101102157915421	-9.74082851911917	2.01901430806467e-22	5.8854267080085e-21
ENST00000377104.4	882.033059156726	-0.891509147984263	0.0915453228573861	-9.73844561532762	2.06691632562163e-22	5.98763834950265e-21
ENST00000422660.6	149.863326537416	-0.878816877184567	0.0902971056680816	-9.73250328105713	2.19132716785645e-22	6.30885796968053e-21
ENST00000230036.2	204.590163468785	-1.05790866800878	0.109239748860926	-9.68428323059964	3.51666548064115e-22	1.00624096943008e-20
ENST00000575894.1	182.949376582664	1.48181976708163	0.153180344894419	9.67369389397182	3.9004001745892e-22	1.10923575696854e-20
ENST00000320672.8	612.253550361719	-0.787702681729019	0.0815241483527073	-9.6622006809699	4.36387120969944e-22	1.23113188826479e-20
ENST00000252809.3	21027.0531069487	1.80943364700841	0.187277455914091	9.66178036847343	4.38181589734037e-22	1.23113188826479e-20
ENST00000262713.7	536.450381095133	-1.24191773486569	0.128720440656702	-9.64817808678808	5.00367722929216e-22	1.3974341675101e-20
ENST00000379516.7	1332.62773607683	-0.486980240168988	0.0506100076972363	-9.62221233164485	6.44302364042939e-22	1.78870608684302e-20
ENST00000308595.10	11494.5853577205	0.618544846789303	0.0642908648415546	9.6210378926106	6.51702190735085e-22	1.79854379738961e-20
ENST00000282561.4	3052.20809749555	-1.49073349086945	0.15527876676726	-9.60036920633091	7.96585663192878e-22	2.18545619595975e-20
ENST00000583900.1	98.1794186318577	-1.15960080486792	0.120988675964375	-9.58437469973942	9.30193781812927e-22	2.53708994057046e-20
ENST00000296641.5	97.8303442792375	1.73573088685442	0.181146531628005	9.58191620482607	9.52608760698376e-22	2.58312049994025e-20
ENST00000281092.9	787.734508920059	-0.95796418215925	0.100359388174568	-9.54533700915896	1.35665783881047e-21	3.65748679781043e-20
ENST00000554312.1	115.978406523626	1.46259442328297	0.153318786551874	9.53956430373985	1.43433639409003e-21	3.84468100117006e-20
ENST00000219204.8	2329.48782365218	-0.531739272235945	0.0557789345039093	-9.53297650744257	1.52836983756804e-21	4.07332395566706e-20
ENST00000266085.7	16661.4092837359	-1.23417132035411	0.129481982801224	-9.53160658845308	1.54867678683667e-21	4.10399348511718e-20
ENST00000357037.6	17833.6194517041	-1.21894472217348	0.128189839299712	-9.50890280253448	1.92684039032527e-21	5.07727885902658e-20
ENST00000651655.1	1350.54484692156	-0.667905417892355	0.0705867790111104	-9.462188631489	3.01563947932006e-21	7.90165310761165e-20
ENST00000355797.7	1568.44239022533	-1.10091334274135	0.1164484172126	-9.45408593000804	3.25856494680527e-21	8.49047313513954e-20
ENST00000525933.1	76.9617365396915	1.19751168732472	0.126711329183716	9.45070732853312	3.36548682533629e-21	8.72035030742693e-20
ENST00000356415.5	2668.3753553984	-0.613580967434986	0.0649413599613195	-9.44823095482522	3.44605308168959e-21	8.87977434972388e-20
ENST00000262995.8	855.84901419797	-0.792525316274598	0.0838917271853469	-9.44700202111258	3.48674051965671e-21	8.93525152949389e-20
ENST00000302609.8	776.649696761781	-0.559192542989046	0.0592328091548458	-9.44058792699179	3.70693535756553e-21	9.44762104245118e-20
ENST00000373115.5	1220.97834874738	-1.22420031150502	0.129761049278671	-9.43426643287974	3.93739642208834e-21	9.98044397425001e-20
ENST00000199389.11	13074.0545324415	0.521376706441868	0.0552799843843285	9.43156392406064	4.04019366424421e-21	1.01856558108297e-19
ENST00000367815.9	3249.30148177069	-1.2097897121757	0.128308038334032	-9.42879127359258	4.14841761546951e-21	1.04022686873924e-19
ENST00000542088.2	419.122091170282	1.75980957612218	0.186711450410774	9.42529005184477	4.28918441696357e-21	1.06977305458386e-19
ENST00000254616.11	2462.64623800965	-0.447906454182896	0.0475356552093501	-9.42253666664081	4.40319405331407e-21	1.09236686514132e-19
ENST00000566936.5	283.657222336893	-1.08810208966145	0.11559932645961	-9.41270267730869	4.83540486771346e-21	1.19324488375744e-19
ENST00000326654.6	262.804817319666	1.5520193496749	0.164908851887329	9.41137684188895	4.8967980360098e-21	1.20203505473419e-19
ENST00000370608.8	234.046298359022	1.52369370884011	0.162241396415851	9.39152240119183	5.91391835110061e-21	1.4441107429075e-19
ENST00000621325.1	187.426400747071	1.33900908266864	0.143022225044368	9.36224479973831	7.80602838652537e-21	1.89621439556012e-19
ENST00000406785.6	1239.49728556446	-1.42475466509666	0.152269492414862	-9.35679657494935	8.21908257267e-21	1.98620731186181e-19
ENST00000397146.7	1532.99285541356	-1.2759078036071	0.136532654763151	-9.34507430343651	9.18249755465664e-21	2.20758601004735e-19
ENST00000589228.6	735.393622787224	-0.56894933418642	0.0609272595149783	-9.33817372906046	9.80100038816436e-21	2.34419824668711e-19
ENST00000460307.1	235.460397617583	1.17020187211325	0.125383906316883	9.33295114570604	1.02963296279429e-20	2.45010619309825e-19
ENST00000379561.6	1355.49692827967	-0.831714595076883	0.0891899264708948	-9.32520776713831	1.10766361922646e-20	2.62240767516356e-19
ENST00000341285.8	1741.34333230443	-0.626756948610439	0.0673139861188854	-9.31094687370769	1.26697748725369e-20	2.98443585886425e-19
ENST00000256996.9	558.108905881611	-0.967954721193729	0.104013675207957	-9.30603326205404	1.32695755102434e-20	3.11001508441081e-19
ENST00000361170.7	223.542790128146	1.72346905016405	0.185222726256608	9.3048465757725	1.34185923570788e-20	3.12921573767078e-19
ENST00000336216.9	933.129673925531	-0.736016872776066	0.0791174482940325	-9.30283886356811	1.36744858108134e-20	3.17302496625043e-19
ENST00000298125.7	891.455085067194	-0.717685153963626	0.0772345384197036	-9.29228255451753	1.51014413002626e-20	3.47334697906767e-19
ENST00000296953.6	1805.1507747729	-0.725295145709058	0.0780544584130094	-9.2921680638831	1.51176980435407e-20	3.47334697906767e-19
ENST00000471102.1	251.15617715221	0.959811223746435	0.103625029045901	9.26234938203281	1.99982590962787e-20	4.57215100122763e-19
ENST00000461263.2	373.372032585272	0.944444910993208	0.101994641078463	9.25975032616336	2.0491079842858e-20	4.6619705554678e-19
ENST00000650590.1	148.430336864707	0.673891717265709	0.0728101889970751	9.25545897556702	2.13311960009398e-20	4.82954845380502e-19
ENST00000324379.10	540.820276737662	-0.538826268579623	0.0582802940107198	-9.24542811126716	2.34300862360038e-20	5.27912667655661e-19
ENST00000450036.1	339.039898989509	0.997214875808826	0.107975860650728	9.23553532983212	2.56997655183234e-20	5.76267819122405e-19
ENST00000509910.2	1447.87180057518	-0.415826684114752	0.0450448613415293	-9.23139003496895	2.67142271057235e-20	5.96149068043515e-19
ENST00000520399.1	208.447626822226	1.43280989616526	0.155395372693638	9.22041545593538	2.9595128656351e-20	6.57293714539148e-19
ENST00000296412.13	6160.10946237226	-0.79740671617944	0.0865265494281306	-9.21574616634598	3.09120762384479e-20	6.83288737327589e-19
ENST00000169551.11	262.782638067285	-0.569348718506764	0.0620430165331593	-9.17667693031127	4.44599727971637e-20	9.73527291671228e-19
ENST00000650315.1	1317.60522908549	-0.858743284944904	0.0935747009364976	-9.17708821241835	4.42905438896083e-20	9.73527291671228e-19
ENST00000322475.13	374.725821401136	-1.05413788555256	0.114882867969889	-9.1757622714368	4.48390694983613e-20	9.77240281029706e-19
ENST00000264741.10	1572.67699582026	-1.30002567417444	0.141690100872075	-9.17513408610081	4.51012812244764e-20	9.78383142469572e-19
ENST00000442241.9	827.78828267794	0.634499283098309	0.069286815675008	9.15757603978292	5.30760788128518e-20	1.14605014621824e-18
ENST00000538833.6	3616.49280345133	0.976756754143185	0.1067298906795	9.15167014530444	5.60600337959637e-20	1.20490321485887e-18
ENST00000359035.4	137.723270244992	1.40240593701936	0.153570135017304	9.13202255673825	6.72313043290595e-20	1.43837983206759e-18
ENST00000396953.6	136.304999578499	1.02886564937058	0.11271088622896	9.12836092230295	6.95441885954905e-20	1.48106892972314e-18
ENST00000394129.6	76.5182073798188	-0.799286112639788	0.0875825007841644	-9.12609374570753	7.10154995545088e-20	1.50552859055559e-18
ENST00000238138.2	166.3155606588	1.15675469937499	0.126759986540726	9.12555082201234	7.13723775375205e-20	1.50624782278278e-18
ENST00000460006.6	3130.97280196422	-0.648931373436684	0.0711837436410451	-9.11628611033749	7.77428278619505e-20	1.63329977093755e-18
ENST00000280734.3	582.602943405721	0.76237042640849	0.0836529402388122	9.11349229605172	7.97718870112723e-20	1.66841291937477e-18
ENST00000240100.7	1732.83251722743	-1.81283685114456	0.198934542851112	-9.11273037433893	8.03342722050733e-20	1.67267431055563e-18
ENST00000651388.1	130.285885808344	1.15059760707958	0.126306997157039	9.10953179932725	8.27382525555585e-20	1.715072044085e-18
ENST00000222644.10	851.056117333715	1.02137936338349	0.112155024255125	9.1068533948163	8.48058761223327e-20	1.75015312493168e-18
ENST00000396049.5	5099.48255954762	-0.509777787479554	0.0560435469857416	-9.09610142286766	9.36325490225806e-20	1.92379827595293e-18
ENST00000323981.6	798.368803261978	1.06414613403838	0.11700741795902	9.09468948721762	9.4857130864806e-20	1.940410782252e-18
ENST00000428304.6	2169.56382878701	-0.695984071791917	0.076628257102718	-9.08260344299584	1.06008263439268e-19	2.15905039598579e-18
ENST00000326729.9	164.949383914584	-1.10962670809838	0.122194814027555	-9.08080033452288	1.07779377684194e-19	2.18557833703947e-18
ENST00000517458.1	521.368043294228	0.924393359203508	0.101807617110036	9.07980547471616	1.08769070977037e-19	2.19609933782208e-18
ENST00000178638.8	532.027340782841	-1.49034841610945	0.164205196048023	-9.07613432448011	1.12499496530647e-19	2.26162780956438e-18
ENST00000393784.8	44254.3610079531	0.71066856826084	0.0783161843514313	9.07435128698085	1.14356665887768e-19	2.28909652231996e-18
ENST00000394580.2	1869.09370841971	0.917478575925513	0.101162479862939	9.06935631835609	1.19722169585704e-19	2.38625726046036e-18
ENST00000391971.7	17892.075882415	-0.415762482506512	0.0458766156045914	-9.06262323467692	1.27350291015717e-19	2.527496839563e-18
ENST00000334141.7	66.5453941103598	1.04431890923007	0.115259523329869	9.06058674424039	1.29750701594859e-19	2.56422572982382e-18
ENST00000504102.6	3917.4804672729	-0.483062922572606	0.053393170977309	-9.04727915069697	1.46574957397903e-19	2.884496208033e-18
ENST00000433644.2	96.0933299159706	0.995886175655948	0.110310391199896	9.02803593408782	1.74780443299115e-19	3.42510919137425e-18
ENST00000436911.6	3022.23306503705	1.86105387408238	0.206160770913704	9.02719690964581	1.76125314317834e-19	3.43702287020241e-18
ENST00000431473.4	606.717932931855	0.895027879574531	0.0991875007338422	9.02359544249664	1.82015202657167e-19	3.53716210497094e-18
ENST00000649911.1	3944.31677967121	-1.43165854525184	0.159092363554601	-8.99891429899145	2.27960773987328e-19	4.41165580861783e-18
ENST00000252486.9	5319.0403379311	1.61878615573546	0.180255091363703	8.98052944573539	2.69466922922729e-19	5.19336251451077e-18
ENST00000623154.1	114.675377979739	1.00150953775198	0.111629167279175	8.97175498270346	2.91826989333557e-19	5.60115670062433e-18
ENST00000360652.7	1774.68722126097	0.729381142183856	0.0813711326024352	8.96363512288174	3.1414723403802e-19	6.00484712931691e-18
ENST00000447489.1	345.470222696106	1.5792535716687	0.176209442738062	8.96236630188022	3.17784174813511e-19	6.04957302583761e-18
ENST00000473633.1	171.158267487638	1.21383003403151	0.135599727142692	8.95156693607644	3.50471493415752e-19	6.64471156622386e-18
ENST00000596333.1	29648.2028626795	1.28125997099015	0.143151320071948	8.95038879380355	3.54232480256625e-19	6.68882707658664e-18
ENST00000345264.10	1872.8193732252	-0.678966075161788	0.0760778777017293	-8.92461903082707	4.47235839707588e-19	8.41091917901689e-18
ENST00000289921.8	1056.069397175	-0.852990142793891	0.0956161570901908	-8.92098332282169	4.62166204817106e-19	8.62217271706794e-18
ENST00000396467.5	136.125543041029	1.51268029590697	0.169561512398175	8.92113000475486	4.61554419816219e-19	8.62217271706794e-18
ENST00000222573.5	1411.29569916249	-1.31067493813517	0.147039768894016	-8.91374454675513	4.933741937099e-19	9.16771808550986e-18
ENST00000313401.4	202.582013144575	1.06562680716803	0.119622267950231	8.90826453492242	5.18375916227587e-19	9.59406854478359e-18
ENST00000638782.1	127.573296726402	1.07446541789396	0.120625940372295	8.90741588896859	5.22358062173768e-19	9.62955732007295e-18
ENST00000305141.5	105.09017535081	-1.20453978259849	0.135354413220474	-8.89915410911986	5.62739130312076e-19	1.03331311172265e-17
ENST00000642928.2	4517.71016232985	-0.677692836338432	0.0762345359206735	-8.88957777671279	6.13415548773058e-19	1.12194906646178e-17
ENST00000484567.6	1073.09059486229	1.14440409483352	0.128874895291921	8.87996139388727	6.68835713225214e-19	1.21853506503219e-17
ENST00000256999.7	5997.032423539	1.83101931099397	0.20625156472401	8.87760203634862	6.83171591337267e-19	1.23981023424008e-17
ENST00000483404.5	505.82221269443	1.34602024434	0.151677165118238	8.87424447371976	7.04097443592502e-19	1.27283351818427e-17
ENST00000224950.8	487.276431870546	-0.522488508638415	0.0589056673589325	-8.86991917865411	7.31990095872938e-19	1.31814741588856e-17
ENST00000339852.5	94.742870026819	-1.53478869260784	0.173230175726469	-8.85982298506281	8.01415902622667e-19	1.43761683455082e-17
ENST00000295588.9	764.662237857206	-0.606748325852339	0.068522293990576	-8.85475792646094	8.38656210153183e-19	1.49865615484845e-17
ENST00000307428.7	7721.70904387798	-1.31600926797706	0.149030452531175	-8.83047219964509	1.04234733476874e-18	1.84848211762792e-17
ENST00000555511.5	86.6524876351011	0.913552866191478	0.103454380348131	8.83048995235692	1.0421818994014e-18	1.84848211762792e-17
ENST00000250448.5	24239.3977822841	0.842524372200965	0.095485005900053	8.82363010044593	1.10807822147835e-18	1.95760485794509e-17
ENST00000442908.2	276.373070904936	0.904972061017817	0.102704576940172	8.81140926703768	1.23582286946346e-18	2.17504825025569e-17
ENST00000376957.7	3918.30665543539	0.791107584774426	0.0898238574769187	8.80732142880537	1.28171763281417e-18	2.24734249603206e-17
ENST00000472750.5	1402.24270994602	-0.59396908187207	0.0675437267922752	-8.79384526262179	1.44526583967552e-18	2.52461418586015e-17
ENST00000307365.4	5217.4179754993	-1.23222002780705	0.140248309150204	-8.78598847482262	1.54995494228688e-18	2.69738427269626e-17
ENST00000568240.1	621.518556458778	1.55146615307415	0.176660156297359	8.78220751974586	1.60296986933847e-18	2.77927563962625e-17
ENST00000263856.9	7435.81733383093	-0.406138833175603	0.0462486707114272	-8.78163257296071	1.61118685742753e-18	2.78317611223777e-17
ENST00000621654.2	407.482139012335	1.05090828642068	0.119868289790024	8.76719179243802	1.83177605037607e-18	3.15254741658819e-17
ENST00000249636.11	2881.11409967127	-0.639006306043246	0.0729467104644309	-8.75990571713069	1.95413753182384e-18	3.35077112074499e-17
ENST00000376547.7	4679.39284129318	-0.407520081578603	0.0465675864021604	-8.75115317464032	2.11183494644998e-18	3.60791142499733e-17
ENST00000485587.1	315.016616340277	0.818666964325194	0.0935996709017461	8.74647267921026	2.20125539835072e-18	3.74695444449187e-17
ENST00000372748.8	12925.9785054909	2.18953659748934	0.250661192364271	8.73504421181967	2.43560848679506e-18	4.13079199360442e-17
ENST00000593997.5	18057.7857710811	1.34008168698881	0.15346483012103	8.73217457010805	2.49822235782589e-18	4.22163372351448e-17
ENST00000296632.8	700.741678062687	-1.20825582710557	0.138443576219508	-8.72742426986888	2.60538202099876e-18	4.38682373499574e-17
ENST00000295830.13	433.423491194623	1.65535571641823	0.189903131001465	8.71684267493968	2.86067212557953e-18	4.79934345097227e-17
ENST00000371153.9	162.91497451065	-1.44994591577744	0.166409976281786	-8.71309490076609	2.95688910165205e-18	4.94298593910579e-17
ENST00000230431.11	2028.82511302319	0.828199591247559	0.0952643400792346	8.69369997796361	3.50823337466326e-18	5.84371444979623e-17
ENST00000347708.5	117.525545693245	1.02906174559887	0.118376627657191	8.69311591287216	3.52632280275176e-18	5.85294290107978e-17
ENST00000396505.7	263.072948258818	-1.27928166149827	0.14718223764616	-8.69182098300326	3.56675790235213e-18	5.89906342431573e-17
ENST00000316149.8	510.519358753007	-0.565234888138328	0.0650945890240143	-8.68328530240516	3.84498333233495e-18	6.33674991590467e-17
ENST00000251507.8	331.837124161023	-0.934011518039932	0.107571853011652	-8.68267573617761	3.86565281709984e-18	6.3483819503358e-17
ENST00000222803.10	816.016214183958	-0.511214083612687	0.0589341998887311	-8.67431957297916	4.16030485587014e-18	6.80830240272924e-17
ENST00000379221.4	772.799177169605	-1.39281004955205	0.160583780652231	-8.67341672922991	4.19343828497591e-18	6.83853012626841e-17
ENST00000578846.5	407.752938292238	1.41824935167426	0.163615279730835	8.66819623452917	4.39019621740259e-18	7.13445127455251e-17
ENST00000430350.2	1218.10433675569	-0.992026735322841	0.11456791568979	-8.65885295503589	4.76535066028989e-18	7.71722065263613e-17
ENST00000333628.4	2412.91852742593	1.29529764265657	0.149805234025986	8.64654463562921	5.30822818647002e-18	8.56663538466996e-17
ENST00000224784.10	63823.4192865593	-1.39917106399529	0.161918810853727	-8.64118910346534	5.5630950392283e-18	8.94699146998649e-17
ENST00000282032.4	1602.8688087749	-0.340477225251744	0.03948887859736	-8.62210418085934	6.57348572603364e-18	1.04995676117195e-16
ENST00000593099.5	229.462021885287	0.816758539672122	0.0947249728806397	8.6224204117883	6.55535234439448e-18	1.04995676117195e-16
ENST00000306156.8	426.622704329015	-0.636715009261677	0.0738661296008334	-8.61985070427317	6.70414643765018e-18	1.06717197901708e-16
ENST00000564733.1	133.344204677744	0.913786026249556	0.106041373807015	8.61725940963905	6.85756544651342e-18	1.08788045042648e-16
ENST00000368814.8	1392.33321154905	1.1717167493469	0.136019709483924	8.61431592371828	7.03604298630078e-18	1.11241032163074e-16
ENST00000392446.10	16472.9250942802	0.694732054886165	0.080696267770917	8.60922164155586	7.35583071103918e-18	1.15904035257725e-16
ENST00000598118.1	251.58800335112	1.4641078507048	0.170082165242531	8.60823854527624	7.41917458089427e-18	1.16508519344414e-16
ENST00000393259.6	300.337040405652	1.12002794727958	0.130223725523315	8.60079791741986	7.91637690576222e-18	1.23899268082131e-16
ENST00000449141.2	2997.94004668587	-1.01266284318459	0.11788961254139	-8.58992426350584	8.70266715053771e-18	1.35749965184307e-16
ENST00000466129.6	82.3027353467847	0.818723905495122	0.0953385809768409	8.58754029173144	8.88509675941715e-18	1.37691022449262e-16
ENST00000249364.9	2267.74156195945	-0.654585970596803	0.0762252036710041	-8.58752668503273	8.88614874726152e-18	1.37691022449262e-16
ENST00000589218.5	329.878272124886	0.619778827749156	0.0724645884380642	8.55285100085656	1.20084869588618e-17	1.85455573430899e-16
ENST00000327671.10	192.445953415455	-0.821043925936659	0.0960864768407862	-8.54484369634153	1.28710356318905e-17	1.9812049566712e-16
ENST00000472593.1	317.722435886667	1.42262513031693	0.166669042045815	8.53562912976884	1.39394825170707e-17	2.13861008090848e-16
ENST00000378757.6	1734.90241045739	-0.887655382793824	0.104077504725845	-8.52879193378084	1.47883894762122e-17	2.26141142678865e-16
ENST00000573956.1	61.6633032295583	1.16009577568905	0.136137172343622	8.52152101970261	1.57471427294254e-17	2.40015273496863e-16
ENST00000395686.8	1710.79044666382	-0.653610600487956	0.0767328838536236	-8.51799864233945	1.62334106205168e-17	2.46620935290196e-16
ENST00000378954.9	2492.87853775522	-0.479250609099859	0.0562983197587319	-8.51269826797143	1.69931852328554e-17	2.57325376383238e-16
ENST00000619594.5	811.499852122973	0.840474380305734	0.0987550949718292	8.51069385883824	1.7289557601154e-17	2.6096600858182e-16
ENST00000467237.5	322.05794249274	0.995476856006307	0.117106599857536	8.50060421203707	1.88606398673697e-17	2.83761368843266e-16
ENST00000397276.6	2095.32069675857	1.0426624546524	0.122768198736145	8.49293599960119	2.01481263846682e-17	3.02157110797725e-16
ENST00000583195.2	106.57013468138	-1.10290938514547	0.130068580374345	-8.47944508943846	2.26270506081892e-17	3.38245397553188e-16
ENST00000562205.1	249.514764389303	0.96187217421807	0.113625772168906	8.46526413733176	2.55572819141863e-17	3.80827996318738e-16
ENST00000488288.1	178.124128373096	1.04632995056107	0.123743083666282	8.45566410307723	2.77503382441558e-17	4.12189737486442e-16
ENST00000380672.9	410.291248860346	-1.24165712183944	0.146998654383707	-8.44672440741109	2.99589825903771e-17	4.43583158100059e-16
ENST00000473748.1	6068.32960747359	1.03896920543438	0.123021370464176	8.44543676854036	3.029107615141e-17	4.47080946741064e-16
ENST00000367588.9	193.237107966051	-0.909500538281121	0.10770041582128	-8.44472633968621	3.04758539659582e-17	4.4838922049599e-16
ENST00000317702.10	1991.13826656139	-1.03284665516436	0.122395322056235	-8.43861217743119	3.21127672214449e-17	4.70987252581191e-16
ENST00000367419.10	2991.63540930162	-0.391437628528568	0.046400808922235	-8.43600871667118	3.28358313926262e-17	4.80082500361156e-16
ENST00000544450.6	597.977667067756	1.25160821322081	0.14851670444386	8.42739015727299	3.53459806592255e-17	5.15167668108211e-16
ENST00000358337.9	1770.4146781601	0.35694350618081	0.0423583353114963	8.42675953990888	3.55369074830177e-17	5.16336873834251e-16
ENST00000311141.7	2471.39548729248	-0.465239161632412	0.055237780761197	-8.42248104868163	3.68594093439963e-17	5.33889084411176e-16
ENST00000435989.7	1040.4685618041	0.760502606095791	0.0904035062866287	8.41231316498478	4.02002851775005e-17	5.80477182872639e-16
ENST00000299572.9	597.022507695685	1.28503517023114	0.152842256099757	8.4075909569957	4.18517777656405e-17	6.02458924379467e-16
ENST00000457543.4	718.085951047943	-0.904501446168735	0.107617449742314	-8.40478424581266	4.2864889291337e-17	6.15144134322448e-16
ENST00000462546.5	394.568482734709	1.01002055359104	0.120200744786663	8.40278115899917	4.36026794924438e-17	6.23812567953244e-16
ENST00000427522.6	1796.33104772166	0.783297041900817	0.0934258703451778	8.38415568414608	5.10911373375335e-17	7.2871273560323e-16
ENST00000261024.7	3976.56264586305	-0.996005192963403	0.119116199627281	-8.36162668117302	6.18593244591505e-17	8.79609418528897e-16
ENST00000243644.9	3237.79403157594	0.758490702974845	0.0907209334819863	8.36070214296739	6.23460725438406e-17	8.82646505076412e-16
ENST00000301919.9	617.342403218242	-0.716168875510574	0.0856646366786768	-8.36014606817143	6.26406503388277e-17	8.82646505076412e-16
ENST00000306376.10	590.98307040812	-1.20066330028366	0.143616118072351	-8.36022666814309	6.25978680029776e-17	8.82646505076412e-16
ENST00000489713.5	109.81185020921	1.02246641886372	0.122308083893116	8.35976156536996	6.28451410663541e-17	8.82860656426131e-16
ENST00000264977.8	824.914184895703	-0.682130491889301	0.0816374442800001	-8.35560811469954	6.50964821245848e-17	9.11741719606798e-16
ENST00000241052.5	5302.62063056055	-0.631545382320054	0.0756033884883495	-8.35340048835741	6.63252916505721e-17	9.26171138497808e-16
ENST00000324849.9	1181.25795197756	-0.603980750538554	0.0723344146725196	-8.34983946815582	6.83558083934873e-17	9.5167609058873e-16
ENST00000613673.4	275.045591586513	1.02400942643428	0.122669437193106	8.3477143929688	6.95966216730562e-17	9.66067391318852e-16
ENST00000342683.6	586.581125734408	0.618717868723535	0.0741527339325827	8.34383084629157	7.19218464266476e-17	9.95381281109449e-16
ENST00000166345.8	195.41967466346	1.13759506342149	0.136407880993209	8.33965790787505	7.45057612481612e-17	1.02809133272611e-15
ENST00000592540.5	200.317923357491	1.12832862181405	0.135503144649357	8.32695525062419	8.29480807464369e-17	1.14120899292443e-15
ENST00000369940.7	323.466163603226	-0.77050755989192	0.0927972023035221	-8.3031335079665	1.01400820206839e-16	1.39098066307263e-15
ENST00000591006.5	364.068616325898	1.04393701177494	0.125736642699632	8.30256788602797	1.0188489866706e-16	1.39352248499463e-15
ENST00000510448.5	52.1841758231023	1.16883233264949	0.140796806823172	8.3015542683254	1.02758094610781e-16	1.4013560036979e-15
ENST00000614721.1	53.5328081896956	-1.28367608831893	0.154703855432604	-8.29763475984061	1.06204597992883e-16	1.44413482518602e-15
ENST00000522299.5	403.712006386597	-0.98780093102586	0.119088667286296	-8.29466777599526	1.08889093686194e-16	1.47205429841278e-15
ENST00000513458.9	1286.0519081423	-0.540586872543755	0.0651710596431071	-8.29489155929248	1.08684305035147e-16	1.47205429841278e-15
ENST00000456923.5	8688.59291476002	-1.66718371280364	0.201088306312043	-8.29080389297504	1.12485611237169e-16	1.51628003124322e-15
ENST00000392346.6	228.111554899128	0.822477348102434	0.0992736354997325	8.28495243437166	1.18156298635565e-16	1.58812961624287e-15
ENST00000288071.11	648.148002146807	-0.47241742597677	0.0570305796198991	-8.28358100382929	1.19525608948892e-16	1.60191793142998e-15
ENST00000356322.10	102.06236063987	0.876776500258661	0.105858315452477	8.28254725678373	1.2056808892677e-16	1.61125950359443e-15
ENST00000455909.5	74.4981184665736	-0.892993356602284	0.107834685419113	-8.281132857499	1.22008974948594e-16	1.62585674045783e-15
ENST00000485936.5	848.032191976561	1.24576978890569	0.150506018663694	8.27720911074899	1.26095681002891e-16	1.67552779543442e-15
ENST00000493599.1	162.74460377195	1.08177282361094	0.130915532725295	8.26313578756824	1.41894671048479e-16	1.88010439139234e-15
ENST00000400788.9	873.391702790643	-0.402612487080787	0.0487687091535208	-8.25554938953558	1.51205081151887e-16	1.99779178043172e-15
ENST00000578114.1	308.799061540595	-0.828996902054689	0.100459008482899	-8.25209122182215	1.55646538512238e-16	2.05066512887311e-15
ENST00000374517.6	7933.75006671277	0.712941258596262	0.0864092747493853	8.25074924727723	1.57404516368139e-16	2.06798496997465e-15
ENST00000591581.1	993.181322699948	0.763045741844052	0.0925058283204617	8.24862341863135	1.60229484405363e-16	2.0991862788388e-15
ENST00000504897.2	142.151004953756	0.679295826046246	0.0823878454882377	8.24509758715838	1.6502548308722e-16	2.15596317400223e-15
ENST00000294973.11	325.239949730977	-1.27053489503925	0.154110664666739	-8.24430222130804	1.66126787680689e-16	2.16428865291266e-15
ENST00000434415.6	880.246986339338	0.610731643943677	0.0741397122128136	8.23757775307527	1.7573211643337e-16	2.28304900012601e-15
ENST00000496184.1	101.640269839832	1.31880356645503	0.160111789141608	8.23676740810534	1.76925969057497e-16	2.29217422134491e-15
ENST00000274562.13	1532.60742513054	0.687695927310382	0.0835242720408668	8.23348603354371	1.81842589405912e-16	2.34934580883427e-15
ENST00000587856.1	226.236023399614	0.851267629359192	0.103467555666681	8.22738706712599	1.91341383873175e-16	2.46523816128311e-15
ENST00000573058.1	245.293701464158	0.736756740978941	0.0895564171772854	8.22673309407255	1.9238849840317e-16	2.47190070675589e-15
ENST00000634733.1	759.580492538771	0.907596478839702	0.110474297450415	8.21545372802269	2.11363541535593e-16	2.70824054319232e-15
ENST00000328736.7	1192.92180166118	-0.654352030889248	0.0797190763187131	-8.20822394219897	2.2448423465122e-16	2.8684780011323e-15
ENST00000290902.10	60660.3390727151	2.16544065648636	0.263856102884486	8.20690002169241	2.26972412016348e-16	2.89234789520286e-15
ENST00000263468.13	257.49185240371	-0.859353273581801	0.105066696470718	-8.17912147662605	2.85920754809288e-16	3.63360872051912e-15
ENST00000472616.1	842.561465256278	0.672292247728042	0.0822387804296837	8.17488105022264	2.96157906110892e-16	3.75347954918804e-15
ENST00000398341.7	4155.49109132875	0.80678354161982	0.0987691880940321	8.16837272016179	3.12576936594053e-16	3.95083694383378e-15
ENST00000485387.1	158.132467865673	1.19449028748445	0.146343034165365	8.1622626884632	3.28806144073431e-16	4.14473474583374e-15
ENST00000479654.1	1226.53054576482	0.850701134422138	0.104303425479817	8.15602297344251	3.46236618133348e-16	4.35268891367638e-15
ENST00000637049.1	575.517210234864	0.970466232516282	0.119090359005207	8.14899073798112	3.66974053823108e-16	4.60098652427682e-15
ENST00000251108.10	375.044420533849	-0.513489932976945	0.0630569096027232	-8.14327781383642	3.84718154493562e-16	4.81052405511521e-15
ENST00000508493.1	12647.7647147802	0.88522090590627	0.108808164620123	8.13561104533658	4.09865748921229e-16	5.11126698654709e-15
ENST00000543283.2	1104.31338916474	-0.68957256010179	0.0847944238557905	-8.13228663802873	4.21267244903388e-16	5.23944114727841e-15
ENST00000615806.4	2566.25234165173	1.5151324971115	0.186356004785793	8.13031218850753	4.28186237508038e-16	5.31133141419544e-15
ENST00000488803.1	3689.57049368213	1.19440913140135	0.147257523873926	8.11102278498137	5.01954410718733e-16	6.20985509706146e-15
ENST00000389826.7	1156.98858814199	-0.605072087108583	0.0746483219278006	-8.10563548493166	5.24705362865522e-16	6.47414236085924e-15
ENST00000379705.8	251.604782056717	-1.2360252499874	0.152738423474135	-8.09243163490362	5.84852291309496e-16	7.19723241864773e-15
ENST00000472072.5	273.65224073462	1.23643965604449	0.153183828067956	8.07160698122763	6.93788935207746e-16	8.51534629949718e-15
ENST00000323563.8	517.914059250853	-0.463005523603268	0.0573815162742969	-8.06889663546001	7.09362871432453e-16	8.68364417942509e-15
ENST00000296506.8	183.855063878183	-1.07473897907713	0.133214464277175	-8.06773487330143	7.16143481276575e-16	8.74369946773284e-15
ENST00000606261.1	422.753336782875	1.02021760481591	0.126473637853499	8.06664236224219	7.22578153495698e-16	8.79922848016694e-15
ENST00000347800.6	1149.58685510009	0.8471158243836	0.105118792960907	8.05865250658501	7.71400403668197e-16	9.36930073621997e-15
ENST00000377670.9	279.201492339356	-1.22884695321454	0.15285117316096	-8.03949965055553	9.02060437931572e-16	1.09278178766568e-14
ENST00000464566.5	59.8936733971854	0.956192774702677	0.119040837950697	8.03247684713629	9.5524268329434e-16	1.15421033028104e-14
ENST00000607599.5	1976.1278293245	-0.544946457704444	0.0678939277032713	-8.0264388309676	1.00342829062526e-15	1.20929962467086e-14
ENST00000561798.1	353.939902689456	1.36564011051803	0.170291231514405	8.01943880711504	1.0622937402306e-15	1.27694278464833e-14
ENST00000462897.2	74.6076021203924	0.830453446378522	0.103613671559365	8.01490222168911	1.10224668549688e-15	1.32156260698134e-14
ENST00000270112.7	229.654205487642	-1.19893626124453	0.149847009066691	-8.00106901507079	1.23343626725578e-15	1.47129072902327e-14
ENST00000366628.10	677.859490087278	-0.478958335048328	0.0598597234476373	-8.00134560373136	1.23066833051761e-15	1.47129072902327e-14
ENST00000331426.6	715.705991761215	-0.640761472514854	0.0801361437487565	-7.99591099022403	1.28619278988621e-15	1.53030693164012e-14
ENST00000261461.7	2563.31005500615	-0.423609680497218	0.0530169797820448	-7.99007567459891	1.34855948589982e-15	1.60042784789739e-14
ENST00000298743.9	773.488029176821	-1.3365250717823	0.167430301440338	-7.98257579592642	1.43310750490538e-15	1.69645010225347e-14
ENST00000531120.6	549.456254005385	-0.508171212667135	0.0638239604404143	-7.96207582795744	1.69176740967598e-15	1.99757043005792e-14
ENST00000428707.2	161.8100658841	0.885067625728883	0.111231799165515	7.95696583502964	1.76309369867892e-15	2.07653257844406e-14
ENST00000295754.10	2311.68312905237	-0.917240534563699	0.115296790563259	-7.95547326237538	1.78448057154658e-15	2.09642755307134e-14
ENST00000678643.1	168.569592663187	0.984608270087889	0.123774245021519	7.95487195188873	1.79316869102193e-15	2.10134140073525e-14
ENST00000542167.2	195.498445751343	0.620330024499993	0.0779913553202789	7.95383054894416	1.80831421040582e-15	2.11377881637412e-14
ENST00000361820.6	1198.94920195443	2.4920313447832	0.313462429810464	7.95001603952986	1.86487368860164e-15	2.1692226803815e-14
ENST00000399688.7	3846.43713087941	0.551830410972225	0.0694125912502534	7.95000447372306	1.86504780195751e-15	2.1692226803815e-14
ENST00000600027.5	323.695419558149	0.695419737816026	0.0875837109195615	7.94005792303904	2.02086859287711e-15	2.3446097306415e-14
ENST00000577429.5	137.187510698862	1.40784092656969	0.177355042988257	7.93798080307705	2.05499134126221e-15	2.37643140879754e-14
ENST00000261326.6	391.450860917846	-0.710855824336315	0.0895535936987032	-7.93776994285612	2.05848689784349e-15	2.37643140879754e-14
ENST00000638827.1	278.607226722027	1.42322656507183	0.179352875613964	7.93534288312811	2.09914576493654e-15	2.41143247479409e-14
ENST00000309794.16	305.081452409247	0.593796606413642	0.0748290773642255	7.93537254940853	2.09864404349753e-15	2.41143247479409e-14
ENST00000268349.7	1655.23570909833	-0.484707326129483	0.0611228371214283	-7.93005280770182	2.19052718734273e-15	2.51022574981977e-14
ENST00000371347.10	485.226200066744	1.09763896556114	0.138493677839559	7.92555286771082	2.27133489646018e-15	2.59644753850252e-14
ENST00000421491.4	194.382974454595	-1.06993624687319	0.135032830515274	-7.92352676597535	2.30867035767012e-15	2.6326744616561e-14
ENST00000371648.4	410.686483843567	1.06807013669453	0.134831199229308	7.92153554073237	2.34595179178627e-15	2.66866320899784e-14
ENST00000532586.1	75.7856069632384	0.704096406611469	0.089020537397971	7.90937043509151	2.58693779279373e-15	2.93563938335522e-14
ENST00000380701.8	135.031565465933	-0.755256550870793	0.0956094921484014	-7.8993887939339	2.80274365726444e-15	3.17281466443723e-14
ENST00000578921.6	1752.14136802657	-0.967194684645051	0.122502336398411	-7.89531622890413	2.89580065054554e-15	3.27022136419962e-14
ENST00000286353.9	757.640301200862	-0.859170533000529	0.109151812006729	-7.87133550240618	3.50875277443654e-15	3.95285578260194e-14
ENST00000296127.7	2251.49826297068	-0.463471490025794	0.0589911300690317	-7.85663013207981	3.94605872470803e-15	4.43479949205741e-14
ENST00000256637.8	2512.86156678928	-0.837155008295525	0.106680540820908	-7.8473075019456	4.25064132537144e-15	4.76562287056068e-14
ENST00000216416.9	1507.42328350842	-0.516375415864683	0.0658912131281026	-7.83678720348903	4.62220388531186e-15	5.1697743216054e-14
ENST00000575245.5	693.987546802509	0.994573033103498	0.126999431214473	7.83131879877394	4.82778773588097e-15	5.38679473687771e-14
ENST00000343307.5	452.328275577946	-0.502058705947975	0.0641346642212497	-7.82819575099027	4.94920941476183e-15	5.50909611227904e-14
ENST00000377424.9	940.680882836364	-1.72494495083424	0.22064770078879	-7.81764298774814	5.38215773178391e-15	5.97675801453338e-14
ENST00000502487.5	60.1985035116878	0.87725025517968	0.112254975661016	7.81480063590922	5.5050091185167e-15	6.09866093319759e-14
ENST00000464583.5	172.903362461984	0.996490428042514	0.127555265831131	7.81222493285192	5.61871704983758e-15	6.20988064465461e-14
ENST00000651614.1	6634.34020994485	-0.980365877461067	0.125509373593507	-7.81109688776095	5.6692411908741e-15	6.25090801755007e-14
ENST00000575094.5	182.133631920074	-0.671430239672298	0.0859788207009162	-7.8092515598454	5.75285760531461e-15	6.32814336584608e-14
ENST00000595897.5	442.22536414543	1.05910934888175	0.135662351215594	7.8069511503499	5.85879645388994e-15	6.42951215551593e-14
ENST00000602976.1	378.423842400528	0.793865638878844	0.101762467740112	7.80116340050116	6.13390266923653e-15	6.71561550453502e-14
ENST00000551318.1	589.750742588622	0.943526423798325	0.12112340797006	7.78979422401612	6.7118413899968e-15	7.33115415525645e-14
ENST00000299084.9	1178.43858268287	-0.803193598328533	0.103209328526477	-7.78218025246123	7.12852005620513e-15	7.76808821078055e-14
ENST00000393038.3	1159.33303056492	0.6802116491428	0.0875107368949466	7.77289362743419	7.67131606400692e-15	8.3400974644588e-14
ENST00000338779.11	2467.25759847015	-0.642330344430823	0.0826797895725892	-7.76889186282804	7.91757241123188e-15	8.5878041223222e-14
ENST00000297265.5	1771.57405487436	0.811845892915613	0.104583693007108	7.76264319582248	8.31773743831381e-15	9.00091123255119e-14
ENST00000219454.10	1356.86342790822	-1.32499656739853	0.170706267749173	-7.7618507209437	8.36988895159342e-15	9.03638010884993e-14
ENST00000493587.1	925.673634940175	0.711504087446752	0.0916733407546589	7.76129768577888	8.40647383194081e-15	9.05491777186419e-14
ENST00000261778.2	704.27053706021	-0.52101964851812	0.0672776829876273	-7.74431617411585	9.60976133432494e-15	1.0327172088316e-13
ENST00000397036.4	71.4250318191753	0.94117207057389	0.121705244496681	7.73320882322006	1.04869063805355e-14	1.12438922663949e-13
ENST00000645214.2	2052.70334645253	-0.474777454535888	0.0614460252635243	-7.72673989081806	1.10335771787812e-14	1.18028908169347e-13
ENST00000254722.9	4344.43197937844	-1.17723135875751	0.152434327434975	-7.72287567089959	1.13734099850728e-14	1.21385776133591e-13
ENST00000309951.8	338.998046259334	-1.0329866785729	0.133808355844313	-7.71989665409828	1.16424063581627e-14	1.23973021128929e-13
ENST00000333651.11	9844.49754467586	0.707640919975259	0.0917119853695895	7.71590449300102	1.20127243278448e-14	1.27624934544574e-13
ENST00000244745.4	6347.88500648197	0.754277100378101	0.0978383632654364	7.70942067307218	1.26390154148598e-14	1.33973563397514e-13
ENST00000553672.1	431.565986410372	0.820326588398144	0.106422815526406	7.70818347870718	1.27621182732558e-14	1.34971699833254e-13
ENST00000568638.1	569.515482149692	-1.36814506212959	0.177523547726824	-7.70683709090192	1.28974267744137e-14	1.36094114198791e-13
ENST00000382252.6	2346.50132228413	0.458928244300581	0.059583452203027	7.70227684587344	1.33662908585884e-14	1.40723206691775e-13
ENST00000614046.1	125.616895879692	-0.68210396544671	0.0886074973699746	-7.69803894357417	1.38170266176951e-14	1.45141018344437e-13
ENST00000557006.5	635.923887364269	-0.842274926928055	0.109504342514303	-7.6917034300995	1.45188852239611e-14	1.5217096783046e-13
ENST00000488423.2	316.306100676237	-0.491754932051267	0.0639961587776501	-7.68413200798244	1.540377696424e-14	1.61083443410797e-13
ENST00000299498.11	332.311751781692	-0.860176464294996	0.11209121693995	-7.67389709718123	1.66847948881381e-14	1.74089224515159e-13
ENST00000518154.5	1814.15639294728	-0.994825685419768	0.129646919493279	-7.67334611040521	1.67566539729055e-14	1.74448736896498e-13
ENST00000585421.5	11161.0796385057	-0.923698760924414	0.120408675451307	-7.6713638569835	1.7017704324698e-14	1.76771877439624e-13
ENST00000487794.5	966.105702427716	1.49519653641434	0.195172222979462	7.66090847144616	1.84622404375123e-14	1.91350865334572e-13
ENST00000590940.5	61.8221533489561	0.69602504536179	0.0909712612427504	7.65104315201804	1.99355423645404e-14	2.06162682013784e-13
ENST00000647358.2	1465.32359032005	1.08533652626018	0.141900774482534	7.64855956719089	2.03243063412323e-14	2.09718063662627e-13
ENST00000332512.8	1612.94706413056	-0.66951331523066	0.0875861651803899	-7.64405330284469	2.10488203666623e-14	2.16714565541088e-13
ENST00000531978.5	2070.42694505082	1.59691932293758	0.208928865987728	7.64336376109646	2.11619029167844e-14	2.17398932167142e-13
ENST00000471851.1	334.935134690858	1.11843200928551	0.146400778192307	7.63952229691276	2.18029148923137e-14	2.23491857269783e-13
ENST00000375826.4	301.763184048867	0.994796123473654	0.130244943473954	7.6378867151383	2.20816011810059e-14	2.25852166465376e-13
ENST00000288937.7	1901.56841983569	0.639396307257864	0.083718066667842	7.63749490052988	2.21488808759946e-14	2.26044596073608e-13
ENST00000357802.6	113.027059307285	1.1247782550219	0.147409009339037	7.63032232605905	2.34167489781136e-14	2.38462264702886e-13
ENST00000642298.1	193.27372396312	1.27206419329495	0.166819646220529	7.62538599088816	2.43305261590973e-14	2.47227830078496e-13
ENST00000640345.1	123.4958713637	1.0362370124947	0.135905451186507	7.62469057310027	2.44620435788396e-14	2.48023850547191e-13
ENST00000466201.1	84.0968157407749	0.85619273566775	0.112325098913539	7.62245254132199	2.48900645224898e-14	2.5181618423621e-13
ENST00000330317.6	200.912441619341	0.825015558479303	0.108424528601139	7.60912285368826	2.75962343590889e-14	2.78590556386992e-13
ENST00000290429.11	703.37882260696	0.455117121394064	0.0598629941256748	7.60264547474192	2.90137533155724e-14	2.92268132751252e-13
ENST00000305632.11	1012.82323180773	0.570707086489016	0.0750917184975257	7.60013351549308	2.95825379524498e-14	2.97355510797901e-13
ENST00000399002.7	513.799796994055	-0.963372413804609	0.126823005271327	-7.59619606666436	3.04962364098734e-14	3.05880530356235e-13
ENST00000262426.6	1133.51549130653	-1.19515720637256	0.157426049605429	-7.59186430306854	3.15335160971117e-14	3.15605834929032e-13
ENST00000582147.1	1316.02919703337	1.22531178835823	0.161633636916046	7.58079699088047	3.43438630220742e-14	3.42997381445298e-13
ENST00000230640.10	2539.077886406	-0.443066189491458	0.0584756786080251	-7.57693112826317	3.53824483600188e-14	3.52614827246e-13
ENST00000466796.1	112.701034414781	0.999336421674291	0.132099429024055	7.56503210541747	3.87768821042392e-14	3.85619143143223e-13
ENST00000264607.9	1028.17021802448	-0.589576887136805	0.0779397811361572	-7.56451812594703	3.89305052396664e-14	3.8632314135703e-13
ENST00000304611.13	3878.43621288242	0.573797715462282	0.07591196515407	7.55872561456825	4.07037509270534e-14	4.03062196016512e-13
ENST00000531928.6	126.573847085022	0.719510155811285	0.0952049842309486	7.55748411307851	4.10940196778306e-14	4.06064635121614e-13
ENST00000455385.7	7457.51796889963	-0.421188403572089	0.0557475247439856	-7.55528439166314	4.17945625673362e-14	4.12113826245361e-13
ENST00000679263.1	6494.65162833601	2.11787623566132	0.280423216374392	7.55242830120652	4.27216843794583e-14	4.20366953472138e-13
ENST00000303921.3	309.689643651333	1.18148050847168	0.156456085974908	7.55151518146224	4.3022338392623e-14	4.22434076343566e-13
ENST00000397224.9	2906.0184868843	0.633258696831191	0.083882313836544	7.54937087292537	4.37365776205433e-14	4.27646536734201e-13
ENST00000397457.7	686.002165121515	-0.342490595808541	0.0453662682431194	-7.54945489395606	4.37083731789102e-14	4.27646536734201e-13
ENST00000354377.8	105.481773943396	-0.612872747577829	0.0812762085232424	-7.54061685102556	4.67753553893526e-14	4.56402212418286e-13
ENST00000346249.9	3815.55589251209	-0.394481748761542	0.0523555955767381	-7.53466261659361	4.89599023595692e-14	4.7672021838211e-13
ENST00000378825.5	1238.29116976244	-1.22241908155779	0.162606997024761	-7.51762903149639	5.577850018045e-14	5.41981093420039e-13
ENST00000454079.5	1475.47083804304	1.00172179964436	0.133271780789765	7.51638339120391	5.63122606230027e-14	5.46029903421381e-13
ENST00000371608.6	514.463307056597	-0.543024328006454	0.0722778186934354	-7.51301488925224	5.77809530881863e-14	5.59108641500624e-13
ENST00000399562.9	1327.42061820208	-0.41680127885698	0.0554996124985223	-7.50998538716062	5.91339635400815e-14	5.7101616138911e-13
ENST00000379715.10	757.091077764436	0.49309790026429	0.0656852585571748	7.50697966477638	6.0507122122488e-14	5.83068631362157e-13
ENST00000446151.6	1097.06204570298	-0.599723250196913	0.0798964041055014	-7.50626085005017	6.08401282038971e-14	5.85068779263868e-13
ENST00000269321.12	19226.6131923413	0.51358802928956	0.0684546869760085	7.50259846297389	6.2564984231823e-14	6.00417873368771e-13
ENST00000638053.1	55.2396023629573	-0.654251528756363	0.087251864101728	-7.49842465249296	6.45893621682932e-14	6.18572454112771e-13
ENST00000427738.8	1901.49839760835	-0.495550564920996	0.0661080254125745	-7.49607270567086	6.57583251673473e-14	6.28477107746942e-13
ENST00000564759.1	253.90973610155	0.676290506461229	0.0902770722923615	7.49127645911099	6.82069752861016e-14	6.50546692708339e-13
ENST00000493227.1	1222.98590238112	0.736455992887945	0.0983226033915572	7.49020029458642	6.87685867921102e-14	6.54564671017147e-13
ENST00000298832.14	923.52090355472	-0.468427629822312	0.0625852228591178	-7.48463628350041	7.17455500390523e-14	6.8150966472941e-13
ENST00000430743.1	138.694657123493	1.08560434949661	0.145077996244297	7.48290145714834	7.26993948736694e-14	6.89166621322752e-13
ENST00000339438.10	21115.7741655852	-0.341502415715504	0.0456843577927021	-7.47525919626822	7.7051830782546e-14	7.28944703387007e-13
ENST00000619079.1	239.072615774214	0.590511417473718	0.0791826274826357	7.4575880625231	8.81206659956324e-14	8.31973251424351e-13
ENST00000334983.10	259.986787160562	-0.867406578718772	0.116337316107831	-7.45596174760287	8.92146285318835e-14	8.40600055500413e-13
ENST00000611981.1	115.773728880261	0.554046162168396	0.0743209272696213	7.45477999969549	9.00179101873382e-14	8.46458736116422e-13
ENST00000552962.5	6646.22979601444	-1.29904666444887	0.174404181996206	-7.44848345710617	9.4419266805921e-14	8.86059276424177e-13
ENST00000380815.5	856.34467571102	0.951335951936663	0.127977548105153	7.4336160211086	1.0566842341061e-13	9.89633587925876e-13
ENST00000434372.2	718.003105066695	0.667890680323446	0.0899204401837944	7.42757351897188	1.10607908572341e-13	1.03381820757795e-12
ENST00000366627.4	55.2123497646081	0.766319484886223	0.103178325145388	7.42713630800274	1.10973986246278e-13	1.03516534370528e-12
ENST00000465271.6	596.450336078713	-0.580251964850779	0.0782087455988816	-7.41927210834943	1.17765742711087e-13	1.09632619561779e-12
ENST00000343958.9	636.69636399782	-0.859789068831122	0.115904523968952	-7.41808032498747	1.18830030003524e-13	1.10403039827975e-12
ENST00000248248.8	10431.4141552489	1.4382799742326	0.193929966081968	7.41649165052029	1.20263459370139e-13	1.115126788275e-12
ENST00000419943.1	339.660446953686	0.674175402876844	0.0909343684681546	7.41386798230134	1.22668033508331e-13	1.13516608786281e-12
ENST00000371084.8	4107.05881823664	-0.560591465363972	0.0756187761337839	-7.41338982228672	1.23111325626628e-13	1.13701232222296e-12
ENST00000250111.9	293.745534627715	-0.952395970748264	0.128521748400464	-7.41038760055359	1.25930814100479e-13	1.1607535908392e-12
ENST00000381410.5	1538.58896158481	-0.518815085504595	0.070017805128831	-7.4097593397849	1.26528814576689e-13	1.16396526861081e-12
ENST00000619168.5	974.984498132737	-1.04453197519195	0.141079044296446	-7.4038775950105	1.32264349064931e-13	1.21433252763551e-12
ENST00000374037.8	35041.9613507799	0.865926879539767	0.117107837940352	7.3942692032349	1.42188088184128e-13	1.30287867051232e-12
ENST00000640006.1	4373.04137089365	0.744138743234819	0.100725424342635	7.38779457213801	1.49284142379588e-13	1.36521811776156e-12
ENST00000417379.6	649.479686823047	0.816469205610707	0.11061595878026	7.38111584091255	1.56968355151409e-13	1.43268181688096e-12
ENST00000379923.5	2802.55907351041	-0.526740784772985	0.0713777441867794	-7.37962218860018	1.58739339770217e-13	1.44601617321932e-12
ENST00000371204.4	809.186822900672	1.31032440124251	0.177668779028325	7.37509656118933	1.64225978990129e-13	1.49307985576991e-12
ENST00000344785.10	865.044929076779	-0.89054234504132	0.120783301149599	-7.37305849869362	1.66757268579567e-13	1.51314377559358e-12
ENST00000259339.7	2232.90949654372	0.575967945983871	0.0781702467393464	7.36812239961835	1.73047874980277e-13	1.56717531826798e-12
ENST00000221138.9	4107.3267523365	-0.488636345967138	0.0663288725899096	-7.36687247781553	1.74677426716371e-13	1.57747699414999e-12
ENST00000497387.5	76.4912199839633	1.11231520687172	0.150991680491753	7.3667317513727	1.74861836615683e-13	1.57747699414999e-12
ENST00000482384.1	72.3148755585536	-0.69804037575151	0.0947754547180801	-7.36520207502994	1.76878726865353e-13	1.59259147123553e-12
ENST00000333677.7	4594.5381092059	-0.729164317159946	0.0990922987659038	-7.3584357840212	1.86077732024948e-13	1.67218986929549e-12
ENST00000566586.5	1206.25677145487	0.375236716776922	0.0510157694742423	7.35530838099733	1.90486833619248e-13	1.7085203692311e-12
ENST00000635152.1	462.471128279006	1.01598312247963	0.13819399872814	7.35186138204385	1.95465463448092e-13	1.7498098301764e-12
ENST00000372409.8	2092.56052371472	-0.435073254853638	0.0592108685433233	-7.34786139026663	2.01403189362691e-13	1.79951048886511e-12
ENST00000395905.8	150.170609316439	-1.18922195306205	0.16188420021528	-7.34612736437886	2.04031967149225e-13	1.81951260952961e-12
ENST00000350997.12	1845.26889484156	-1.01973076699355	0.138836353041556	-7.34483976749471	2.06005739505416e-13	1.8336083378879e-12
ENST00000334828.6	6015.17892522198	-0.447155791909861	0.0609274066722339	-7.33915681518152	2.14943654774298e-13	1.90588822408237e-12
ENST00000219139.8	2282.20496080373	0.560656525261991	0.0763919547182147	7.3392090479956	2.14859795705516e-13	1.90588822408237e-12
ENST00000419314.5	142.774658414033	0.767497234864649	0.10459593646268	7.3377347229784	2.17239199649567e-13	1.92258752782843e-12
ENST00000521840.1	176.144709169303	0.813512306276819	0.110878386030828	7.33697824615374	2.18470102040007e-13	1.92981923468673e-12
ENST00000370035.8	938.884868920057	-0.689090785510753	0.0939471406622553	-7.33487768391024	2.21924074351022e-13	1.9566235969247e-12
ENST00000534255.1	876.239177311571	0.845049990331743	0.115252227429668	7.33217924874751	2.26439944666406e-13	1.99267151306437e-12
ENST00000078429.9	5775.02753489497	-0.398832831267483	0.0544229555787852	-7.32839345136473	2.32928038640763e-13	2.04590653902169e-12
ENST00000485067.1	117.848044840388	0.967024573731212	0.132114081977717	7.31961770656907	2.48678370876818e-13	2.18014271009301e-12
ENST00000361272.9	2707.94385706014	-0.438769034989383	0.0600252394100255	-7.30974235674768	2.67655088784034e-13	2.34210756864678e-12
ENST00000561679.5	261.013900125232	1.08729880605232	0.148761256372836	7.30901870932883	2.69100303673688e-13	2.35034422534472e-12
ENST00000269601.10	1007.62748160397	0.396158270376696	0.0542557621827094	7.30168104620132	2.84194332760159e-13	2.47753713643623e-12
ENST00000263688.4	2762.39281135147	-0.648073564808862	0.0888449441758213	-7.29443381185929	2.99917620970422e-13	2.60973094068292e-12
ENST00000370631.3	1512.95214583742	-0.359833794293899	0.0493644323877086	-7.28933316740606	3.11492889510735e-13	2.70540565489398e-12
ENST00000565276.5	100.612931675559	0.90528776761051	0.124306540857469	7.28270420338156	3.27194126891883e-13	2.83649332309246e-12
ENST00000537364.5	280.586686022889	0.730893283970452	0.100369679750517	7.2820127132735	3.28876073821549e-13	2.84578480204769e-12
ENST00000371019.4	1134.77032268784	0.528078674747286	0.0725493234377478	7.27889179008557	3.365735093568e-13	2.90699786600022e-12
ENST00000509683.5	247.266995197368	0.694425732120456	0.0955011537454614	7.271385788399	3.55818145582554e-13	3.0675338835435e-12
ENST00000306065.9	2232.54033134598	-0.357783053661233	0.0492529186061743	-7.26420004714972	3.75252318035767e-13	3.2291085079683e-12
ENST00000489319.5	249.386379208963	1.19610303045683	0.164753785950978	7.2599426080122	3.87254598759356e-13	3.32013869230448e-12
ENST00000677477.1	72.8807837569097	0.620389881862433	0.0854534380468444	7.25997567847819	3.87159931614321e-13	3.32013869230448e-12
ENST00000233893.10	5052.80665528075	0.61257550770069	0.0843885200574981	7.2589910011849	3.89988416971165e-13	3.33744215918076e-12
ENST00000258947.8	4047.63787468643	-0.273280593183639	0.0376634252739984	-7.2558613879525	3.99113644138087e-13	3.40927845468871e-12
ENST00000483273.2	52.2516539857915	0.896049662950119	0.123782666100731	7.23889451711226	4.52356667428547e-13	3.85702284622805e-12
ENST00000522415.5	3088.09835541597	1.09020920462006	0.150799056191065	7.22954925685176	4.84599723066074e-13	4.12440348244556e-12
ENST00000555392.1	96.5710601378726	0.632726794651237	0.0877006740186422	7.21461723905041	5.40858919458377e-13	4.59483788771197e-12
ENST00000403625.6	1615.78021921137	-0.744930466776181	0.103320661188615	-7.20988869221702	5.59976317319113e-13	4.74859917086608e-12
ENST00000458275.6	60.6224625930736	0.929238028080605	0.128947934143758	7.20630411220577	5.7490928684305e-13	4.86638278373137e-12
ENST00000416160.1	810.455442763351	-0.427571280867759	0.0593596812035072	-7.20305891471831	5.88765177406808e-13	4.96564337689938e-12
ENST00000488156.1	74.8849785831091	0.894504487607494	0.124182364574335	7.20315232097265	5.88361820087787e-13	4.96564337689938e-12
ENST00000398110.6	837.367240209975	-0.820486984232722	0.114005744072154	-7.19689162077162	6.16006868604078e-13	5.18602172413252e-12
ENST00000378198.9	3539.20383890288	-0.513503609287032	0.0714119581110483	-7.19072299471909	6.44491211605013e-13	5.41604866833474e-12
ENST00000616080.2	3240.69620618109	-0.460266244154592	0.0640852838119929	-7.18208950287051	6.86539500747286e-13	5.75902919331896e-12
ENST00000602574.5	123.271808583527	0.927064862075552	0.129096221574768	7.18119284024613	6.91057959247453e-13	5.78652481495533e-12
ENST00000355693.5	2666.50969781624	0.436516472152833	0.0607952589257282	7.18010713115166	6.96568145663404e-13	5.82221116733713e-12
ENST00000675505.1	260.388479479383	-0.689889463841559	0.0961296158910837	-7.17665890419466	7.14356137183539e-13	5.96020934494459e-12
ENST00000554528.1	32.0972846774985	0.758960383065276	0.105875967084441	7.16839150531651	7.58840354091416e-13	6.3200560919328e-12
ENST00000328195.8	2134.51908963372	-0.481221869142664	0.0672328173373749	-7.15754430946851	8.21350468042047e-13	6.82848232254565e-12
ENST00000587786.5	213.465196036899	0.987732856819685	0.138031726354658	7.15583933422532	8.31624992932074e-13	6.90159958547187e-12
ENST00000367463.5	675.332977259777	-0.841797485623531	0.117665674172689	-7.15414662383258	8.41950368550524e-13	6.97487836397805e-12
ENST00000472100.5	340.042645583097	1.00740398036132	0.140832997156974	7.15318143260462	8.47894165599524e-13	7.01166380914216e-12
ENST00000371380.8	531.279819922049	-0.550467244452182	0.0770024085199087	-7.14870164496037	8.76024960631327e-13	7.23146976351241e-12
ENST00000437139.7	236.94567534722	-0.539000655473499	0.0754013749093875	-7.14841945682338	8.77827307581118e-13	7.23354516353062e-12
ENST00000599280.5	1331.02118332411	1.08408712058563	0.151896458111627	7.13701381890646	9.53802598448596e-13	7.84574130364066e-12
ENST00000485390.5	196.682253618464	0.588903984109601	0.0826187997064938	7.12796586493272	1.01863029020569e-12	8.36424590408334e-12
ENST00000675468.1	2086.51755588358	-1.03976000683434	0.145898955807116	-7.12657606822726	1.02896383662587e-12	8.43424839019869e-12
ENST00000378720.8	3654.88838815239	-0.450557539050361	0.0632441261421488	-7.12410094872176	1.04762242825791e-12	8.57212457086825e-12
ENST00000610774.1	109.917148023762	0.76755716391759	0.107752778208576	7.12331669473837	1.05360347143502e-12	8.6059660083589e-12
ENST00000546485.5	1282.55964354784	0.777192262464244	0.109141059615237	7.12098879380628	1.07155505099189e-12	8.73729503116462e-12
ENST00000220325.9	2602.30327637934	-0.456865226045807	0.0641823850219869	-7.11823385636572	1.09318778219637e-12	8.89812882402074e-12
ENST00000621158.5	14775.9179334153	0.860800981660159	0.120985514178788	7.11490947906458	1.11986310375375e-12	9.0863674466205e-12
ENST00000475199.1	228.911729105742	0.904326458618966	0.127108062368244	7.11462704858993	1.12215858688967e-12	9.0863674466205e-12
ENST00000548278.2	1373.1197131104	0.412351749815346	0.0579567968259339	7.11481262592537	1.12064976812141e-12	9.0863674466205e-12
ENST00000611189.2	185.594100637043	0.704156590824188	0.0990557550106889	7.10868935124672	1.17150094083448e-12	9.46946341083534e-12
ENST00000425179.2	327.142142984758	0.52176916459288	0.073417415677898	7.10688546818404	1.18690848306857e-12	9.57740685991659e-12
ENST00000243918.10	2111.49853554448	-0.35884928941835	0.0504970643819346	-7.10633962212522	1.19160979290186e-12	9.59873587926475e-12
ENST00000537526.6	10915.2951207889	0.443883732010769	0.0624863314800772	7.10369326373871	1.21466287273611e-12	9.76756489386417e-12
ENST00000530650.5	120.888146468136	0.784111644003442	0.110476737214077	7.09752716976088	1.27008843479386e-12	1.01956840961766e-11
ENST00000402219.8	2801.41921346258	-0.495448669806912	0.0698578373641185	-7.09224173695065	1.31956746747626e-12	1.05565397398101e-11
ENST00000361314.5	328.982606529779	-1.00845068399214	0.142188836282393	-7.09233376092425	1.31869002960621e-12	1.05565397398101e-11
ENST00000589685.2	1068.02906775762	1.42789964289664	0.201383877675554	7.0904367289873	1.33689428416902e-12	1.06585896433578e-11
ENST00000265881.10	4505.61131451791	0.843779161521428	0.118999657130529	7.09060161909456	1.33530223384608e-12	1.06585896433578e-11
ENST00000436636.7	373.023576589248	-1.01251411013459	0.142859386334921	-7.08748746659766	1.36568666804658e-12	1.08695607845892e-11
ENST00000502852.1	276.426293898993	0.753827838304884	0.106372476891104	7.08668125756436	1.37366266376024e-12	1.091441680371e-11
ENST00000025301.4	2667.9501758202	-0.69558427650469	0.0981636790654965	-7.08596380174977	1.3807990277819e-12	1.09524603156034e-11
ENST00000219252.10	3154.16063363858	-0.311716611739118	0.0441053748873012	-7.06754250554773	1.57701450302095e-12	1.24875987132253e-11
ENST00000596002.5	109.590101895698	0.743328916567891	0.105195158133723	7.06618944973664	1.59245975625031e-12	1.25885293273753e-11
ENST00000369303.9	1025.37376883004	-1.13315430744558	0.160442119066299	-7.06269846122719	1.63299838573503e-12	1.28871480051915e-11
ENST00000598361.4	79.1088691887063	0.968445466169782	0.137166792150138	7.06034930896213	1.66084567794879e-12	1.30847706789749e-11
ENST00000612311.4	287.400333137807	-0.49141735942882	0.0696105242300362	-7.05952677220004	1.67070587812213e-12	1.31402566872877e-11
ENST00000479790.2	113.589864349653	0.971315044766222	0.137623011598923	7.05779530240873	1.69165001366138e-12	1.32740579863467e-11
ENST00000471843.1	99.4923162683054	0.555261238319147	0.0786750800516976	7.05765075744802	1.69341005614843e-12	1.32740579863467e-11
ENST00000376838.5	2135.57032695639	0.74371971571336	0.105436074346606	7.05375005966637	1.74159092440607e-12	1.36153186519926e-11
ENST00000259229.7	1981.93707306035	-0.385425155085415	0.0546419077279171	-7.05365480657435	1.74278414134639e-12	1.36153186519926e-11
ENST00000379102.8	564.14155863544	-0.549624898399815	0.0779240754206159	-7.05333872019743	1.74674944292591e-12	1.36234772605459e-11
ENST00000246949.9	253.692664644608	0.606367897269175	0.0861681513862174	7.0370303588312	1.963800801648e-12	1.52907628362041e-11
ENST00000368662.10	326.306698312085	-0.496494938093736	0.0705805931192516	-7.03443986727155	2.0006305789334e-12	1.5551568366909e-11
ENST00000490857.5	76.2739083046229	0.931001011547382	0.132401168654317	7.03166762808648	2.04079486270107e-12	1.58373830942393e-11
ENST00000361383.11	1898.47699816245	-0.435639843848294	0.062073904716099	-7.01808345778688	2.24932184478967e-12	1.74266396745831e-11
ENST00000535414.5	304.901720676541	0.84629279336514	0.120645506612592	7.01470628394551	2.30432515720465e-12	1.78231716968532e-11
ENST00000487969.1	182.565503347001	0.889114036714458	0.126829145092483	7.01032902229311	2.37758331724237e-12	1.82987600521756e-11
ENST00000382788.7	1377.684627332	-0.619147919340243	0.088318259212314	-7.0104180592128	2.37607067640622e-12	1.82987600521756e-11
ENST00000305997.8	9480.523355585	0.856347629450385	0.122154598391058	7.01035933750878	2.37706818854945e-12	1.82987600521756e-11
ENST00000512600.1	254.051180230089	0.674960539110335	0.0963492327906381	7.00535457897199	2.46361102984503e-12	1.89296241238834e-11
ENST00000428149.7	402.373796663637	-0.378471037469955	0.0540499605471861	-7.00224447230717	2.51894031047988e-12	1.9322923697497e-11
ENST00000344529.5	1235.67373974242	-0.371186703014983	0.0530600091458713	-6.99560194184147	2.64122452176281e-12	2.02277030697894e-11
ENST00000372824.5	340.912444863766	1.13472113454869	0.162640443372098	6.97686941219542	3.01830014227043e-12	2.30398557504899e-11
ENST00000479764.7	102.950570734683	0.555737479641519	0.0796542394178026	6.97687258962531	3.01823190861392e-12	2.30398557504899e-11
ENST00000435680.6	948.022906832193	-0.883423935860818	0.126749264307588	-6.96985454461476	3.17268840413803e-12	2.41787887531042e-11
ENST00000564061.5	245.793669226396	0.933409432856056	0.13398551769687	6.96649495334122	3.24934546991879e-12	2.47225893502467e-11
ENST00000290354.6	1146.51869868203	1.00812038499768	0.144742515697165	6.9649223667419	3.28584895986138e-12	2.49596083856571e-11
ENST00000382870.7	1592.83512225284	0.658410790071137	0.0945358655418389	6.96466665108961	3.29182261763364e-12	2.49643263229972e-11
ENST00000395510.7	3101.70314410275	-0.542494681320054	0.0779860992175777	-6.95629973498891	3.49326237986102e-12	2.64489865903763e-11
ENST00000517465.1	569.532170336449	0.742823837627729	0.106827689932074	6.95347655743609	3.56392197936878e-12	2.69402465344829e-11
ENST00000394957.8	1274.51864540391	-0.835278858923409	0.12019099873722	-6.94959579085973	3.66334310022922e-12	2.7602313763278e-11
ENST00000592035.5	114.744176261957	0.479498887056035	0.0689945159233481	6.94981159935598	3.65774361161778e-12	2.7602313763278e-11
ENST00000442738.7	184.159987205759	-0.586504595592534	0.0844711223287381	-6.94325562894763	3.83165152204526e-12	2.88239075787405e-11
ENST00000380009.9	512.104111746368	-0.544290954447149	0.0784790270809286	-6.93549569473981	4.04799225684121e-12	3.04023122156319e-11
ENST00000268485.8	663.084385000002	0.684749391392647	0.098772525251255	6.93258970195202	4.13205364484447e-12	3.09837591632711e-11
ENST00000369893.10	729.608172266986	0.581014034168009	0.0838217687069061	6.9315410916656	4.16280494691323e-12	3.116424120771e-11
ENST00000372224.9	185.068162114902	1.030331614944	0.148695511489283	6.92913729960344	4.23414713987964e-12	3.15968996166378e-11
ENST00000546368.2	70.1540985807521	0.849000617818233	0.122523967634987	6.92926154944233	4.23043032699184e-12	3.15968996166378e-11
ENST00000650311.1	67.1830072196331	0.621113679112708	0.0896507621772711	6.92814722405313	4.26387890068107e-12	3.17679412025184e-11
ENST00000371485.8	134.172888750397	1.24076427318105	0.179107331810004	6.92749012919944	4.28372421458063e-12	3.18648959119682e-11
ENST00000584445.5	148.618554988693	0.82727391864759	0.119432284191396	6.92671938955671	4.30711719750372e-12	3.19878895050276e-11
ENST00000649452.1	5067.90049140686	-0.619482902067754	0.0894455502470523	-6.92581017565118	4.3348741005869e-12	3.21428502466412e-11
ENST00000252512.14	3207.62569150255	-0.408738558170625	0.0590254176437558	-6.9247889212329	4.36626056027237e-12	3.23241892906513e-11
ENST00000677181.1	48.4929569991188	0.577953160098185	0.0835512554373948	6.91734860323251	4.60174742291465e-12	3.40135498898160e-11
ENST00000316754.8	507.803986725997	-0.803835774451488	0.116400150247086	-6.90579670855376	4.99224469229723e-12	3.68415019697378e-11
ENST00000367606.7	37.8872186593168	0.612313740674533	0.0887076098149371	6.90260668675381	5.10568499833391e-12	3.76191387554966e-11
ENST00000496783.1	73.4545464618496	0.674806738230831	0.0977916119254705	6.90045623488769	5.18357896392801e-12	3.81328269523032e-11
ENST00000542946.1	146.324967009684	0.894110481414443	0.129653611843241	6.89614788746089	5.34315723552592e-12	3.92448588133746e-11
ENST00000251473.9	2160.13146276192	0.506332359043651	0.0734557560406002	6.89302494911077	5.46182907963955e-12	4.005341325069e-11
ENST00000310343.13	3003.85687434134	0.606481666712808	0.0880014107236219	6.89172664080955	5.51192166950519e-12	4.03573040291558e-11
ENST00000304734.9	2202.22212683662	0.541783471628036	0.0786371662701426	6.88966168703034	5.59252281281949e-12	4.08832702178528e-11
ENST00000477844.1	155.895871148122	0.742188465126089	0.107738061598635	6.8888232636951	5.62557765443478e-12	4.10605542727446e-11
ENST00000484697.5	1424.74648024626	1.37970474401623	0.200432926894298	6.88362319203093	5.83490919197527e-12	4.25076004315582e-11
ENST00000584610.2	317.376714223204	1.23794242629964	0.179843340947361	6.88344878258229	5.84206086548645e-12	4.25076004315582e-11
ENST00000311956.9	9030.77877070509	-0.419010042746175	0.0609561397598527	-6.87395961090938	6.24438945463638e-12	4.53642249477011e-11
ENST00000526890.5	142.422618949707	0.804626200121808	0.117085298432439	6.87213690270515	6.32472108237961e-12	4.58763594529059e-11
ENST00000676883.1	274.10501639616	1.25486071747871	0.182676500660814	6.86930564653571	6.45151464450922e-12	4.6723391773278e-11
ENST00000612750.5	1832.71481710208	0.523498445661254	0.0762391315369691	6.86653212212163	6.57813692978573e-12	4.75665591325902e-11
ENST00000368086.5	316.379278253522	0.615636409814142	0.0897168987875018	6.86198941486266	6.79080968314907e-12	4.90283844616212e-11
ENST00000323061.7	468.530329004537	-0.733661237924221	0.106939618239345	-6.86051858051512	6.86110186134205e-12	4.9459318518237e-11
ENST00000436072.7	3712.22257718332	1.43040522344975	0.208594557683006	6.85734680395399	7.01511872273948e-12	5.04915335229274e-11
ENST00000375859.4	5289.1027273862	-0.426951753268306	0.0623536365257498	-6.84726307970811	7.52762123092399e-12	5.40968034222334e-11
ENST00000262067.5	10196.2039681919	0.693701656976675	0.101325275509841	6.84628443876571	7.57927099747489e-12	5.43841845111122e-11
ENST00000519322.1	198.238993090819	0.708381296275893	0.103539416376979	6.84165819224568	7.82816940461067e-12	5.60838434763505e-11
ENST00000337975.6	646.447923360456	-0.379240846912688	0.055541798443543	-6.82802605497512	8.60909535001858e-12	6.15840808473722e-11
ENST00000253699.7	1956.5747707988	-0.330137104004441	0.048374167458075	-6.82465707116438	8.81355955409757e-12	6.29501405211502e-11
ENST00000358888.7	1301.97347144275	0.737237994066656	0.108123597891272	6.81847449072137	9.20123098862072e-12	6.56185647261881e-11
ENST00000262096.13	2264.86762629797	-0.609360538890515	0.0893980772730263	-6.81626000780191	9.3441116693069e-12	6.65357814132021e-11
ENST00000373044.3	1100.12976299873	0.40834741619746	0.0599469482198265	6.8118132502766	9.63761670232398e-12	6.85211041153034e-11
ENST00000405489.7	3457.63258609267	-0.362068787887089	0.0531586147632044	-6.81110276292804	9.68534127865353e-12	6.87556038411568e-11
ENST00000371953.8	3991.1896581212	-0.685935055680352	0.100823983566951	-6.80329254422745	1.02254702851518e-11	7.24796252430824e-11
ENST00000563749.1	92.7828405936186	0.962953436882881	0.141572669515446	6.80183145644378	1.03297409559269e-11	7.31076051873184e-11
ENST00000339485.4	588.434213099202	0.385161090851359	0.0566408151754888	6.80006263430398	1.04573676018497e-11	7.38987310530709e-11
ENST00000261693.11	1839.16122392791	0.63778350837485	0.093797433598157	6.79958378293392	1.04921832637234e-11	7.40325911376793e-11
ENST00000258052.8	1075.64198672897	0.61404780528962	0.0903621120529557	6.79541227334045	1.0800322208928e-11	7.6091696045982e-11
ENST00000651485.1	3350.11346962239	-0.618882515018907	0.091095229715732	-6.79379718290591	1.09219905611103e-11	7.68328265113397e-11
ENST00000312584.4	218.622656715822	-0.948553447315718	0.13976079131736	-6.78697822454224	1.14506483399975e-11	8.04304576170906e-11
ENST00000313367.7	213.334162336764	-0.947775931222687	0.139692510423987	-6.78472974926181	1.16304014719259e-11	8.13967923479514e-11
ENST00000368402.9	1236.13383700999	-0.659628917204513	0.0972250909882657	-6.78455438302573	1.16445366575579e-11	8.13967923479514e-11
ENST00000497793.2	192.766720310034	1.00256523712487	0.147775357375029	6.78438715990059	1.16580311510359e-11	8.13967923479514e-11
ENST00000582151.1	88.9262033337681	0.697218194714678	0.102758549055267	6.78501400734735	1.16075248843532e-11	8.13967923479514e-11
ENST00000258198.7	6513.31812067693	-0.372202577362277	0.0548957460050434	-6.78017158794203	1.20033235559385e-11	8.36823633257061e-11
ENST00000393155.6	1879.30011983917	-1.18882174644619	0.175373518957011	-6.77879849544219	1.2117939861346e-11	8.4355330616892e-11
ENST00000348367.9	815.084941894209	-0.467560849647494	0.0689858336824541	-6.77763570705986	1.22158391866643e-11	8.49100953302566e-11
ENST00000336156.10	1776.73601366056	-0.467590716450794	0.0690015338323445	-6.77652641152754	1.2309956628441e-11	8.54369608854892e-11
ENST00000395285.3	389.45692346877	0.875543680951176	0.129263504888919	6.7733246263403	1.25856114877603e-11	8.72203446937804e-11
ENST00000369798.7	201.069564941911	1.12489195675295	0.166173699760299	6.76937420527786	1.29340614512378e-11	8.95021700423932e-11
ENST00000498544.5	611.779385840318	1.01171670994318	0.149645052221536	6.76077621627894	1.37254386236166e-11	9.4837697393404e-11
ENST00000361436.10	62650.1545910807	0.684548021774879	0.10128464154955	6.75865571820171	1.39277907057739e-11	9.60935145735643e-11
ENST00000381031.8	3835.0992369968	0.555392601793173	0.0822063407137878	6.75607984701381	1.41775306711959e-11	9.76720872237190e-11
ENST00000264605.8	1783.80660153356	0.730385516430517	0.10818550026968	6.75123297123779	1.46593987166962e-11	1.0084282539037e-10
ENST00000355697.7	1104.74241945075	0.491232979943608	0.0727692007394859	6.75056170676141	1.47273867080752e-11	1.01161313117029e-10
ENST00000259241.7	2931.66635519937	-0.51954553811337	0.0769678545511568	-6.75016266392164	1.47679494006609e-11	1.01290758830415e-10
ENST00000381989.4	2717.92233636467	-0.564945994502084	0.0837615259305201	-6.74469558936528	1.53348188130892e-11	1.05024368493756e-10
ENST00000300291.10	3722.65766678283	-0.426292002331646	0.0632158947238704	-6.74343065448503	1.54689823761455e-11	1.05787879475576e-10
ENST00000293825.11	1602.34868246096	-0.613763340381531	0.0910334880020419	-6.74217097303538	1.56037308881941e-11	1.06553149139879e-10
ENST00000264230.5	2076.22416358132	0.421392597431265	0.0625236401038346	6.73973231135372	1.58678699336581e-11	1.08198458144125e-10
ENST00000502798.7	296.038499005668	0.897839303914576	0.133258419987943	6.73758028945419	1.61045955619432e-11	1.09652311972121e-10
ENST00000360718.5	13270.1616586176	-0.443185574923569	0.0657804934775239	-6.73734038001703	1.6131199259623e-11	1.09673343071256e-10
ENST00000540757.6	109.076872995721	-0.501342441374627	0.0744237854064049	-6.73632009762676	1.62448204810602e-11	1.10285069466761e-10
ENST00000330263.5	2283.04269035873	0.421421092420237	0.0625741255607471	6.73475000479424	1.64212026145027e-11	1.11320478189012e-10
ENST00000396650.7	2713.0226163747	1.89245757406322	0.281623202951226	6.71982121583559	1.81947665970351e-11	1.23164573887622e-10
ENST00000465229.5	105.104579452752	0.748948799062675	0.11154796493025	6.71414130711382	1.89176916789927e-11	1.27872628972206e-10
ENST00000546020.2	391.125136726689	0.720465112841217	0.10732357329187	6.71301831222011	1.90639178116777e-11	1.28674548008198e-10
ENST00000467586.5	289.042124638497	0.925600425666929	0.137938712420617	6.71022956082474	1.94318468432787e-11	1.30968401267416e-10
ENST00000335783.4	206.135190118094	-0.414635892485799	0.0618235590930097	-6.70676192973628	1.98990508021769e-11	1.33923770478143e-10
ENST00000592474.1	83.5912247214605	0.846354169362764	0.126230633947713	6.70482388382317	2.01649421062877e-11	1.35517708910268e-10
ENST00000508527.5	96.2031988985507	0.615467347489088	0.0918078496332406	6.70386410255542	2.02979046409197e-11	1.36215003230575e-10
ENST00000512576.3	335.53491210024	0.376384147934149	0.0561568389231456	6.70237419255839	2.05060103957034e-11	1.37413839778104e-10
ENST00000261741.10	771.574252524689	0.41287900211275	0.0616083144932061	6.70167664071187	2.06041587226735e-11	1.37873452342251e-10
ENST00000571370.1	61.1081967596818	0.925139711981118	0.13805953917854	6.70101984611668	2.06969926772635e-11	1.38296237602804e-10
ENST00000354200.5	2930.50438888999	-0.252317570424445	0.0376775332158514	-6.69676459387453	2.13084458774488e-11	1.42178242592878e-10
ENST00000553443.5	815.485082271044	0.867125056722668	0.129513073798825	6.69527045639877	2.15273114228854e-11	1.43433400680482e-10
ENST00000361538.6	2366.76112654269	0.601954058965023	0.0899472417355792	6.69230147973416	2.19687672201971e-11	1.4616594909415e-10
ENST00000318010.12	347.294023464059	-0.45866049547839	0.0685837224145825	-6.6875999046221	2.26860337595977e-11	1.50723164465475e-10
ENST00000299157.5	230.672339835451	-0.498651900926543	0.0746443256919232	-6.68037250392763	2.38335653662485e-11	1.58121975630417e-10
ENST00000554554.5	365.458003864925	0.873622422930424	0.130981343380711	6.66982335332406	2.56111502019432e-11	1.69673870087874e-10
ENST00000380524.5	3430.51697556578	0.957297609044202	0.143622233092128	6.66538591159583	2.63970801572395e-11	1.74632598373568e-10
ENST00000545193.5	3607.3619294219	0.402484133161625	0.060408204516609	6.66273954642972	2.68769733025579e-11	1.77555529012932e-10
ENST00000427025.6	310.227398774977	0.851810181724992	0.127987411909252	6.65542156855985	2.82489167426164e-11	1.86354947224275e-10
ENST00000504562.1	28431.1544701181	0.702921996106342	0.105700629289244	6.6501212039413	2.92851758098309e-11	1.92918163809395e-10
ENST00000590247.7	1519.48176878093	0.503995848875867	0.0758171661644917	6.64751631289417	2.98079958888262e-11	1.96085321333548e-10
ENST00000427908.6	190.743692508892	0.816164493342554	0.122820452901073	6.64518387666215	3.02838770078643e-11	1.98935214598139e-10
ENST00000339697.5	12291.0336609659	-0.495439142921746	0.0745607314327247	-6.64477310511332	3.03684523223618e-11	1.99210213265113e-10
ENST00000409320.7	8172.51127378168	0.775316570571516	0.116748122545109	6.64093394968256	3.11701705093174e-11	2.04182128167776e-10
ENST00000376962.10	919.226122171933	-0.673167704408288	0.101451468125162	-6.63536680985031	3.23696543020809e-11	2.11742030385562e-10
ENST00000521534.1	151.417363419737	0.790875890260852	0.119232182427078	6.63307400872703	3.28766858535034e-11	2.14757510953417e-10
ENST00000596409.1	1556.7582749681	0.467903808458849	0.0705672040538271	6.6306128283323	3.34296029738936e-11	2.18063871706629e-10
ENST00000316403.15	1005.84634021066	-1.20765029426779	0.182141216421172	-6.6302966346469	3.35012939328634e-11	2.18226305730272e-10
ENST00000182527.4	1802.13826434881	0.678048743940069	0.102282676770607	6.62916502919408	3.37590990610274e-11	2.19598937267269e-10
ENST00000380062.10	154.764386373056	-0.52647016484066	0.0794421067372823	-6.62709218653673	3.42363841378775e-11	2.2239344793741e-10
ENST00000467558.5	322.903020769363	0.906483720601674	0.136891224699347	6.62192717314477	3.54545734649712e-11	2.2966684811198e-10
ENST00000478188.5	724.107122721657	1.15634456623935	0.174618394159923	6.62212346988097	3.54075102193695e-11	2.2966684811198e-10
ENST00000473414.6	1257.63806446131	-0.335275114730967	0.0506797161532377	-6.61556812428097	3.70127483761309e-11	2.39427820286095e-10
ENST00000513291.2	183.34706746975	0.695291584390144	0.105110626921388	6.61485526967843	3.71915433886015e-11	2.40251188870412e-10
ENST00000440452.5	446.355719535141	0.745386642882357	0.112724981948884	6.61243523836053	3.78048523971869e-11	2.43875285726805e-10
ENST00000602547.1	105.730745651484	-0.564015949825538	0.0853093770757192	-6.61141798427301	3.80655997064244e-11	2.45218172694425e-10
ENST00000419761.6	778.698591494876	-0.907339273340076	0.13727118593255	-6.609830513054	3.84760275310222e-11	2.47520265385776e-10
ENST00000300057.4	1428.96491597982	1.37643330291858	0.208287527823624	6.60833280466094	3.88672161196488e-11	2.49692418708047e-10
ENST00000318388.11	5658.75328458545	0.502991561811926	0.0761283673542892	6.60715025545056	3.91788349181589e-11	2.51348123876607e-10
ENST00000338625.9	813.291506262591	0.539665060312719	0.0817086805398788	6.60474574729339	3.98200153554652e-11	2.55110647826772e-10
ENST00000175756.10	6092.78539649311	0.496804858459175	0.0752232669097257	6.60440418062916	3.99119255849482e-11	2.55348725553084e-10
ENST00000262065.8	402.255054593222	-0.59218978982824	0.0896925825118818	-6.60243883322002	4.04448170906331e-11	2.58403598507826e-10
ENST00000509465.5	818.538731289823	0.65598485980428	0.0994591578216307	6.59551995182503	4.23768039686609e-11	2.7037676294095e-10
ENST00000261893.9	685.869012007172	0.461300289158669	0.0699469910058415	6.59499833409766	4.25260637641055e-11	2.70958417207361e-10
ENST00000442218.3	1620.35099281426	-0.344810552873799	0.0523066570577984	-6.59209691976274	4.33657328149878e-11	2.75931484105188e-10
ENST00000649031.1	2782.43157287933	-0.657042472765201	0.0998099982530905	-6.58293241423693	4.61258855735406e-11	2.93094182990454e-10
ENST00000314752.11	339.031134087563	-0.838895587401623	0.127526206264983	-6.57822115133346	4.76109738493566e-11	3.02119159229115e-10
ENST00000469700.1	309.187459848923	1.43072164106511	0.21750693916244	6.57782067355843	4.77393485679803e-11	3.0252217625144e-10
ENST00000609196.5	114.729738459237	0.73846438536044	0.112309180830565	6.57528066627537	4.85614787152035e-11	3.07314432466362e-10
ENST00000231524.14	892.846874481173	-0.493832661085702	0.0751443724505809	-6.57178501837212	4.97156097384806e-11	3.14191875095222e-10
ENST00000488726.5	1135.97590666131	0.579528828790147	0.0883106985862113	6.5623852836403	5.29537764657455e-11	3.34203536449577e-10
ENST00000538033.2	433.591295383719	0.828773305204331	0.126327554348165	6.56051096279591	5.36237120464114e-11	3.37974314843869e-10
ENST00000260443.9	372.839709592246	-0.483030978526364	0.0736696429983532	-6.55671669994602	5.50053671654851e-11	3.45748022183049e-10
ENST00000296137.7	2785.69474774256	-0.894511048722065	0.136423802224971	-6.55685469935048	5.49545108388834e-11	3.45748022183049e-10
ENST00000651779.1	480.322531561031	-0.777440522562251	0.118579550320127	-6.5562782154546	5.51672656998784e-11	3.46298959924943e-10
ENST00000610704.5	2571.89636413177	0.296376913794383	0.0452255552851748	6.55330624302003	5.6276938498771e-11	3.52789840266489e-10
ENST00000261854.10	2407.15569532402	-0.317686799593309	0.0484884669449764	-6.55180127583353	5.6847159741546e-11	3.558861114558e-10
ENST00000430981.1	120.727425870777	0.595581057033095	0.0909543423955715	6.54813218749734	5.82611407221327e-11	3.62943070468596e-10
ENST00000614583.1	407.705703229016	1.35320230034569	0.206644812030056	6.54844555279166	5.81390455699363e-11	3.62943070468596e-10
ENST00000303596.3	1327.55046547041	-0.35864463902474	0.054767870395883	-6.54844960069325	5.81374700422218e-11	3.62943070468596e-10
ENST00000377095.10	3451.82970594372	0.558276143004287	0.0852581297513336	6.54806931177791	5.82856689067279e-11	3.62943070468596e-10
ENST00000621676.5	2198.52459817231	-0.448482658757315	0.0685743966139928	-6.54008902596455	6.14822237185415e-11	3.82337455231037e-10
ENST00000557275.5	263.833890990809	-0.85512889368963	0.130868461669342	-6.53426259300146	6.39237044329399e-11	3.96990888781933e-10
ENST00000478672.1	49.5350563621668	0.709988274017537	0.108715026365524	6.53072806725356	6.54507390394215e-11	4.05933838935987e-10
ENST00000487588.5	105.869991986896	0.524598499903875	0.0803976955142653	6.52504398973467	6.79815792610554e-11	4.21070498902474e-10
ENST00000329565.6	2007.53774588451	-0.402454826603921	0.0617676340269817	-6.5156263946927	7.23869399527042e-11	4.47762185596037e-10
ENST00000568456.1	84.1884438093975	0.764658729868773	0.117489604181063	6.50830969428033	7.60011105595302e-11	4.69495602184965e-10
ENST00000476438.1	514.47087663872	1.18841945537912	0.182615148992841	6.50778132007937	7.62688332078257e-11	4.70526240848279e-10
ENST00000484615.5	133.650764011012	0.778202075657504	0.119650493024958	6.50396046003065	7.82324678092606e-11	4.82002945657056e-10
ENST00000321250.13	1400.62862273587	-0.442836305034502	0.0681346935183846	-6.49942462741119	8.06277847652073e-11	4.9610552525716e-10
ENST00000486256.5	185.398402478525	0.419172747649746	0.0645879899362291	6.48994879796718	8.58655508556819e-11	5.27637587866799e-10
ENST00000334295.9	256.892524289532	-0.493897125646813	0.0761763004784661	-6.48360608935623	8.95558533878091e-11	5.49590131843081e-10
ENST00000307892.13	1235.5550484749	-0.370868865310592	0.0572045524797766	-6.48320543092624	8.97941006145258e-11	5.50328101532389e-10
ENST00000399312.3	1115.4921890887	-0.439187395065497	0.0677688579376105	-6.48066690853523	9.13180716001829e-11	5.58933708586946e-10
ENST00000568115.5	187.964110986973	0.772500315287714	0.119235176236026	6.4787954333086	9.2457753801847e-11	5.65167711312994e-10
ENST00000264220.6	808.930749246727	0.618479604411428	0.0955161096902086	6.47513394774315	9.47278688578762e-11	5.78286361718762e-10
ENST00000523259.5	80.2126308534563	0.777678627353641	0.120141980805351	6.47299655075275	9.60781469637301e-11	5.85762715606323e-10
ENST00000506231.6	162.261461437119	0.700671065606914	0.108284814680103	6.47063087910205	9.75945780661872e-11	5.94231216841641e-10
ENST00000499023.7	933.127167954955	-0.309474863223083	0.0479001741404666	-6.46082960607935	1.04130518891204e-10	6.33200443427087e-10
ENST00000519651.5	654.953077969712	0.530277627839493	0.0821003635245746	6.45889500453635	1.05470253737509e-10	6.39812872759921e-10
ENST00000300557.3	3238.20487480337	0.622195654590395	0.0963320663774329	6.45886336697697	1.05492302562689e-10	6.39812872759921e-10
ENST00000489994.5	543.103763582667	1.01926815016192	0.15781596458687	6.45858708166913	1.05685042712554e-10	6.40149401573185e-10
ENST00000493961.5	173.496312382838	0.629445666114585	0.0974633389157486	6.45828137140575	1.05898711290915e-10	6.40611659482265e-10
ENST00000636051.1	1079.64948617608	0.452846285926752	0.0701533043447666	6.45509559608555	1.081506112604e-10	6.53386594454025e-10
ENST00000372838.9	1658.38799706386	-0.692589197528078	0.107315205694766	-6.45378437327876	1.09091001615314e-10	6.582153059946e-10
ENST00000297679.10	1103.20555614034	0.685668290089933	0.106269273233541	6.45217821884494	1.10253809674501e-10	6.6437179369751e-10
ENST00000274606.8	3842.69414667162	0.527092936157358	0.081722964002389	6.44975304789422	1.12032553951512e-10	6.74219137586904e-10
ENST00000525562.5	233.174321688084	0.820633341814706	0.127375194782913	6.44264641332498	1.17408008468621e-10	7.05658442651612e-10
ENST00000276326.9	2792.10277330483	0.708125178604702	0.109961874274699	6.43973361926984	1.19683365920169e-10	7.18408260812957e-10
ENST00000334744.8	50.8896565402455	-0.676403990894953	0.105051019005698	-6.4388141809292	1.20410502780712e-10	7.209173106152e-10
ENST00000525624.5	126.014641199823	1.08832992299203	0.169023002572241	6.43894562532619	1.20306286200519e-10	7.209173106152e-10
ENST00000262424.10	7181.26306094859	-0.846150217594201	0.131485753103952	-6.43529962463111	1.23229997797304e-10	7.36852191957211e-10
ENST00000565833.1	155.109102284981	-0.440125612466335	0.0685749551155311	-6.4181684366375	1.37923608792422e-10	8.2365648067587e-10
ENST00000517325.5	1780.17091835836	-0.376675025868483	0.0587094488828623	-6.41591827271328	1.39976529103698e-10	8.34847227288553e-10
ENST00000592228.1	683.699789673823	1.52877531084761	0.238405928637257	6.41248864735111	1.43163089775024e-10	8.52762006016234e-10
ENST00000293831.13	25744.6409498245	0.474302884669339	0.0739714457853027	6.41197261502732	1.43648645229292e-10	8.54562858864056e-10
ENST00000565125.5	88.452052675982	0.834005864307852	0.130096744031558	6.41065901007901	1.448919430353e-10	8.60813276137679e-10
ENST00000476503.5	452.626924318808	1.04716236567428	0.163351799039622	6.41047341890789	1.4506844662183e-10	8.60813276137679e-10
ENST00000510719.1	281.773297677574	0.597247692050785	0.0931902127711135	6.40891005923227	1.46563619167179e-10	8.68580330108924e-10
ENST00000571082.5	197.123899252329	0.769633563411177	0.120111795420164	6.40764348512914	1.47785983873882e-10	8.7471298069516e-10
ENST00000256474.3	4464.58423195411	0.328404497412941	0.0512771214014952	6.40450338156784	1.50859610873827e-10	8.91773415862522e-10
ENST00000531760.1	1114.78845594291	0.500608069853603	0.0781967454847172	6.40190415535186	1.5345099018312e-10	9.05943567359583e-10
ENST00000677599.1	53.6221381472991	0.704025788337478	0.110075297913441	6.39585630639036	1.59650088955508e-10	9.4135020845574e-10
ENST00000262507.11	2088.66787663585	-0.453261717547524	0.0710322019789054	-6.38107372318446	1.75850619792067e-10	1.03556476099773e-09
ENST00000565593.1	880.040407091917	-0.547457267969748	0.0858262616026	-6.37866846053054	1.78634276955638e-10	1.05063085462938e-09
ENST00000346786.2	35214.7142611955	-1.22747816804651	0.192710134483304	-6.36955690647839	1.89575073430621e-10	1.11308870395684e-09
ENST00000405617.4	165.536025673786	-0.744342406997536	0.116861684075918	-6.36943077522296	1.89731029083553e-10	1.11308870395684e-09
ENST00000381980.9	187.007615095509	-1.13290829834085	0.177905100734073	-6.36804843518392	1.91448466487202e-10	1.12175332625165e-09
ENST00000296754.7	409.750359687728	-1.12310977331078	0.176376868753907	-6.36767043913118	1.91920732100401e-10	1.12310952887863e-09
ENST00000383694.3	2647.04867087768	-1.06761899854519	0.167684972721398	-6.36681380101364	1.92995226117915e-10	1.12798212357638e-09
ENST00000570734.1	137.81476253577	0.618880696755309	0.0972271822037887	6.3653052852867	1.94901684715764e-10	1.13769894557487e-09
ENST00000533661.1	47.9540113066522	0.670209190829296	0.105344774822024	6.36205442521082	1.99072872459918e-10	1.16059484644132e-09
ENST00000322350.10	241.158406873893	-0.916275130449363	0.144035093695756	-6.36147140907758	1.99830109393847e-10	1.16355509389876e-09
ENST00000304858.7	4675.56156945273	-0.345381354900588	0.0543067685463198	-6.3598215129667	2.01988320272392e-10	1.17465526901551e-09
ENST00000513888.5	507.798686706751	0.919623376842202	0.144638462795682	6.35808317557463	2.04286853347328e-10	1.18654281944201e-09
ENST00000504110.2	7153.80118935404	-0.326187192608497	0.0513236867622666	-6.35549028501031	2.07762880635981e-10	1.20523143692315e-09
ENST00000523812.1	167.762575249412	0.88872904635245	0.139860034742306	6.35441745735259	2.09217951865172e-10	1.21216463043374e-09
ENST00000393991.5	937.654027505271	0.788221582197787	0.124095432942201	6.35173723568789	2.1289676389546e-10	1.23194851961343e-09
ENST00000595498.5	550.753599881669	0.909735597613178	0.143281657129781	6.34928165849704	2.16322653198556e-10	1.25022162889475e-09
ENST00000297534.7	1853.15855433735	0.635287999268937	0.100112423579047	6.34574587805606	2.21350357518069e-10	1.27769562804984e-09
ENST00000378322.7	181.755028511977	0.564408053211642	0.0890058491548035	6.34124676716465	2.27913139395539e-10	1.31395164665117e-09
ENST00000297848.8	1292.30939549282	-1.16118767711003	0.18328150530422	-6.33554201326877	2.36508355028724e-10	1.36053937840058e-09
ENST00000564996.6	1793.52672008959	-0.603827379199558	0.0953114636030436	-6.33530696490401	2.36869205673514e-10	1.36053937840058e-09
ENST00000402676.7	2331.39382391801	-0.83620602928225	0.131990057386387	-6.33537135933161	2.36770292696561e-10	1.36053937840058e-09
ENST00000053468.4	1700.16074689753	-0.226103953693622	0.0357045356370785	-6.33263952770239	2.41002173294717e-10	1.3825758133414e-09
ENST00000373063.7	1493.11146412549	0.446571696884583	0.0706043052197917	6.32499244195381	2.53244977868027e-10	1.45102527859518e-09
ENST00000504169.2	330.376480754556	-0.385171504305469	0.060949756150028	-6.31949212983509	2.62424312184061e-10	1.50177545033922e-09
ENST00000220669.10	1021.45831681712	0.529325606910623	0.0838853922036018	6.31010469171885	2.78846776432802e-10	1.59380069274827e-09
ENST00000377767.9	575.407494573385	-0.402894228558534	0.0638558860187845	-6.30942977504086	2.80065407210969e-10	1.59880668204646e-09
ENST00000453660.4	400.733808326897	-1.39480110637086	0.221124943365149	-6.30775110733478	2.8311901205604e-10	1.61229190748397e-09
ENST00000206380.8	2373.91249259267	-0.507504184155924	0.0804551275756105	-6.30791597066302	2.82817681044294e-10	1.61229190748397e-09
ENST00000473373.1	165.41570817917	1.03037624796449	0.163388336628041	6.3063023299526	2.8578055198767e-10	1.62546401764694e-09
ENST00000510083.1	140.536169967103	1.00847881936947	0.160026008354324	6.30196822216881	2.93889432249511e-10	1.6695497101239e-09
ENST00000469269.1	4376.91986976164	1.23706299275005	0.196308105079562	6.30163992591482	2.94512729653254e-10	1.67020380604959e-09
ENST00000579449.1	93.7497987245476	0.730096830224708	0.11586023919046	6.30153049334311	2.94720783100088e-10	1.67020380604959e-09
ENST00000333926.6	602.712279830803	-0.353613642711048	0.0561671286279901	-6.29574007696078	3.05936650259644e-10	1.73055607352462e-09
ENST00000395835.7	367.143775465762	0.392272856008731	0.0623085459230085	6.29565094479084	3.06112513005534e-10	1.73055607352462e-09
ENST00000373991.3	1184.57308848126	0.581488638928926	0.092420159079522	6.29179439551267	3.13816967763145e-10	1.77196408916139e-09
ENST00000465204.5	345.083537761616	0.996553452558069	0.158523627705237	6.28646635825851	3.24773354637077e-10	1.83161176061345e-09
ENST00000361189.7	3329.10431397762	-0.934877370407843	0.148801047179566	-6.28273381221357	3.32670396976592e-10	1.87388252596477e-09
ENST00000527170.5	526.148389475992	0.544253202123606	0.0866777167572571	6.2790440552074	3.40661062095997e-10	1.91657803813719e-09
ENST00000335272.10	2483.06309566884	-0.399490828956435	0.0636503371058086	-6.27633484945012	3.46647217164624e-10	1.94790677211543e-09
ENST00000568230.5	323.086339381243	0.534905879548031	0.0852364166187287	6.27555569282927	3.48387743801934e-10	1.95533145257788e-09
ENST00000480863.1	308.604451409898	0.959369090439668	0.152886580628877	6.27503791695412	3.49549098439147e-10	1.9594915806733e-09
ENST00000612800.1	473.095630589599	0.729901729100307	0.11641449403245	6.2698526946039	3.61389826346556e-10	2.0234359544782e-09
ENST00000433297.2	3768.57816302413	-0.634450084768691	0.101245282642811	-6.2664656387696	3.69334837279904e-10	2.06544086459649e-09
ENST00000625129.1	306.693611248142	0.513343966438646	0.0820416410237247	6.25711480210638	3.92164738374904e-10	2.19048663446773e-09
ENST00000395340.5	772.144063592059	0.660173712671881	0.105511383171754	6.25689563368947	3.92716026658756e-10	2.19094204346464e-09
ENST00000361183.8	3555.23423790923	-0.342814752882523	0.0548016543823718	-6.25555481392178	3.96105184647645e-10	2.20720977442845e-09
ENST00000430114.1	77.1396716585951	0.689303822398537	0.110217822069023	6.25401418263251	4.00034660142423e-10	2.22644588890723e-09
ENST00000432293.2	2782.14811228286	-0.393659869050725	0.0629716850188376	-6.25137899570203	4.06844252846438e-10	2.26164671665767e-09
ENST00000593019.1	164.929013053133	0.588595586942134	0.0943058770597983	6.24134577072978	4.33822058328738e-10	2.40874533338718e-09
ENST00000503042.5	70.7525899598367	0.788607639493282	0.126366299293053	6.24064836831568	4.35760841139998e-10	2.41663324979423e-09
ENST00000352983.7	21096.034693154	0.714753715032739	0.114689674640501	6.2320668122319	4.60321059982162e-10	2.54980691657578e-09
ENST00000314045.11	3073.07917778494	0.399739653643983	0.0641553974693116	6.23080316562915	4.64049864437345e-10	2.56741229861895e-09
ENST00000507668.7	16056.7619051949	0.747223047382783	0.120140691822927	6.21956671003776	4.98529634757708e-10	2.75490783946677e-09
ENST00000405717.7	377.386559119021	0.820528297102699	0.131961840826838	6.21792096837606	5.03785172915074e-10	2.78065567630284e-09
ENST00000600324.5	1493.58072417339	0.630277110515794	0.101524079467138	6.20815390618543	5.36106347155916e-10	2.95555555926146e-09
ENST00000477739.1	80.6117079096861	0.580421118832949	0.0935226028184747	6.20621220262157	5.42768784317807e-10	2.98875278637338e-09
ENST00000580649.1	105.627770185472	0.702149391842149	0.113143190840559	6.20584753378235	5.440290287584e-10	2.9921596581712e-09
ENST00000309791.8	894.055392695591	-1.15460849602987	0.186088251958412	-6.20462863119329	5.48262142843996e-10	3.01189002853286e-09
ENST00000391794.8	600.171366992014	0.611180240044099	0.0985800721327686	6.19983559375931	5.65221726652517e-10	3.10140486247922e-09
ENST00000253329.3	1405.95942394537	-0.320092875562752	0.0516555035199567	-6.19668483996262	5.76648016514577e-10	3.16038348886485e-09
ENST00000362076.8	1140.14819029449	0.792770585916531	0.12798078448467	6.19445012084211	5.84888587273284e-10	3.20178447305469e-09
ENST00000219240.9	707.580545359902	0.381091197768499	0.0615499818732083	6.1915728676174	5.95667888938388e-10	3.25696955921294e-09
ENST00000491612.1	167.268016773455	0.92145527052533	0.148862654879751	6.1899693463728	6.01759161521264e-10	3.2864223996899e-09
ENST00000290649.10	3156.84342590059	-0.523853820448174	0.0848230446478603	-6.17584316411812	6.58112928670824e-10	3.58998678283125e-09
ENST00000497314.1	272.273262839776	0.845451902033104	0.136985798230773	6.17182155341982	6.75076683394918e-10	3.67822155531997e-09
ENST00000545721.1	1073.10520709165	0.834854401221651	0.135344580426522	6.16836225426027	6.900092115405e-10	3.75519598906055e-09
ENST00000344423.10	4177.6004283339	-0.411497018279606	0.0667538301123491	-6.16439562474605	7.07528472279047e-10	3.8460522082861e-09
ENST00000381344.7	4068.08257196977	-0.578087088475345	0.0938299604697817	-6.16100748184286	7.22835758051679e-10	3.924686816709e-09
ENST00000329734.4	1097.81876976711	-0.741815308606041	0.120464378470263	-6.1579640224447	7.36860894827514e-10	3.99618513194829e-09
ENST00000646199.1	182.901263277339	0.599466357638747	0.0973610886323227	6.15714518047954	7.40679449550098e-10	4.00757419106921e-09
ENST00000369872.4	172.031221801328	-0.99049653150335	0.160868194795095	-6.15719305338754	7.40455670659248e-10	4.00757419106921e-09
ENST00000397942.4	1206.11546433419	-0.435690945030789	0.0707717093009447	-6.15628687415316	7.44702760878723e-10	4.02467401707806e-09
ENST00000230085.13	3049.38409233382	-0.439199215109504	0.0713526648335425	-6.15533023376358	7.49212136442573e-10	4.04435810690759e-09
ENST00000303714.9	5445.13381567843	-0.859999329828706	0.139771507379336	-6.1528944343048	7.60814505569362e-10	4.10224144968266e-09
ENST00000396504.6	1792.63352742257	0.529154939571004	0.0860141358771042	6.1519532129818	7.65344584777008e-10	4.12190201316393e-09
ENST00000492092.1	1518.54310687578	0.647764180166838	0.105323818195309	6.15021550933187	7.7377734553141e-10	4.16251157965225e-09
ENST00000553479.1	1144.2955900034	0.675465641307332	0.109947995826468	6.14350117280379	8.07220759225588e-10	4.33741661408772e-09
ENST00000346213.9	5812.19879419144	-0.316646984176798	0.051560573657037	-6.14126185412567	8.18684951793059e-10	4.39395467797794e-09
ENST00000558017.5	449.115584486117	0.386783867347959	0.0629871126017463	6.14068261540275	8.21676121206684e-10	4.40493957391721e-09
ENST00000300747.10	2908.43304997434	0.649671787650466	0.105830429853656	6.1387994790236	8.31474417438493e-10	4.45234980818959e-09
ENST00000610509.1	424.683433022357	0.683040546865521	0.111325036305599	6.13555197943525	8.48640113424329e-10	4.53905675345306e-09
ENST00000374525.5	2597.0087248247	-0.69771633314882	0.113742157492349	-6.13419288442594	8.55926199190596e-10	4.5727832680698e-09
ENST00000259457.8	6536.97830262577	0.397490286807864	0.0648203453165064	6.132184036771	8.66807453778145e-10	4.62561780826232e-09
ENST00000256496.8	4563.88877657326	-0.304610824524004	0.0496841258439086	-6.13094865512965	8.7356597307906e-10	4.65635622678941e-09
ENST00000253727.10	792.909280190513	-0.476725417143094	0.0777612059604593	-6.13063302266047	8.75300959638291e-10	4.6602781686678e-09
ENST00000243167.9	7049.93283852142	0.613636183338769	0.100112823088724	6.12944640263453	8.81853757693304e-10	4.68603917221036e-09
ENST00000272645.9	1967.24489403254	0.307745536533375	0.0502081573815591	6.12939316204435	8.8214888361936e-10	4.68603917221036e-09
ENST00000425642.2	7253.95708925747	0.633971205618071	0.103436168733994	6.12910564435588	8.83744331646287e-10	4.6891735640481e-09
ENST00000367042.6	2388.81992478358	-0.519932410827664	0.0848953461057375	-6.12439238047379	9.10303159974745e-10	4.82460674786615e-09
ENST00000372134.6	8090.18810898372	-0.320018476070506	0.0522673673195819	-6.12272039863411	9.19910399780954e-10	4.86999103811393e-09
ENST00000263997.11	819.147321506712	-0.307132413128144	0.0501867934032457	-6.11978555115819	9.37013744912674e-10	4.95491168511646e-09
ENST00000493450.1	80.612149306744	0.827862047441488	0.135280628340611	6.11959049567012	9.3816139056315e-10	4.95536209013197e-09
ENST00000554546.5	640.914955102466	-0.681950114847853	0.111565405304391	-6.1125589333651	9.80460813458094e-10	5.17292899770198e-09
ENST00000502320.2	239.389569973047	0.684999603405586	0.11208072196975	6.11166301721773	9.85982133430964e-10	5.19618154838646e-09
ENST00000513610.6	2628.15624233831	0.430265435544923	0.0704604543912966	6.10648113558106	1.01851668155563e-09	5.36158217017546e-09
ENST00000638711.1	415.406676100832	-0.34157395399408	0.0559391923929497	-6.10616527308197	1.02053332568489e-09	5.36614141036564e-09
ENST00000471856.1	132.987030713146	0.507672038535446	0.0833451109336534	6.0912035852898	1.12064926904574e-09	5.88593264733032e-09
ENST00000215909.10	6691.97408541418	-0.892232894399358	0.146518760117109	-6.08954712479289	1.13230532329635e-09	5.94046347340178e-09
ENST00000630065.2	6610.28373202093	0.547503202009525	0.0899180874422438	6.08891066951571	1.13681524451476e-09	5.95742280945713e-09
ENST00000368192.9	1876.30649991637	-0.480159545305203	0.0788703692566404	-6.0879586317491	1.14359409148966e-09	5.9862209233533e-09
ENST00000527346.5	262.379778068706	0.90354916553577	0.148713860323678	6.07575624470499	1.23404745469728e-09	6.45246337299116e-09
ENST00000475243.6	2221.83006677521	-0.442371276605926	0.0728197857091072	-6.07487748416432	1.24082418884799e-09	6.48063159774585e-09
ENST00000514900.5	259.722841268016	0.996147822508971	0.164102281366255	6.07028625205823	1.27682455620593e-09	6.66119656615714e-09
ENST00000438998.7	544.752457839863	0.558762291164087	0.0920719546267922	6.06875669609703	1.28904255270425e-09	6.71742398414816e-09
ENST00000637128.2	178.509327782123	-0.451898658926808	0.0744726988637993	-6.06797747122433	1.29531069642352e-09	6.74255478584744e-09
ENST00000371795.5	841.603952039896	-0.564999816344774	0.0931569188654026	-6.06503331396256	1.31926304050417e-09	6.85957951049213e-09
ENST00000468428.1	232.958474706861	1.3495614099226	0.22259166782367	6.06294666425556	1.33649995798534e-09	6.94146526062765e-09
ENST00000221114.8	1075.44564197813	-0.376782479306216	0.0621513594390431	-6.0623368934634	1.34157832738566e-09	6.96009045486845e-09
ENST00000295083.8	1065.632974734	-0.497850983704192	0.0821809895207312	-6.05798234613131	1.37839519371946e-09	7.1431502038973e-09
ENST00000587992.1	494.782879429006	0.418841778179472	0.0691414361624303	6.0577535183896	1.38035688469069e-09	7.14537681486947e-09
ENST00000340344.4	2675.80173473783	0.430355525217818	0.0710985075320186	6.05294738464111	1.42219330390431e-09	7.35378001043205e-09
ENST00000278968.10	1468.43044521265	-1.07342023258482	0.177395869883684	-6.05098773319043	1.43960411157514e-09	7.43556320751547e-09
ENST00000291547.10	1095.74881970317	-0.309060014505008	0.0510867665251063	-6.04970788967671	1.45108702808893e-09	7.48658174668888e-09
ENST00000408991.4	85.7130771253125	0.758766985967884	0.125482740105164	6.04678368779625	1.47765935102822e-09	7.61525216927693e-09
ENST00000300682.14	609.599312419453	1.00185337572925	0.165845856804033	6.04087069183198	1.5328478911516e-09	7.89095205776054e-09
ENST00000264930.10	2521.00444624728	0.511188330811029	0.0846251983916268	6.04061604021726	1.53526924176310e-09	7.89470313515223e-09
ENST00000377615.7	355.520587052949	-0.470791117554533	0.0779722971032663	-6.03792802116653	1.5610566506029e-09	8.0096460048536e-09
ENST00000367749.4	173.490309155243	-0.606547458835022	0.100453431811812	-6.03809594052815	1.55943343555447e-09	8.0096460048536e-09
ENST00000455539.5	293.414460067006	0.495413813131136	0.0820568857875862	6.0374435170934	1.56574940953001e-09	8.02489587477797e-09
ENST00000599369.5	478.870032639211	0.536509610779647	0.0889577429972785	6.03106140851686	1.62886272260556e-09	8.33920498159421e-09
ENST00000296289.10	2391.42024733873	0.742832854960474	0.123174363297423	6.03074239699372	1.63208168058979e-09	8.34652298056006e-09
ENST00000395965.8	1600.12652216938	-0.430442109124448	0.0714058760099882	-6.02810487282921	1.65893395989998e-09	8.47455420479027e-09
ENST00000650052.2	225.889848824001	0.463571716767245	0.0769211398657304	6.0265840778807	1.67461214664761e-09	8.54528561484078e-09
ENST00000360995.8	686.149903816855	-0.440877182516635	0.0731903230726068	-6.02370865447981	1.7046510167282e-09	8.68906266887468e-09
ENST00000621133.1	76.1427477647246	0.524204111744505	0.0870760688144696	6.02007094350356	1.74340641990542e-09	8.87690779742233e-09
ENST00000346085.10	214.931952193202	0.698855257673032	0.116207096466317	6.01387762816701	1.81137268685089e-09	9.21291408012274e-09
ENST00000180173.10	68.2617117851208	-0.548523696308242	0.0913847637356599	-6.00235393609929	1.94477188797801e-09	9.86920405851617e-09
ENST00000503585.6	187.715556915388	-0.429976928284186	0.0716366923984885	-6.00218845800952	1.94675551754607e-09	9.86920405851617e-09
ENST00000529945.2	1192.45368512219	-0.49534136270791	0.0825266475126338	-6.00219901859068	1.9466288662057e-09	9.86920405851617e-09
ENST00000376810.6	1718.52333287714	0.273923967604391	0.0456483443385237	6.0007426681896	1.96417063837625e-09	9.94667954113664e-09
ENST00000376588.4	1919.11819228592	0.687887653836436	0.114659642228518	5.99938775725001	1.98062880175318e-09	1.00191461294759e-08
ENST00000327555.5	597.237577259296	0.674013899217183	0.112405966683914	5.99624663264108	2.0193026726696e-09	1.02037136135764e-08
ENST00000230361.4	81.5020022768651	0.671074287826186	0.111972551729155	5.99320349016795	2.05747131793183e-09	1.03853314143226e-08
ENST00000510590.1	348.71211159385	0.712208778809885	0.118859066433907	5.9920441929932	2.07219592616504e-09	1.04483478914959e-08
ENST00000576002.1	483.77317149655	0.708192026358659	0.118228544541104	5.99002575145837	2.09807814197161e-09	1.05674259764099e-08
ENST00000650065.1	354.953617494898	0.501635155207081	0.0837990646810822	5.98616651768342	2.14844418089344e-09	1.08094322110971e-08
ENST00000389912.7	2643.79669803236	0.461302920694076	0.0771071813059114	5.98261942508214	2.195774041517e-09	1.10119248705756e-08
ENST00000558506.1	6359.91135504639	-0.327456774727589	0.0547316556691723	-5.98295028213499	2.19131671799234e-09	1.10119248705756e-08
ENST00000600690.5	1282.04747731998	0.92544307370261	0.154687319231398	5.98266928602099	2.19510174757872e-09	1.10119248705756e-08
ENST00000473629.6	437.889670502464	0.618907877240695	0.103464205301044	5.98185503324451	2.20610576853036e-09	1.10518553216172e-08
ENST00000263663.10	547.288235252745	-0.39265632128965	0.0656460247253822	-5.98141811225057	2.21203256489272e-09	1.10696565264589e-08
ENST00000478846.1	725.934925438504	0.832514493437766	0.139196677126926	5.98085033796201	2.21975755331066e-09	1.10964086051885e-08
ENST00000650792.2	180.752234116985	0.4889840816724	0.0817851740624888	5.97888415935616	2.24671247199805e-09	1.12191295175577e-08
ENST00000621533.5	1688.7259767355	0.539743446321725	0.090346849891135	5.9741257937836	2.31327259289791e-09	1.15391479928084e-08
ENST00000585485.2	486.249446206227	0.734131590475288	0.122914652126075	5.97269387967091	2.33367549188675e-09	1.16284855706836e-08
ENST00000272748.9	2109.7384002034	-0.379603709454355	0.0635940935958131	-5.96916612833597	2.3846920652984e-09	1.18700147199058e-08
ENST00000641419.1	136.188841051204	0.724076114663796	0.121364155447849	5.96614471539691	2.42924850153028e-09	1.20789072613403e-08
ENST00000488909.1	97.4835350605173	0.699726250116203	0.117450460661569	5.95762882644154	2.55923955593119e-09	1.27117074428787e-08
ENST00000229570.9	335.200868386485	-0.376872818486178	0.0632917270017658	-5.95453523452857	2.60811936955068e-09	1.29407114250898e-08
ENST00000299601.10	1570.55515111256	0.372120881680887	0.0624979998948023	5.95412464890473	2.61467471890287e-09	1.29594504664856e-08
ENST00000265732.10	378.502207728886	-0.308837730263197	0.0518996209382235	-5.95067410281876	2.67040339829227e-09	1.32216151270012e-08
ENST00000280097.5	1170.17102676698	-0.568500108999496	0.0956259340052564	-5.9450411116324	2.7638747949398e-09	1.36698961225867e-08
ENST00000479583.5	124.213427906894	0.58627792877749	0.0986501335923142	5.94300187367579	2.79849234801489e-09	1.38220408105759e-08
ENST00000337014.10	178.551493540445	0.726077154209819	0.122175961110335	5.94288064207744	2.80056358619088e-09	1.38220408105759e-08
ENST00000228495.11	3843.84068868345	-0.406365956245022	0.0684067518493675	-5.94043636423266	2.84264389297466e-09	1.40148954723402e-08
ENST00000416512.1	151.453424456079	0.786652020745954	0.132556296777171	5.93447493534258	2.94787359590477e-09	1.45183552812036e-08
ENST00000396020.7	1043.09297854137	0.468635058148887	0.079010888873678	5.93127181366275	3.00597104308975e-09	1.47888701951167e-08
ENST00000568641.2	516.359571239186	-0.892988199050102	0.150638292329463	-5.92802922312103	3.06591945405868e-09	1.50679118374391e-08
ENST00000543823.1	453.627709101382	0.912069034829869	0.153899188952666	5.9264057272608	3.09637007835532e-09	1.52015474162623e-08
ENST00000422730.4	747.838278406215	0.823796049303534	0.139010484759467	5.92614327422114	3.10132027223629e-09	1.52098399050579e-08
ENST00000491177.1	162.844475412226	0.828236518256385	0.139768850357465	5.92575896659474	3.10858270175132e-09	1.52294429842103e-08
ENST00000475218.2	953.233811540416	0.495347789301014	0.0836142594166095	5.92420231617354	3.13816915139658e-09	1.53582590998045e-08
ENST00000525266.5	82.4352627602638	0.475745280771063	0.0803593642507376	5.92022205758921	3.2150721731627e-09	1.5718130624351e-08
ENST00000505868.1	357.923310060418	0.740295826904883	0.125090329948057	5.91808996916296	3.25701800035147e-09	1.59045786128009e-08
ENST00000587236.1	406.42818298307	0.654807718517619	0.110647953082564	5.91793793084459	3.26002940691202e-09	1.59045786128009e-08
ENST00000455239.1	235.292074328077	0.877294829690165	0.148331966503835	5.9144016651831	3.33084158079705e-09	1.62330670144592e-08
ENST00000310528.9	1019.4772982852	-0.438964781361712	0.0742839611067199	-5.90928074946184	3.43604666458544e-09	1.67117882390911e-08
ENST00000511606.1	304.861277148663	0.68520464898145	0.115954162762916	5.90927166955138	3.43623604658842e-09	1.67117882390911e-08
ENST00000268616.9	1259.11635681585	-0.388116637086284	0.0657023080176568	-5.90719943935579	3.47972392682793e-09	1.69056587445057e-08
ENST00000258739.9	22308.6381235111	0.341493364079919	0.0578125568710266	5.90690643283176	3.48591604367496e-09	1.69181190714881e-08
ENST00000579248.5	866.73685961894	0.503029441744314	0.0851912508285797	5.90470778221698	3.53272367853756e-09	1.71274669820158e-08
ENST00000559404.5	151.674570485568	0.742824286655004	0.125960508048878	5.89727921998184	3.69544229530625e-09	1.78977599847439e-08
ENST00000262126.9	535.76014232794	-0.468913143691641	0.0795223888665021	-5.89661792578726	3.71027622940825e-09	1.79509630020333e-08
ENST00000336086.10	174.389235350413	0.675028890313227	0.114549645716654	5.89289374131246	3.79490452834975e-09	1.8341383129765e-08
ENST00000233143.6	23281.7602000939	0.790449028151556	0.134202634910765	5.889966532156	3.86273838655874e-09	1.86499087317908e-08
ENST00000295522.4	2021.32684780907	-1.08807469735317	0.184826148479164	-5.88701710394531	3.9322803297046e-09	1.89660345995267e-08
ENST00000433036.1	181.126504200864	0.584827708676397	0.0993781196443201	5.88487396188948	3.98357446979648e-09	1.91935860817467e-08
ENST00000280701.8	474.570488135954	0.374005504865238	0.0637139690978351	5.87007072642012	4.35609268580179e-09	2.09667866734567e-08
ENST00000222673.6	7488.07472212115	-0.302404962199817	0.0515181860076236	-5.86986820838505	4.36141696549214e-09	2.09707718835622e-08
ENST00000484368.1	123.098738520991	-0.501037874824323	0.0854167073825905	-5.8658064701572	4.46954877723232e-09	2.14685638486216e-08
ENST00000490998.5	162.208744702561	0.588344499036208	0.100311053213833	5.86520109386186	4.48588692369565e-09	2.1524873057733e-08
ENST00000235090.10	2156.34043948981	0.33039690398788	0.0563515099547685	5.86314198595706	4.54189518993e-09	2.17712221642688e-08
ENST00000375486.9	420.482711426016	-1.1011935814559	0.187858974889021	-5.86180980763063	4.5784927134006e-09	2.192411705883e-08
ENST00000373249.5	639.919861821328	0.442594333891004	0.0755140228734241	5.86108800789062	4.59844165346473e-09	2.19970583300097e-08
ENST00000475065.5	255.412949827835	0.774448428558082	0.132262759838106	5.85537780631547	4.75926840032478e-09	2.27387483288192e-08
ENST00000193322.8	1181.06935822804	-0.580819929360401	0.0991966195730876	-5.855239138794	4.76324123440316e-09	2.27387483288192e-08
ENST00000415050.3	212.02360869603	0.368685307572754	0.0629738921257812	5.85457393734469	4.78234421662653e-09	2.27840935209868e-08
ENST00000288022.2	336.275772084856	0.460802082466107	0.0787081248639356	5.85456816894959	4.78251019662222e-09	2.27840935209868e-08
ENST00000361354.9	315.907840237082	-0.536508264820191	0.0916452669642394	-5.85418410128632	4.79357399297156e-09	2.28134990849177e-08
ENST00000421223.5	399.181585930351	0.710076979620452	0.12131624020535	5.85310736978426	4.82472423322597e-09	2.29383423279979e-08
ENST00000380379.10	878.147917656099	0.498402831727393	0.0851781877541185	5.85129649818471	4.87755816149595e-09	2.31659177853535e-08
ENST00000657172.1	50.7207985708512	-0.526554390943807	0.0900770844368084	-5.84559762603328	5.0475280312072e-09	2.3948800343388e-08
ENST00000223210.5	1433.6711389658	0.555008835889549	0.094949128547549	5.84532838141436	5.05569927202276e-09	2.39631924844656e-08
ENST00000601498.5	782.00484279705	1.316023662787	0.225150486638302	5.84508469173846	5.06310604727179e-09	2.39739356390615e-08
ENST00000396496.7	2323.26725170374	0.500512603759805	0.0856512301413454	5.84361255447046	5.10807567546182e-09	2.41623376778437e-08
ENST00000506690.1	104.870021390436	0.410022777119907	0.0701998885603936	5.84078957286607	5.19539942616619e-09	2.45504994160477e-08
ENST00000368232.9	1814.69198973866	0.378223081616959	0.0648393831345149	5.83323072078435	5.43643121387624e-09	2.56634769043713e-08
ENST00000444129.7	811.899371711916	-0.523144822246275	0.0897046923712691	-5.83185570807251	5.48143109676874e-09	2.58497417950752e-08
ENST00000558562.1	3947.51502861055	0.869660271945573	0.149133400265541	5.83142522330405	5.49559385899722e-09	2.58903532912758e-08
ENST00000257527.9	433.79496749876	-0.881731202675718	0.151209126129727	-5.8312036134595	5.50289860101379e-09	2.58986065339337e-08
ENST00000299163.7	2901.51309140047	-0.280887247002246	0.0481767416923011	-5.83034960720752	5.53113694535766e-09	2.60052648318025e-08
ENST00000490175.5	1809.1998720535	-0.329860927573431	0.0565901925803087	-5.82894159805723	5.5780018943276e-09	2.61991952015548e-08
ENST00000332624.8	2675.16026245174	-0.344755175105803	0.0591646744706457	-5.82704423188962	5.6417663183438e-09	2.64720302904985e-08
ENST00000548075.5	85.9260627095719	0.860191923288691	0.147686645304112	5.82443945095651	5.73046086190494e-09	2.68611753366077e-08
ENST00000254821.10	1139.64600184584	-0.361190484227762	0.0620694139404837	-5.81913798274454	5.91518893628697e-09	2.76992381514482e-08
ENST00000395009.3	52.2020008035779	0.606370181219696	0.104209358744762	5.81876895245912	5.92826114334368e-09	2.77326077959427e-08
ENST00000473244.5	782.293305229165	1.19353996103439	0.205131528876314	5.81841303271348	5.9408955538115e-09	2.77584094380358e-08
ENST00000599380.5	101.224229169921	0.544930104796026	0.0936583062802307	5.818278446821	5.94567989463931e-09	2.77584094380358e-08
ENST00000297205.7	6783.45195913309	0.672706199695006	0.115719584630508	5.81324416124507	6.12735882258888e-09	2.85780015485545e-08
ENST00000540626.5	10216.7873212768	0.764568538340583	0.131569976434894	5.81111708809128	6.20573388426435e-09	2.89146282080009e-08
ENST00000338754.9	503.102018567038	-0.64227679976984	0.110537255126033	-5.81050071342484	6.22862673545664e-09	2.89923304333031e-08
ENST00000439602.7	105934.020985257	0.498470928169311	0.0858172303741679	5.80851800968116	6.30282507546281e-09	2.93084507995599e-08
ENST00000400000.7	4294.9982673412	-0.27751213674783	0.0477852830036408	-5.80748128512048	6.34196379632583e-09	2.9461074846677e-08
ENST00000584190.1	165.173410569653	0.739546019126714	0.127380850146913	5.80578649203369	6.40645575230831e-09	2.97310543569811e-08
ENST00000393085.4	6938.63737166695	-0.350700294193385	0.0604797937211544	-5.79863575279884	6.68565700709288e-09	3.09959287088282e-08
ENST00000256257.2	347.38439463316	-0.646534194199664	0.111563744335557	-5.795199847856	6.82398710862355e-09	3.16058350294143e-08
ENST00000332439.5	1270.064184337	-0.358280650709869	0.0618339615043955	-5.79423737365429	6.86323296373013e-09	3.17560699829736e-08
ENST00000462315.5	768.806031842715	0.685549818865508	0.118357186102104	5.79221119936142	6.94657105038958e-09	3.21098190079455e-08
ENST00000258383.4	1769.6495075054	0.273823454683182	0.0472989192390488	5.78921165828924	7.0717540364347e-09	3.26560998276549e-08
ENST00000534720.1	184.007034739031	0.79108393813628	0.136822293093267	5.78183511072299	7.38901142902657e-09	3.40873880365776e-08
ENST00000638208.1	390.763906998237	-0.365222724684409	0.0631909869103159	-5.77966483104233	7.48495898763415e-09	3.44958979430096e-08
ENST00000499847.6	164.825027647508	0.599737944947212	0.103794213685484	5.77814430739399	7.55290159748396e-09	3.47746624389587e-08
ENST00000511493.1	675.216756936662	0.593867709405597	0.102786622404904	5.77767510509486	7.57398810185318e-09	3.4837357502015e-08
ENST00000367888.8	258.695191163008	-0.50138769406575	0.0867838461087252	-5.77743112972428	7.58497525344861e-09	3.48535217557481e-08
ENST00000372014.5	2199.46428890781	0.493872560605117	0.0854918937892314	5.77683495727318	7.61188844493758e-09	3.49427634913276e-08
ENST00000502717.6	4838.23634768125	0.321514163212573	0.0556653943185452	5.77583554645654	7.65721359209408e-09	3.51162676435858e-08
ENST00000530167.1	1451.21208309009	0.584266588859322	0.101180551345722	5.77449501004353	7.71842170553341e-09	3.53621992481413e-08
ENST00000280979.9	208.0168678874	-0.829943028420858	0.143787120372081	-5.77202621676541	7.83239260176223e-09	3.58491453332866e-08
ENST00000465600.1	172.454621095593	0.779707471220567	0.135169353423949	5.76837464610095	8.00397151760777e-09	3.65985521158065e-08
ENST00000591292.5	213.778376947108	0.907435077389672	0.157347087690443	5.76709166155597	8.0651192555808e-09	3.68420335044357e-08
ENST00000421276.6	1993.77833859979	-0.422329492154558	0.0732480934642349	-5.7657404060731	8.13001189142721e-09	3.71021286317187e-08
ENST00000399899.2	3068.59532943927	0.940003916088482	0.163043143904127	5.76536917517503	8.14792858006111e-09	3.71475453542571e-08
ENST00000496593.5	385.209598505793	0.815744045171675	0.141644807782967	5.75908187486539	8.45726759143285e-09	3.85202109828543e-08
ENST00000476233.2	430.329281307717	0.822432889930159	0.142821762891407	5.7584563674339	8.4886601866826e-09	3.86254742543294e-08
ENST00000381801.5	2164.17510386136	-0.384376475223311	0.0667915604961379	-5.75486591970757	8.67105887676019e-09	3.94169771941613e-08
ENST00000381070.8	966.37126540766	-0.33367095014143	0.057991751025701	-5.7537657380539	8.72770797563374e-09	3.96358617316025e-08
ENST00000310430.11	2370.77623615511	-0.446318580688076	0.0775880028634974	-5.75241743847043	8.79762364097472e-09	3.99145103711149e-08
ENST00000635815.1	49.3512127834416	0.474366494395585	0.0825002590577044	5.74987884660812	8.93074220113051e-09	4.04790880719852e-08
ENST00000310597.6	940.828678250014	0.608169460816869	0.105813667882259	5.74755107717832	9.0545252399259e-09	4.10002968145771e-08
ENST00000299565.9	321.06311175806	0.766898440657432	0.133477085045727	5.74554381671359	9.1626025623997e-09	4.14494455393135e-08
ENST00000157600.8	189.769559792853	-0.862904989628536	0.150270523640519	-5.74234366609915	9.33750724581293e-09	4.21997420489065e-08
ENST00000652698.1	83.2570366146523	-0.752344234284682	0.131047359075917	-5.7410102697975	9.41133826429063e-09	4.24922378167004e-08
ENST00000368305.9	2467.79174740333	0.570884159508559	0.0994877102045982	5.73823800280985	9.5666613688733e-09	4.31517491532158e-08
ENST00000619412.4	1504.57645437122	-0.417384196209501	0.072749523055705	-5.73727742365962	9.62105924050935e-09	4.33551886934643e-08
ENST00000474457.1	171.502327912547	0.615820917412452	0.107384341509769	5.73473663622021	9.76639821802934e-09	4.3967646031746e-08
ENST00000366910.10	769.657618018121	0.584737890134117	0.102018845995131	5.73166540388063	9.9449304107045e-09	4.47282116061001e-08
ENST00000266126.10	351.952511115208	-0.239027879086764	0.0417186174963539	-5.72952541170988	1.0071200208032e-08	4.52524834010222e-08
ENST00000312423.4	155.08256175166	0.34914188249777	0.0610075008384303	5.72293369994655	1.04700132100501e-08	4.6999173832217e-08
ENST00000316985.7	1013.90071273562	-0.551865697432521	0.0966387846502966	-5.71060262636309	1.12576826154227e-08	5.0486376652242e-08
ENST00000523917.5	466.873392715311	-0.605999157479277	0.106130924277246	-5.70992066267342	1.13028851070065e-08	5.06389171055356e-08
ENST00000338970.10	4219.62304140431	0.352645268991523	0.0617618133088419	5.70976223169015	1.13134115831836e-08	5.06389171055356e-08
ENST00000377669.6	505.82235322509	-0.741896531027809	0.129949176671031	-5.7091283687463	1.13556221112584e-08	5.07791193930097e-08
ENST00000272252.10	1378.87279401241	-0.82969801175561	0.14539725133905	-5.70642157340958	1.15376030532008e-08	5.15434680461003e-08
ENST00000354336.8	3707.55471773365	-0.282838657003432	0.0497192886659913	-5.68871085231149	1.28001993527504e-08	5.71293107954334e-08
ENST00000376874.9	579.029171571147	-0.233858833416987	0.0411154017901824	-5.68786447984629	1.28637839579298e-08	5.73582106881304e-08
ENST00000301454.9	4205.00673004391	-0.339778895518481	0.0598989387524615	-5.67253615164456	1.40698816263512e-08	6.26761489066877e-08
ENST00000607778.2	680.444614576066	-0.370253405606305	0.0652826362286817	-5.67154494664288	1.4151546164841e-08	6.29797817870405e-08
ENST00000608988.5	59.9223509764064	0.639646883809996	0.112817460575551	5.66975076860237	1.43005395785334e-08	6.35821893177119e-08
ENST00000477641.1	40.8252771935696	0.526215448025074	0.0929000954343139	5.66431547314331	1.47612614151837e-08	6.55681173718256e-08
ENST00000366654.5	244.852181718135	-0.597903223569264	0.105574263759397	-5.66334258254341	1.4845235853157e-08	6.58783825110602e-08
ENST00000491665.5	44.7204120927951	0.613149420001977	0.108331713551476	5.65992542627534	1.51438787390421e-08	6.71397817860194e-08
ENST00000552002.6	579.161711736485	-0.498732731929697	0.0881381528392977	-5.65853397040254	1.52671499860475e-08	6.7595504873485e-08
ENST00000561682.1	117.821090446679	0.589898672257377	0.104251144118268	5.65843835333032	1.52756565473099e-08	6.7595504873485e-08
ENST00000360803.9	2456.49783145886	0.245311547789479	0.0433569932065927	5.65794649598022	1.53194873792969e-08	6.77252029734982e-08
ENST00000299237.2	688.066462589696	-0.351363981667481	0.0621062824790284	-5.65746278222541	1.53627116401767e-08	6.78519764107803e-08
ENST00000619952.2	697.628822643021	0.533088322438672	0.0942708098804657	5.6548609597671	1.55972482784168e-08	6.8822673576666e-08
ENST00000299192.8	1174.86908266092	0.338778190107629	0.0599547578405508	5.65056389700725	1.59922345898079e-08	7.04988488911758e-08
ENST00000612048.4	1384.94468074821	-0.827006788068125	0.146520982087522	-5.64428914061007	1.65865122701835e-08	7.30495686762377e-08
ENST00000543153.1	78.5035622726187	0.505051425268299	0.0894879639067559	5.64379167006805	1.66345342979651e-08	7.31919509110465e-08
ENST00000356654.8	9657.82801851757	-0.31868451100483	0.0564709087181441	-5.64333952186672	1.66782983677092e-08	7.3315347395849e-08
ENST00000430711.5	194.260867341221	0.964573118108228	0.171019646410426	5.64013046660949	1.69921365221845e-08	7.46245995663544e-08
ENST00000546741.2	63.4623255136476	-0.462348152626322	0.082000703927614	-5.63834370293283	1.71693556742478e-08	7.53319613026261e-08
ENST00000248929.14	6822.90302881884	0.399294280984287	0.0708395599530719	5.63660024495921	1.73440091262834e-08	7.60238886189145e-08
ENST00000506377.5	206.872441843105	0.807770367121368	0.143312031853409	5.63644487259534	1.73596572425266e-08	7.60238886189145e-08
ENST00000567229.5	1722.25684673635	0.722928521187649	0.128281339820968	5.63549244337938	1.74558798948874e-08	7.63735683205954e-08
ENST00000261475.9	557.792829625102	-0.410561269567103	0.0728629432032099	-5.63470608676999	1.75357146170899e-08	7.66509587386199e-08
ENST00000379826.5	2136.6145440718	-0.577348630258331	0.102498270900272	-5.63276458409796	1.77343467714708e-08	7.74466229795318e-08
ENST00000493497.1	110.772593110993	0.802743831584587	0.142720614666187	5.62458221933914	1.8595746916848e-08	8.11179972663018e-08
ENST00000575333.5	228.339875504566	0.428691285486903	0.0762192162167197	5.62445150666432	1.86098321344217e-08	8.11179972663018e-08
ENST00000265340.12	436.267212962959	-1.00193314073315	0.178232477718486	-5.62149588873288	1.89311004888865e-08	8.24413190291007e-08
ENST00000484707.1	46.9815268509133	0.571438122318159	0.101667259034198	5.62067009326908	1.90218207029125e-08	8.27591154462537e-08
ENST00000599646.1	62.387857191348	0.603604568121787	0.107394917985879	5.62042021579786	1.90493548253229e-08	8.28016690636588e-08
ENST00000527248.2	1293.35912096873	0.59673436059932	0.1062844141406	5.61450486813543	1.9712587983865e-08	8.56047582465049e-08
ENST00000265437.9	384.449074368918	-0.517301786630374	0.0921487569254974	-5.61376847490861	1.97967058398753e-08	8.58900800345848e-08
ENST00000300176.9	1924.93043116185	0.564548298142231	0.100571070061889	5.61342638389769	1.98359011899758e-08	8.59311307137304e-08
ENST00000297540.5	1872.23436629659	-0.212813854494101	0.03791199733877	-5.61336435515285	1.98430162475745e-08	8.59311307137304e-08
ENST00000337227.9	1406.76846568862	-0.3733634844467	0.0665477780281483	-5.61045756161498	2.01792355100678e-08	8.73060801660074e-08
ENST00000480273.5	222.274102623071	0.726266651883433	0.129472330088675	5.60943524678991	2.02987928363976e-08	8.77419553187751e-08
ENST00000408926.8	115.47657814684	0.614366339498969	0.109551597060235	5.60800897463108	2.04667416692788e-08	8.83860029125152e-08
ENST00000557320.5	633.789637586894	-0.388141664407287	0.0692626165295449	-5.60391281553333	2.09566149301333e-08	9.04178094672913e-08
ENST00000268638.10	493.700264067046	-0.932001420322612	0.166505973502629	-5.5974053105542	2.17583620282854e-08	9.37902037892081e-08
ENST00000576008.5	363.740609785249	0.463586624963304	0.0828317640517866	5.59672524508193	2.18438468643236e-08	9.40717467915098e-08
ENST00000521349.1	550.733582849641	0.543002302212116	0.0970343609862941	5.5959795756146	2.19379529000422e-08	9.43898637691853e-08
ENST00000314392.13	2640.3735110281	0.509398550063145	0.091401710481326	5.57318399601744	2.50125150170817e-08	1.07519235059603e-07
ENST00000409308.6	1122.52911608978	-0.563962238017975	0.101221930933552	-5.57154198518694	2.52494497744128e-08	1.08437784298215e-07
ENST00000632506.1	355.232087261279	0.722789447187652	0.13006833821498	5.5569976299152	2.74454485967914e-08	1.17760416058358e-07
ENST00000649934.3	226.774003907162	-0.356910391867774	0.0643078881512241	-5.55002507668229	2.85628624476099e-08	1.22442270639387e-07
ENST00000357790.5	22649.9571902132	0.673593113491552	0.121474819323173	5.54512546093622	2.9374347014471e-08	1.25805284183189e-07
ENST00000342907.3	1117.98506458322	-0.393377552372106	0.0709497206171574	-5.5444552698771	2.94870699036172e-08	1.2617219635823e-07
ENST00000377304.7	632.803831908982	0.311185341829526	0.0561332616478028	5.54368894118423	2.96164770176919e-08	1.26609760596256e-07
ENST00000389617.9	172.846956187963	-0.748527581856112	0.135095208596207	-5.54074115310356	3.01194148229578e-08	1.28641896276809e-07
ENST00000299441.5	2043.80450735531	-0.794684715646538	0.143483003947109	-5.53852856286364	3.05023505817827e-08	1.30039271584492e-07
ENST00000318289.14	505.754274540928	0.560287169402375	0.101161559152108	5.5385382955587	3.05006558342613e-08	1.30039271584492e-07
ENST00000389677.6	304.422090440141	-0.461058674276967	0.0832725749377704	-5.53674093327264	3.08151836200587e-08	1.31252983017309e-07
ENST00000216962.9	20791.6638459981	-0.442386632985092	0.0799233861155471	-5.53513376354605	3.10990918950122e-08	1.32331987205426e-07
ENST00000258484.11	1553.11602100451	-0.404343541839171	0.0730523102571807	-5.5349863736777	3.11252551381545e-08	1.32331987205426e-07
ENST00000482860.1	127.919368832025	0.717844581672734	0.129728296210342	5.53344646189462	3.13998857220444e-08	1.33378020954112e-07
ENST00000356853.10	581.211168511448	0.350807304461548	0.0634134346873342	5.53206597610168	3.16480811885924e-08	1.34309964207093e-07
ENST00000239878.9	4367.31457342167	-0.350180779446808	0.0633077369838075	-5.53140573539022	3.17674566228953e-08	1.34694016081076e-07
ENST00000409957.5	3662.31558497067	-0.341489062324208	0.0617432787941487	-5.53078924529952	3.18793159640084e-08	1.35045531022829e-07
ENST00000506775.1	64.7110569772427	0.426537293466595	0.0771410688802552	5.52931531359387	3.21483052407327e-08	1.36061429802883e-07
ENST00000234453.10	1154.88787146863	-0.279660562286356	0.0505847159676732	-5.52855851686657	3.22872731305595e-08	1.36525695268295e-07
ENST00000606961.1	599.24811433041	0.732777159645798	0.132621964888605	5.52530766876579	3.28908713065194e-08	1.38952014287687e-07
ENST00000379378.8	2214.68222566568	-0.247915229481482	0.0448728893299566	-5.52483321629964	3.29798751203726e-08	1.39201934444722e-07
ENST00000377386.8	13537.9276956544	-0.393284582881241	0.0712225910243267	-5.52190782762889	3.35338400580604e-08	1.41412142884985e-07
ENST00000367889.8	897.804947057413	-0.516163759488978	0.0935383913419136	-5.51820222781285	3.42485185147996e-08	1.44295474573645e-07
ENST00000262187.10	1817.97459749358	-0.305084468889872	0.0553037695447314	-5.51652213585749	3.45773954920319e-08	1.45549614237217e-07
ENST00000404970.3	211.691990538725	0.722453856359681	0.130998574584003	5.51497494269608	3.48829654876272e-08	1.46703472528668e-07
ENST00000304312.5	4599.83829989456	0.607191501882784	0.110105604970777	5.51462845187523	3.49517553785225e-08	1.46728896701099e-07
ENST00000327787.13	1408.07694768101	0.370001582861588	0.0670945731419898	5.51462757022937	3.49519305821014e-08	1.46728896701099e-07
ENST00000275418.13	4936.84163412129	-0.324528129618696	0.0588677218029302	-5.51283657120467	3.5309607930501e-08	1.48097132543037e-07
ENST00000381571.6	540.535490029763	-0.349872227771358	0.0634988627406261	-5.50989754258248	3.59042625496493e-08	1.50341713142472e-07
ENST00000594605.6	2724.89857083196	0.568964119628232	0.103262652708709	5.50987317005316	3.59092342282834e-08	1.50341713142472e-07
ENST00000265849.12	514.13629022172	0.292844553651075	0.0531733065354199	5.50736022887735	3.64254408345162e-08	1.52366148925725e-07
ENST00000641821.1	201.987639977306	-0.542812330050671	0.0985752942772519	-5.50657580107205	3.65880461910827e-08	1.52909182289615e-07
ENST00000612402.4	1547.99394520091	-0.372517612486009	0.0676560400098527	-5.50605108474808	3.66972082390864e-08	1.53228092414592e-07
ENST00000582136.5	107.48829696476	-0.527116077608312	0.0957759144756092	-5.50363920297049	3.72030524920076e-08	1.55201285172382e-07
ENST00000263035.9	4433.2116501729	0.428520610657592	0.0779193806600996	5.49953820252868	3.80787203142483e-08	1.58712378503712e-07
ENST00000409747.5	1571.27860542647	0.634750824184287	0.115441597503523	5.49845842322923	3.83125846884979e-08	1.59544549095674e-07
ENST00000518171.5	63.7432070677966	0.460222756641543	0.0837355244070147	5.49614706423203	3.88178824704002e-08	1.61504552936616e-07
ENST00000617500.4	1425.95353428959	-0.881604974009046	0.160428931722255	-5.49529916172063	3.90048620627491e-08	1.61993478771738e-07
ENST00000290158.9	7732.66000717264	0.242149321718329	0.044064005719783	5.49539965245632	3.89826562918471e-08	1.61993478771738e-07
ENST00000263734.5	6854.93312360091	-0.937444817087541	0.170615432691724	-5.49449016597086	3.91840759478584e-08	1.62506224470298e-07
ENST00000289805.10	781.744936096963	0.578549596298189	0.105298945940296	5.49435315930158	3.92145054964745e-08	1.62506224470298e-07
ENST00000461597.1	263.460253331782	0.668744193320221	0.121716646271242	5.49427061792308	3.92328492181722e-08	1.62506224470298e-07
ENST00000268459.6	1105.00072750237	-0.954124546883445	0.173752723916146	-5.49127821065938	3.99035198489147e-08	1.65137547981667e-07
ENST00000306984.8	1501.52231122522	0.246697135061843	0.0449378140997246	5.48974488421667	4.02514696898455e-08	1.66429835667943e-07
ENST00000328848.6	3075.5948714317	0.409153206603956	0.0745805332863968	5.48605900996666	4.10999652220775e-08	1.69787633122913e-07
ENST00000652439.1	83.7411663936388	0.478506840613055	0.0872524998823627	5.48416195820403	4.15434046928532e-08	1.7146764556413e-07
ENST00000566198.1	5284.5170212507	0.612536681662717	0.111750236771498	5.48130097402126	4.22209510105893e-08	1.74110093292121e-07
ENST00000320717.8	1079.77894931977	-0.411776819741937	0.0751333886980559	-5.48061024369305	4.23861303970532e-08	1.74636848208354e-07
ENST00000343483.7	604.814050183648	0.591851799420601	0.108014822307839	5.47935724722892	4.268736919898e-08	1.7572276252784e-07
ENST00000287038.8	51760.6559006223	0.517578525844969	0.0944787974743027	5.47825056712587	4.29551568913552e-08	1.76669181429701e-07
ENST00000589374.1	407.202731256155	0.60222433717089	0.109954814053046	5.47701655773213	4.32556756390513e-08	1.77748432758181e-07
ENST00000592262.1	151.304045021781	0.730764928348053	0.133480803011216	5.47468184085352	4.3829836425761e-08	1.7994925800154e-07
ENST00000562057.5	9751.00623328305	0.420693044331907	0.0769269020935639	5.46873763121554	4.53252094177501e-08	1.85925045491984e-07
ENST00000248553.7	21547.6442800819	-0.855059578571645	0.156424158971101	-5.46628848252024	4.59556208574183e-08	1.88345356484182e-07
ENST00000441074.3	233.045113902765	0.79564778338117	0.145599983461341	5.46461451757255	4.63913813825266e-08	1.89964357127396e-07
ENST00000417647.7	5254.29864098993	-0.186572304667108	0.0341484106146699	-5.46357213436334	4.66647517387903e-08	1.90916142201507e-07
ENST00000375400.7	3596.65375241743	-0.51562366688487	0.0944018768058027	-5.46200652287429	4.70782776935808e-08	1.92439164910483e-07
ENST00000014914.6	2455.22230666396	-1.07187843114379	0.19639255456525	-5.45783639057287	4.81971448282129e-08	1.9684017817757e-07
ENST00000475672.5	41.3981643189474	0.514237270579803	0.0942675731551723	5.4550812476452	4.89504583336322e-08	1.99741852727962e-07
ENST00000519132.5	80.4859278172011	0.5608080905048	0.102829780807383	5.45375168653994	4.93180585560107e-08	2.01065931036044e-07
ENST00000327470.6	1260.66775319293	0.347839608123079	0.0638086229628523	5.45129469923809	5.00044259552107e-08	2.03686150790483e-07
ENST00000424009.6	1393.95955418644	-0.284400241422372	0.0521854968645494	-5.44979464621272	5.04280129954609e-08	2.05232332121143e-07
ENST00000618046.4	1201.87441040724	-0.184784514329475	0.0339150896765288	-5.44844539972885	5.08119845314806e-08	2.06614730475e-07
ENST00000258930.8	518.386162140973	-0.817756898131596	0.150131781605239	-5.44692728873243	5.12474000464597e-08	2.08203722836836e-07
ENST00000584655.5	2357.97842292301	0.333164635092209	0.0611775194304196	5.44586701445347	5.15536441441609e-08	2.09265619049927e-07
ENST00000463139.5	94.3551388122249	0.646077990504393	0.118662847373744	5.4446526845044	5.19065640984773e-08	2.1033207207237e-07
ENST00000381209.7	780.519995876529	0.464220977944726	0.0852609126273062	5.44471040292444	5.18897365553847e-08	2.1033207207237e-07
ENST00000320547.7	6629.11315004678	0.400666031451886	0.0735978633417076	5.44398999182399	5.2100148512734e-08	2.10933240159194e-07
ENST00000327374.9	293.085865396368	-0.413694828534838	0.0760023010949026	-5.44318820055547	5.23353016990633e-08	2.11701515285717e-07
ENST00000228918.9	6881.50860774662	0.385408829796137	0.0708421938878525	5.44038529363253	5.31654624979322e-08	2.14873238379858e-07
ENST00000436587.7	470.811690454254	-0.41698895897298	0.07672150411722	-5.43509885228368	5.47660621674428e-08	2.21150574847579e-07
ENST00000572628.5	455.816029475191	-0.279183980848821	0.0513703694641619	-5.43472791340526	5.48801096562648e-08	2.2141940435711e-07
ENST00000462490.5	143.086842093821	0.504632212941611	0.0929295641793981	5.43026557154009	5.62702519935949e-08	2.2663597176004e-07
ENST00000269383.8	1165.81387670103	0.274853501900781	0.0506137684499778	5.43040975446083	5.62248062830271e-08	2.2663597176004e-07
ENST00000348370.9	426.566524686565	-0.471280636815906	0.0868955864679416	-5.42352789102558	5.84340925600003e-08	2.3514806531479e-07
ENST00000239367.7	4999.01690514523	0.435588639924426	0.0803513892768825	5.42104677771573	5.92510517769611e-08	2.38230090937713e-07
ENST00000309033.5	810.98332875118	-0.283645118495053	0.0523361103718275	-5.419682824724	5.97048653539533e-08	2.39782303021012e-07
ENST00000278612.9	774.788030918451	-0.492535839559299	0.0908808495561498	-5.41957785347276	5.97399305554066e-08	2.39782303021012e-07
ENST00000454659.1	550.533183441196	1.01328797695156	0.187018003621054	5.41813064695492	6.02254024642762e-08	2.41523024155963e-07
ENST00000392818.7	145.984399890744	0.619884734134576	0.114452485179798	5.4160880225604	6.09171202778482e-08	2.44087155477564e-07
ENST00000313084.9	178.33235100845	0.662801518179206	0.122417849359987	5.41425553254202	6.1544223693896e-08	2.46216638080945e-07
ENST00000264258.8	12574.3795042088	0.609786624362444	0.11262672666149	5.41422664440223	6.15541595202363e-08	2.46216638080945e-07
ENST00000576634.6	875.071237290926	-0.468550743034393	0.0865528162013517	-5.41346617704942	6.18162753724898e-08	2.47053220511819e-07
ENST00000498135.5	977.702683072274	0.451590674405291	0.083442112544023	5.41202350512204	6.23165066169135e-08	2.48839201079867e-07
ENST00000238497.10	2750.51618340928	-0.336059822124263	0.0621008013833306	-5.41152150436613	6.24914881260533e-08	2.49324465885297e-07
ENST00000396373.9	2093.79089126035	-0.399347506896253	0.0738075066244019	-5.41066248082987	6.27920212928322e-08	2.50260243724364e-07
ENST00000356341.8	1577.87054357192	-0.533005977691974	0.0985124439614772	-5.41054466073752	6.28333502146721e-08	2.50260243724364e-07
ENST00000514463.1	209.000871014425	0.753419680108571	0.139359537365346	5.40630153021678	6.43394472137344e-08	2.56040257512677e-07
ENST00000300784.8	1795.48375586763	0.426562860003646	0.0789050344117876	5.40602843891444	6.44375696013709e-08	2.56212126701444e-07
ENST00000306385.10	578.801576409327	-0.464891469575771	0.0860514886714129	-5.4024802679586	6.57256894709149e-08	2.61111256978149e-07
ENST00000574593.1	2088.97372407608	0.539359619957975	0.0998537435188985	5.40149623790414	6.60873254921017e-08	2.62324498804394e-07
ENST00000311672.10	5531.35163106117	0.450029459656899	0.0833996023448449	5.39606241521506	6.81192585907378e-08	2.70160052778232e-07
ENST00000329970.8	4651.26463269992	0.5610343550651	0.103994312370729	5.39485614429634	6.85784740381828e-08	2.71750214880276e-07
ENST00000361611.11	5724.56286302255	0.345734558969953	0.064092769660235	5.39428333028424	6.87975874246119e-08	2.72387052417988e-07
ENST00000546444.1	32.3147266216085	0.603327195170715	0.111903182899973	5.39151058562841	6.98678425789068e-08	2.76389836970332e-07
ENST00000488606.5	94.645763073818	0.630158542340968	0.116983135011935	5.38674692105558	7.17443430682221e-08	2.83572555991685e-07
ENST00000657706.1	665.266968313547	0.528933077766951	0.0982241923711798	5.38495725949229	7.2461864906667e-08	2.86166077836321e-07
ENST00000467582.1	796.987632913242	0.579077634728484	0.10758123874317	5.38270093831994	7.33763930342969e-08	2.89532569468664e-07
ENST00000292530.11	427.255288627256	-0.270525259973965	0.050283064099744	-5.38004723493655	7.44662975003821e-08	2.9358479420269e-07
ENST00000395863.8	759.895710583981	-0.969481990284357	0.180245464862128	-5.37867619041582	7.50355267930658e-08	2.95579135948361e-07
ENST00000584164.6	537.569166896385	0.480544464786447	0.0893986534212958	5.37529869182544	7.64558307099763e-08	3.00919826524329e-07
ENST00000483495.5	274.785465863801	0.654654047957744	0.121809932736374	5.37438970083478	7.68425040604235e-08	3.02186710740148e-07
ENST00000491736.1	2283.78751826708	-0.407499250043589	0.0758494105434693	-5.37247748036289	7.76621312355128e-08	3.05152636969193e-07
ENST00000344548.7	9006.65044726617	-0.220222818803872	0.0410236457364351	-5.36819229131264	7.95297360903567e-08	3.12084407841245e-07
ENST00000358595.10	2153.70730817196	-0.299532494929079	0.0557983623729111	-5.36812340346561	7.95601116902317e-08	3.12084407841245e-07
ENST00000495050.5	69.6117257873647	0.56234244166597	0.104769638617112	5.36741797612847	7.98718120883554e-08	3.13043808050495e-07
ENST00000380367.2	93.4545487910285	0.710042447554653	0.132331900629254	5.36561814784129	8.06724521189499e-08	3.15386686238711e-07
ENST00000609256.2	4690.51809844508	0.879982821028845	0.163997749087617	5.36582255503219	8.05811333951049e-08	3.15386686238711e-07
ENST00000578586.1	267.442543077575	0.442251199540317	0.0824228974319346	5.3656351974951	8.06648313726142e-08	3.15386686238711e-07
ENST00000315571.6	2708.98306172563	0.522590322749625	0.097422924374089	5.36414120297763	8.13352603582301e-08	3.17711603275365e-07
ENST00000615315.1	299.193469175598	0.328301196236768	0.0612700006738342	5.35826983231896	8.40226890539435e-08	3.27934578868278e-07
ENST00000489099.5	79.8601369208754	-0.487907303104817	0.0910644058637453	-5.35782667747095	8.42289821871727e-08	3.28464860301817e-07
ENST00000311630.7	415.662792374176	0.324027147511074	0.060591894264155	5.34769792966783	8.90799729416824e-08	3.47091891228076e-07
ENST00000429719.5	135.085326271897	0.475502390204311	0.0889981487438138	5.34283461977475	9.15042415090678e-08	3.56240219030294e-07
ENST00000468770.1	322.041767997808	0.422898174771045	0.0792136472228657	5.33870348856973	9.36135981705387e-08	3.64148308479894e-07
ENST00000307972.9	3441.89783244089	0.339420799854944	0.0635892522742878	5.33770704506598	9.41293857695367e-08	3.65849546024266e-07
ENST00000355619.10	3287.83068433892	-0.360414996317099	0.0675379715954502	-5.33647943228101	9.47686165508635e-08	3.68027333549731e-07
ENST00000621632.5	228.353792304351	0.483532498215748	0.0906427727395993	5.33448485302685	9.58161853385226e-08	3.7178593046495e-07
ENST00000612851.1	194.377812639673	0.513884814658375	0.0964515042912167	5.32790876031128	9.93500061771805e-08	3.85177413807456e-07
ENST00000484256.1	2987.30443621446	0.835191918236173	0.15689152825351	5.32337167935955	1.01861316459652e-07	3.9458569764769e-07
ENST00000600336.1	210.615952449335	0.680214596208946	0.127843084460886	5.32069919211827	1.03369198941744e-07	4.00094559223482e-07
ENST00000438032.6	120.858787666715	-0.400017569144577	0.0752284671275617	-5.31736966627652	1.05278043443663e-07	4.07144937496884e-07
ENST00000566029.5	450.188384713177	-0.377732089895104	0.071095706934865	-5.31300842456165	1.07830050988268e-07	4.16668896279439e-07
ENST00000265909.9	4694.72001032742	-0.260129700010568	0.0489630949324403	-5.31277077908366	1.07970817318557e-07	4.16867460243171e-07
ENST00000215754.8	19560.4501734308	0.664886989192408	0.125165078143701	5.31208064624111	1.08380617784889e-07	4.18103557773962e-07
ENST00000370461.5	200.839988069939	0.803800977986569	0.151368523204544	5.31022540862338	1.0948973306282e-07	4.22033152896689e-07
ENST00000368842.10	961.540327093682	-0.459803761264984	0.0868287799558262	-5.29552253871248	1.18676554351481e-07	4.5706643228349e-07
ENST00000399302.7	982.039779325295	-0.671756151683727	0.126907194096539	-5.29328661362346	1.20137406575374e-07	4.62310944115136e-07
ENST00000478045.5	550.885315683388	0.706722919077573	0.133534907980701	5.29242075921986	1.20707777415223e-07	4.64122896838087e-07
ENST00000504696.1	585.852768661873	0.466838772162277	0.0882340959026099	5.29091126719946	1.21708407969025e-07	4.67452619553046e-07
ENST00000412499.1	48.2882845196394	0.55105739973135	0.104153645265697	5.29081241780445	1.21774213712897e-07	4.67452619553046e-07
ENST00000378802.5	741.516114323156	-0.619507101433292	0.117115923842758	-5.28969145361526	1.2252287175283e-07	4.69939698894077e-07
ENST00000367630.9	60.8722809761881	-0.460264626266902	0.0870953797548948	-5.28460439075168	1.2597669676599e-07	4.82789904450763e-07
ENST00000292853.9	443.678377362658	-0.622529652878458	0.117852959209381	-5.28225728954717	1.2760182333054e-07	4.88616505758324e-07
ENST00000280258.6	6953.18514697426	-0.533608516740752	0.101098346782327	-5.27811318111518	1.30520843643972e-07	4.99384097420415e-07
ENST00000335698.4	649.130662082468	-0.78826486912914	0.149353481540166	-5.27784729890712	1.3071031445124e-07	4.99699103770969e-07
ENST00000550657.1	3474.49300219402	0.30398606841639	0.0576065999441064	5.27693126675305	1.31365129475209e-07	5.01791125202601e-07
ENST00000266556.8	1125.10274204126	-0.594095383397788	0.112611835167176	-5.27560342583736	1.32319958366226e-07	5.05008903600555e-07
ENST00000276585.9	1049.21303965981	0.43842445464506	0.0831064061789137	5.27545919506143	1.32424075708293e-07	5.05008903600555e-07
ENST00000487468.5	102.234300971865	-0.320678477273822	0.060922772381955	-5.26368818646876	1.41193839802635e-07	5.38013128136839e-07
ENST00000309534.10	3603.88582666174	-0.296390040620175	0.0563219038245773	-5.2624293657282	1.42164287752979e-07	5.41268765779507e-07
ENST00000349062.7	2247.99447019773	-0.339374632965145	0.0644938699879797	-5.26212232307346	1.42401969470504e-07	5.41731472765439e-07
ENST00000393611.6	1084.15211362961	0.583985896426883	0.110987293877528	5.26173651076942	1.42701171721287e-07	5.4242727376372e-07
ENST00000260327.9	1435.31529839783	-0.28354064850416	0.0539514447174873	-5.25547832850259	1.47640238846309e-07	5.60744359917902e-07
ENST00000334955.13	1383.79235496064	-0.29774188232021	0.0566885960051248	-5.25223595753357	1.50263788581679e-07	5.70244353087838e-07
ENST00000263256.7	2793.90763519197	0.25386781282242	0.0483399261365363	5.25172115706941	1.5068446313113e-07	5.71375882962269e-07
ENST00000361875.7	583.692230575284	-0.539975126900982	0.102855655518472	-5.24983409204957	1.52236259238452e-07	5.76791156042356e-07
ENST00000486902.5	639.163955935095	0.756341604137426	0.144103856417889	5.2485868382599	1.53270388561544e-07	5.80237899554415e-07
ENST00000527449.1	1345.78427969908	0.356021661329064	0.0678669148766285	5.24587955672151	1.55538492477207e-07	5.88346738778341e-07
ENST00000584581.5	221.460307314175	0.646637938413454	0.123292111416993	5.2447632778907	1.56483108156874e-07	5.91440207814958e-07
ENST00000330394.3	2558.62504897893	0.57386030830764	0.10942543108454	5.2443047527433	1.56872725877899e-07	5.91953392794921e-07
ENST00000586527.1	238.296637414698	-0.400606948235198	0.076386915709963	-5.24444460823998	1.56753788626457e-07	5.91953392794921e-07
ENST00000261296.7	478.379955958348	-0.323352836520439	0.0616826831963846	-5.24219796812263	1.58674991584162e-07	5.98270138034384e-07
ENST00000158771.9	1162.81852160793	-0.288880565710941	0.0551554933427346	-5.23756652697939	1.62707658603365e-07	6.12979418195552e-07
ENST00000380764.1	2570.8772274133	0.264156703313398	0.0504461179085892	5.23641291470758	1.63727439837432e-07	6.16323470057936e-07
ENST00000506368.5	41.5245109495192	0.504288814057135	0.0963361707416067	5.23467779729112	1.65272912845097e-07	6.21639407668979e-07
ENST00000528130.1	95.3292486632629	0.615602140133922	0.117642038514608	5.23284149022527	1.66923876968603e-07	6.27343241081034e-07
ENST00000556260.6	732.007424121102	-0.348496341997587	0.066612027088615	-5.23173302523848	1.67928167893823e-07	6.30102152097178e-07
ENST00000310128.9	318.650497078981	-0.856941104903049	0.163793837381603	-5.23182751318397	1.67842332701619e-07	6.30102152097178e-07
ENST00000396070.6	946.738786782987	0.514558004652047	0.0984503308192461	5.22657466328652	1.72679108054798e-07	6.47407845633101e-07
ENST00000607772.6	937.098611989386	0.530752690804955	0.101562896978737	5.22585222156545	1.73354776884084e-07	6.49419019588248e-07
ENST00000368608.4	9365.29768211686	-0.36992146292751	0.070826778080363	-5.22290400542831	1.76138712678657e-07	6.59318584216095e-07
ENST00000258884.5	2647.23287991194	0.520809893514828	0.0997269659849274	5.22235774818962	1.76659255884126e-07	6.60736783836059e-07
ENST00000676655.1	27759.8521005538	0.569239353895338	0.109047090287068	5.22012419035489	1.78803188450021e-07	6.68219608117708e-07
ENST00000251241.9	2543.35638310277	-0.258040432827227	0.0494567319868039	-5.21749865915277	1.81355536235222e-07	6.77215549240252e-07
ENST00000389682.8	2621.44223214887	-0.231724807046908	0.0444393575470719	-5.2144049742721	1.8440820397553e-07	6.88063890673499e-07
ENST00000298492.6	1037.63781426858	-0.235375451510787	0.0451455387036589	-5.21370346372034	1.85107290825984e-07	6.90120227348034e-07
ENST00000226091.3	251.023126080498	-0.849150345521303	0.162967741625765	-5.21054251013227	1.88289230062675e-07	7.01422499211115e-07
ENST00000370509.5	4786.59996399777	-0.281659334604276	0.0540752122556182	-5.20865888187082	1.90210436241773e-07	7.08013946234342e-07
ENST00000257245.9	1074.03208028652	0.469735300830901	0.0901875226254429	5.20842891739864	1.90446282304089e-07	7.08326523657315e-07
ENST00000221086.8	1091.98396722111	-0.398207523828443	0.0764723304263169	-5.20721052449326	1.91700560667244e-07	7.12423438208787e-07
ENST00000368813.1	81.7462203609745	0.480001811201808	0.0921895300211038	5.20668465379883	1.92244383360694e-07	7.13875640122832e-07
ENST00000269466.8	325.730941313224	-0.335966425291151	0.0645843167955282	-5.20198156395784	1.97174789656038e-07	7.31601606170056e-07
ENST00000614891.5	7411.70654322503	0.493280268325117	0.0948443704685012	5.20094409281719	1.98278744177618e-07	7.35112927539278e-07
ENST00000437406.1	2939.87159478355	0.604033917608869	0.116324019040597	5.19268438789123	2.07283410027337e-07	7.67887072571486e-07
ENST00000435983.5	20963.4489321779	0.582415480755265	0.112307753336093	5.18588844896864	2.14987470710188e-07	7.95794891581205e-07
ENST00000285814.9	1603.84672916236	0.288324293845805	0.0556100904286273	5.18474779709007	2.16307374057933e-07	8.00045672169864e-07
ENST00000393350.1	3032.7769427857	-0.664563531619752	0.128318423788936	-5.17901881894105	2.23055969706402e-07	8.24352648740619e-07
ENST00000338910.9	677.926888324732	0.485060330435865	0.0936942255356592	5.17705683208038	2.2541356733916e-07	8.32406079231864e-07
ENST00000448705.1	78.1890534462683	0.600983552409451	0.116120300345529	5.17552530109859	2.27270628096797e-07	8.38599849243245e-07
ENST00000427980.7	2004.58664359711	-0.467422641781778	0.090405744406816	-5.17027590280576	2.33748628746973e-07	8.6182103120623e-07
ENST00000216489.8	269.821272546016	-0.278735049367041	0.0539169382774862	-5.16971212149542	2.34454877086896e-07	8.63742138019971e-07
ENST00000425103.5	3491.11658701515	-0.322471218674777	0.0623904827965205	-5.16859630220334	2.35858745857296e-07	8.6822824836498e-07
ENST00000412698.2	93.8675574446902	0.479215035340222	0.092737773091539	5.16742012844325	2.37347341009147e-07	8.73018926235536e-07
ENST00000317551.12	533.239300666786	-0.348381236824036	0.067441919245832	-5.16564831961787	2.39606935982872e-07	8.80635736346819e-07
ENST00000371477.4	2940.92686127096	-0.223365620008297	0.0432469619355634	-5.16488580957674	2.40585751887174e-07	8.83536965985653e-07
ENST00000643230.2	701.429291604571	-0.853350662201722	0.165356861744897	-5.16066072612228	2.46079789273146e-07	9.03002468269042e-07
ENST00000313056.10	1918.52460121755	0.370790327626412	0.0718599620253683	5.15990152479505	2.47079770163762e-07	9.05959157267127e-07
ENST00000355653.8	6501.65593903034	-0.417770434522198	0.0809738840689073	-5.15932314876588	2.47844210558622e-07	9.08048230986186e-07
ENST00000283109.8	686.545442027563	-0.311542152759603	0.0604206347413941	-5.15622111705764	2.51983317581035e-07	9.22488377706394e-07
ENST00000525509.1	133.974544818756	0.556811072782324	0.108022569013532	5.15458091644322	2.54198779251628e-07	9.29869103082033e-07
ENST00000517844.5	973.576853111653	0.42037000396683	0.0815720842088414	5.15335617624524	2.55865325971142e-07	9.35231881135897e-07
ENST00000360128.11	766.66805001753	-0.314993928194021	0.061158147349299	-5.15048185477175	2.59818069349193e-07	9.48936159314517e-07
ENST00000465829.6	468.689298411214	-0.490331354288799	0.0952218757292808	-5.14935618032592	2.61382105838444e-07	9.53901519272695e-07
ENST00000394077.8	37415.2387706095	0.492089075131258	0.0956105323459596	5.14680823395764	2.64955938472958e-07	9.66188035213353e-07
ENST00000652615.1	283.381250478871	0.455129685191324	0.0884443242195433	5.14594564668238	2.66176490506603e-07	9.69880587283436e-07
ENST00000339647.6	56666.579545581	-0.351581989779601	0.0683373458633515	-5.14480018704019	2.67805700713789e-07	9.75055260053952e-07
ENST00000199448.9	2740.50186970642	-0.516944232777048	0.100483632326726	-5.14456156497394	2.68146307807577e-07	9.75533837452838e-07
ENST00000359114.9	228.728516828841	0.516651949960266	0.100475088270968	5.14209003297339	2.71698851031546e-07	9.86918567921441e-07
ENST00000220562.9	1876.80988790948	-0.547272943936234	0.106427989444674	-5.14219000839747	2.71554269784005e-07	9.86918567921441e-07
ENST00000352998.7	585.840450320805	-0.228491233070177	0.0444601747004965	-5.13923381114437	2.75860973123218e-07	1.0004786770192e-06
ENST00000301399.11	401.692818071303	0.566262859342625	0.110182140482209	5.13933435005338	2.7571342659193e-07	1.0004786770192e-06
ENST00000357003.7	820.617007129778	-0.522059308234426	0.101733644719759	-5.13162886941206	2.87245453824232e-07	1.04095788394423e-06
ENST00000636190.1	64.7230823065235	0.531670717848679	0.103617327940465	5.13109851813742	2.88056084366949e-07	1.04308507568902e-06
ENST00000370179.8	18833.1127041877	0.500387395597069	0.0975287085282392	5.13066770952046	2.88716191790417e-07	1.04466432778162e-06
ENST00000229595.6	987.914893406927	-0.306164561120712	0.0596900381111188	-5.12924050326048	2.90913483709278e-07	1.05179882792254e-06
ENST00000413137.6	373.869695086658	0.533782129050956	0.10409511938787	5.12783050915214	2.93100129151491e-07	1.05888381282924e-06
ENST00000372833.6	2121.72131482977	0.424190209899458	0.0827704468930147	5.12489935505298	2.9769672401575e-07	1.07465752384633e-06
ENST00000569217.1	1461.52606132229	0.960431570236232	0.187437397930768	5.1240125014485	2.99101138384998e-07	1.07889227333923e-06
ENST00000461452.1	151.753520765713	0.595462599265037	0.1162592409528	5.1218517718242	3.0254968624241e-07	1.09048820450896e-06
ENST00000392121.7	5912.4414158924	0.243638974148664	0.047578602219938	5.12076779856651	3.04294149143404e-07	1.09592888927014e-06
ENST00000579094.1	137.025165277598	0.296190676026606	0.0578813622436125	5.117202922419	3.10099942668983e-07	1.11597695417294e-06
ENST00000224237.9	20525.7305333801	-0.58093955985345	0.113531732145861	-5.11697962211201	3.10467149494616e-07	1.11643699710323e-06
ENST00000509696.5	350.001875241619	0.374393286758649	0.0731880343941947	5.11549859014039	3.12913284753274e-07	1.12436637911346e-06
ENST00000280481.9	452.852984848863	-0.971552119349887	0.18993276851298	-5.11524223522014	3.13338576304363e-07	1.12502780591497e-06
ENST00000552361.1	9364.63222555507	0.663768511075445	0.129836581280025	5.112338175663	3.18195535275896e-07	1.14158767425137e-06
ENST00000367166.5	400.837022958446	-0.275132707962132	0.0538395389891903	-5.1102352124035	3.21757974290947e-07	1.1534813159823e-06
ENST00000338758.12	663.409380309007	-0.45044351122638	0.0882041884248573	-5.10682677626041	3.2761382024581e-07	1.17357208727071e-06
ENST00000266069.5	4753.79406990251	0.218937923107645	0.0428754746063754	5.10636733744959	3.2841098266287e-07	1.17462333062855e-06
ENST00000529187.1	148.484975796391	0.548498462585041	0.107412425052407	5.1064712701294	3.28230487578589e-07	1.17462333062855e-06
ENST00000304056.9	1748.71704815879	-0.274985397626186	0.0538545925812113	-5.10607144992353	3.28925361716021e-07	1.17556159926707e-06
ENST00000431388.3	469.030346976656	0.619913301874359	0.12150624697525	5.10190477696699	3.36251934603868e-07	1.20082620443525e-06
ENST00000588953.1	40.419261948156	0.511206817327313	0.100214617074652	5.10112029811485	3.37648853604114e-07	1.20489231309073e-06
ENST00000254605.11	608.645021729995	-0.249042116501772	0.0488268162407684	-5.10051925715837	3.38722913947744e-07	1.20780097144669e-06
ENST00000575282.5	476.811174055643	0.398325285678423	0.0781169338402536	5.09909012164999	3.41290040294687e-07	1.21602501752056e-06
ENST00000353703.9	12595.035004145	-0.260590893130621	0.0511261926734991	-5.09701347790164	3.45053770821944e-07	1.22849678405614e-06
ENST00000527783.1	71.6227187083508	0.533141975594996	0.104613915941975	5.09628160646149	3.46389745697837e-07	1.23231256593037e-06
ENST00000383768.7	123.510215278871	-0.322154309586224	0.0632222010233776	-5.09558832769997	3.47659876645556e-07	1.23588846392902e-06
ENST00000427063.6	561.706708581373	-0.335064605866803	0.0657725431163008	-5.09429299813347	3.50045059822546e-07	1.24341977076341e-06
ENST00000497769.2	369.005432761391	0.568891756729507	0.111793038297575	5.08879412701185	3.60347548676397e-07	1.27904183183159e-06
ENST00000409454.5	3111.60274529493	1.01817861636303	0.200148391883879	5.08711864621802	3.6354441861036e-07	1.2894077326226e-06
ENST00000263708.7	977.028971567815	-0.364311426087611	0.0716222906365473	-5.08656485082747	3.64607083759635e-07	1.29219410232138e-06
ENST00000503097.1	36.3054248376878	0.482805903562966	0.0949371573385149	5.08553149365361	3.66597990534307e-07	1.29826349874868e-06
ENST00000367294.4	845.929516212535	-0.298665951054372	0.0587415414064802	-5.08440779562901	3.68774859137552e-07	1.30498174735777e-06
ENST00000607784.1	47.876262895027	0.411429774617558	0.0809272397586135	5.08394671367458	3.69671688891931e-07	1.307163576188e-06
ENST00000394142.7	438.44321735661	0.416575228955	0.0819788045617636	5.08149918972225	3.74467610941568e-07	1.32311889199354e-06
ENST00000485156.1	369.129093941352	0.359812248762909	0.0708118814338405	5.08124119112809	3.74976643461317e-07	1.32391450802694e-06
ENST00000243903.6	504.984083003331	0.254631788834392	0.0501258550250039	5.07984928551097	3.77734420693989e-07	1.33264246453613e-06
ENST00000313010.8	509.79578325145	-0.408608714384967	0.0804635891837474	-5.07818155429115	3.81064471007031e-07	1.34337467330067e-06
ENST00000475031.5	266.242127932646	0.800512931000513	0.157686250304683	5.07661847151386	3.84211271729273e-07	1.35344514452064e-06
ENST00000484282.1	594.100721444889	-0.357264802531486	0.0703895155938551	-5.07554000787406	3.86397040603864e-07	1.3601175829256e-06
ENST00000266712.11	1656.79974512482	-0.424395909346128	0.0836695617617997	-5.07228555295112	3.9306597093546e-07	1.3825487846478e-06
ENST00000652385.1	1670.78074193023	-0.309524962494235	0.0610336447234941	-5.07138257753574	3.94935917211673e-07	1.38807921467614e-06
ENST00000393354.7	204.588212132253	0.587129246594514	0.115802065389584	5.07011031814743	3.97585177510796e-07	1.39633830414936e-06
ENST00000309558.8	143.012308992071	-0.724779426476093	0.142992882767524	-5.06863986828233	4.00668500466939e-07	1.40610826649948e-06
ENST00000310850.9	1041.79911651499	0.247970140349845	0.0489438913406238	5.06641653447828	4.05374372208193e-07	1.4215534375782e-06
ENST00000606507.1	50.2266890188792	0.453421497183771	0.0895146622734855	5.06533215528956	4.07688855868033e-07	1.42859566023178e-06
ENST00000380113.8	1675.74856293327	0.393466929057894	0.0778174795518514	5.05627953158929	4.27514573739404e-07	1.4969429218623e-06
ENST00000305352.7	798.413444701204	-0.637031754172301	0.126117220616085	-5.05110841374708	4.39253660757162e-07	1.53689352871073e-06
ENST00000571133.6	5638.48561566133	0.320197389255549	0.0633952810341522	5.05080794709393	4.39945232436812e-07	1.53815934339227e-06
ENST00000505059.7	1086.34643642719	0.406940588255372	0.0805927044052457	5.04934772022471	4.43321160042901e-07	1.54880141605999e-06
ENST00000560626.6	90.2377740431224	-0.585957357345197	0.116098099230089	-5.047088291979	4.48594076872158e-07	1.56604998093693e-06
ENST00000308660.6	112.699697852194	0.606663065797026	0.120277225620353	5.0438731245092	4.56201856790938e-07	1.59141769638963e-06
ENST00000332065.9	3513.61773406588	-0.307809339732477	0.0611382084776147	-5.03464768427389	4.78728481027161e-07	1.66875159604684e-06
ENST00000397149.4	4344.64556034133	-0.153155826212209	0.0304234165558859	-5.03414289223142	4.7999154787905e-07	1.67116677295649e-06
ENST00000550912.1	161.419142637733	0.792743161470606	0.157475141324106	5.03408445806078	4.80137966501222e-07	1.67116677295649e-06
ENST00000307533.10	702.091908229788	0.381071123548849	0.0758011198200836	5.02724926034514	4.97565431257204e-07	1.73053331199373e-06
ENST00000358149.8	247.737010960387	-0.301424083239324	0.0600043481400291	-5.02337068200301	5.07724156177587e-07	1.76454952638768e-06
ENST00000296343.10	436.451869435245	0.332346753403827	0.0661636430101029	5.02310239103791	5.08434208534415e-07	1.76570152539428e-06
ENST00000399017.6	452.311248348767	0.820392562201059	0.163411004217404	5.02042421273904	5.15574902296564e-07	1.7891676668982e-06
ENST00000540461.2	73.6644401637361	0.544777621952234	0.108529220980614	5.01964002901621	5.17683971327054e-07	1.79515096079508e-06
ENST00000219069.6	1444.2677953241	0.30211458915745	0.0601949266413995	5.01893774133564	5.19579839909836e-07	1.80038660723587e-06
ENST00000310571.8	356.418655390112	0.263560946236762	0.0525254931050172	5.0177719552258	5.2274174118181e-07	1.80999812982328e-06
ENST00000309539.8	178.685093604844	0.910604848936267	0.181585047934532	5.01475677262025	5.31005955521103e-07	1.83724909239646e-06
ENST00000612809.4	872.544919421517	0.596274099639035	0.118965906763751	5.01214268742679	5.38272647651129e-07	1.86086129689012e-06
ENST00000368468.4	1788.6227896217	-0.646110312155159	0.128912270920865	-5.01201559432449	5.38628377101556e-07	1.86086129689012e-06
ENST00000256108.10	1325.6304293332	0.510142599393659	0.101827007319521	5.00989484835679	5.44597831344534e-07	1.880091995108e-06
ENST00000320756.7	123.289121361255	-0.371785798691498	0.0742799034795045	-5.00520034727942	5.58039596748126e-07	1.92507150830862e-06
ENST00000638429.1	338.782426824617	-0.361909846738891	0.0723421606302914	-5.00275141889183	5.6517799508983e-07	1.94825585299259e-06
ENST00000373624.6	2278.12539271912	0.350198610995055	0.0700275646769762	5.00086805260834	5.70727635810983e-07	1.96593330385703e-06
ENST00000376406.8	1152.09813259778	-0.402095154612073	0.0804251751133303	-4.9996180181823	5.74440028703903e-07	1.97726073348709e-06
ENST00000324907.14	1048.34585585775	-0.452755247068805	0.0905623926529453	-4.99937373346419	5.75168227571982e-07	1.9783072370175e-06
ENST00000471867.3	281.705124771674	-0.429638717304856	0.0859867837043372	-4.99656690011985	5.83599353771644e-07	2.00582710832052e-06
ENST00000369063.8	270.22407220703	-0.319723178414371	0.0640910257796429	-4.98857951678977	6.08248749779457e-07	2.0890074881969e-06
ENST00000445832.7	529.146799226773	-0.277841161171158	0.055710369784443	-4.98724316938108	6.1246957760782e-07	2.10195593080417e-06
ENST00000651856.1	108.758437852615	0.58324920272715	0.117035232814625	4.98353520303559	6.24329487230577e-07	2.14108288856133e-06
ENST00000264245.9	762.558939782967	-0.583881393191487	0.117176811419908	-4.98290904246511	6.2635398123286e-07	2.14644744193244e-06
ENST00000449373.2	92.5874992427062	0.532358789480234	0.106844104411025	4.98257524282548	6.27435801806814e-07	2.14699969158252e-06
ENST00000479307.5	63.8661734838549	0.666881455079506	0.133842066656995	4.98259980390592	6.27356139774792e-07	2.14699969158252e-06
ENST00000013125.8	1776.71312177282	-0.41698016377242	0.0837345487420178	-4.97978636102901	6.36545016977459e-07	2.17657328385841e-06
ENST00000302174.9	2674.86365199035	0.471644262607239	0.0947454213335127	4.97801641460866	6.42392095103744e-07	2.194957312501e-06
ENST00000376352.6	712.137430758403	-0.381809075654134	0.0767384024113887	-4.97546291890838	6.50918945803652e-07	2.22246410192404e-06
ENST00000459693.1	207.349583557525	0.888422860016042	0.17860143081958	4.97433226564412	6.54729265209545e-07	2.23383854640623e-06
ENST00000370508.7	2274.54471447973	-0.328750310303919	0.0660941365247521	-4.97397087835171	6.55951672789563e-07	2.236373246996e-06
ENST00000511601.5	1211.46103737068	-0.661764928520463	0.133052041336587	-4.97372999220938	6.56767701525408e-07	2.23751976619029e-06
ENST00000372027.10	1304.30495833636	-0.543960157920473	0.109465076512069	-4.96925755001414	6.72097498126777e-07	2.28807498632357e-06
ENST00000495749.1	430.31477024443	1.19625704154985	0.240785055169729	4.9681531966617	6.75935545834243e-07	2.29946271755719e-06
ENST00000231198.12	634.043204570217	-0.271656689168791	0.0546891990034778	-4.96728228094027	6.78977195799578e-07	2.30644547793826e-06
ENST00000644748.1	90.8371829733825	0.640136124889827	0.12886712504915	4.96741216695631	6.78522736996832e-07	2.30644547793826e-06
ENST00000406875.8	10617.6636779799	0.567187086647577	0.114194618253533	4.96684603286923	6.80505734217573e-07	2.30995541804276e-06
ENST00000304231.12	505.115082186627	0.600802419633392	0.121096904503331	4.96133589952223	7.00100027748598e-07	2.37473929412324e-06
ENST00000342016.8	2089.24246651786	-0.242490073282896	0.0489099537392397	-4.95788801142026	7.12636189636268e-07	2.41550522417409e-06
ENST00000371738.4	441.984850889338	0.683982668849585	0.13796944482612	4.95749381112315	7.14083162424129e-07	2.41865204760068e-06
ENST00000344595.10	629.885230767563	-0.299400849320653	0.0604127092461934	-4.95592488826377	7.19870238341058e-07	2.43648388361589e-06
ENST00000433215.6	4005.93370615842	0.289477678167612	0.0584461349276197	4.95289686009356	7.31167340927496e-07	2.47292565488459e-06
ENST00000261883.6	179.624333571682	-0.859826139696849	0.173679633147999	-4.950644609919	7.3968070578225e-07	2.49990638533943e-06
ENST00000567255.2	151.44585537432	0.731555960471995	0.147967754567259	4.94402285559768	7.65267257802861e-07	2.58450868239866e-06
ENST00000467201.5	120.758071401965	0.575247023158624	0.116445723034956	4.94004423834392	7.81048486871158e-07	2.63589735366648e-06
ENST00000611618.1	1038.91264439688	0.30650834482232	0.0620815144464778	4.93719181233198	7.9255511236271e-07	2.67279612730273e-06
ENST00000366481.4	363.1876824062	0.791563319482542	0.160439297848559	4.93372465535041	8.0676150232516e-07	2.71873962922294e-06
ENST00000361840.8	692.000975130099	-0.2768025819335	0.0561409649595724	-4.93049205928021	8.20227509036882e-07	2.76212353945705e-06
ENST00000449606.7	531.364396206877	0.264146120500787	0.053597460894114	4.92833272498913	8.29342955988121e-07	2.79080486776955e-06
ENST00000396872.7	248.629178594913	0.367565485139977	0.0745878760529437	4.92795216315146	8.30959545633807e-07	2.79422878214569e-06
ENST00000264039.7	3845.0500144593	-0.467372445371256	0.0948563809611907	-4.92715872812474	8.34339745557673e-07	2.80357390005835e-06
ENST00000505658.6	1892.51537766722	0.564038782692007	0.11450533632516	4.92587333301487	8.39843920348564e-07	2.82003746904658e-06
ENST00000497417.1	119.176984598455	0.433958609698544	0.0881296212508339	4.92409479967483	8.47517454628058e-07	2.84375640891026e-06
ENST00000335798.8	1079.84607323705	0.369306188959178	0.0750299541061782	4.92211668471176	8.56131398509635e-07	2.87059442318399e-06
ENST00000333407.11	1448.60400099398	-0.599240927388057	0.121816167780012	-4.91922327149732	8.68883137251335e-07	2.91125786791683e-06
ENST00000243563.8	3412.25196476785	0.356560927444656	0.0725131756731736	4.91718814042461	8.779616442353e-07	2.9395643278632e-06
ENST00000241014.6	2054.66281492863	0.389517610447585	0.0792237328349127	4.91667832995532	8.80250122275818e-07	2.94511231728437e-06
ENST00000484868.2	43.382289307387	0.430309152925238	0.0875259496780927	4.91636085649856	8.81678123587449e-07	2.94777546122714e-06
ENST00000333003.10	311.156228080516	-0.322038045003799	0.0655339670977153	-4.91406303121585	8.92080488962824e-07	2.98041790868382e-06
ENST00000358022.4	1319.9295316947	0.335253242575738	0.0683899628431612	4.90208253723685	9.48259762095045e-07	3.16357906324127e-06
ENST00000471944.5	421.575819856326	0.516513240040035	0.105364543723559	4.90215419520241	9.47913830416965e-07	3.16357906324127e-06
ENST00000380877.8	88.2653884868212	0.413699834195008	0.0844119236955991	4.90096441454014	9.53673313490725e-07	3.17936549972891e-06
ENST00000389834.9	10910.6958236188	0.363866201804267	0.0742936283382085	4.89767709483553	9.69762223054196e-07	3.23069357737484e-06
ENST00000352133.3	636.313253193791	0.701648312478521	0.143503082582272	4.88943024674231	1.01128248484491e-06	3.36661064191054e-06
ENST00000304332.8	4324.07439752318	0.332701217248992	0.068091457263473	4.88609336060527	1.02856439292055e-06	3.42170066232628e-06
ENST00000003302.8	605.005743548865	-0.357522333616771	0.0731849264561502	-4.88519085731384	1.03328712579692e-06	3.43496162132346e-06
ENST00000514356.5	640.455850291001	0.92862179151223	0.19012611198102	4.88424121145934	1.03827908544343e-06	3.44909804452149e-06
ENST00000474031.5	459.644720415525	-1.13792318194818	0.233533303334386	-4.87263771676642	1.10118043521099e-06	3.65544878991036e-06
ENST00000473257.3	45070.3092637562	-0.621534414325444	0.12758000715834	-4.87172267951087	1.10629380971533e-06	3.66981104446109e-06
ENST00000646891.1	173.746328601335	0.584069837903528	0.119916097984765	4.87065413000457	1.11229395796097e-06	3.6870924093319e-06
ENST00000583509.7	590.673629496459	0.340913699670708	0.0700920830670347	4.86379751825416	1.15154717665618e-06	3.81450002267358e-06
ENST00000676752.1	215.353191629688	-0.560048382724869	0.115151454415203	-4.86358062578608	1.15281035364602e-06	3.81597408758343e-06
ENST00000357585.4	320.370297934022	-0.457204575163512	0.0940288568178787	-4.86238576790375	1.1597931189775e-06	3.83636532405039e-06
ENST00000377205.6	655.188735312621	-0.193875017028756	0.0399431872248615	-4.85376932835454	1.21136632844523e-06	4.00411945844689e-06
ENST00000453163.6	212.256256779053	0.319707610351322	0.0659035325496316	4.8511452722288	1.22750593053037e-06	4.05459466005214e-06
ENST00000524241.2	68.5942749330483	0.534186851564463	0.110132403042882	4.85040584610205	1.23209109995908e-06	4.06685979491093e-06
ENST00000356388.9	1539.07075041829	-0.461753603836743	0.0952337650225022	-4.84863329437452	1.24314985343945e-06	4.10046033694595e-06
ENST00000470322.5	150.598226857351	0.609294959073086	0.12566699017381	4.84848851898475	1.24405729693235e-06	4.1005535214788e-06
ENST00000398153.7	1002.46287224736	-0.304623225399285	0.0628318540768933	-4.84822913273398	1.24568470825012e-06	4.10301799384079e-06
ENST00000374231.8	1063.81891065196	0.472173791976141	0.0974057178721729	4.84749563260528	1.25029784183803e-06	4.11530637567577e-06
ENST00000300213.9	162.385841067319	-0.358158338712667	0.0739023988115216	-4.84636959655535	1.25741170937736e-06	4.13580268867137e-06
ENST00000377702.8	461.534058445234	0.61246505064583	0.126394368787785	4.8456672280563	1.26186870697971e-06	4.14753745549921e-06
ENST00000562906.2	144.675443768586	0.723712078004441	0.149529454990126	4.83992988573543	1.29884944420154e-06	4.26608014630702e-06
ENST00000276689.8	5888.83866642071	0.417445775167042	0.0862571597393796	4.83954927832457	1.30133922052609e-06	4.27124991170562e-06
ENST00000371601.5	15931.5370405627	0.536214809378504	0.11081105326248	4.83900110676111	1.30493320088152e-06	4.28003407096443e-06
ENST00000643255.1	574.530779842638	-0.269063270502244	0.0556074271864598	-4.83862110002024	1.30743024231819e-06	4.28521057636827e-06
ENST00000179259.6	438.174042384275	-0.392261653971219	0.0812157550569716	-4.82987141714134	1.36621247090347e-06	4.47472960975687e-06
ENST00000506797.5	204.666984841386	0.510516521091689	0.105707201744892	4.82953396423966	1.3685297088637e-06	4.47917372781777e-06
ENST00000475900.1	45.0002694617733	0.489125433334581	0.101314671092125	4.82778484164272	1.38060136847221e-06	4.51551527528357e-06
ENST00000326505.4	940.793795283897	-0.765827622239754	0.158668660062793	-4.82658403957452	1.38894797837764e-06	4.53963095385655e-06
ENST00000601460.5	99.5133826679116	0.603074333326398	0.124955823269943	4.82630034795234	1.39092695467025e-06	4.54291548780254e-06
ENST00000367797.9	2115.56503905681	1.13108190908542	0.234376129265337	4.82592622649265	1.39354089772175e-06	4.54826784252921e-06
ENST00000479213.1	427.795643215324	0.768136139635684	0.15917466957814	4.82574357887138	1.39481875085871e-06	4.54925500280072e-06
ENST00000588676.1	69.1908250414817	0.537315316569463	0.111451260439426	4.82107886847538	1.42783887598341e-06	4.65369707727928e-06
ENST00000491699.6	465.057784731231	0.503216315228459	0.10440959297201	4.81963678723812	1.43819816608591e-06	4.68418732306193e-06
ENST00000249499.8	342.484218434562	-0.683816081348034	0.14195441279746	-4.81715268917846	1.45621255154367e-06	4.73955013286789e-06
ENST00000323013.7	4091.14744445485	0.431729896063126	0.0896294835030759	4.81682900748067	1.45857576948685e-06	4.74393123353324e-06
ENST00000648042.1	1653.56748607612	-0.313541955428688	0.0651060398395832	-4.81586587359996	1.46562949470523e-06	4.7635511939409e-06
ENST00000336138.4	2722.34512979684	0.45726371161033	0.0950332202511188	4.81161966733361	1.49712050360298e-06	4.86251394763531e-06
ENST00000472564.1	296.502342519001	0.352044158862767	0.0732434145267422	4.80649572575881	1.53598765389537e-06	4.98527934430621e-06
ENST00000339077.10	248.455061915055	0.401016402859383	0.0834487588976264	4.80554064742105	1.54333877422549e-06	5.0056551063892e-06
ENST00000397278.8	2623.25342278867	-0.652555498780763	0.135857044214262	-4.8032511126299	1.56109902382276e-06	5.05973999104195e-06
ENST00000434037.1	174.281382447031	0.569287408793615	0.118568052584374	4.8013558153745	1.57594960374484e-06	5.104325661018e-06
ENST00000262498.8	1177.58122118673	-0.250759510445863	0.0522433099735473	-4.79983964593422	1.58792721382235e-06	5.13955067679906e-06
ENST00000599386.5	239.704007152601	0.330789029144601	0.0689231616274465	4.79938849776843	1.59150810716623e-06	5.14756852414931e-06
ENST00000432365.6	2098.42662937103	0.714641129945702	0.148991012202714	4.79653852524592	1.6143092140392e-06	5.21769797247319e-06
ENST00000334513.6	99.3554475089572	-0.527467238300544	0.110070116344988	-4.79210212377104	1.65042850567956e-06	5.33074691862153e-06
ENST00000472824.2	67.7944373251913	0.709391499058871	0.148060264234098	4.79123485783636	1.65757961011416e-06	5.35013930904667e-06
ENST00000379310.8	1431.55161674078	-0.427782174012317	0.089298655218185	-4.79046602624764	1.66394396219743e-06	5.36696724736434e-06
ENST00000392782.5	1104.28265571037	-0.267405625069477	0.0558274124043211	-4.78986242695318	1.6689569803461e-06	5.37941627942931e-06
ENST00000409157.5	999.198094717876	-0.239624971678815	0.0500409329224085	-4.78857922274087	1.67966253674802e-06	5.41018375096184e-06
ENST00000452185.5	919.30925321405	0.509767301104112	0.106471583330293	4.78782493092758	1.68598623494806e-06	5.42680455472585e-06
ENST00000066544.8	2112.66840824612	-0.236260833397072	0.0493674135023715	-4.7857648727277	1.7033737878345e-06	5.47898989411042e-06
ENST00000487651.5	117.180638998447	0.637645720450786	0.133300816374984	4.78350949222282	1.72260752841192e-06	5.5370375689271e-06
ENST00000230990.7	1157.21392661251	-0.824212012771164	0.172491331708207	-4.77828076697461	1.76800391418481e-06	5.67904287586636e-06
ENST00000289816.9	765.188424329642	0.435993366970585	0.0912856641269989	4.77614279460157	1.78689528132746e-06	5.73577397942965e-06
ENST00000336375.10	265891.734048009	-0.970979088388192	0.203416803437582	-4.77334749135477	1.81188766958667e-06	5.80800281165102e-06
ENST00000322272.11	160.083824254677	-0.4097515277487	0.0858398019175935	-4.77344446975848	1.8110150035536e-06	5.80800281165102e-06
ENST00000352410.9	697.185489380114	0.430998775570975	0.0902994822459796	4.77299276641383	1.81508312678547e-06	5.81424979624135e-06
ENST00000264689.11	897.171143419202	-0.298614771284304	0.0625744017793144	-4.77215543086532	1.82264756197512e-06	5.83447373304869e-06
ENST00000519690.1	135.748053453511	0.541671218017376	0.113534379417777	4.77098849524834	1.83324012467947e-06	5.86435661282926e-06
ENST00000378344.7	3811.83015810187	-0.392107179839446	0.0822040376757051	-4.76992603923312	1.84293572476225e-06	5.89133119965123e-06
ENST00000527424.6	1181.07273310256	-0.310511766958181	0.0651052970284022	-4.76937793283885	1.84795679739558e-06	5.9033359609952e-06
ENST00000461730.1	55.7992044460163	0.496932941890841	0.104271416090045	4.76576381643946	1.88139544713356e-06	6.00437234559344e-06
ENST00000313213.5	36.2851216647087	0.478369692376726	0.100378014630834	4.765681948742	1.88215959889743e-06	6.00437234559344e-06
ENST00000379731.5	7852.42458721256	-0.381487176990831	0.0800605444209534	-4.76498354776349	1.88869059629432e-06	6.0210888182616e-06
ENST00000253861.5	3692.74843389667	-0.224250129451208	0.0470809037148789	-4.76308039474481	1.90659835672126e-06	6.07402645884423e-06
ENST00000370315.4	255.003156278913	-0.405781606735972	0.0853105533639853	-4.75652297089984	1.96955836867331e-06	6.27032097712785e-06
ENST00000304743.7	2215.15566410929	-0.342380699879569	0.0719851650826248	-4.75626748214834	1.97205138808981e-06	6.27397522104426e-06
ENST00000594592.1	130.923303422156	0.439567467107532	0.092437178453549	4.7553103032934	1.98141837072851e-06	6.29947871920775e-06
ENST00000421782.3	233.501050134221	0.398074978893106	0.0837146346181798	4.75514204545855	1.98306935807582e-06	6.30043289241528e-06
ENST00000256686.10	2197.50629257958	0.384253604222061	0.0808567143322257	4.75227824177015	2.01137319068085e-06	6.38600718947277e-06
ENST00000472200.1	94.6182064142939	0.341528714914923	0.0718824400022078	4.75121204712074	2.02200951723431e-06	6.41540978801417e-06
ENST00000369838.6	4107.59085245043	-0.500335205660398	0.105381649242374	-4.74783996319553	2.05600615774043e-06	6.51441081501451e-06
ENST00000674911.1	79.1590077925804	-0.313741578758592	0.0660793351180809	-4.74795302037996	2.05485749648674e-06	6.51441081501451e-06
ENST00000419639.1	53.4040855170977	0.601097418236864	0.126627762145593	4.74696392048483	2.06492768244168e-06	6.53823673517175e-06
ENST00000321348.9	6867.61536486368	-0.595684248475062	0.125508747279482	-4.7461572311657	2.07317579564671e-06	6.55989953249408e-06
ENST00000608100.5	680.250051769948	0.407777437644234	0.0859310457853886	4.74540294392147	2.08091673754799e-06	6.57992926367717e-06
ENST00000336032.4	4409.21778864424	-0.334221794363117	0.0704370081605466	-4.744974312386	2.08532797032149e-06	6.58941033440339e-06
ENST00000309784.9	316.695694928299	0.43628135219709	0.0919644295409583	4.74402281811341	2.09515233102502e-06	6.6159718834805e-06
ENST00000373241.9	980.225421177797	-0.22386879322228	0.0471929321848681	-4.74369323663389	2.09856567735118e-06	6.62226679239911e-06
ENST00000442267.3	3702.97865820406	-0.383830297198377	0.0809342234443346	-4.7424968185723	2.11100145249897e-06	6.657005256562e-06
ENST00000354725.8	20843.0068176	0.352418819084101	0.0743152256888586	4.74221555296892	2.11393523436934e-06	6.66175265749904e-06
ENST00000264161.9	3397.27382556543	-0.315629105181801	0.0665665580467257	-4.7415566380982	2.12082348250067e-06	6.67894714543089e-06
ENST00000285298.9	1377.72281539641	0.321177589264553	0.0677484969905265	4.74073379531157	2.1294556938064e-06	6.7016068528428e-06
ENST00000312629.10	2602.47371613885	0.39122258938975	0.0825597054526797	4.73866261082999	2.15133353202186e-06	6.7658931849966e-06
ENST00000476750.1	159.695452502629	0.493928357807061	0.104256556035899	4.73762395946577	2.16238587434717e-06	6.79606989080541e-06
ENST00000528206.1	118.859719139373	0.600036479102158	0.126660677601246	4.73735409020308	2.16526647977678e-06	6.80054064759523e-06
ENST00000370008.4	2045.576267552	-0.262834175026377	0.0555052108325478	-4.73530630879531	2.18724505307602e-06	6.86494678838932e-06
ENST00000375286.7	2521.42757741561	-0.228127132735827	0.0481953493613825	-4.73338477173937	2.20806338764683e-06	6.92562719568581e-06
ENST00000293308.11	38703.2874072528	0.483192025292191	0.102089087041076	4.7330428677237	2.21178753356071e-06	6.932645871322e-06
ENST00000400245.3	707.566041200845	0.295250273552039	0.0623874343153277	4.73252790072663	2.2174081325024e-06	6.94283753674655e-06
ENST00000619301.4	1134.98431437325	-0.293813899313637	0.0620846533023801	-4.73247225659185	2.21801627996406e-06	6.94283753674655e-06
ENST00000360321.7	362.589957665834	0.454879991409844	0.0961706950714784	4.72992309218267	2.24604907009306e-06	7.02587046473106e-06
ENST00000553724.1	118.669471194445	0.426071155623444	0.0901328603583811	4.72714561514329	2.27697980911422e-06	7.11785109229807e-06
ENST00000370109.8	476.434993968801	0.335989831857953	0.0710978867927193	4.72573584131279	2.29283551266927e-06	7.16261542604789e-06
ENST00000378852.7	2354.01493066144	-0.258916312613468	0.0547937870734868	-4.72528595744298	2.29791762484864e-06	7.17368661465467e-06
ENST00000501597.3	51505.6829490419	0.399733259148808	0.0846827865641798	4.72036024518225	2.35427316801219e-06	7.34470237833368e-06
ENST00000374557.4	3390.37677623148	0.507242237621054	0.107561256058796	4.71584524211747	2.40709350989466e-06	7.50446800143629e-06
ENST00000329608.11	1311.3441105576	-0.509023998474988	0.107946255266357	-4.71553179143613	2.41080245297134e-06	7.51101044800156e-06
ENST00000610026.1	67.4103884474436	0.541486168891592	0.114857245019855	4.71442762533603	2.42391138520983e-06	7.54507860276715e-06
ENST00000526355.7	607.783917870867	-0.733075920255847	0.155499212354161	-4.71433847900278	2.42497273275042e-06	7.54507860276715e-06
ENST00000572687.1	1211.20771496929	0.576670141183664	0.122380081929614	4.7121241634348	2.45147929018845e-06	7.62246627295929e-06
ENST00000420754.4	75.9536547634011	-0.348352493442277	0.0739350500978435	-4.71160150674515	2.45777622704994e-06	7.63695424581008e-06
ENST00000509359.6	243.114296235189	0.374182272337881	0.0794593429442157	4.70910352984639	2.48808676546124e-06	7.72598979634567e-06
ENST00000323833.12	582.046398348617	0.38394094244089	0.0815418515257921	4.70851391348954	2.49529336008784e-06	7.74321239617412e-06
ENST00000311117.8	1844.27222842868	-0.273788366007178	0.0581527534623315	-4.70808946621117	2.50049357256078e-06	7.75419017448369e-06
ENST00000368619.3	83.4307709088906	0.438510788956125	0.0931695715833353	4.70658801477798	2.51897256321286e-06	7.80630434207627e-06
ENST00000338785.8	3087.31351627313	-0.187290351724461	0.0398095332373824	-4.70466083105413	2.54288339572014e-06	7.87517141941484e-06
ENST00000493544.1	220.832988609688	0.639236385739867	0.135878777910234	4.70446081110746	2.54537751281524e-06	7.8776647111946e-06
ENST00000340535.11	3874.67237854899	0.461291818804873	0.0980764759836965	4.70338900514283	2.55878228114341e-06	7.91389957510137e-06
ENST00000413507.3	262.75952520594	0.330609687577828	0.070427553470722	4.6943230495046	2.67491035529032e-06	8.26758243676214e-06
ENST00000308086.3	264.561558579241	-0.342962980936772	0.0730727136123698	-4.69344799149097	2.68638309937942e-06	8.2975435599375e-06
ENST00000586299.1	613.329848007829	0.612140900124048	0.130606067363944	4.68692544289133	2.77339943744277e-06	8.56064525230514e-06
ENST00000444460.7	521.281188183018	-0.29751268179696	0.0634824149608949	-4.6865369249142	2.77866705879867e-06	8.57123225015675e-06
ENST00000395675.7	113.252348952752	-0.490391262169987	0.104715401250878	-4.68308631120177	2.82587451035825e-06	8.71108970013939e-06
ENST00000465535.1	399.582809098591	0.544557778645427	0.116307057222897	4.68206995902069	2.83992519374629e-06	8.74862027981023e-06
ENST00000259808.9	1373.6984884061	-0.364869347812149	0.0779542777552115	-4.68055581193241	2.86098209463847e-06	8.80767029002893e-06
ENST00000523948.5	351.578316079316	-0.347054734823515	0.0741908256875504	-4.67786591680637	2.89875985406058e-06	8.91808440589614e-06
ENST00000432641.3	949.570166881829	0.380651873339968	0.0813890879881717	4.67693990372872	2.911875476038e-06	8.95252947939435e-06
ENST00000496355.1	266.024664338806	0.329406745401965	0.0704343029029382	4.67679428666886	2.91394310253569e-06	8.95298460489226e-06
ENST00000321460.5	741.524380165105	0.508465087660044	0.108746731579918	4.67568156093384	2.92978934405709e-06	8.99574555673619e-06
ENST00000268482.8	2265.28046147644	-0.442815906357993	0.094743238048306	-4.67385235590342	2.95601873353092e-06	9.07031011393963e-06
ENST00000604509.5	162.191204818069	0.578726101596688	0.123900774083453	4.67088366378478	2.99906764463343e-06	9.19635206743611e-06
ENST00000543469.1	80.3178924770002	0.580842296394527	0.124680390479899	4.65864996218609	3.18289895025144e-06	9.75364040996894e-06
ENST00000582163.3	91124.1658940652	-1.20688316239706	0.259076791307576	-4.65839937381442	3.18677512810478e-06	9.75910649867413e-06
ENST00000568372.5	314.60281106278	0.432002115929196	0.0927414283462334	4.65813524368413	3.19086567520356e-06	9.76522146269646e-06
ENST00000297029.10	405.351194331146	0.664183925492467	0.142619022020982	4.65705006303262	3.20772463123117e-06	9.81037880659814e-06
ENST00000327876.5	49.4958100066939	0.71192382193314	0.15297349272182	4.65390316496051	3.25709812479113e-06	9.95485298428955e-06
ENST00000265322.8	413.097064672515	-0.413955830488563	0.0890267745548399	-4.64979027442546	3.32272733506692e-06	1.01487886645397e-05
ENST00000425597.8	1188.05770210049	0.585693258207011	0.125976641946268	4.64922107113176	3.3319093838326e-06	1.01701736689759e-05
ENST00000495307.5	1626.90770416365	0.30156564287176	0.0648804569119545	4.64801971541287	3.35136888317971e-06	1.02228806220734e-05
ENST00000368141.5	159.953726228665	-0.703967664678335	0.15164945770031	-4.64207175781347	3.44933018184228e-06	1.05148208941911e-05
ENST00000219235.5	195.7806131951	0.663211300074393	0.142880559383909	4.64171825008326	3.45523798928912e-06	1.05259503475144e-05
ENST00000381795.10	4314.70323231434	0.576950683425854	0.124351057459808	4.63969261871644	3.48927779819622e-06	1.06227099548219e-05
ENST00000199320.9	1097.40828395668	-0.298275219711464	0.0642991536777841	-4.6388669624826	3.50324461833484e-06	1.06582732549992e-05
ENST00000240651.14	1136.54757618589	-0.295284665990053	0.0636651382474722	-4.63809039167173	3.51643001697589e-06	1.06914143410532e-05
ENST00000343629.11	717.506846411891	-0.224166832332435	0.0483536652386073	-4.63598428839376	3.55242950801175e-06	1.07938314171771e-05
ENST00000343827.7	1778.73302317761	-0.32390167561604	0.0698974717209858	-4.6339540993554	3.58746571176967e-06	1.08931901560506e-05
ENST00000433351.7	8210.12484929068	-0.381541178069178	0.0823762975202244	-4.63168641411087	3.62699221518392e-06	1.09988892663315e-05
ENST00000481999.1	2098.04840732895	0.755214365054251	0.163053064066572	4.631709127195	3.62659425648109e-06	1.09988892663315e-05
ENST00000312438.8	291.643192900544	0.606035158955244	0.130855358645786	4.63133619614102	3.63313372909894e-06	1.10103545890302e-05
ENST00000486107.5	54.280259211708	0.418717821493089	0.0904320729419331	4.63019156667955	3.6532758709324e-06	1.10642069233953e-05
ENST00000242465.4	2073.57184490767	-0.589026950212741	0.127326068017502	-4.62613005635086	3.72561403871704e-06	1.12759661755849e-05
ENST00000557394.5	1661.57442912793	0.638472819690916	0.138078966569688	4.62396870104529	3.76466696373175e-06	1.13867747852431e-05
ENST00000369046.8	839.82232899408	-0.254400656945196	0.0550358068545343	-4.62245711446741	3.79221227036197e-06	1.14626558839716e-05
ENST00000430825.3	78.9821074893082	0.471155198266348	0.101942278254779	4.62178407558065	3.80453897505796e-06	1.14924674738797e-05
ENST00000544866.5	174.627985008406	0.323667862520123	0.0700942622137931	4.61760852169198	3.88187686898279e-06	1.17184943151688e-05
ENST00000369485.9	873.409285329704	-0.330743662570127	0.0716350276350431	-4.61706616845542	3.89203200524718e-06	1.17415506290251e-05
ENST00000463417.5	452.024723564039	0.513773807470938	0.111289070479976	4.61657020995048	3.90134072252009e-06	1.17620252940102e-05
ENST00000309594.5	3749.61528516312	0.313062574357962	0.0678604010413231	4.61333221663876	3.96264162172163e-06	1.19391217853422e-05
ENST00000495554.1	781.192556444718	-0.366794962767756	0.0795361365705407	-4.61167688780615	3.99433545339528e-06	1.20268434826569e-05
ENST00000443120.5	186.54931249241	0.390796618884093	0.0847492254646087	4.61121168649842	4.00328609425426e-06	1.20460169958722e-05
ENST00000518406.5	3267.99737103938	0.395145251557083	0.0857263300225068	4.60938023887574	4.0387109711001e-06	1.21447762535209e-05
ENST00000649734.1	3330.12921237043	0.355784844717296	0.0772051186533473	4.60830642997621	4.05962068401998e-06	1.21997879318745e-05
ENST00000367833.7	2051.18211897367	-0.21686636818613	0.0470672839314009	-4.60758195654982	4.07378654065957e-06	1.22344754833459e-05
ENST00000344773.6	266.418191842928	-0.309183732816653	0.0671428880206551	-4.60486198808635	4.1273949150379e-06	1.23874967076813e-05
ENST00000473559.5	194.181712084612	-0.208622678852045	0.0453097125615368	-4.6043699475848	4.13716456910571e-06	1.24051939441201e-05
ENST00000355112.8	82.6084360673095	0.49865613505008	0.108302334565045	4.604297193156	4.13861101566271e-06	1.24051939441201e-05
ENST00000420686.5	760.835969283025	0.40548344879638	0.0880716492275479	4.60401789171388	4.14416837074506e-06	1.24138736552055e-05
ENST00000311635.12	886.468363360571	-0.323907063993554	0.0703626160424842	-4.60339711925979	4.15654571157833e-06	1.24429584074463e-05
ENST00000409310.6	84.568631433246	0.45101200029419	0.0980247561350304	4.60100099277896	4.20465423793432e-06	1.25789014533199e-05
ENST00000370206.9	6287.77967222336	-0.504552891493656	0.109732630730457	-4.5980205535491	4.26523925815108e-06	1.27519717307799e-05
ENST00000394622.6	28981.8858516389	0.526283171335773	0.114471245173857	4.59751416643075	4.27561565015355e-06	1.27748055043665e-05
ENST00000369014.10	5495.15921906418	0.325372926918082	0.0708222611098991	4.59421828418019	4.34374506247336e-06	1.29700556794979e-05
ENST00000451728.6	6162.21231211542	-0.212914488644655	0.0463514505593933	-4.59348059392085	4.3591357417059e-06	1.30076833648857e-05
ENST00000514272.2	32.9345088096786	0.470000918022865	0.102351632659536	4.59202169823987	4.3897271504323e-06	1.30905929856881e-05
ENST00000262293.9	327.632888554791	0.502411423838797	0.109464515392245	4.58971952726873	4.4384198798412e-06	1.32273420572392e-05
ENST00000608091.1	157.618200579385	-0.406613759823526	0.0886186753988458	-4.5883529402068	4.46756858304853e-06	1.33057087301011e-05
ENST00000575014.5	2942.18093674394	0.402971844859901	0.0878633386798055	4.58634796850168	4.51066588586758e-06	1.34254918262198e-05
ENST00000492023.1	142.404140857069	0.38357326703729	0.0836498937628995	4.58546030105556	4.52987343513017e-06	1.34740623095964e-05
ENST00000340524.9	103.252223088811	0.782672640195147	0.1707398618012	4.58400652277936	4.56149997426932e-06	1.35594874952149e-05
ENST00000597721.1	294.869125612534	0.30076457134139	0.0656253948223748	4.58305160914392	4.58238883922152e-06	1.36129054433944e-05
ENST00000647584.2	235.279031913627	0.454058602758832	0.0991008961485509	4.58178099699729	4.61032577713791e-06	1.36871797737563e-05
ENST00000485752.1	126.212337974054	0.542168391236642	0.118430260715695	4.57795489058475	4.69543912579282e-06	1.39309975080774e-05
ENST00000328268.9	2763.11124365335	0.46667868007139	0.10194731881962	4.57764544938257	4.70238817541399e-06	1.39427453592695e-05
ENST00000397887.7	2006.36142468164	1.00661429320996	0.220000262037828	4.57551406478268	4.75052048456548e-06	1.40765105082677e-05
ENST00000473880.5	73.0230041560936	0.484768352055536	0.10599018328706	4.57370991370593	4.7916314401571e-06	1.41893136742176e-05
ENST00000491356.5	37.8592622567304	0.495823945528798	0.108432857680986	4.57263560264667	4.81627326524209e-06	1.42532350945997e-05
ENST00000397272.7	1348.3228953029	0.636631038596808	0.139260106043388	4.57152487302039	4.84187803104247e-06	1.43199233587711e-05
ENST00000533676.5	118.171724372443	0.487877452892127	0.106775565764293	4.56918630587374	4.89621403380745e-06	1.44714462951064e-05
ENST00000393145.5	344.295694599355	0.412541990345784	0.0902969896054623	4.5687236324081	4.90703311006401e-06	1.44942383947679e-05
ENST00000265498.6	3907.64367537283	0.349473730521571	0.0765318086958003	4.56638535632503	4.96206212783833e-06	1.46475049140747e-05
ENST00000370575.5	854.625548647866	0.578018301457876	0.126594280841438	4.56591164795078	4.97328215059493e-06	1.46713396270555e-05
ENST00000306602.3	643.426715762113	0.950094264415427	0.208093299745124	4.56571290656218	4.97799667248095e-06	1.46759649054685e-05
ENST00000473942.5	901.01996070726	0.782726324454129	0.171565928893755	4.56224804948798	5.06088063652181e-06	1.49108953182171e-05
ENST00000396987.7	3668.95731489145	0.34546696796906	0.0757273418607194	4.56198460794327	5.06723627766098e-06	1.49148505751584e-05
ENST00000677646.1	220.598071793034	0.615074402211376	0.134827750617491	4.56192734355075	5.06861881681519e-06	1.49148505751584e-05
ENST00000237696.10	1436.15941305885	-0.959518800676444	0.210396675396	-4.56052263597072	5.10264612155918e-06	1.50055116714704e-05
ENST00000467853.5	146.329555568151	0.541286515571669	0.118700186030367	4.56011514112699	5.11255804241751e-06	1.50251863325994e-05
ENST00000358869.5	3848.83417295649	-0.283016279239077	0.0620692344852443	-4.55968696224791	5.12299294627468e-06	1.50463722301166e-05
ENST00000215917.11	1114.13776878219	-0.177562973717219	0.0389516860016807	-4.55854397957401	5.1509479042176e-06	1.51189559630402e-05
ENST00000677688.1	1452.08607330748	0.328896742300154	0.0721868104036551	4.55618887246888	5.20901014836025e-06	1.52797631018567e-05
ENST00000316495.8	602.936231284763	-0.472130868291002	0.103682897593189	-4.55360410685528	5.27345555900003e-06	1.54590802810661e-05
ENST00000310442.5	1822.38254267572	0.265066744543282	0.058245265148279	4.55087196991005	5.34240502278628e-06	1.56513674788161e-05
ENST00000337137.9	770.046818789783	-0.318835865127681	0.0700707809340604	-4.5501971132264	5.35956847653347e-06	1.56917937065613e-05
ENST00000402718.4	739.406244779272	0.387500173162719	0.0851723530016503	4.54960042204319	5.37478793116216e-06	1.57166212607776e-05
ENST00000219169.9	815.738648590069	-0.460757270205302	0.101272789635712	-4.54966503700242	5.3731378394096e-06	1.57166212607776e-05
ENST00000302979.5	2116.3099234349	0.364091539248299	0.0800387968130802	4.5489381867969	5.39172762361392e-06	1.5746410542602e-05
ENST00000265626.8	8446.04376550635	0.64191018099038	0.141111960767211	4.54894239652245	5.39161977939477e-06	1.5746410542602e-05
ENST00000534599.5	165.233823032049	0.675137106685117	0.148494047940613	4.5465600544146	5.45298156996942e-06	1.59053821402986e-05
ENST00000321039.4	88.5901514866197	0.416112560473037	0.0915199163782553	4.54668860003355	5.44965363691795e-06	1.59053821402986e-05
ENST00000306085.11	5812.40006638081	-0.250917039616788	0.0551913783440415	-4.5463086290882	5.45949637574827e-06	1.59144319353062e-05
ENST00000322347.11	351.475868152097	0.3778354059181	0.0831195269928613	4.54568763307026	5.4756192561812e-06	1.59514604689751e-05
ENST00000241502.9	3655.65379347192	-0.237231499133818	0.0522164217666379	-4.54323546324251	5.5397312863432e-06	1.61281565040603e-05
ENST00000378061.7	271.639359847517	-0.32361129159648	0.0712385808611279	-4.54264090728205	5.55538386040146e-06	1.6163637133445e-05
ENST00000327111.8	1661.89660767203	-0.566746171801791	0.124770160014334	-4.54232143115536	5.56381202456153e-06	1.61780668843859e-05
ENST00000245816.11	344.291107726765	0.464718636438143	0.102365034663648	4.53981809281968	5.63027813580737e-06	1.6361132227667e-05
ENST00000360961.11	1236.42424200348	-0.321091624501817	0.0707341805984292	-4.53941251295059	5.6411179768318e-06	1.63824248094293e-05
ENST00000297431.9	1745.73279651658	0.320767125781959	0.0706657443761698	4.53921668290145	5.64635903089434e-06	1.63874415184139e-05
ENST00000438146.7	1136.85266922683	-0.334109339993746	0.0736333443895312	-4.53747337926495	5.69322143946244e-06	1.65131746229184e-05
ENST00000509541.5	336.389574605822	0.580478659402699	0.127950323647914	4.53675022346973	5.71276991464065e-06	1.65595766823393e-05
ENST00000482540.1	421.777438896698	0.447986865977399	0.0987601073160538	4.53611157533217	5.73008737503417e-06	1.65891542626688e-05
ENST00000607031.1	62.7106531022062	0.428224164043046	0.0944024092874509	4.53615715187018	5.72884986724151e-06	1.65891542626688e-05
ENST00000553041.5	135.366843869728	0.624063907918305	0.137736000017604	4.53086998198398	5.87412834810347e-06	1.69956170071679e-05
ENST00000249861.9	210.324261063606	-0.292804204111245	0.0646361864360181	-4.53003526749037	5.89738412903237e-06	1.70523245987644e-05
ENST00000409028.8	1682.8532555973	0.589818227291229	0.130233234466795	4.52893786832587	5.92809261046159e-06	1.71304981011108e-05
ENST00000395881.7	2253.35853212286	-0.179131601933989	0.0395556606681946	-4.5285958800335	5.9376936926945e-06	1.71476181936391e-05
ENST00000257290.10	1206.64405564282	-0.780546981273044	0.172392622327381	-4.52772845342972	5.96211287870819e-06	1.720748419944e-05
ENST00000463434.5	69.4026888197892	0.475671573499165	0.105074106530397	4.52701040442878	5.98239957234683e-06	1.72553565896262e-05
ENST00000597476.5	112.715473327883	0.450336580776714	0.0995553721821201	4.52347845129741	6.08315154460991e-06	1.75351166897779e-05
ENST00000361228.5	219.077923020299	-0.638975019745483	0.141393554644279	-4.51912409552919	6.20959922546722e-06	1.78885551498327e-05
ENST00000233596.8	4443.39197030972	0.572817608488945	0.126772266421702	4.51847730309952	6.22859487171631e-06	1.79158945827305e-05
ENST00000264914.10	693.003411205595	-0.397123635199387	0.0878901540411373	-4.51840868333797	6.23061342478319e-06	1.79158945827305e-05
ENST00000338272.9	3925.33286210931	-0.196181498510296	0.0434166884677937	-4.51857351248294	6.22576578230521e-06	1.79158945827305e-05
ENST00000433878.5	1636.53099694755	-0.313350197239131	0.0693787757300338	-4.51651378886299	6.2866025371592e-06	1.80657512220028e-05
ENST00000480891.5	789.777601534168	0.633177410795417	0.14023449176738	4.51513320878095	6.32769782933405e-06	1.81726494310431e-05
ENST00000314742.13	256.296710520781	-0.235027590432641	0.0520551126640962	-4.5149761167407	6.33239019339493e-06	1.81749340689194e-05
ENST00000617003.1	73.2948242191982	0.355565328989689	0.078803309014227	4.51206089487303	6.42007488615054e-06	1.84152701531403e-05
ENST00000320610.14	264.77363829179	-0.362703198688867	0.0804108124574892	-4.51062721049631	6.46362254307566e-06	1.85287864418592e-05
ENST00000596237.5	122.957243509517	-0.292257321615045	0.0647966597727515	-4.51037634717625	6.47127142189743e-06	1.8539318127598e-05
ENST00000523158.5	102.231015180317	0.552667913265231	0.122583728758755	4.50849324670882	6.52896469434862e-06	1.86931192967722e-05
ENST00000329841.10	27363.3305915414	0.776698876445125	0.172523424931846	4.50199082676426	6.73198879682939e-06	1.92625740787805e-05
ENST00000588732.5	519.773741150628	-0.270856441111043	0.0602336254215677	-4.49676470933556	6.8995266965551e-06	1.97298543916205e-05
ENST00000225983.10	591.503651803355	-0.323790996892387	0.0720505102013103	-4.49394453956967	6.99158444261726e-06	1.99808516178719e-05
ENST00000563390.5	33385.714526	0.387254767587186	0.0861828747207124	4.49340740654264	7.00925055178893e-06	2.00190719984958e-05
ENST00000352397.10	3080.17069907967	-0.333315233018051	0.0742760677559901	-4.48751856537491	7.20575345674457e-06	2.05677075411607e-05
ENST00000394457.7	1481.8420585521	0.513837547090562	0.114523513480037	4.48674277863584	7.23202985769167e-06	2.06300839487914e-05
ENST00000298139.7	711.884741123239	-0.288578295362248	0.0643269018288816	-4.48612146951995	7.25314005822487e-06	2.06776560095115e-05
ENST00000420189.1	2683.73340186701	0.355379849591091	0.0792225056327111	4.4858446063129	7.26256599976051e-06	2.06918801605883e-05
ENST00000545184.1	54.4583796246929	0.537565764711341	0.119899162422338	4.48348223499506	7.34347188443519e-06	2.09096171361451e-05
ENST00000606117.2	493.180195906054	0.391581761751246	0.0873507132339188	4.48286851078844	7.36463117684353e-06	2.09517240800549e-05
ENST00000648978.1	201.863597967563	0.47698753672704	0.106404099945977	4.48279283382137	7.36724431631433e-06	2.09517240800549e-05
ENST00000338745.11	1238.38654882995	-0.55456352519214	0.123731264569434	-4.48199997892156	7.3946751002238e-06	2.10169193585885e-05
ENST00000265769.9	198.697995227393	-0.664809843780811	0.148403517643135	-4.47974451238733	7.47324369394567e-06	2.12272890307933e-05
ENST00000563992.1	43.7540845154126	0.450871982327402	0.100680099984953	4.47826315622238	7.52527997928378e-06	2.1362085102483e-05
ENST00000296564.9	2006.64803100839	-0.313830717180361	0.0701382813812928	-4.47445690142139	7.66057758750668e-06	2.17329281436321e-05
ENST00000298786.5	2008.25343812775	0.328067722051889	0.073370755681344	4.47136899443584	7.77204643389993e-06	2.20357596156287e-05
ENST00000592960.1	36.1953033805423	0.447103662981796	0.100012566314568	4.47047485588489	7.80461194772529e-06	2.21146477060697e-05
ENST00000542869.3	720.210269117565	0.906716179956738	0.202928131481997	4.46816404081057	7.88937973213065e-06	2.2341267195299e-05
ENST00000221130.11	6779.89829743798	-0.319257170860741	0.071459783220868	-4.46764818574918	7.90842269167034e-06	2.23816040254554e-05
ENST00000216259.8	2375.49109069665	0.427401262210108	0.0956928772708651	4.46638531936207	7.95522746438115e-06	2.25004129132042e-05
ENST00000465957.1	239.119105782765	-0.567963720844951	0.127173000093788	-4.46607157514634	7.96689655813079e-06	2.25197609376497e-05
ENST00000619161.5	143.036936553135	0.357758550059727	0.0801651246517047	4.46277045802758	8.09067104139445e-06	2.28557781569132e-05
ENST00000258648.7	1398.93332264023	-0.29611060682476	0.0663645616644565	-4.46187843930793	8.12443121895773e-06	2.29372561774932e-05
ENST00000476635.5	1613.51969340021	0.458229666508881	0.102715387513887	4.46115891299082	8.15176116396965e-06	2.30004924795853e-05
ENST00000570646.6	1689.83488600729	0.321843928440329	0.0721831348510024	4.45871364695737	8.24529862653794e-06	2.3250346308448e-05
ENST00000258962.5	2191.27803497335	0.21983321617138	0.0493367563787108	4.45576953790663	8.35927953383132e-06	2.35575104204165e-05
ENST00000238721.9	258.101463010336	0.668599943058293	0.150205159596848	4.45124484972968	8.53739299543449e-06	2.40449280982527e-05
ENST00000355522.5	139.372827396511	1.00356286240501	0.225568452599907	4.44903908697302	8.62553195178501e-06	2.42638606894604e-05
ENST00000361970.10	317.50085089561	-0.582539167029483	0.130932867481176	-4.44914388752108	8.62132467579331e-06	2.42638606894604e-05
ENST00000361531.6	1713.90008984759	0.39840443303471	0.0895537398824955	4.44877493176121	8.63614531667799e-06	2.42790727890212e-05
ENST00000005386.8	603.65093465468	-0.19974376667554	0.0449189139564013	-4.44676304661802	8.71739037893956e-06	2.44927161008278e-05
ENST00000373039.4	744.070671823904	-0.278156830726217	0.0625610299926553	-4.44616769830792	8.74157177739387e-06	2.45458704212914e-05
ENST00000389131.8	806.288668740418	-0.541663409358225	0.121841775277508	-4.44562965472661	8.7634807485508e-06	2.45925837612761e-05
ENST00000523340.1	161.568413247493	-0.378110952953046	0.0850582104421755	-4.44531986962146	8.77611889730539e-06	2.46132402507711e-05
ENST00000646501.1	134.004782395732	0.701719195270198	0.15793805577503	4.4430026178728	8.87120860263352e-06	2.48649741121891e-05
ENST00000250160.11	202.006580719066	-0.624864188321458	0.140651259822949	-4.44264906768721	8.88580301487498e-06	2.4890922078905e-05
ENST00000443439.7	2175.83357695371	-0.475224515904827	0.107025796824749	-4.44028010072182	8.98418657698702e-06	2.51514082803526e-05
ENST00000381962.4	2382.81052387237	0.265147423933253	0.0597940747620766	4.43434278376723	9.23535848054885e-06	2.58390593600959e-05
ENST00000622317.5	354.262550927483	0.327872551754847	0.0739417717620208	4.43419928873349	9.24151114084893e-06	2.58407721588246e-05
ENST00000588875.2	484.416189938866	0.621536679990934	0.140220850232102	4.43255535080646	9.31227855303425e-06	2.60230480355613e-05
ENST00000338034.9	787.590233717701	-0.272713449448288	0.0615664854612765	-4.4295763743054	9.44183718587696e-06	2.63692985837905e-05
ENST00000330701.7	703.698531209701	0.330448783187692	0.0746611574135013	4.42597991560114	9.60054569598269e-06	2.67964961855555e-05
ENST00000305988.6	1497.82472395125	0.501254666736533	0.113344268863003	4.42240857667351	9.76066549635323e-06	2.7227119542459e-05
ENST00000487297.5	64.5794668651583	0.469319438182017	0.106129453043466	4.42214130689815	9.77275049248502e-06	2.72317139648689e-05
ENST00000473157.1	1365.08880948125	0.546401220086669	0.123564395008262	4.42199567318833	9.77934154935121e-06	2.72317139648689e-05
ENST00000441669.6	627.389795302037	0.391303445645006	0.0884904524267896	4.42198491378199	9.77982866448444e-06	2.72317139648689e-05
ENST00000232607.7	432.286898347711	0.376831880532292	0.0853033084933859	4.41755293185973	9.98246290426197e-06	2.77793597765381e-05
ENST00000346128.10	854.983258464071	0.392689184079321	0.0889153610001346	4.41643805594769	1.00340637816728e-05	2.790630499566e-05
ENST00000344417.10	1435.11340147792	0.250177281950257	0.0566780225778162	4.41400865047428	1.01473901295033e-05	2.82046648176421e-05
ENST00000643314.1	190.474525025255	0.540726055062044	0.122536684550217	4.41276877244419	1.02056977876111e-05	2.83498359031676e-05
ENST00000308251.5	33.6612043887493	0.462147488562095	0.104741899026494	4.412250425641	1.02301687737061e-05	2.84008971193842e-05
ENST00000420283.3	2788.6724711275	-0.365116665618677	0.0828715591946836	-4.40581387832872	1.05387425752501e-05	2.92401519161014e-05
ENST00000449131.6	224.371061654021	-0.414276684710461	0.0940951629203022	-4.4027415634675	1.0689146818402e-05	2.96398220933574e-05
ENST00000414802.5	91.1560244136871	-0.445088652899818	0.101107906745566	-4.40211519777446	1.07200608685619e-05	2.97078810998055e-05
ENST00000569301.1	1071.58329973931	0.3723051858699	0.0846106479802776	4.4002166956183	1.08142831187616e-05	2.99511974263088e-05
ENST00000370902.8	417.963910608091	-0.264766538595217	0.0601876938508088	-4.39901451036672	1.08743556404637e-05	3.00997001229213e-05
ENST00000336868.8	1161.33152884342	-0.435460863132294	0.0990330122452289	-4.39712832377542	1.09692498743495e-05	3.03443543380582e-05
ENST00000522208.6	227.950791597822	0.382376998492108	0.0869798737981277	4.39615490107022	1.10185316494259e-05	3.04626150639729e-05
ENST00000466643.1	211.144847199269	0.382779428978173	0.0871063905520201	4.39438974055039	1.11084366738351e-05	3.06929790561416e-05
ENST00000564218.5	114.095237813213	-0.304284272170019	0.0692566479396759	-4.3935749306703	1.11501732912942e-05	3.07745966846974e-05
ENST00000209884.5	1056.02741818957	-0.44006921001957	0.100162434285789	-4.39355545976388	1.11511724693693e-05	3.07745966846974e-05
ENST00000331768.10	4543.41143354012	-0.180455937558587	0.0410884171077072	-4.39189314802633	1.12367923197653e-05	3.09925484206892e-05
ENST00000253814.6	10659.8113067369	-0.245726983039132	0.055997723351703	-4.38816023815474	1.14313542825969e-05	3.15105415922176e-05
ENST00000299610.5	5606.65313733474	-0.677101066492575	0.154349680085089	-4.38679928665421	1.1503084734406e-05	3.16895376262667e-05
ENST00000380539.7	8013.20869659112	0.559670565899844	0.127653268182862	4.38430268074392	1.16357895724094e-05	3.20361998616987e-05
ENST00000265138.4	4361.65332516454	-0.490582657362188	0.111997273931617	-4.38030891414131	1.18511179173683e-05	3.26098017502099e-05
ENST00000258774.10	747.70187150574	0.258017685517835	0.0589136066239591	4.37959412610302	1.18900556084113e-05	3.26976529231311e-05
ENST00000392455.9	3145.9311595809	-0.369396638551566	0.0843929688244506	-4.37710207019691	1.2026766157128e-05	3.30541174760429e-05
ENST00000372733.3	6836.97785342494	-0.512252207301656	0.117114606566381	-4.37393953085869	1.2202419238644e-05	3.35171279911871e-05
ENST00000374212.5	4908.73227418615	-0.386705838519311	0.0885298159489816	-4.36808587450542	1.25340212587524e-05	3.44076957921256e-05
ENST00000517682.6	1925.09611931344	0.610756145728122	0.139832670302207	4.36776430292114	1.25524848248474e-05	3.44381113076989e-05
ENST00000513079.5	134.888557156136	0.551238674858044	0.126357564158345	4.36253008302107	1.28566900705909e-05	3.52519708931428e-05
ENST00000382125.9	1251.73834612809	0.23901120468531	0.0547910337107801	4.36223207517775	1.28742198209747e-05	3.52792956786286e-05
ENST00000382671.8	1268.47318760512	0.862359314744957	0.197722978693626	4.36145217132903	1.2920204196224e-05	3.5384516953135e-05
ENST00000264249.8	1148.94930198799	0.294423857519461	0.06752322913046	4.36033438138173	1.2986384211542e-05	3.55448919968496e-05
ENST00000492315.5	169.244404640998	0.44143308841753	0.10125999157181	4.3594027766088	1.30417879030844e-05	3.56756004574695e-05
ENST00000380871.5	62364.6080281201	0.442237066105239	0.10145559908918	4.35892222879202	1.3070454769489e-05	3.57330604014634e-05
ENST00000339282.12	565.901802356265	-0.232748890844354	0.053409364100575	-4.35782928263414	1.31358780021025e-05	3.58908816647955e-05
ENST00000334181.5	242.661236367543	0.353284646238396	0.0811224623856762	4.35495466790436	1.33094458422545e-05	3.63438263514491e-05
ENST00000545294.5	4608.18216520052	-0.308525996700066	0.070883476901514	-4.35257989853876	1.34544814045822e-05	3.67183740614227e-05
ENST00000356769.7	86.3471493410978	0.375053496216162	0.0862278048829413	4.34956562706561	1.36407457854779e-05	3.72049347037831e-05
ENST00000663595.2	1769.94187747472	-0.674490893885192	0.155079559327841	-4.34932170821626	1.36559256439272e-05	3.72245687920962e-05
ENST00000199814.9	1850.18798467524	-0.26722697616353	0.0614583199869093	-4.34810089537836	1.37321432298065e-05	3.7410464967183e-05
ENST00000262178.7	536.082274846883	-0.740778389983211	0.170432172761908	-4.34647037574338	1.38345726264461e-05	3.76675112257703e-05
ENST00000600648.1	34.1155240034378	0.466929960344726	0.107435970859479	4.34612315232342	1.38564791543456e-05	3.77051451434467e-05
ENST00000518676.5	1118.0130898509	0.558232145163026	0.12862184761588	4.34010361000369	1.42415550640372e-05	3.8707816327896e-05
ENST00000253754.8	488.091569945907	-0.666319040785281	0.153525484325802	-4.34012010260955	1.42404862062237e-05	3.8707816327896e-05
ENST00000389547.7	83.4258905751379	0.476560508207168	0.109933621650546	4.33498415727671	1.45770620342641e-05	3.95966321070518e-05
ENST00000521767.1	68.2357531964107	0.51764073131222	0.119514916636478	4.33118095950066	1.48311727147992e-05	4.02400171854704e-05
ENST00000478340.2	618.575752904773	0.502126082221832	0.11592951782899	4.3313048447465	1.48228291788648e-05	4.02400171854704e-05
ENST00000400007.8	476.925731484238	0.455919762478857	0.105268186752507	4.33103083223763	1.48412896235421e-05	4.02440551187212e-05
ENST00000254166.4	283.03049273726	-0.322029696063611	0.0743673982410041	-4.33025362834399	1.48937698278197e-05	4.0362895105724e-05
ENST00000219334.10	1133.26765688315	0.640730393591606	0.148010125826812	4.32896323824041	1.4981293598572e-05	4.05765118140184e-05
ENST00000326873.12	1879.08845449787	0.449336492193699	0.10383084401207	4.32758200580036	1.50755223020384e-05	4.07843596384612e-05
ENST00000275053.8	313.466543328489	-0.337760464303217	0.0780463266082725	-4.32769201295652	1.50679968693242e-05	4.07843596384612e-05
ENST00000650225.1	5490.57375691105	-0.604194512996443	0.139632130464579	-4.32704500737896	1.51123090695488e-05	4.08601794205076e-05
ENST00000317357.10	951.466230122401	-0.561056642228573	0.129773989544028	-4.32333662700741	1.53686957493448e-05	4.15293145857151e-05
ENST00000371649.5	1134.41877979	0.52754447824071	0.122083002248603	4.3211951584091	1.55186339501981e-05	4.19101961457579e-05
ENST00000235521.5	967.17759061811	0.270000513500875	0.0624877348006498	4.32085615460761	1.55424973040362e-05	4.19503515196904e-05
ENST00000354666.4	1856.99232739003	0.861877339301983	0.199598542219448	4.31805427894556	1.57410724045249e-05	4.24498456078455e-05
ENST00000222547.8	1272.19633848522	-0.268779751180591	0.0622465182351117	-4.31798852050459	1.57457617713492e-05	4.24498456078455e-05
ENST00000467514.1	122.613393679767	0.561065886260827	0.130007489812199	4.31564279159077	1.59139141754325e-05	4.28783915160122e-05
ENST00000383789.9	88.9549558642639	-0.359842584094537	0.0834129928837195	-4.31398720576026	1.60336229486563e-05	4.31759915892222e-05
ENST00000261486.6	1230.85098438169	-0.476608488443258	0.110504271227529	-4.31303227602777	1.61030599032083e-05	4.33379523303887e-05
ENST00000329271.8	898.302772160998	0.236808702127004	0.0549079309808118	4.31283237042313	1.61176321180375e-05	4.33521546704307e-05
ENST00000570311.1	196.071757888889	-0.442916911061036	0.102704379152117	-4.31254163374109	1.61388479434336e-05	4.33841998894375e-05
ENST00000464112.5	227.368278557291	0.384709656990724	0.0892774751626422	4.30914579842088	1.63886304727711e-05	4.40302837125603e-05
ENST00000361060.5	11542.1096135603	0.334310461159234	0.077585178246835	4.30894751695531	1.64033284513193e-05	4.40444006315218e-05
ENST00000560837.5	227.393657091312	-0.378226210741697	0.0877926927356464	-4.30817416525289	1.64607747187881e-05	4.41732182326972e-05
ENST00000560083.1	567.423743370153	0.613026627082002	0.142429717063887	4.30406406555612	1.67693136160024e-05	4.49753184042757e-05
ENST00000614776.1	37.1761459860818	0.351595189630164	0.0816940977177646	4.30380161422247	1.67892014999748e-05	4.50027791930359e-05
ENST00000302824.7	220.413440167671	-0.438691429436449	0.101960942423215	-4.30254388602596	1.68848212678996e-05	4.52330881065387e-05
ENST00000395044.7	7248.51607545562	0.246623708981835	0.0573366814940562	4.30132513001125	1.69779730950164e-05	4.54565249799979e-05
ENST00000568207.5	66.7444146124449	0.273550139266612	0.0636317385754236	4.29895749182414	1.71603378001886e-05	4.59184254159952e-05
ENST00000288050.9	2280.45825753236	-0.380128393921013	0.0884429290877023	-4.29800774173895	1.72340145339992e-05	4.60891306115667e-05
ENST00000324472.9	363.996418196205	0.77736042566005	0.180960415371205	4.29574846004552	1.74104912841383e-05	4.65344019193245e-05
ENST00000399070.3	1146.17597790446	-0.215474980114718	0.0501689591511101	-4.29498605832548	1.74704315208938e-05	4.66678651852511e-05
ENST00000396545.4	310.599729575758	-0.570055843222314	0.132746647153923	-4.29431443614031	1.7523397501872e-05	4.6782556353023e-05
ENST00000648994.2	802.137296115884	-0.364834277369092	0.0849765358440933	-4.293353144431	1.75994739095169e-05	4.69587793558277e-05
ENST00000246532.6	171.919660335427	0.525777441164634	0.122497131602044	4.29216124727494	1.76942374131235e-05	4.71846331016627e-05
ENST00000599628.5	523.926456929565	0.39533981173243	0.0921297471171684	4.29112012246865	1.77774111621214e-05	4.73793403772195e-05
ENST00000604268.1	273.15672457011	-0.457170186216754	0.106543975264452	-4.29090603276268	1.77945605495997e-05	4.73979613953928e-05
ENST00000287022.10	905.696980727596	-0.276656556093641	0.0644812353383318	-4.2904971445108	1.7827357839343e-05	4.7458217444461e-05
ENST00000636980.1	96.1299294325201	0.638173522145823	0.148777266507875	4.28945589017153	1.79111380486432e-05	4.76540489782498e-05
ENST00000550009.1	203.545929956854	0.379240343298371	0.088442743555703	4.2879757914737	1.80308738648876e-05	4.79452655107388e-05
ENST00000324301.12	3489.06150515834	0.465761989818773	0.108703774473493	4.28469013219359	1.82994056308207e-05	4.86315828274346e-05
ENST00000465224.5	304.797597930203	0.437182085508828	0.102054670976074	4.28380280223842	1.83725765090156e-05	4.87982328234901e-05
ENST00000674417.1	149.281875247431	0.501501310643111	0.117188473118888	4.27944231455543	1.87362189120055e-05	4.97357569752953e-05
ENST00000258169.9	514.138942974493	-0.278210335004678	0.0650512696862309	-4.27678562381028	1.8961123440527e-05	5.03041409138897e-05
ENST00000359042.6	615.170799456335	-0.291412285232919	0.0681565133755202	-4.27563369662606	1.90594379857718e-05	5.05362244261737e-05
ENST00000371703.8	235.874667759199	-0.244594181419103	0.0572209352797505	-4.27455755875526	1.91517225887159e-05	5.0752064860097e-05
ENST00000420541.6	2519.82570995657	0.4644638732773	0.108699600664746	4.27291241584054	1.92936254914495e-05	5.10990739875756e-05
ENST00000445782.2	272.10222486122	0.416782322909543	0.0975696143340309	4.27164056919077	1.9404015215821e-05	5.1362274101356e-05
ENST00000465681.1	115.28763317441	-0.41172053030928	0.0964108555074079	-4.27047896362298	1.95053619418608e-05	5.16012524655921e-05
ENST00000514224.2	742.184942305787	0.455259995493476	0.106619632113772	4.26994528557063	1.95520926305983e-05	5.16955555720581e-05
ENST00000343295.8	50.0870978615991	0.577246842457264	0.135202203729885	4.26950764508634	1.95904934877377e-05	5.1767740298475e-05
ENST00000264870.8	585.760604470827	-0.790688253598544	0.18530278554442	-4.26700684113031	1.98113086557987e-05	5.23168399532118e-05
ENST00000396655.6	538.96929233896	-0.384426489522011	0.090095014484069	-4.26690080159748	1.98207238845037e-05	5.23168399532118e-05
ENST00000497063.5	108.679415719312	0.573245299361341	0.134467020215224	4.2630921577932	2.01617316596866e-05	5.31868305773633e-05
ENST00000307201.5	674.383190577378	-0.271224345534801	0.0636471423997878	-4.26137506427476	2.0317292464566e-05	5.35669033661594e-05
ENST00000503501.1	1407.44857840572	0.257480374165396	0.0604488810716732	4.25947295633324	2.04909487772051e-05	5.39942288682964e-05
ENST00000443003.2	21055.0060381159	0.62691645457754	0.147229746580707	4.25808282047053	2.06187565703304e-05	5.43003278622367e-05
ENST00000360104.7	1669.42558501885	0.326470666730233	0.0766884890450848	4.25710130419054	2.07094530124677e-05	5.45084022856375e-05
ENST00000366514.5	929.513558344219	0.270970082659838	0.0636629207033045	4.25632502666146	2.07814533614985e-05	5.46670606193057e-05
ENST00000237289.8	1587.16913603682	-0.628158251671992	0.147654370468618	-4.25424760322621	2.09753101849818e-05	5.514591133188e-05
ENST00000558320.5	200.957959277057	0.301705174282705	0.0709319292707603	4.25344661261137	2.10505143040842e-05	5.53124499798584e-05
ENST00000241416.12	959.520538654218	-0.285891979012563	0.0672192086709964	-4.25312919721887	2.10803870423126e-05	5.53597551606677e-05
ENST00000495526.5	161.106583781149	0.757806822400722	0.178183826387374	4.25294953961333	2.10973129401038e-05	5.53730261973236e-05
ENST00000264474.4	370.834353895239	-0.896357216134983	0.210878700651107	-4.25058203302372	2.13215725542054e-05	5.59301543266669e-05
ENST00000570298.5	66.7417978957499	0.636815985274614	0.149828357183792	4.25030346220404	2.13481086131488e-05	5.59682847508298e-05
ENST00000648987.1	769.068203967298	-0.295691425678951	0.0696352085639033	-4.24629195168704	2.17337399359029e-05	5.6947282618568e-05
ENST00000307216.10	168.991090473365	0.462723741881698	0.109017421402682	4.24449354908624	2.19087669842155e-05	5.73736604235717e-05
ENST00000260129.6	735.482684645276	-0.344120648284103	0.0810965421461901	-4.243345513595	2.20211986765935e-05	5.76357298696027e-05
ENST00000569622.5	258.281015300461	0.373741184847609	0.0880854022647503	4.24294122792661	2.2060922573261e-05	5.77073151327479e-05
ENST00000311413.5	2231.09178650677	-0.194342152005112	0.0458074533873283	-4.24258799898431	2.20956856093389e-05	5.77658507185855e-05
ENST00000676586.1	159.455119818031	0.49573001949737	0.116890000775664	4.24099594668304	2.22530155871095e-05	5.81445740606602e-05
ENST00000248566.3	3377.79220558801	0.453149019141672	0.106931028086962	4.23776921674358	2.25751643556759e-05	5.89532847451694e-05
ENST00000537638.6	95.3604803895798	0.310870922406309	0.0733961618170348	4.23552015132974	2.28023252260326e-05	5.9513175631906e-05
ENST00000360565.8	5243.25706297923	0.248823618522723	0.0587562363469051	4.23484610303547	2.28708282539956e-05	5.96585810831296e-05
ENST00000255152.3	275.138101877993	0.275049654052138	0.0649658106794348	4.2337600527966	2.29816148996451e-05	5.99140591905785e-05
ENST00000258662.3	1235.69239787033	-0.284705179266611	0.0672541092732305	-4.23327559227573	2.30311986645014e-05	6.00097824420306e-05
ENST00000396722.2	42.2051459901629	0.430188217726067	0.101660173981653	4.23162976096918	2.32004083848602e-05	6.04169205510822e-05
ENST00000567278.1	68.8808010589787	0.553054428730038	0.130707350605657	4.23124197810877	2.32404486196411e-05	6.04874176127267e-05
ENST00000321944.8	2695.53544800691	0.308963743743764	0.0730422028218286	4.22993463788897	2.33759221670869e-05	6.08060797475145e-05
ENST00000518547.6	724.088769046972	-0.583831309090208	0.138164093587232	-4.22563702284629	2.3826578890772e-05	6.19437926123527e-05
ENST00000313655.5	202.793316548373	0.460802054150029	0.109093472797443	4.22391956488187	2.40089768209513e-05	6.23832133108171e-05
ENST00000550150.1	101.411533975882	0.432023609227704	0.102355150346016	4.22082921833664	2.4340529393027e-05	6.32094816754331e-05
ENST00000337929.8	105.923691378386	0.570895161645664	0.135371190115283	4.21725746194214	2.47291572596827e-05	6.41829657535672e-05
ENST00000413017.2	70.1669073020846	0.369468631068061	0.0876647007561691	4.21456558775809	2.50259419569202e-05	6.49171264110543e-05
ENST00000678164.1	91.4195099052147	0.432391572594131	0.102599932504234	4.21434558523015	2.50503468842544e-05	6.49443123224916e-05
ENST00000644371.2	606.979424038501	-0.224006467249692	0.0531881259480648	-4.21158789216266	2.5358185178682e-05	6.57058753740961e-05
ENST00000215832.11	6839.19960056227	-0.270415182157401	0.064246919556815	-4.20899840837143	2.56505195400776e-05	6.64264426068418e-05
ENST00000394688.8	848.817555191612	-0.218202710077299	0.0518495075422672	-4.20838539111336	2.57201925857334e-05	6.65699102218983e-05
ENST00000402522.1	131.005772690309	-0.450908532685963	0.107158712907735	-4.20785692969458	2.57803997932737e-05	6.66517653191953e-05
ENST00000502412.2	1286.19155679833	0.288105622257782	0.0684682369013968	4.20787266178172	2.5778605514308e-05	6.66517653191953e-05
ENST00000336278.8	2927.18918397169	-0.312450790973662	0.0743748418722372	-4.20102797005467	2.65705758629763e-05	6.86566015650534e-05
ENST00000496391.5	303.997771535798	0.489651456124416	0.116572380681338	4.20040710554695	2.66435469395711e-05	6.8807033735415e-05
ENST00000620633.4	1955.07334665643	-0.443240112775768	0.10552772917525	-4.20022411398316	2.66650905310036e-05	6.88245612820147e-05
ENST00000555126.1	103.758667414811	0.474335223662818	0.112942404279242	4.19979746924865	2.67153837567552e-05	6.89162333194171e-05
ENST00000647046.1	55.1877307230585	0.454202581592311	0.108179503364915	4.19860109784548	2.68568945555738e-05	6.92429829779969e-05
ENST00000496543.1	401.366915796431	0.408301433062975	0.0972576928012276	4.19814023243847	2.69115971968104e-05	6.9345684710455e-05
ENST00000489512.5	89.5907305634442	0.275729050827697	0.0657373212671261	4.19440654886532	2.73586912433294e-05	7.04588271446099e-05
ENST00000301011.10	1538.25038652325	-0.325216197309537	0.077613766959912	-4.1901869996532	2.7872465346406e-05	7.17423721719853e-05
ENST00000341039.6	113.561568204857	0.458565103091428	0.109444976223419	4.18991459375275	2.79059468907891e-05	7.17889334245121e-05
ENST00000555656.5	192.020057560754	0.50607711844499	0.120884964004386	4.18643561350301	2.83369267750379e-05	7.2857456713769e-05
ENST00000512493.5	20106.8161338625	0.327254319554173	0.0782208235620987	4.18372377905698	2.86772526304519e-05	7.36918491837068e-05
ENST00000381342.7	6263.85432989193	0.298254623091167	0.0713038987950565	4.18286556739931	2.87857621630853e-05	7.38892651230765e-05
ENST00000261396.6	2246.55824671495	-0.23903072332461	0.0571448950185905	-4.18288848455927	2.8782859525626e-05	7.38892651230765e-05
ENST00000524591.7	94.4043549796477	-0.528929104830531	0.126689709142202	-4.17499659926473	2.97990505213469e-05	7.64481692142805e-05
ENST00000468506.5	34.7112998070692	0.407778338840976	0.0977755091532966	4.17055704820359	3.0385597480734e-05	7.79100751237732e-05
ENST00000353442.10	423.035934071364	0.264087024122588	0.0633870032825549	4.16626454078274	3.09631379659334e-05	7.93472942159963e-05
ENST00000612753.5	2454.52306347823	0.262516748831533	0.0630520050235647	4.16349565304738	3.13411995171283e-05	8.02655016694366e-05
ENST00000478027.2	446.018668391028	0.744838458514506	0.178901965731	4.16338890112844	3.13558627876744e-05	8.02655016694366e-05
ENST00000470701.1	819.102141818036	0.402866109950445	0.0968699736759734	4.15883368873433	3.19876684590025e-05	8.18222249226388e-05
ENST00000307259.9	25514.4070157552	0.52655107158445	0.12661656824154	4.15862693877452	3.2016629606307e-05	8.18222249226388e-05
ENST00000426126.6	1432.29595182384	-0.233120422180389	0.0560569610354138	-4.1586346793419	3.20155448733726e-05	8.18222249226388e-05
ENST00000569729.5	328.631265313671	0.371033448445304	0.0892941374329139	4.15518262578054	3.25027824323838e-05	8.30191551284985e-05
ENST00000521726.1	96.8677977355464	0.481559844494953	0.115932078849003	4.15381013845327	3.26984515482061e-05	8.34732227809704e-05
ENST00000304043.10	12220.4416183291	0.274437051712891	0.0660923505056063	4.15232700325299	3.29111530202942e-05	8.39702503756304e-05
ENST00000330689.6	898.439209824219	0.249286885302942	0.0600402891375144	4.15199341781954	3.29591743748941e-05	8.40467956722287e-05
ENST00000265857.8	2588.92962853878	0.339043799240664	0.0818200422790663	4.14377443223845	3.41635795351897e-05	8.70704562579916e-05
ENST00000623858.2	120.463567769145	-0.497083117273309	0.12001777629824	-4.14174576971061	3.44672272122765e-05	8.77963668585786e-05
ENST00000216122.9	520.460874524059	-0.330550015372817	0.0798389288562067	-4.14021104877486	3.46986435140764e-05	8.83375946231727e-05
ENST00000676786.1	83.2850928992077	0.393584902994118	0.0950733079127172	4.13980444811546	3.47602005083526e-05	8.8446031189829e-05
ENST00000634509.1	70.4522787991049	-0.325732911064384	0.0786943325989658	-4.13921689538116	3.48493358457978e-05	8.86244833068708e-05
ENST00000330938.8	12703.5143456417	-0.286140187985738	0.0692506349500721	-4.13195038849879	3.59698067158092e-05	9.14240754891195e-05
ENST00000272274.8	1108.78932139286	0.987685180409036	0.239061809414219	4.13150549989223	3.60395066995807e-05	9.15513394590656e-05
ENST00000481921.5	242.935253935137	0.443188620320007	0.107286626091483	4.13088412289247	3.61370715103183e-05	9.17492114992512e-05
ENST00000489060.1	1149.28536833493	0.259304543430531	0.062835504551004	4.12672016057501	3.67973715495483e-05	9.33748318319333e-05
ENST00000368594.8	2923.37937025061	-0.203718799474633	0.0493677190290459	-4.12655888263286	3.68231752084149e-05	9.33894992778941e-05
ENST00000397426.5	2787.19483566052	-0.215277956759279	0.0521880355141913	-4.12504426806291	3.70663456041364e-05	9.39551282052676e-05
ENST00000578865.5	344.96350833631	0.671463120984247	0.162798246287075	4.12451077513577	3.7152360038885e-05	9.41220028361541e-05
ENST00000382850.8	7360.34494518656	0.484935077783452	0.11776970233072	4.11765562947304	3.82746053312509e-05	9.69124643132216e-05
ENST00000486058.5	1695.03079871793	0.28662384295465	0.0696615788060279	4.11451833086861	3.87988727219493e-05	9.81866209306411e-05
ENST00000505846.5	239.03053649721	0.472302560933505	0.114796062357152	4.11427492577303	3.88398313003635e-05	9.82369702738043e-05
ENST00000416518.1	3371.5280794097	0.35596290716305	0.086581612174672	4.11129913410391	3.93439070791776e-05	9.94579851584198e-05
ENST00000369278.5	2758.92177731487	-0.363639443372736	0.0884572732808362	-4.11090495880701	3.94111411239214e-05	9.95739773575132e-05
ENST00000393928.6	1618.25165263453	0.377580406886756	0.0918850952049583	4.10926718903134	3.96916632597547e-05	0.000100228433916349
ENST00000369724.5	2169.27059271028	0.333798345384908	0.0812691540612925	4.1073190590019	4.00278125820966e-05	0.000101022574611958
ENST00000515124.6	128.268725494903	-0.454340588162929	0.110623214712412	-4.10709984648414	4.00658063017504e-05	0.00010106377533335
ENST00000408901.8	1054.43047836255	-0.172596692239882	0.0420337110391177	-4.10614927811772	4.02309542885955e-05	0.000101425497730816
ENST00000542447.6	3029.19611803946	0.479661686520095	0.116833903395167	4.10550082280258	4.03439847811706e-05	0.000101655507844073
ENST00000623205.2	1215.17139208676	0.365893212093506	0.0891378357664187	4.10480251116161	4.04660425715403e-05	0.000101908003538696
ENST00000394667.7	32027.9851331859	0.408908727732989	0.0996216225140014	4.10461822859308	4.0498311687695e-05	0.00010193422866239
ENST00000500576.4	126.811988905999	0.318086761284619	0.0775665786938636	4.10082237273904	4.11684483629267e-05	0.000103565071825615
ENST00000302418.5	12258.0460856374	-0.274814122877445	0.0670188401393913	-4.10055026774358	4.12168889399689e-05	0.000103631035049065
ENST00000306193.8	1699.35966126305	0.364455525206833	0.0888898535028525	4.10008016488786	4.13007048752665e-05	0.000103785823027071
ENST00000512701.6	619.444280518189	-0.328862360941856	0.0802411964515271	-4.09842294837314	4.15974663640563e-05	0.00010447527362518
ENST00000221943.14	1230.14036484715	-0.249734778203029	0.0609485706868831	-4.09746734646191	4.17695066598273e-05	0.000104850903692914
ENST00000647157.1	139.823995545595	0.460821122096805	0.11255266802711	4.09427097708434	4.23498787439482e-05	0.000106250583357598
ENST00000219281.8	1545.742274538	-0.260111840212347	0.0635468334813028	-4.09323055080122	4.25404360129834e-05	0.000106671286862664
ENST00000652272.2	3626.36856953305	0.241514738278715	0.0590252015849766	4.09172237948251	4.28181069571925e-05	0.000107309860746022
ENST00000497951.1	73.9544246928604	0.421747863913455	0.103172167310408	4.08780657524201	4.35470993131556e-05	0.000109078233725326
ENST00000507311.1	1150.02625270187	0.825365090232433	0.201928544694478	4.08741167070374	4.36212673967748e-05	0.000109205362929983
ENST00000330386.7	1225.92865297725	0.241791414998158	0.059168524469077	4.08648715119682	4.37953728018891e-05	0.000109582413491422
ENST00000448281.7	3178.1363730588	0.17590200692423	0.0431345333631546	4.0779856233355	4.54275748204778e-05	0.000113605473974643
ENST00000581516.1	34.4673715490468	0.431561697651108	0.105869033367777	4.07637326914955	4.57435678381902e-05	0.00011433440535762
ENST00000263063.9	1210.95818643162	0.177300972730588	0.0435043228976081	4.07547942184698	4.59196431157903e-05	0.000114713023830769
ENST00000436408.6	235.993838368812	-0.608492296379477	0.14942423084183	-4.07224646867071	4.65618704632131e-05	0.000116255119828922
ENST00000593493.5	616.941322792568	0.641566809380592	0.157590415631588	4.07110297164541	4.67910587030183e-05	0.000116764846330057
ENST00000225698.8	1075.89262265054	0.302971671522756	0.074428439751467	4.07064386321203	4.68833772711858e-05	0.000116932658605781
ENST00000382564.8	1232.44869044958	0.253135046453222	0.0621914528816117	4.07025458844148	4.69617888040907e-05	0.000117065624255628
ENST00000568922.1	406.367933067013	-0.281458518467615	0.0691672663225016	-4.06924450585162	4.71658298702549e-05	0.000117511447924609
ENST00000255194.11	2015.11937347132	-0.444187558310261	0.10924042956217	-4.06614620695415	4.77969560972325e-05	0.000119020290036034
ENST00000227756.5	1506.77755164913	0.509561217234084	0.125389040836306	4.06384173477576	4.82715627251684e-05	0.0001201379768144
ENST00000430621.1	47.8295849473862	0.403016620841144	0.0992029906565727	4.06254507221796	4.8540571412745e-05	0.000120743053370156
ENST00000264888.6	910.933691072196	0.928197733262177	0.228518266589706	4.06180979365083	4.86937448655177e-05	0.000121059502160328
ENST00000378814.9	1623.47239346031	-0.620133464342033	0.15268052113714	-4.06164099862496	4.87289729092396e-05	0.000121082541102128
ENST00000222584.8	489.795350967294	-0.310213413548263	0.0764229264684347	-4.05916690034621	4.9248105350734e-05	0.000122290415354617
ENST00000272317.10	2029.01209218754	0.453265389977428	0.111670584946886	4.05895061974482	4.92937351772472e-05	0.000122290415354617
ENST00000648446.1	11779.4252679803	-0.267157033287587	0.0658185433011644	-4.05899340654141	4.92847050488159e-05	0.000122290415354617
ENST00000429371.7	218.472269620723	-0.259464118562677	0.0639344470576277	-4.05828360928512	4.94347103083328e-05	0.000122574954214814
ENST00000478022.3	53.2077492108015	0.390594382957493	0.0962554558973564	4.05789343903799	4.95173513115592e-05	0.000122714626204629
ENST00000373912.8	2157.81555886081	-0.208964298916284	0.0515221808063187	-4.05581238305534	4.99603512684074e-05	0.000123746722419465
ENST00000231368.10	4250.3934719836	-0.320537047465353	0.0790768574847964	-4.05348742553383	5.04597133905336e-05	0.000124917252257669
ENST00000268695.10	749.057543812487	-0.486338451720135	0.120082893212195	-4.05002276936099	5.12126496913751e-05	0.000126713951278819
ENST00000261643.8	561.573967724487	-0.194144104488149	0.0479933036411531	-4.04523318377432	5.22710688161856e-05	0.000129264191388489
ENST00000336418.9	2600.29885967605	-0.212456405978746	0.052528680085639	-4.04457918288395	5.24171905250818e-05	0.000129556850349222
ENST00000487605.1	48.0962860547411	0.466338191977161	0.115459413688545	4.0389793874679	5.36842820458524e-05	0.000132548169116917
ENST00000228136.9	6998.65102229134	-0.153311538393713	0.037957700798898	-4.0390101393645	5.36772450859285e-05	0.000132548169116917
ENST00000458714.2	65.4901547598297	-0.364555931147543	0.0902852158321221	-4.03782532707686	5.39489986284121e-05	0.000133131285504187
ENST00000559940.1	60.6494192924598	0.463353011506152	0.114830898873443	4.03508999800499	5.4581372311164e-05	0.000134620581945674
ENST00000275034.5	3061.84739854688	-0.329844239840977	0.0817759101026549	-4.03351353016942	5.49490152611769e-05	0.00013545571203918
ENST00000265028.7	2532.65372681358	0.239636746211785	0.0594305011153339	4.03221816600088	5.52528575150604e-05	0.000136132766746034
ENST00000588893.1	70.5138704596947	0.415889862009773	0.10317106226025	4.03107085357603	5.55233010953033e-05	0.000136726861831307
ENST00000333486.4	1827.72551337252	-0.453185380028017	0.112535346097536	-4.02704924046915	5.64812075551605e-05	0.000139012322974812
ENST00000638170.2	1438.85957169105	-0.234238907558299	0.058169283952397	-4.0268487360097	5.65293729764544e-05	0.000139057487110856
ENST00000261211.8	1635.88646998623	0.368026480090545	0.0914140323038493	4.02592983610294	5.67506103738019e-05	0.000139528121657044
ENST00000509756.1	243.185058893131	-0.270136278918907	0.0671047973101252	-4.02558818068506	5.68330774289915e-05	0.000139657256653749
ENST00000634495.2	67.0291034925316	0.624491624634047	0.155215876015762	4.02337467444781	5.73701185775282e-05	0.000140902703025588
ENST00000464344.6	149.572423432941	0.372682407493723	0.0926472921793751	4.0225936314703	5.75607598946971e-05	0.000141296517973088
ENST00000295256.10	92.029677984784	-0.622728144889934	0.154841336252241	-4.02171771416059	5.77752723867178e-05	0.000141673959206967
ENST00000263857.11	3040.71771175547	0.293454093301692	0.0729672944154495	4.02172090458597	5.77744896782046e-05	0.000141673959206967
ENST00000373382.5	895.276499378992	-0.375562370110448	0.0933957487065187	-4.02119341952698	5.79040343515874e-05	0.00014191508997152
ENST00000532987.1	161.964577546505	0.481457770542025	0.119786147281528	4.01931092591596	5.83686009687204e-05	0.000142978547751109
ENST00000314355.7	652.759500592689	0.489258626652844	0.121775004619882	4.01772620070971	5.87624178722608e-05	0.0001438676729429
ENST00000470503.1	65.3813966532146	0.346358272055831	0.0862632972154841	4.01512906689197	5.94132725893093e-05	0.000145384839116757
ENST00000248378.6	705.341957323116	0.347060407756347	0.086498355066084	4.01233535009071	6.01210105367769e-05	0.000147039534946789
ENST00000559668.5	1655.14824352142	0.521800222989869	0.130069042216859	4.01171727027782	6.02786647650116e-05	0.000147347847203362
ENST00000297613.4	239.943536863079	0.288982010782096	0.0720468515370145	4.0110289987291	6.04546835047337e-05	0.000147700703963372
ENST00000404404.6	161.371784641312	-0.218448856682303	0.0544895404018805	-4.0090053076455	6.09750462249346e-05	0.000148894039577537
ENST00000420613.7	692.898972408551	-0.300001738294027	0.0748888140124028	-4.00596193504068	6.17655961725981e-05	0.000150745547121401
ENST00000592231.5	840.544641570594	0.356255858762249	0.0889657405428929	4.00441626842288	6.21708064425499e-05	0.000151655147096262
ENST00000427401.9	1492.75825113829	0.414982761125894	0.1036473743432	4.00379424713443	6.2334583980155e-05	0.000151975169724748
ENST00000491239.2	302.075755068269	0.406527502233631	0.101610044507697	4.00085940522185	6.31128498279796e-05	0.000153792231764732
ENST00000258105.8	2306.21216862772	0.367125160430423	0.0919723142036069	3.99169210440532	6.5603513687645e-05	0.000159777957096175
ENST00000344357.9	2879.08472871504	0.292428453174137	0.0732709524176368	3.99105571205524	6.57798241825718e-05	0.00016012374738388
ENST00000511437.6	371.467027657948	0.222346368315242	0.0557184801505076	3.9905318256104	6.59253017060508e-05	0.000160394161271268
ENST00000404801.2	372.718856311588	0.355966925961144	0.0892444305122737	3.98867384684794	6.64437006798605e-05	0.000161486930677889
ENST00000608049.5	78.5721492572031	0.436887827519395	0.109531740368017	3.98868698745671	6.64400207800254e-05	0.000161486930677889
ENST00000351111.7	1273.03293580129	-0.275273149078666	0.0690259061768234	-3.98796863852101	6.66414705981453e-05	0.000161883238994661
ENST00000256458.5	303.083801336422	-0.425222572777942	0.106632141824186	-3.98775233718034	6.67022420934157e-05	0.000161946515941536
ENST00000572925.1	303.512337457652	0.5385721863711	0.13507696422884	3.98715050671912	6.68716069850986e-05	0.000162273244005463
ENST00000438378.2	854.582327752924	0.377640274258583	0.0947683281507129	3.98487850981195	6.75146590655871e-05	0.000163748502278678
ENST00000523505.3	787.545549527859	-0.399450077468544	0.10025494854028	-3.984342751002	6.76671472699564e-05	0.000163966002250816
ENST00000258201.9	1012.24692675982	0.30023403702818	0.0753539640484308	3.98431643005823	6.76746471554077e-05	0.000163966002250816
ENST00000289963.12	580.799538395118	-0.25706168645722	0.0645237950131284	-3.9839827524856	6.7769793406009e-05	0.000164111275413098
ENST00000272249.7	734.140947293444	-0.256735195453159	0.0645083552411143	-3.97987507964749	6.89514910346333e-05	0.000166886224278946
ENST00000576101.1	29.5210493723081	0.376391123490827	0.0945948094550227	3.97898283911434	6.92107358243277e-05	0.000167426800770054
ENST00000272117.7	3985.94239515069	-0.261010646411028	0.0656095577972409	-3.97824120713712	6.94269221346014e-05	0.000167862708572204
ENST00000511216.6	1257.39608424	0.329868357460077	0.0829535924378011	3.97654095218859	6.99249615890254e-05	0.000168979285415137
ENST00000339772.9	6927.25836972361	0.465252590743763	0.117108453290441	3.97283524520548	7.10221750096623e-05	0.000171541907946693
ENST00000368636.8	5036.57617815053	0.316528553617722	0.0797612368107838	3.96845092019595	7.23413521847278e-05	0.000174637715626072
ENST00000323116.10	6855.0658570527	0.389767709220091	0.0982341851892837	3.96774003336072	7.25574187720304e-05	0.000175012227621042
ENST00000422882.1	171.721489539134	0.367399821709438	0.092597829843543	3.96769365254252	7.25715369251918e-05	0.000175012227621042
ENST00000265295.9	297.931328769755	0.305340667560613	0.076972340523317	3.96688817677458	7.28171356104147e-05	0.000175513757357609
ENST00000313624.12	230.522857319582	-0.65547590370682	0.165267822255612	-3.96614352849055	7.30448864601371e-05	0.000175880924341807
ENST00000253413.10	5468.17136074711	-0.219303973639008	0.0552938493408547	-3.96615493862845	7.30413915896974e-05	0.000175880924341807
ENST00000367854.8	304.24181057421	-0.515035977490934	0.129926866641146	-3.96404524180088	7.36902774469082e-05	0.000177343371523416
ENST00000393674.7	1037.96523997974	-0.310160325063395	0.078258329547655	-3.9632883407577	7.39244058237471e-05	0.000177815074142319
ENST00000392701.8	1825.84243917519	0.683392366659753	0.172487694695671	3.96197750723897	7.43315444048021e-05	0.000178702228404122
ENST00000625980.2	575.686590234234	0.586465570124853	0.148035048252486	3.96166703120594	7.44282869086225e-05	0.000178842622432672
ENST00000494946.6	1103.58387461756	0.623283139869492	0.157347435671418	3.96119032515451	7.45770575106474e-05	0.000179107825041019
ENST00000460110.5	4634.41883490297	-0.175381976596091	0.044291192099232	-3.95974838977369	7.50287709240088e-05	0.000180099942145948
ENST00000261636.13	7253.09825043917	-0.213899904641658	0.0540477980076222	-3.95760627679027	7.57046077148009e-05	0.000181628750196415
ENST00000366690.5	4354.23443073983	-0.23396817493758	0.059165721914232	-3.95445483242384	7.67093609669259e-05	0.000183944709280073
ENST00000298784.5	592.477547567988	0.348479555626021	0.0881685350661898	3.95242537901316	7.73630579282392e-05	0.000185321675489115
ENST00000414739.3	216.00231278717	0.382372779811066	0.0967417837272475	3.95250909254602	7.73359895564693e-05	0.000185321675489115
ENST00000479005.1	360.349511734571	0.368966874600147	0.0933756085657289	3.95142671911396	7.76866614488358e-05	0.000186001329054091
ENST00000515673.7	1869.90743205421	-0.513354500745843	0.129926928456877	-3.95110164492364	7.77922735656038e-05	0.000186158626942009
ENST00000411702.7	361.511831456598	0.466751606474728	0.118213066985248	3.94839266401044	7.8677678324409e-05	0.000188180867541048
ENST00000523377.2	1592.17629228231	-0.231478932739277	0.0587074701758365	-3.94292126787217	8.04950866161807e-05	0.00019242905380721
ENST00000580261.5	36018.2119657529	0.350994083528232	0.089023761336067	3.94270112002143	8.05690361784308e-05	0.000192507164311578
ENST00000515303.2	42.0199765676054	0.370011964752066	0.0938659651363587	3.94191828970757	8.083251614919e-05	0.000193037816343995
ENST00000652221.1	513.310955503735	0.710536514589896	0.180268458270645	3.94154652126183	8.09579286153739e-05	0.000193238372089101
ENST00000295228.4	2100.38854774302	0.453582129171639	0.11515832063587	3.93876991837926	8.19004217813166e-05	0.000195388013906936
ENST00000311350.8	1237.46129624473	-0.175852496779459	0.0446540764544148	-3.9381062322267	8.21272348817176e-05	0.000195828948613666
ENST00000609841.1	62.7393493158308	-0.580647485631267	0.147463730800125	-3.93756134122423	8.23138936943637e-05	0.000196173735406496
ENST00000428135.7	2199.95854430221	-0.272907958288066	0.0693221799366227	-3.93680577468236	8.25733854524077e-05	0.000196691659729331
ENST00000417486.6	48.6712272210658	0.342768175898423	0.0870985271665411	3.93540725715161	8.30557334802954e-05	0.000197739632951556
ENST00000419036.5	881.464130005007	0.325428556251761	0.0827523894622701	3.93255781937433	8.4046755249194e-05	0.000199996972695021
ENST00000552551.5	2059.40058856351	0.443367170479616	0.112780288840837	3.93124698505894	8.45064008717174e-05	0.000200988196667868
ENST00000369110.8	1987.54094755176	0.292322468483961	0.0743657233343247	3.93087642232392	8.46367691956854e-05	0.000201195663368337
ENST00000525155.5	125.168055268691	0.599731621512849	0.152613398351436	3.92974422947973	8.50362663612974e-05	0.000202042356754504
ENST00000298317.9	831.302790004307	0.215647424405676	0.054889580401536	3.92874973406868	8.53886459894179e-05	0.000202776295771204
ENST00000250113.12	2349.18251038937	-0.230570912612276	0.0587301020903755	-3.92594094690091	8.63913503730536e-05	0.000205053057577569
ENST00000368822.5	258.487965421095	0.385955624943467	0.0983300629229463	3.92510299973987	8.66926357799746e-05	0.000205663506245067
ENST00000488748.1	311.1073151636	0.363530885429841	0.0926403698822968	3.92410874321552	8.70514103104986e-05	0.000206409648036688
ENST00000463668.1	64.9731021705101	0.423369219488607	0.107933283347657	3.92250848262364	8.76318071007772e-05	0.000207680258291679
ENST00000559082.5	3051.65615255498	0.308253819855228	0.078599782115385	3.92181519539977	8.78843880646903e-05	0.000208173075639266
ENST00000253237.10	2019.42258040336	0.211572429358359	0.053965084964183	3.92054287506044	8.83497148552232e-05	0.000209169071109016
ENST00000243498.10	784.726720316774	0.209296114830785	0.0534107092771128	3.9186170276243	8.90584869472071e-05	0.000210740123349454
ENST00000616084.1	70.0826527725549	-0.316350148723765	0.0807358677355946	-3.9183346583924	8.9162858072068e-05	0.000210880106515277
ENST00000469371.5	202.606514024889	0.614500627257532	0.156837669810734	3.91806782132818	8.9261594278928e-05	0.00021100662732738
ENST00000405303.7	1181.71610429807	-0.198073065245911	0.0505657489149087	-3.91713896256586	8.96061007826941e-05	0.000211713705192748
ENST00000374864.10	1539.00660822636	-0.167865918184731	0.0428715225178542	-3.91555765519693	9.01954863686189e-05	0.000212849529626017
ENST00000562949.1	456.95609282084	0.286971681549841	0.0732885784608183	3.91563989337387	9.01647444643507e-05	0.000212849529626017
ENST00000235382.7	6014.2297913352	-0.596900032008516	0.152446114416157	-3.91548209867167	9.02237392947333e-05	0.000212849529626017
ENST00000417811.2	93.3682927043905	-0.317025164635323	0.0810436020318239	-3.9117852203908	9.16163728854159e-05	0.000216025663871375
ENST00000399298.8	591.368542680113	0.852944057404882	0.218104225129101	3.91071771718317	9.20222694374077e-05	0.00021687309987674
ENST00000250092.11	1862.13824829014	0.489843455328317	0.125385831019539	3.90668906801744	9.35694334740489e-05	0.000220407998849982
ENST00000376463.3	519.988105625251	0.351460420183141	0.0899886669865609	3.90560758318188	9.39889309352856e-05	0.000221284388633101
ENST00000308488.10	2821.60907038382	-0.271863290628584	0.0696344480807108	-3.90414942778719	9.45573475377494e-05	0.000222510327404674
ENST00000492077.5	85.1298850684444	0.378675125659349	0.0970220083556491	3.90298172628273	9.5014878791968e-05	0.000223474228283277
ENST00000267889.5	234.360167633814	-0.482883507196222	0.123731753160012	-3.90266439182956	9.51395782299762e-05	0.000223654734306759
ENST00000381638.7	2798.59198958091	-0.259505577229879	0.0665276110183567	-3.90071991549907	9.59070589180834e-05	0.000225345351533472
ENST00000526280.1	1387.08167887077	0.607483204995915	0.155805238800838	3.89899087907081	9.659441274452e-05	0.000226846093172428
ENST00000371316.3	436.733299146653	0.373350065293139	0.0957932968690294	3.89745501507888	9.72088719940343e-05	0.00022817422193265
ENST00000311895.8	681.863005202718	-0.324889549875748	0.0834159907514164	-3.89481137787999	9.82751742300006e-05	0.000230507061975899
ENST00000320640.11	1996.95827269834	-0.343750344733524	0.0882600100557684	-3.89474626749215	9.83015751007855e-05	0.000230507061975899
ENST00000495843.1	474.329398822281	0.41293834693361	0.106051656443158	3.89374726225929	9.87074908400258e-05	0.000231342581546674
ENST00000635248.1	96.0694487691054	0.329305220437539	0.0845914278719202	3.89289114419655	9.90566072571426e-05	0.000232044207055406
ENST00000614309.1	833.788647797911	0.398567613943995	0.102592532963035	3.88495733980565	0.000102347858323278	0.000239633740572172
ENST00000245680.7	5178.49667085004	0.275709288090292	0.0709942580259623	3.8835434830443	0.000102945111444019	0.000240911189049124
ENST00000361085.9	1070.43338371116	0.249685249169246	0.0642998562146744	3.88313853044454	0.000103116779955399	0.000241071008376932
ENST00000394420.9	1605.16965819428	-0.330778492397816	0.085180972358771	-3.883243912791	0.000103072080021082	0.000241071008376932
ENST00000472642.5	1493.25434792617	-0.221285353227738	0.0569886216996044	-3.88297429606503	0.000103186479580487	0.000241113096574845
ENST00000371652.9	363.471925946342	-0.308189348671515	0.0794240928154246	-3.88030052024294	0.000104327479809312	0.000243657168668319
ENST00000325954.9	3233.81109079202	0.198852784742993	0.0512631782091886	3.87905689209394	0.000104862230004699	0.000244783503874833
ENST00000675795.1	1325.69814962366	-0.527554636409079	0.13601798648912	-3.87856525468622	0.00010507434273178	0.000245155945223123
[truncated: 2,665 more rows]
